# Supplementary material for: Quantitative profiling brain proteomes revealed mitochondrial dysfunction in Alzheimer’s disease
Source: Mol Brain. 2019 Jan 28;12:8. doi: 10.1186/s13041-019-0430-y (PMC6350377; doi:10.1186/s13041-019-0430-y)
Supplement: Supplementary file 1 — Table S1. iTRAQ quantified human brain proteome of AD individuals and their age-matched control. The data is combined search of three biological replicates. (XLSX 959 kb) [file 13041_2019_430_MOESM1_ESM.xlsx]

## Sheet: Table S1
Table S1. iTRAQ quantified human brain proteome of AD individuals and their age-matched control. The data is combined search of three biological replicates.
Accession	Description	Sum(Coverage)	Sum(# Proteins)	Sum(# Unique Peptides)	Sum(# Peptides)	Sum(# PSMs)	Gene IDs	115/114	116/114	117/115	117/116	# Peptides A4	# Peptides B4	# Peptides C4	# PSM A4	# PSM B4	# PSM C4	Coverage A4	Coverage B4	Coverage C4	Score A4	Score B4	Score C4	# AAs	MW [kDa]	calc. pI
P05387	60S acidic ribosomal protein P2 OS=Homo sapiens GN=RPLP2 PE=1 SV=1 - [RLA2_HUMAN]	0.913	1	5	6	52	6181	1.143	0.781	1.179	1.791	6	6	6	18	17	17	0.913	0.913	0.913	56.14	54.32	54.41	115	11.7	4.54
F8VQQ1	5'-AMP-activated protein kinase subunit gamma-1 (Fragment) OS=Homo sapiens GN=PRKAG1 PE=4 SV=1 - [F8VQQ1_HUMAN]	0.907	1	1	1	2								1			2			0.907			0	43	4.8	5
G3V542	Tubulin beta-3 chain (Fragment) OS=Homo sapiens GN=TUBB3 PE=4 SV=1 - [G3V542_HUMAN]	0.8913	1	1	2	36						2	2	2	10	11	15	0.8913	0.8913	0.8913	36.58	34.65	44.8	46	5	5.08
P37840	Alpha-synuclein OS=Homo sapiens GN=SNCA PE=1 SV=1 - [SYUA_HUMAN]	0.85	1	10	12	125	6622	0.774	1.088	1.566	0.965	12	12	12	43	39	43	0.85	0.85	0.85	138.78	134.34	135.71	140	14.5	4.7
P04792	Heat shock protein beta-1 OS=Homo sapiens GN=HSPB1 PE=1 SV=2 - [HSPB1_HUMAN]	0.8439	1	12	12	158	3315	2.008	1.016	0.769	1.245	12	10	11	56	48	54	0.8439	0.7951	0.8439	154.82	118.8	158.11	205	22.8	6.4
P61604	10 kDa heat shock protein, mitochondrial OS=Homo sapiens GN=HSPE1 PE=1 SV=2 - [CH10_HUMAN]	0.8431	1	10	10	55	3336	0.689	1.246	1.325	0.759	9	8	7	20	17	18	0.8431	0.8039	0.6471	52.11	47.74	49.62	102	10.9	8.92
P60709	Actin, cytoplasmic 1 OS=Homo sapiens GN=ACTB PE=1 SV=1 - [ACTB_HUMAN]	0.84	2	2	40	1580	60					33	28	33	542	506	532	0.7787	0.648	0.8053	1457.12	1355.84	1436.41	375	41.7	5.48
P06576	ATP synthase subunit beta, mitochondrial OS=Homo sapiens GN=ATP5B PE=1 SV=3 - [ATPB_HUMAN]	0.8393	1	37	37	1347	506	0.707	1.056	1.174	0.788	36	33	34	479	417	451	0.8393	0.7637	0.7637	1289.19	1108.92	1243.7	529	56.5	5.4
Q16864	V-type proton ATPase subunit F OS=Homo sapiens GN=ATP6V1F PE=1 SV=2 - [VATF_HUMAN]	0.8319	2	9	9	34	9296	0.881	0.829	1	0.95	8	6	6	14	10	10	0.8151	0.5798	0.6555	35.16	31	30.98	119	13.4	5.52
P02042	Hemoglobin subunit delta OS=Homo sapiens GN=HBD PE=1 SV=2 - [HBD_HUMAN]	0.8299	1	7	13	312	3045	0.423	0.684	1.353	0.878	13	12	11	109	101	102	0.8299	0.8163	0.8163	374.83	345.52	355.85	147	16	8.05
P14136	Glial fibrillary acidic protein OS=Homo sapiens GN=GFAP PE=1 SV=1 - [GFAP_HUMAN]	0.8218	1	63	65	3338	2670	2.963	1.096	0.676	1.864	62	57	58	1176	1044	1118	0.8148	0.8102	0.8218	3418.49	2826.05	3067.14	432	49.8	5.52
F5GWR2	60 kDa heat shock protein, mitochondrial OS=Homo sapiens GN=HSPD1 PE=3 SV=1 - [F5GWR2_HUMAN]	0.8204	1	1	15	142		0.73	0.863	1.22	1.047	15	13		71	71		0.8204	0.7673		204.27	193.41		245	26.6	5.22
P04406	Glyceraldehyde-3-phosphate dehydrogenase OS=Homo sapiens GN=GAPDH PE=1 SV=3 - [G3P_HUMAN]	0.809	1	12	29	2539	2597	0.945	1.15	1.233	0.988	28	23	25	877	813	849	0.809	0.7463	0.7463	2903.06	2519.27	2717.34	335	36	8.46
B4DRT4	Hippocampal cholinergic neurostimulating peptide OS=Homo sapiens GN=PEBP1 PE=2 SV=1 - [B4DRT4_HUMAN]	0.8065	2	12	12	276	5037					12	12	9	95	97	84	0.8065	0.8065	0.7871	285.86	299	257.88	155	17.3	6
B4DW52	Actin, cytoplasmic 1, N-terminally processed OS=Homo sapiens GN=ACTB PE=2 SV=1 - [B4DW52_HUMAN]	0.7954	1	1	31	973	60					25		27	485		488	0.7291		0.7896	1319.98		1323.91	347	38.6	5.35
P69905	Hemoglobin subunit alpha OS=Homo sapiens GN=HBA1 PE=1 SV=2 - [HBA_HUMAN]	0.7887	1	3	12	315	3040						12			315			0.7887			1052.86		142	15.2	8.68
	>sp|HBA_HUMAN|	0.7872	1	4	13	1001		0.271	0.783	2.55	0.828	12	12	13	332	327	342	0.7872	0.7872	0.7872	1108.12	1083.4	1197.26	141	15.1	8.68
P02686-5	Isoform 5 of Myelin basic protein OS=Homo sapiens GN=MBP - [MBP_HUMAN]	0.7778	4	4	24	920	4155					22	20	20	323	288	309	0.7661	0.7427	0.7778	668.89	621.84	654.53	171	18.6	11.37
P02686-6	Isoform 6 of Myelin basic protein OS=Homo sapiens GN=MBP - [MBP_HUMAN]	0.775	2	4	23	766	4155	1.522	1.16	0.84	1.036	20	19	20	275	237	254	0.7625	0.7375	0.775	552.4	508.95	526.4	160	17.3	11.14
	>sp|HBB_HUMAN|	0.774	1	10	16	872		0.39	0.668	1.298	0.797	16	14	15	304	281	287	0.774	0.774	0.774	951.25	829.86	862.2	146	15.9	7.28
P62158	Calmodulin OS=Homo sapiens GN=CALM1 PE=1 SV=2 - [CALM_HUMAN]	0.7651	4	6	9	387	808	0.991	0.769	1.014	1.316	9	8	8	128	128	131	0.7651	0.7181	0.7181	407.72	354.77	404.57	149	16.8	4.22
P07108	Acyl-CoA-binding protein OS=Homo sapiens GN=DBI PE=1 SV=2 - [ACBP_HUMAN]	0.7586	5	9	9	52	1622	1.668	0.873	1.163	2.419	8	9	7	17	20	15	0.7471	0.7586	0.7471	45.68	44.36	37.63	87	10	6.57
P02511	Alpha-crystallin B chain OS=Homo sapiens GN=CRYAB PE=1 SV=2 - [CRYAB_HUMAN]	0.7543	1	17	17	776	1410	1.393	0.869	0.82	1.39	17	17	17	259	254	263	0.7543	0.7543	0.7543	681.89	614.26	663.25	175	20.1	7.33
P17677	Neuromodulin OS=Homo sapiens GN=GAP43 PE=1 SV=1 - [NEUM_HUMAN]	0.7521	2	16	16	156	2596					14	12	15	59	46	51	0.7521	0.5756	0.7521	148.8	104.64	100.79	238	24.8	4.72
F5H265	Ubiquitin (Fragment) OS=Homo sapiens GN=UBC PE=4 SV=1 - [F5H265_HUMAN]	0.7517	16	9	9	76		1.077	1.126	0.937	0.971	8	7	9	26	26	24	0.7517	0.7383	0.7517	82.2	74.26	73.18	149	16.8	6.58
Q6IAA8	Ragulator complex protein LAMTOR1 OS=Homo sapiens GN=LAMTOR1 PE=1 SV=2 - [LTOR1_HUMAN]	0.7516	1	9	9	46	55004	1.049	1.224	1.025	1.034	7	8	8	15	16	15	0.7516	0.677	0.7453	47.14	47.9	41.08	161	17.7	5.15
P10636-8	Isoform Tau-F of Microtubule-associated protein tau OS=Homo sapiens GN=MAPT - [TAU_HUMAN]	0.746	1	1	29	402	4137					28	28	25	139	129	134	0.7279	0.7415	0.6893	373.97	310.45	339.17	441	45.8	8.25
O75947	ATP synthase subunit d, mitochondrial OS=Homo sapiens GN=ATP5H PE=1 SV=3 - [ATP5H_HUMAN]	0.7453	1	13	13	210	10476	0.741	1.085	1.003	0.661	11	11	12	76	67	67	0.6584	0.6957	0.7391	185.28	168.55	178.55	161	18.5	5.3
F5GZ30	Gamma-enolase (Fragment) OS=Homo sapiens GN=ENO2 PE=4 SV=1 - [F5GZ30_HUMAN]	0.7368	1	1	11	595						11	10	10	206	186	203	0.7368	0.7368	0.7368	581.94	461.23	532.99	152	16.3	4.68
D3YTI0	Tumor protein D52 OS=Homo sapiens GN=TPD52 PE=4 SV=2 - [D3YTI0_HUMAN]	0.7337	9	9	9	55		0.705	0.815	1.462	1.409	6	8	8	16	20	19	0.4511	0.6576	0.5326	51.8	53.59	59.43	184	19.8	5.1
E7EU54	Glyceraldehyde-3-phosphate dehydrogenase OS=Homo sapiens GN=GAPDH PE=3 SV=1 - [E7EU54_HUMAN]	0.7302	1	1	18	1158						18	14	15	394	379	385	0.7302	0.6698	0.6698	1153.18	1040.39	1134.56	215	23.3	8.54
P10636-4	Isoform Tau-B of Microtubule-associated protein tau OS=Homo sapiens GN=MAPT - [TAU_HUMAN]	0.7297	1	2	26	399	4137					25	25	22	136	126	137	0.7087	0.7244	0.664	376.26	311.63	358.15	381	39.7	8.62
P04350	Tubulin beta-4A chain OS=Homo sapiens GN=TUBB4A PE=1 SV=2 - [TBB4A_HUMAN]	0.7275	1	9	34	2615	10382				1.395	31	30	32	943	812	860	0.7252	0.6126	0.7275	2449.06	2081.19	2190.91	444	49.6	4.88
P68371	Tubulin beta-4B chain OS=Homo sapiens GN=TUBB4B PE=1 SV=1 - [TBB4B_HUMAN]	0.7258	1	2	34	2566	10383	0.754	0.9	1.452	1.199	30	31	32	933	795	838	0.7236	0.6112	0.7258	2491.18	2103.17	2214.35	445	49.8	4.89
O75506	Heat shock factor-binding protein 1 OS=Homo sapiens GN=HSBP1 PE=1 SV=1 - [HSBP1_HUMAN]	0.7237	1	3	3	10	3281					2	3	3	3	3	4	0.3947	0.7237	0.7237	7.41	5.43	7	76	8.5	4.36
P63267	Actin, gamma-enteric smooth muscle OS=Homo sapiens GN=ACTG2 PE=1 SV=1 - [ACTH_HUMAN]	0.7207	2	6	29	667	72					26	22		347	320		0.6835	0.5186		801.37	723.32		376	41.8	5.48
P22626	Heterogeneous nuclear ribonucleoproteins A2/B1 OS=Homo sapiens GN=HNRNPA2B1 PE=1 SV=2 - [ROA2_HUMAN]	0.7195	2	20	22	149	3181	1.256	0.841	0.952	1.314	20	18	18	58	46	45	0.711	0.6204	0.6827	171.5	153.37	148.52	353	37.4	8.95
Q99627-2	Isoform 2 of COP9 signalosome complex subunit 8 OS=Homo sapiens GN=COPS8 - [CSN8_HUMAN]	0.7188	4	6	6	49	10920	0.883	1.33	1.073	0.704	6	6	6	18	14	17	0.7188	0.7188	0.7188	54.06	36.5	33.82	160	17.9	7.25
P80723	Brain acid soluble protein 1 OS=Homo sapiens GN=BASP1 PE=1 SV=2 - [BASP1_HUMAN]	0.7181	1	17	17	342	10409	0.977	1.154	1.324	1.337	16	17	17	122	107	113	0.7181	0.7181	0.7181	344.74	280.87	299.42	227	22.7	4.63
F5H503	Superoxide dismutase [Cu-Zn] OS=Homo sapiens GN=SOD1 PE=4 SV=1 - [F5H503_HUMAN]	0.7143	1	1	2	14								2			14			0.7143			41.23	35	3.6	7.18
F5GZG1	Ras-related protein Rap-1b (Fragment) OS=Homo sapiens GN=RAP1B PE=4 SV=1 - [F5GZG1_HUMAN]	0.7131	1	1	7	48						7	5	6	18	13	17	0.7131	0.4754	0.6721	47.45	32.61	29.93	122	13.9	4.94
P06733	Alpha-enolase OS=Homo sapiens GN=ENO1 PE=1 SV=2 - [ENOA_HUMAN]	0.712	1	36	39	1261	2023	1.299	0.842	1.012	1.157	32	31	33	456	403	402	0.6728	0.6728	0.6843	1260.73	1162.24	1137.32	434	47.1	7.39
P61106	Ras-related protein Rab-14 OS=Homo sapiens GN=RAB14 PE=1 SV=4 - [RAB14_HUMAN]	0.7116	2	12	15	129	51552	0.991	1.001	1.233	1.152	14	12	15	42	40	47	0.7116	0.6744	0.7116	115.32	113.75	125.09	215	23.9	6.21
Q8N111	Cell cycle exit and neuronal differentiation protein 1 OS=Homo sapiens GN=CEND1 PE=2 SV=1 - [CEND_HUMAN]	0.7114	1	11	11	97	51286	0.772	0.522	1.948	2.763	11	8	8	42	27	28	0.7114	0.698	0.7114	68.32	51.76	55.79	149	14.9	9.2
G3V479	Calmodulin OS=Homo sapiens GN=CALM1 PE=4 SV=1 - [G3V479_HUMAN]	0.7108	1	1	4	34						4		3	19		15	0.7108		0.6265	60.61		40.52	83	9.6	4.88
Q15847	Adipose most abundant gene transcript 2 protein OS=Homo sapiens GN=APM2 PE=1 SV=1 - [APM2_HUMAN]	0.7105	1	3	3	24	10974					3	3	3	8	8	8	0.7105	0.7105	0.7105	38.85	30.22	23.61	76	7.8	5.31
P10636-6	Isoform Tau-D of Microtubule-associated protein tau OS=Homo sapiens GN=MAPT - [TAU_HUMAN]	0.7076	1	3	29	406	4137					27	28	25	137	132	137	0.6867	0.7023	0.7023	361.6	309.8	343.86	383	40	9.44
P61764	Syntaxin-binding protein 1 OS=Homo sapiens GN=STXBP1 PE=1 SV=1 - [STXB1_HUMAN]	0.7071	1	3	47	602	6812	0.784	1.067	1.3	0.955	39	41	39	214	192	196	0.6801	0.6768	0.6448	619.29	550.77	572.69	594	67.5	6.96
P61764-2	Isoform 2 of Syntaxin-binding protein 1 OS=Homo sapiens GN=STXBP1 - [STXB1_HUMAN]	0.7032	1	3	47	605	6812	0.706	0.979	1.075	0.877	39	42	39	216	193	196	0.6716	0.675	0.6418	624.72	550.25	571.97	603	68.7	6.77
G3V2S6	V-type proton ATPase subunit D OS=Homo sapiens GN=ATP6V1D PE=4 SV=1 - [G3V2S6_HUMAN]	0.7031	2	12	12	68		0.879	0.941	1.201	1.022	10	11	11	25	23	20	0.6875	0.7031	0.6979	77.15	61.28	53.7	192	21.9	5.76
O75368	SH3 domain-binding glutamic acid-rich-like protein OS=Homo sapiens GN=SH3BGRL PE=1 SV=1 - [SH3L1_HUMAN]	0.7018	1	7	7	103	6451	1.458	0.817	0.898	1.44	7	7	7	35	31	37	0.7018	0.7018	0.7018	75.67	60.16	63.82	114	12.8	5.25
F8VW92	Tubulin beta chain OS=Homo sapiens GN=TUBB PE=3 SV=1 - [F8VW92_HUMAN]	0.6989	3	8	33	2008		0.762	0.879	1.648	1.441	29	30	30	726	620	662	0.6966	0.6253	0.6989	1981.39	1664.55	1803.44	435	48.5	5.2
H7C144	Alpha-actinin-4 (Fragment) OS=Homo sapiens GN=ACTN4 PE=4 SV=1 - [H7C144_HUMAN]	0.6988	1	2	18	106						16	16		53	53		0.6988	0.6433		178.33	157.83		342	39	5.24
Q9UHG2	ProSAAS OS=Homo sapiens GN=PCSK1N PE=1 SV=1 - [PCSK1_HUMAN]	0.6962	1	12	12	100	27344	0.613	0.857	1.13	0.664	12	11	12	36	32	32	0.6962	0.6962	0.6962	96.53	85.56	92.62	260	27.4	6.62
D6RBT8	Ubiquitin carboxyl-terminal hydrolase isozyme L1 OS=Homo sapiens GN=UCHL1 PE=4 SV=1 - [D6RBT8_HUMAN]	0.6948	2	12	12	244		0.732	1.15	1.218	0.739	11	10	8	88	78	78	0.6948	0.4883	0.4836	212.46	208.29	201.16	213	23.8	5.34
P08133	Annexin A6 OS=Homo sapiens GN=ANXA6 PE=1 SV=3 - [ANXA6_HUMAN]	0.6939	1	11	45	418	309	1.224	1.076	0.873	0.989	39	41	42	146	133	139	0.6508	0.6419	0.6612	470.02	413.28	455.05	673	75.8	5.6
Q14194-2	Isoform LCRMP-1 of Dihydropyrimidinase-related protein 1 OS=Homo sapiens GN=CRMP1 - [DPYL1_HUMAN]	0.6939	1	8	32	525	1400	0.687	0.924	1.19	0.825	24	25	27	182	171	172	0.5262	0.6079	0.605	601.12	547.59	575.88	686	74.2	6.86
O76070	Gamma-synuclein OS=Homo sapiens GN=SNCG PE=1 SV=2 - [SYUG_HUMAN]	0.6929	1	8	9	138	6623	0.692	0.891	1.356	1.04	9	8	9	45	45	48	0.6929	0.6063	0.6929	143.32	136.5	143.79	127	13.3	4.86
B4DQI8	Ras-related protein Rap-1b OS=Homo sapiens GN=RAP1B PE=2 SV=1 - [B4DQI8_HUMAN]	0.6909	3	1	10	49	5908	0.962	0.908		1.177	8	6	8	18	14	17	0.5576	0.4061	0.5939	42.29	29.13	26.38	165	18.8	8.53
Q16555	Dihydropyrimidinase-related protein 2 OS=Homo sapiens GN=DPYSL2 PE=1 SV=1 - [DPYL2_HUMAN]	0.6906	1	36	42	2259	1808	0.988	0.914	1.187	1.262	40	37	37	773	731	755	0.6801	0.6503	0.6731	2463.25	2300	2382.25	572	62.3	6.38
Q9UI09	NADH dehydrogenase [ubiquinone] 1 alpha subcomplex subunit 12 OS=Homo sapiens GN=NDUFA12 PE=1 SV=1 - [NDUAC_HUMAN]	0.6897	1	9	9	67	55967	0.845	0.956	1.179	1.079	7	7	7	24	20	23	0.6276	0.6207	0.6552	52.57	49.26	59.43	145	17.1	9.63
P09417	Dihydropteridine reductase OS=Homo sapiens GN=QDPR PE=1 SV=2 - [DHPR_HUMAN]	0.6885	1	13	13	281	5860	1.264	0.851	1.106	1.716	13	12	12	91	99	91	0.6885	0.5984	0.5984	273.1	278.83	259.29	244	25.8	7.37
Q9BUW7	UPF0184 protein C9orf16 OS=Homo sapiens GN=C9orf16 PE=1 SV=1 - [CI016_HUMAN]	0.6867	1	2	2	5	79095	0.985	1.155	1.002	0.84	1	1	1	1	1	3	0.1084	0.1084	0.5783	2.59	2.36	0	83	9	4.22
P62258	14-3-3 protein epsilon OS=Homo sapiens GN=YWHAE PE=1 SV=1 - [1433E_HUMAN]	0.6863	1	19	21	444	7531	1.097	0.972	0.997	1.136	20	20	18	147	151	146	0.6627	0.6863	0.5843	394.96	382.17	404.92	255	29.2	4.74
B7Z1R5	V-type proton ATPase catalytic subunit A OS=Homo sapiens GN=ATP6V1A PE=2 SV=1 - [B7Z1R5_HUMAN]	0.6832	2	31	31	487	523	0.891	0.934	1.039	0.955	28	28	29	171	153	163	0.6182	0.6182	0.6815	505.28	397.39	437.95	584	64.7	5.66
Q96F85	CB1 cannabinoid receptor-interacting protein 1 OS=Homo sapiens GN=CNRIP1 PE=1 SV=1 - [CNRP1_HUMAN]	0.6829	1	10	10	53	25927	0.799	1.081	1.154	0.929	7	8	9	17	17	19	0.5854	0.5244	0.6098	55.75	49.67	57.65	164	18.6	7.94
P21796	Voltage-dependent anion-selective channel protein 1 OS=Homo sapiens GN=VDAC1 PE=1 SV=2 - [VDAC1_HUMAN]	0.682	1	18	19	639	7416	0.731	1	1.146	0.869	18	18	19	224	207	208	0.682	0.6749	0.682	635.74	565.41	587.29	283	30.8	8.54
P63104	14-3-3 protein zeta/delta OS=Homo sapiens GN=YWHAZ PE=1 SV=1 - [1433Z_HUMAN]	0.6816	1	16	22	406	7534	0.912	1.051	1.361	1.103	21	21	20	132	136	138	0.6816	0.6571	0.6571	367.82	377.8	379.63	245	27.7	4.79
P10809	60 kDa heat shock protein, mitochondrial OS=Homo sapiens GN=HSPD1 PE=1 SV=2 - [CH60_HUMAN]	0.6789	1	22	36	515	3329	0.827	1.066	1.218	0.931	31	30	29	172	167	176	0.6684	0.644	0.5916	529.4	494.48	531.25	573	61	5.87
P09104	Gamma-enolase OS=Homo sapiens GN=ENO2 PE=1 SV=3 - [ENOG_HUMAN]	0.6774	1	18	29	1482	2026	0.759	0.965	1.256	0.973	27	27	26	490	490	502	0.6774	0.6774	0.6774	1460.36	1304.41	1407.89	434	47.2	5.03
Q16352	Alpha-internexin OS=Homo sapiens GN=INA PE=1 SV=2 - [AINX_HUMAN]	0.6774	1	32	38	564	9118	0.698	1.013	1.542	1.071	35	29	31	203	176	185	0.6673	0.6052	0.6152	556.2	493.11	515.28	499	55.4	5.4
	>sp|PPIA_HUMAN|	0.6768	1	10	10	361		1.116	0.793	0.9	1.349	9	10	9	119	126	116	0.5122	0.6768	0.5122	327.44	334	317.42	164	17.9	7.81
E7ESP9	Neurofilament medium polypeptide OS=Homo sapiens GN=NEFM PE=3 SV=1 - [E7ESP9_HUMAN]	0.6762	2	71	76	1325	4741	0.931	0.966	1.407	1.274	68	61	64	467	435	423	0.6716	0.6488	0.6568	1398.22	1252.73	1298.72	877	98.3	4.86
P12277	Creatine kinase B-type OS=Homo sapiens GN=CKB PE=1 SV=1 - [KCRB_HUMAN]	0.6745	1	28	29	1959	1152	0.887	1.115	0.945	0.735	26	28	24	689	615	655	0.6325	0.6745	0.6142	1835.3	1603.31	1718.8	381	42.6	5.59
P17600	Synapsin-1 OS=Homo sapiens GN=SYN1 PE=1 SV=3 - [SYN1_HUMAN]	0.6723	1	33	36	645	6853	0.725	1.083	1.597	0.979	36	31	34	224	199	222	0.6723	0.5872	0.6227	604.65	567.48	552.42	705	74.1	9.83
Q14194	Dihydropyrimidinase-related protein 1 OS=Homo sapiens GN=CRMP1 PE=1 SV=1 - [DPYL1_HUMAN]	0.6696	1	3	27	351	1400	0.898	1.194	0.832	0.706	22	23		182	169		0.5612	0.6066		596.08	539.7		572	62.1	7.03
P08670	Vimentin OS=Homo sapiens GN=VIM PE=1 SV=4 - [VIME_HUMAN]	0.6674	1	35	42	552	7431	2.487	0.964	0.735	1.604	40	36	35	196	179	177	0.6674	0.6137	0.6223	529.82	440.3	476.52	466	53.6	5.12
Q9NRR3	CDC42 small effector protein 2 OS=Homo sapiens GN=CDC42SE2 PE=1 SV=1 - [C42S2_HUMAN]	0.6667	1	2	2	5	56990					1	1	2	1	1	3	0.4405	0.4405	0.6667	3.21	2.81	11.58	84	9.2	8.35
P31323	cAMP-dependent protein kinase type II-beta regulatory subunit OS=Homo sapiens GN=PRKAR2B PE=1 SV=3 - [KAP3_HUMAN]	0.6627	1	18	21	142	5577	0.957	1.064	0.947	0.928	20	20	20	53	44	45	0.6459	0.6388	0.6388	154.81	124.63	133.23	418	46.3	4.92
B1AKZ4	Phosphoprotein enriched in astrocytes 15 OS=Homo sapiens GN=PEA15 PE=2 SV=1 - [B1AKZ4_HUMAN]	0.6615	1	11	11	65	8682	1.057	1.042	0.856	0.884	10	9	9	23	20	22	0.6462	0.5846	0.5923	58.57	45.74	55.83	130	15	5.02
P09972	Fructose-bisphosphate aldolase C OS=Homo sapiens GN=ALDOC PE=1 SV=2 - [ALDOC_HUMAN]	0.6593	2	28	31	1312	230	0.938	0.919	1.06	1.013	26	27	28	447	432	433	0.6511	0.6154	0.6181	999.31	914.61	943.75	364	39.4	6.87
Q9NX40-2	Isoform 2 of OCIA domain-containing protein 1 OS=Homo sapiens GN=OCIAD1 - [OCAD1_HUMAN]	0.6578	1	2	7	24	54940					7	6		12	12		0.6578	0.5989		39.8	36.59		187	20.7	7.9
F2Z2J9	Phosphoglycerate mutase OS=Homo sapiens PE=3 SV=1 - [F2Z2J9_HUMAN]	0.6575	2	5	18	304						17	17	18	104	98	102	0.6181	0.6417	0.6575	268.98	209.88	243.14	254	28.8	7.17
Q13813-2	Isoform 2 of Spectrin alpha chain, brain OS=Homo sapiens GN=SPTAN1 - [SPTA2_HUMAN]	0.6556	1	7	176	1901	6709					166	159	157	658	609	634	0.6367	0.6342	0.6237	2156.81	1865.42	1987.78	2477	284.9	5.35
F8W7K3	Spectrin alpha chain, brain OS=Homo sapiens GN=SPTAN1 PE=4 SV=1 - [F8W7K3_HUMAN]	0.6509	2	3	172	1852						161	154	155	638	591	623	0.6317	0.6289	0.6187	2094.46	1816.58	1949.13	2452	282	5.34
P60880	Synaptosomal-associated protein 25 OS=Homo sapiens GN=SNAP25 PE=1 SV=1 - [SNP25_HUMAN]	0.6505	1	9	19	439	6616					19	16	18	157	142	140	0.6505	0.6311	0.6505	448.2	381.57	390.71	206	23.3	4.77
P60880-2	Isoform SNAP-25a of Synaptosomal-associated protein 25 OS=Homo sapiens GN=SNAP25 - [SNP25_HUMAN]	0.6505	1	6	16	149	6616					16			149			0.6505			424.2			206	23.3	4.86
P07196	Neurofilament light polypeptide OS=Homo sapiens GN=NEFL PE=1 SV=3 - [NFL_HUMAN]	0.6501	1	43	47	1379	4747	0.848	0.996	1.739	1.501	42	40	39	467	461	451	0.6464	0.6004	0.5967	1430.9	1288.94	1312.35	543	61.5	4.65
P14927	Cytochrome b-c1 complex subunit 7 OS=Homo sapiens GN=UQCRB PE=1 SV=2 - [QCR7_HUMAN]	0.6486	1	11	11	83	7381	0.737	0.923	1.177	0.878	11	9	9	29	29	25	0.6486	0.5946	0.5946	81.62	76.25	73.65	111	13.5	8.78
Q9BQE3	Tubulin alpha-1C chain OS=Homo sapiens GN=TUBA1C PE=1 SV=1 - [TBA1C_HUMAN]	0.6481	3	4	31	1865	84790					30	29	28	681	573	611	0.6481	0.5857	0.5857	1878.3	1590.42	1710.01	449	49.9	5.1
P14618	Pyruvate kinase isozymes M1/M2 OS=Homo sapiens GN=PKM2 PE=1 SV=4 - [KPYM_HUMAN]	0.6478	1	4	40	1022	5315					38	36	38	357	330	335	0.6478	0.6328	0.6328	1006.67	943.61	929.23	531	57.9	7.84
P14618-2	Isoform M1 of Pyruvate kinase isozymes M1/M2 OS=Homo sapiens GN=PKM2 - [KPYM_HUMAN]	0.6478	1	2	40	1057	5315	0.69	0.943	1.271	0.926	38	36	38	371	341	345	0.6478	0.6328	0.6328	1026.58	948.56	939.2	531	58	7.71
P16152	Carbonyl reductase [NADPH] 1 OS=Homo sapiens GN=CBR1 PE=1 SV=3 - [CBR1_HUMAN]	0.6462	1	15	18	271	873	1.186	1.148	0.973	1.016	17	14	16	98	85	88	0.6462	0.5271	0.5884	263.38	247.47	255.55	277	30.4	8.32
Q15019	Septin-2 OS=Homo sapiens GN=SEPT2 PE=1 SV=1 - [SEPT2_HUMAN]	0.6454	2	16	17	248	4735	1.356	0.997	1.22	1.264	14	15	13	85	82	81	0.5512	0.6343	0.5956	269.84	244.73	249.22	361	41.5	6.6
F5H098	Malate dehydrogenase OS=Homo sapiens GN=MDH1 PE=3 SV=1 - [F5H098_HUMAN]	0.6449	2	21	21	302	4190	0.869	1.019	1.099	0.952	19	17	20	106	97	99	0.6051	0.5568	0.6023	313.12	277.74	270.29	352	38.6	7.71
P62760	Visinin-like protein 1 OS=Homo sapiens GN=VSNL1 PE=1 SV=2 - [VISL1_HUMAN]	0.644	1	11	13	137	7447	0.748	0.822	1.6	1.494	10	9	11	45	44	48	0.6073	0.5236	0.623	122.93	124	131.38	191	22.1	5.15
B2ZZ89	Spectrin beta non-erythrocytic 1 OS=Homo sapiens GN=SPTBN1 PE=2 SV=1 - [B2ZZ89_HUMAN]	0.6434	1	135	146	1676	6711	0.99	0.928	1.09	1.085	134	132	131	560	560	556	0.6231	0.6053	0.5994	1775.19	1669.25	1734.32	2364	274.4	5.57
B3KUK2	Superoxide dismutase OS=Homo sapiens GN=SOD2 PE=2 SV=1 - [B3KUK2_HUMAN]	0.642	2	9	9	140		1.251	0.848	0.879	1.264	9	9	8	46	44	50	0.642	0.642	0.5909	136.09	95.63	134.54	176	19.7	8.03
P61204	ADP-ribosylation factor 3 OS=Homo sapiens GN=ARF3 PE=1 SV=2 - [ARF3_HUMAN]	0.6409	2	6	10	113	377	0.811	1.22	1.144	0.731	9	10	9	42	35	36	0.6409	0.6409	0.5856	111.53	94.91	102.68	181	20.6	7.43
E7EV03	Microtubule-associated protein 2 (Fragment) OS=Homo sapiens GN=MAP2 PE=4 SV=1 - [E7EV03_HUMAN]	0.6402	1	2	25	152				1.125	1.372	21	17	22	51	47	54	0.5079	0.4762	0.5855	159.19	137.22	160	567	61.7	4.65
A6NN80	Annexin OS=Homo sapiens GN=ANXA6 PE=3 SV=3 - [A6NN80_HUMAN]	0.6387	1	6	40	127	309						40			127			0.6387			391.03		667	75.2	5.67
Q96KP4	Cytosolic non-specific dipeptidase OS=Homo sapiens GN=CNDP2 PE=1 SV=2 - [CNDP2_HUMAN]	0.6379	1	24	24	203	55748	1.128	1.047	1.062	1.165	21	20	23	67	66	70	0.5832	0.5011	0.6358	217.69	200.15	226.49	475	52.8	5.97
Q5R370	Calcyclin binding protein OS=Homo sapiens GN=CACYBP PE=2 SV=1 - [Q5R370_HUMAN]	0.6378	3	10	10	37	27101	1.012	0.735	1.415	1.921	9	7	8	13	11	13	0.5135	0.4595	0.5243	43.73	35.64	39.05	185	21.2	7.9
Q9H0U4	Ras-related protein Rab-1B OS=Homo sapiens GN=RAB1B PE=1 SV=1 - [RAB1B_HUMAN]	0.6368	2	5	12	197	81876					12	10	11	64	66	67	0.6368	0.5025	0.5771	188.31	183.36	198.98	201	22.2	5.73
P09543-2	Isoform CNPI of 2',3'-cyclic-nucleotide 3'-phosphodiesterase OS=Homo sapiens GN=CNP - [CN37_HUMAN]	0.6359	2	37	38	909	1267	1.071	0.925	1.29	1.468	37	33	35	333	275	301	0.6309	0.6185	0.606	869.16	733.7	808.85	401	45.1	8.53
G3V0I0	Tumor suppressor candidate 2 OS=Homo sapiens GN=TUSC2 PE=4 SV=1 - [G3V0I0_HUMAN]	0.6316	3	2	2	11	11334	0.865	1.039	0.933	0.756	2	2	2	3	4	4	0.6316	0.6316	0.6316	7.68	8.59	8.22	57	5.8	11.34
P00558	Phosphoglycerate kinase 1 OS=Homo sapiens GN=PGK1 PE=1 SV=3 - [PGK1_HUMAN]	0.6307	1	24	24	367	5230	0.855	0.955	1.132	1.136	21	19	20	126	124	117	0.5971	0.5036	0.5803	332.57	318.03	311.66	417	44.6	8.1
O00764	Pyridoxal kinase OS=Homo sapiens GN=PDXK PE=1 SV=1 - [PDXK_HUMAN]	0.6282	1	16	16	196	8566	0.934	1.071	1.045	0.865	14	15	13	67	65	64	0.5801	0.5288	0.4968	179.4	159.7	157.33	312	35.1	6.13
P20336	Ras-related protein Rab-3A OS=Homo sapiens GN=RAB3A PE=1 SV=1 - [RAB3A_HUMAN]	0.6273	1	5	12	177	5864					10	10	11	56	59	62	0.4818	0.5	0.6273	167.24	169.38	177.13	220	25	5.03
P22695	Cytochrome b-c1 complex subunit 2, mitochondrial OS=Homo sapiens GN=UQCRC2 PE=1 SV=3 - [QCR2_HUMAN]	0.6247	1	23	23	443	7385	0.726	1.053	1.265	0.895	22	18	19	152	144	147	0.6247	0.5872	0.5982	431.49	387.37	412.14	453	48.4	8.63
F6U236	Protein kinase C and casein kinase substrate in neurons protein 1 OS=Homo sapiens GN=PACSIN1 PE=4 SV=1 - [F6U236_HUMAN]	0.6219	2	24	25	315		0.749	0.758	1.38	1.296	24	19	20	116	96	103	0.6219	0.5622	0.5398	305.82	272.96	287.34	402	46.1	5.35
P35232	Prohibitin OS=Homo sapiens GN=PHB PE=1 SV=1 - [PHB_HUMAN]	0.6213	1	15	15	162	5245	0.868	1.079	1.09	0.829	13	15	14	55	55	52	0.614	0.6213	0.614	165.91	151.61	157.42	272	29.8	5.76
Q5VU58	Tropomyosin 3 OS=Homo sapiens GN=TPM3 PE=2 SV=1 - [Q5VU58_HUMAN]	0.6169	1	1	24	214	7170					23	23	22	72	73	69	0.6169	0.6089	0.6089	236.3	215.57	216.12	248	28.9	4.75
Q5VU66	Tropomyosin 3 OS=Homo sapiens GN=TPM3 PE=2 SV=1 - [Q5VU66_HUMAN]	0.6169	2	2	25	222	7170	0.776	1.023	1.057	0.824	24	24	22	79	75	68	0.6169	0.6089	0.5806	244.9	213.58	209.5	248	28.9	4.75
P60174-1	Isoform 2 of Triosephosphate isomerase OS=Homo sapiens GN=TPI1 - [TPIS_HUMAN]	0.6145	2	15	15	388	7167	0.864	1.09	1.193	0.837	12	12	13	126	127	135	0.498	0.5542	0.5783	388.94	357.16	407.29	249	26.7	6.9
Q15404	Ras suppressor protein 1 OS=Homo sapiens GN=RSU1 PE=1 SV=3 - [RSU1_HUMAN]	0.6137	2	9	9	35	6251	1.393	0.967	0.95	1.324	9	7	7	14	9	12	0.6137	0.5018	0.5018	40.41	17.83	32.95	277	31.5	8.65
Q96E17	Ras-related protein Rab-3C OS=Homo sapiens GN=RAB3C PE=2 SV=1 - [RAB3C_HUMAN]	0.6123	1	5	11	170	115827					9	9	9	53	57	60	0.4361	0.4053	0.4758	161.8	155.83	174.05	227	25.9	5.24
P68363	Tubulin alpha-1B chain OS=Homo sapiens GN=TUBA1B PE=1 SV=1 - [TBA1B_HUMAN]	0.612	2	2	30	1853	10376					30	29	29	673	568	612	0.612	0.6098	0.6098	1885.06	1602.27	1729.17	451	50.1	5.06
Q13885	Tubulin beta-2A chain OS=Homo sapiens GN=TUBB2A PE=1 SV=1 - [TBB2A_HUMAN]	0.6112	1	2	32	2426	7280	0.796	0.774	1.541	1.513	29	31	30	868	748	810	0.609	0.6112	0.6112	2393.97	2038.41	2226.82	445	49.9	4.89
Q9BVA1	Tubulin beta-2B chain OS=Homo sapiens GN=TUBB2B PE=1 SV=1 - [TBB2B_HUMAN]	0.6112	1	2	32	2312	347733				1.358	28	31	29	828	711	773	0.609	0.6112	0.6112	2241.78	1898.98	2086.77	445	49.9	4.89
G3V5P4	Cofilin 2 (Muscle), isoform CRA_d OS=Homo sapiens GN=CFL2 PE=4 SV=1 - [G3V5P4_HUMAN]	0.6107	2	3	10	91	1073			1.307	1.205	8	9	9	28	34	29	0.5168	0.6107	0.604	82.57	82.12	74	149	16.9	8.62
Q9NZR1	Tropomodulin-2 OS=Homo sapiens GN=TMOD2 PE=1 SV=1 - [TMOD2_HUMAN]	0.6097	1	12	12	134	29767	1.077	0.62	1.143	2.044	10	11	9	46	44	44	0.5897	0.5128	0.4929	143.64	121.65	128.79	351	39.6	5.27
O00499-7	Isoform II3 of Myc box-dependent-interacting protein 1 OS=Homo sapiens GN=BIN1 - [BIN1_HUMAN]	0.6082	1	1	17	273	274					17	16	16	88	91	94	0.6082	0.6082	0.6082	246.88	233.35	240.08	439	48.2	5.2
P07737	Profilin-1 OS=Homo sapiens GN=PFN1 PE=1 SV=2 - [PROF1_HUMAN]	0.6071	1	8	8	134	5216	1.35	0.803	0.888	1.45	8	7	7	45	41	48	0.6071	0.5286	0.5286	143.39	132.16	149.88	140	15	8.27
P21281	V-type proton ATPase subunit B, brain isoform OS=Homo sapiens GN=ATP6V1B2 PE=1 SV=3 - [VATB2_HUMAN]	0.6067	1	26	26	443	526	0.812	1.051	0.992	0.793	23	23	24	149	146	148	0.5851	0.5577	0.5988	472.88	405.6	448.94	511	56.5	5.81
P61981	14-3-3 protein gamma OS=Homo sapiens GN=YWHAG PE=1 SV=2 - [1433G_HUMAN]	0.6032	1	12	17	274	7532	0.876	0.865	1.325	1.282	15	14	15	96	92	86	0.5628	0.502	0.5385	264.67	238.68	231.41	247	28.3	4.89
F8VQQ4	Tubulin alpha-1A chain (Fragment) OS=Homo sapiens GN=TUBA1A PE=3 SV=1 - [F8VQQ4_HUMAN]	0.5982	1	2	19	670		1.06	1.09	1.19	1.179	19	19		357	313		0.5982	0.5982		1016.62	911.22		219	24.2	5.29
F6XY72	Nucleoside diphosphate kinase OS=Homo sapiens GN=NME2 PE=3 SV=1 - [F6XY72_HUMAN]	0.5974	1	1	4	15		1.097	1.174		0.958			4			15			0.5974			51.48	77	8.7	5.39
Q16143	Beta-synuclein OS=Homo sapiens GN=SNCB PE=1 SV=1 - [SYUB_HUMAN]	0.597	1	8	11	73	6620	0.682	0.709	1.349	1.314	9	9	8	25	25	23	0.5896	0.5149	0.5896	75.99	71.27	57.76	134	14.3	4.41
P13804-2	Isoform 2 of Electron transfer flavoprotein subunit alpha, mitochondrial OS=Homo sapiens GN=ETFA - [ETFA_HUMAN]	0.5951	2	12	12	121	2108	0.752	1.047	1.115	1.16	10	10	11	39	43	39	0.5739	0.5704	0.5951	123.78	125.35	116.85	284	30	8.57
Q5W145	NADH dehydrogenase (Ubiquinone) 1 beta subcomplex, 8, 19kDa OS=Homo sapiens GN=NDUFB8 PE=2 SV=1 - [Q5W145_HUMAN]	0.5935	4	8	8	38	4714	0.791	0.985	0.829	0.819	7	8	7	12	13	13	0.5226	0.5935	0.5677	31.29	30.25	31.58	155	18.5	5.54
P46108-2	Isoform Crk-I of Adapter molecule crk OS=Homo sapiens GN=CRK - [CRK_HUMAN]	0.5931	2	7	7	44	1398	1.13	0.91	0.91	1.124	7	7	5	17	16	11	0.5931	0.5931	0.4412	46.1	45.37	30.26	204	22.9	5.48
Q9NZN3	EH domain-containing protein 3 OS=Homo sapiens GN=EHD3 PE=1 SV=2 - [EHD3_HUMAN]	0.5925	1	15	28	126	30845	0.899	1.017	0.967	0.87	26	22	23	46	41	39	0.5757	0.5178	0.486	138.84	128.38	115.65	535	60.8	6.57
Q5VU72	Tropomyosin 3 OS=Homo sapiens GN=TPM3 PE=2 SV=1 - [Q5VU72_HUMAN]	0.5911	2	1	24	133	7170					23	23		67	66		0.5911	0.583		220.04	193.38		247	28.8	4.77
A8MZ71	Uncharacterized protein OS=Homo sapiens GN=COX7A2 PE=4 SV=1 - [A8MZ71_HUMAN]	0.5904	2	4	4	64		0.928	0.896	0.697	0.764	3	3	4	22	18	24	0.5663	0.5663	0.5904	72.01	51.53	66.86	83	9.4	9.35
P31946-2	Isoform Short of 14-3-3 protein beta/alpha OS=Homo sapiens GN=YWHAB - [1433B_HUMAN]	0.5902	2	11	19	230		1.045	0.928	1.142	1.165	16	17	15	79	77	74	0.5328	0.5902	0.5328	211.48	192.71	178.01	244	27.8	4.83
P49006	MARCKS-related protein OS=Homo sapiens GN=MARCKSL1 PE=1 SV=2 - [MRP_HUMAN]	0.5897	1	6	6	84	65108	1.187	0.641	0.779	1.264	5	4	6	28	26	30	0.4154	0.3744	0.5897	53.15	32.52	38.49	195	19.5	4.67
P51149	Ras-related protein Rab-7a OS=Homo sapiens GN=RAB7A PE=1 SV=1 - [RAB7A_HUMAN]	0.5894	1	11	11	116	7879	1.097	1.065	1.095	1.146	11	11	11	40	40	36	0.5894	0.5894	0.5894	121.79	112.82	103.96	207	23.5	6.7
	>sp|ANXA5_HUMAN|	0.5893	2	17	18	175		1.718	0.947	0.765	1.348	18	16	17	64	53	58	0.5893	0.5549	0.5549	186.32	150.47	167.08	319	35.8	5.05
Q14894	Thiomorpholine-carboxylate dehydrogenase OS=Homo sapiens GN=CRYM PE=1 SV=1 - [CRYM_HUMAN]	0.5892	1	12	12	111	1428	0.442	0.938	1.548	0.794	8	11	9	36	39	36	0.4873	0.5892	0.5223	126.41	121.01	118.45	314	33.8	5.14
E7EUQ8	Pyruvate kinase OS=Homo sapiens GN=PKM2 PE=3 SV=1 - [E7EUQ8_HUMAN]	0.589	1	3	31	306							31			306			0.589			840.92		511	56	7.5
F6S7L4	Zinc fingers and homeoboxes protein 3 (Fragment) OS=Homo sapiens GN=ZHX3 PE=4 SV=1 - [F6S7L4_HUMAN]	0.5889	8	1	1	1	23051					1			1			0.5889			0			90	9.6	5.05
P61960	Ubiquitin-fold modifier 1 OS=Homo sapiens GN=UFM1 PE=1 SV=1 - [UFM1_HUMAN]	0.5882	3	2	2	5	51569					1	1	2	2	1	2	0.4118	0.1765	0.5882	9.02	1.82	6.86	85	9.1	9.31
F5GYQ4	Glutamate dehydrogenase OS=Homo sapiens GN=GLUD1 PE=3 SV=1 - [F5GYQ4_HUMAN]	0.5878	2	29	29	368		1.167	1.083	0.807	0.895	26	25	27	122	120	126	0.5633	0.5367	0.5837	383.88	359.97	376.38	490	54.3	7.8
P30085	UMP-CMP kinase OS=Homo sapiens GN=CMPK1 PE=1 SV=3 - [KCY_HUMAN]	0.5867	3	9	9	36	51727	0.889	0.935	1.291	1.026	8	7	7	15	10	11	0.5816	0.4031	0.4031	45.61	28.95	26.53	196	22.2	5.57
P61088	Ubiquitin-conjugating enzyme E2 N OS=Homo sapiens GN=UBE2N PE=1 SV=1 - [UBE2N_HUMAN]	0.5855	2	6	6	77	7334	0.91	0.898	1.245	1.191	5	5	5	25	26	26	0.5395	0.5395	0.4013	73.33	67.65	68.63	152	17.1	6.57
P30041	Peroxiredoxin-6 OS=Homo sapiens GN=PRDX6 PE=1 SV=3 - [PRDX6_HUMAN]	0.5848	1	16	16	147	9588	1.977	0.927	0.775	1.56	16	14	13	49	48	50	0.5848	0.5759	0.567	128.94	125.39	129.23	224	25	6.38
O95182	NADH dehydrogenase [ubiquinone] 1 alpha subcomplex subunit 7 OS=Homo sapiens GN=NDUFA7 PE=1 SV=3 - [NDUA7_HUMAN]	0.5841	1	8	8	64	4701	0.87	1.147	0.848	0.686	6	6	7	24	18	22	0.5841	0.4602	0.5841	61.13	48.3	70.65	113	12.5	10.18
P68133	Actin, alpha skeletal muscle OS=Homo sapiens GN=ACTA1 PE=1 SV=1 - [ACTS_HUMAN]	0.5836	1	4	26	660	58						23	26		325	335		0.557	0.5836		736.27	750.8	377	42	5.39
P30047	GTP cyclohydrolase 1 feedback regulatory protein OS=Homo sapiens GN=GCHFR PE=1 SV=3 - [GFRP_HUMAN]	0.5833	2	3	3	7	2644	1.141	0.823	1.117	1.543	3	2	1	4	2	1	0.5833	0.4881	0.2976	12.13	7.02	4.55	84	9.7	6.54
O75955	Flotillin-1 OS=Homo sapiens GN=FLOT1 PE=1 SV=3 - [FLOT1_HUMAN]	0.5831	1	19	19	101	10211	1.126	1.134	1.026	0.932	17	16	17	35	34	32	0.5386	0.5035	0.4918	104.71	101.67	95.45	427	47.3	7.49
P25705	ATP synthase subunit alpha, mitochondrial OS=Homo sapiens GN=ATP5A1 PE=1 SV=1 - [ATPA_HUMAN]	0.5823	1	36	36	1046	498	0.801	0.958	0.984	0.877	31	33	34	364	325	357	0.5769	0.5624	0.575	1035.19	910.38	1028.23	553	59.7	9.13
P62834	Ras-related protein Rap-1A OS=Homo sapiens GN=RAP1A PE=1 SV=1 - [RAP1A_HUMAN]	0.5815	1	2	10	49	5906					8	6	8	17	14	18	0.5	0.3641	0.4946	40.4	28.71	29.22	184	21	6.67
Q16777	Histone H2A type 2-C OS=Homo sapiens GN=HIST2H2AC PE=1 SV=4 - [H2A2C_HUMAN]	0.5814	2	3	6	95	8338					6	5	5	31	33	31	0.5814	0.5814	0.5814	95.55	96.79	97.72	129	14	10.9
P17174	Aspartate aminotransferase, cytoplasmic OS=Homo sapiens GN=GOT1 PE=1 SV=3 - [AATC_HUMAN]	0.5763	1	20	20	363	2805	0.817	0.918	1.254	1.048	20	16	17	124	121	118	0.5763	0.5012	0.5182	371.7	355.23	342.51	413	46.2	7.01
P09211	Glutathione S-transferase P OS=Homo sapiens GN=GSTP1 PE=1 SV=2 - [GSTP1_HUMAN]	0.5762	1	5	9	83	2950	1.229	1.007		1.1		9			83			0.5762			229.24		210	23.3	5.64
Q1JUQ5	Peptidyl-prolyl cis-trans isomerase OS=Homo sapiens GN=FKBP12-Exip2 PE=2 SV=1 - [Q1JUQ5_HUMAN]	0.5761	3	3	3	45	2280				1.095	3	2	3	16	15	14	0.5761	0.2065	0.5761	51.21	41.24	41.34	92	10.1	5.9
Q05193-2	Isoform 2 of Dynamin-1 OS=Homo sapiens GN=DNM1 - [DYN1_HUMAN]	0.5752	1	3	53	741	1759					45	49	48	261	240	240	0.5012	0.5509	0.5104	732.97	597.6	639.38	864	97.2	6.87
P31150	Rab GDP dissociation inhibitor alpha OS=Homo sapiens GN=GDI1 PE=1 SV=2 - [GDIA_HUMAN]	0.5749	1	9	27	474	2664					25	24	24	156	155	163	0.5436	0.5526	0.5615	469.88	454.58	483.73	447	50.6	5.14
	>sp|GSTP1_HUMAN|	0.5742	1	5	9	270		1.203	0.875	0.931	1.382	9	9	9	88	87	95	0.5742	0.5742	0.5742	264.86	239.88	264.34	209	23.2	5.64
Q13509	Tubulin beta-3 chain OS=Homo sapiens GN=TUBB3 PE=1 SV=2 - [TBB3_HUMAN]	0.5733	1	13	30	2188	10381	1.023	0.925	1.257	1.093	28	30	27	795	675	718	0.5711	0.5733	0.5733	2149.33	1775.01	1919.14	450	50.4	4.93
P62805	Histone H4 OS=Homo sapiens GN=HIST1H4A PE=1 SV=2 - [H4_HUMAN]	0.5728	1	11	11	126	8359	1.469	1.051	0.964	1.289	11	9	10	42	41	43	0.5728	0.534	0.5728	124.7	120.79	126.1	103	11.4	11.36
E9PEM9	Glutathione S-transferase Mu 2 OS=Homo sapiens GN=GSTM2 PE=3 SV=1 - [E9PEM9_HUMAN]	0.5707	4	5	9	39	2946	1.355	0.765	0.95	1.702	8	8	9	13	12	14	0.4869	0.4869	0.5707	31.68	28.61	36.05	191	22.6	5.31
G3V1A4	Cofilin 1 (Non-muscle), isoform CRA_a OS=Homo sapiens GN=CFL1 PE=4 SV=1 - [G3V1A4_HUMAN]	0.5705	3	3	10	154	1072	0.771	1.021	1.343	1.021	9	9	9	53	51	50	0.5705	0.5705	0.5638	126.67	124.26	138.61	149	16.8	8.35
Q9P0J0	NADH dehydrogenase [ubiquinone] 1 alpha subcomplex subunit 13 OS=Homo sapiens GN=NDUFA13 PE=1 SV=3 - [NDUAD_HUMAN]	0.5694	1	5	8	67	51079	0.8	1.118	0.826	0.651	8	6	7	27	21	19	0.5694	0.5625	0.5625	72.31	51.53	45.08	144	16.7	8.43
P62328	Thymosin beta-4 OS=Homo sapiens GN=TMSB4X PE=1 SV=2 - [TYB4_HUMAN]	0.5682	1	5	5	29	7114					5	3	3	11	12	6	0.5682	0.5455	0.5455	28.31	32.3	15.08	44	5	5.06
Q05193-4	Isoform 4 of Dynamin-1 OS=Homo sapiens GN=DNM1 - [DYN1_HUMAN]	0.5678	1	3	52	738		1.008	0.814	1.005	1.209	45	49	48	262	240	236	0.4942	0.5514	0.5105	745.78	601.58	635.9	856	96.3	7.17
Q99714	3-hydroxyacyl-CoA dehydrogenase type-2 OS=Homo sapiens GN=HSD17B10 PE=1 SV=3 - [HCD2_HUMAN]	0.567	1	8	8	45	3028	1.107	1.019	0.78	0.817	8	8	7	15	17	13	0.567	0.567	0.4674	53.11	51.68	42.93	261	26.9	7.78
P04075	Fructose-bisphosphate aldolase A OS=Homo sapiens GN=ALDOA PE=1 SV=2 - [ALDOA_HUMAN]	0.5659	1	7	28	1807	226	1.079	0.714	0.94	1.416	26	23	24	620	585	602	0.5549	0.5247	0.5247	1883.08	1712.85	1790.5	364	39.4	8.09
P49418	Amphiphysin OS=Homo sapiens GN=AMPH PE=1 SV=1 - [AMPH_HUMAN]	0.5655	1	23	23	186	273	0.924	0.88	0.928	0.977	20	19	20	68	57	61	0.4935	0.505	0.4719	211.04	179.26	184.89	695	76.2	4.64
P56385	ATP synthase subunit e, mitochondrial OS=Homo sapiens GN=ATP5I PE=1 SV=2 - [ATP5I_HUMAN]	0.5652	1	4	4	23	521	0.732	0.924	1.287	0.988	3	3	3	6	10	7	0.3913	0.5217	0.5217	18.08	30.47	20.61	69	7.9	9.35
P12814	Alpha-actinin-1 OS=Homo sapiens GN=ACTN1 PE=1 SV=2 - [ACTN1_HUMAN]	0.565	2	28	42	278	87	0.748	0.917	1.339	0.916	39	39	36	97	89	92	0.5258	0.5404	0.4877	305.08	270.29	287.17	892	103	5.41
Q9H115	Beta-soluble NSF attachment protein OS=Homo sapiens GN=NAPB PE=1 SV=2 - [SNAB_HUMAN]	0.5638	1	14	18	201	63908	0.883	0.932	1.347	0.937	16	16	16	70	63	68	0.5134	0.5302	0.4933	240.54	218.96	221.76	298	33.5	5.47
H3BR50	V-type proton ATPase 16 kDa proteolipid subunit OS=Homo sapiens GN=ATP6V0C PE=4 SV=1 - [H3BR50_HUMAN]	0.5632	2	2	2	15						2	1	2	6	3	6	0.5632	0.3563	0.5632	14.3	9.15	13.51	87	8.7	8.53
P30043	Flavin reductase (NADPH) OS=Homo sapiens GN=BLVRB PE=1 SV=3 - [BLVRB_HUMAN]	0.5631	1	6	6	40	645	1.012	0.987	1.055	1.027	4	4	4	16	11	13	0.3544	0.4515	0.5437	47.38	30.46	30.73	206	22.1	7.65
Q99497	Protein DJ-1 OS=Homo sapiens GN=PARK7 PE=1 SV=2 - [PARK7_HUMAN]	0.5608	1	13	13	243	11315	1.047	0.969	0.971	0.949	13	9	12	92	75	76	0.5608	0.5185	0.5608	223.42	201.93	196.61	189	19.9	6.79
P00338	L-lactate dehydrogenase A chain OS=Homo sapiens GN=LDHA PE=1 SV=2 - [LDHA_HUMAN]	0.5602	3	20	21	166	3939	0.869	0.941	1.188	1.047	19	18	18	54	56	56	0.5602	0.5	0.5241	159.85	146.98	151.11	332	36.7	8.27
F8WAG8	Dynactin subunit 2 OS=Homo sapiens GN=DCTN2 PE=4 SV=1 - [F8WAG8_HUMAN]	0.5597	5	18	18	132		0.868	0.943	1.14	0.912	16	15	17	46	41	45	0.4828	0.4695	0.5597	152.6	130.96	153.43	377	41.7	5.14
P09493-5	Isoform 5 of Tropomyosin alpha-1 chain OS=Homo sapiens GN=TPM1 - [TPM1_HUMAN]	0.5592	2	2	20	169	7168					19	16	17	56	53	60	0.5551	0.4939	0.5224	166.01	157.1	150.18	245	28.4	4.77
F5H1V8	Microtubule-associated protein RP/EB family member 2 OS=Homo sapiens GN=MAPRE2 PE=4 SV=1 - [F5H1V8_HUMAN]	0.5584	4	11	11	45	10982					10	7	8	16	15	14	0.4854	0.3759	0.4197	50.63	39.54	33.95	274	30.7	5.81
Q9H9H5	MAP6 domain-containing protein 1 OS=Homo sapiens GN=MAP6D1 PE=1 SV=1 - [MA6D1_HUMAN]	0.5578	1	8	8	32	79929					6	7	5	10	11	11	0.4171	0.5377	0.5276	25.7	24.64	24.19	199	21	10.07
P15259	Phosphoglycerate mutase 2 OS=Homo sapiens GN=PGAM2 PE=1 SV=3 - [PGAM2_HUMAN]	0.5573	1	4	10	123	5224					8	8	9	44	36	43	0.4348	0.4585	0.4862	114.52	73.68	92.15	253	28.7	8.88
P60520	Gamma-aminobutyric acid receptor-associated protein-like 2 OS=Homo sapiens GN=GABARAPL2 PE=1 SV=1 - [GBRL2_HUMAN]	0.5556	1	6	7	29	11345	0.909	0.903	1.252	1.356	6	6	7	9	9	11	0.547	0.547	0.5556	27.23	27.63	32.97	117	13.7	8.1
Q9UHD8-7	Isoform 7 of Septin-9 OS=Homo sapiens GN=SEPT9 - [SEPT9_HUMAN]	0.5556	4	26	26	170	10801	0.965	1.128	1.161	0.993	20	21	18	56	57	57	0.4444	0.4832	0.4109	103.39	98.77	94.33	567	63.5	8.66
P11233	Ras-related protein Ral-A OS=Homo sapiens GN=RALA PE=1 SV=1 - [RALA_HUMAN]	0.5534	1	4	8	41	5898					8	5	6	18	12	11	0.5534	0.2864	0.3592	44.01	32.32	30.5	206	23.6	7.11
H7BYY1	Tropomyosin 1 (Alpha), isoform CRA_m OS=Homo sapiens GN=TPM1 PE=4 SV=1 - [H7BYY1_HUMAN]	0.5524	1	2	19	120	7168					17	15	16	40	41	39	0.5282	0.5161	0.5444	124.93	124.13	122.09	248	28.7	4.82
H7C2K6	Band 4.1-like protein 1 (Fragment) OS=Homo sapiens GN=EPB41L1 PE=4 SV=1 - [H7C2K6_HUMAN]	0.5522	1	1	8	81						8	5	8	26	27	28	0.5522	0.3433	0.5522	81.83	90.41	81.39	268	29.1	5.63
Q13526	Peptidyl-prolyl cis-trans isomerase NIMA-interacting 1 OS=Homo sapiens GN=PIN1 PE=1 SV=1 - [PIN1_HUMAN]	0.5521	1	5	5	65	5300	0.941	0.935	0.853	0.826	4	5	4	22	23	20	0.3497	0.5521	0.3497	72.23	68.4	64.87	163	18.2	8.82
Q9NP97	Dynein light chain roadblock-type 1 OS=Homo sapiens GN=DYNLRB1 PE=1 SV=3 - [DLRB1_HUMAN]	0.5521	3	4	4	27	83658	0.992	0.868	0.859	1.033	4	4	4	8	10	9	0.5521	0.5521	0.5521	24.42	28.19	27.67	96	10.9	7.25
P21579	Synaptotagmin-1 OS=Homo sapiens GN=SYT1 PE=1 SV=1 - [SYT1_HUMAN]	0.5498	1	15	23	230	6857	0.719	1.054	1.171	0.773	21	19	21	81	69	80	0.5474	0.5261	0.5474	224.86	196.43	220.91	422	47.5	8.12
B7Z9L0	T-complex protein 1 subunit delta OS=Homo sapiens GN=CCT4 PE=2 SV=1 - [B7Z9L0_HUMAN]	0.5487	2	18	18	168	10575	0.898	0.969	1.009	0.917	17	16	17	51	56	61	0.5238	0.5093	0.5217	168.79	162.33	181.29	483	52.3	6.57
F8VZV5	Myosin light polypeptide 6 OS=Homo sapiens GN=MYL6 PE=4 SV=1 - [F8VZV5_HUMAN]	0.5481	11	4	6	47		1.191	0.615	0.848	1.708	6	4	5	16	15	16	0.5481	0.4444	0.5037	52.75	53.04	53.3	135	15	5
P78371	T-complex protein 1 subunit beta OS=Homo sapiens GN=CCT2 PE=1 SV=4 - [TCPB_HUMAN]	0.5477	1	21	21	185	10576	0.949	0.947	1.008	0.926	18	17	19	62	59	64	0.5234	0.5121	0.4935	203.91	188.45	208.28	535	57.5	6.46
P08107	Heat shock 70 kDa protein 1A/1B OS=Homo sapiens GN=HSPA1A PE=1 SV=5 - [HSP71_HUMAN]	0.5476	2	22	29	441	3304	1.121	0.877	1.167	1.449	27	25	25	154	148	139	0.5226	0.5335	0.4961	442.52	425.68	405.02	641	70	5.66
P09651-3	Isoform 2 of Heterogeneous nuclear ribonucleoprotein A1 OS=Homo sapiens GN=HNRNPA1 - [ROA1_HUMAN]	0.5468	8	10	13	67	3178	1.34	0.803	0.837	1.385	13	11	10	26	22	19	0.5468	0.4757	0.4569	77.56	72.72	61.42	267	29.4	9.14
O43598	Deoxyribonucleoside 5'-monophosphate N-glycosidase OS=Homo sapiens GN=RCL PE=1 SV=1 - [RCL_HUMAN]	0.546	2	5	5	21	10591					5	3	4	7	6	8	0.546	0.3046	0.546	22.85	10.69	20.88	174	19.1	5.05
Q9H3Z4	DnaJ homolog subfamily C member 5 OS=Homo sapiens GN=DNAJC5 PE=1 SV=1 - [DNJC5_HUMAN]	0.5455	1	6	6	44	80331					6	5	5	17	12	15	0.5455	0.4192	0.4192	55.78	46.1	46.68	198	22.1	5.07
O75781-2	Isoform 2 of Paralemmin-1 OS=Homo sapiens GN=PALM - [PALM_HUMAN]	0.5452	1	3	12	72	5064					11		11	33		39	0.5452		0.5394	105.16		110.98	343	37.1	4.97
P61163	Alpha-centractin OS=Homo sapiens GN=ACTR1A PE=1 SV=1 - [ACTZ_HUMAN]	0.5452	1	8	14	102	10121					10	10	14	35	30	37	0.4495	0.4202	0.5452	115.47	105.97	125.12	376	42.6	6.64
P11142	Heat shock cognate 71 kDa protein OS=Homo sapiens GN=HSPA8 PE=1 SV=1 - [HSP7C_HUMAN]	0.5449	1	25	36	746	3312	0.812	0.844	1.315	1.162	33	33	35	246	248	252	0.5341	0.531	0.5449	699.64	695.22	700.74	646	70.9	5.52
O00429	Dynamin-1-like protein OS=Homo sapiens GN=DNM1L PE=1 SV=2 - [DNM1L_HUMAN]	0.5448	2	11	25	195	10059	0.808	0.764	1.529	1.649	24	22	19	70	62	63	0.5149	0.4715	0.4511	227.73	196.68	200.34	736	81.8	6.81
C9JQ00	Tubulin alpha-4A chain (Fragment) OS=Homo sapiens GN=TUBA4A PE=3 SV=1 - [C9JQ00_HUMAN]	0.5444	1	2	13	142						13			142			0.5444			371.91			180	19.8	5.52
B4E2V5	Erythrocyte band 7 integral membrane protein OS=Homo sapiens GN=STOM PE=2 SV=1 - [B4E2V5_HUMAN]	0.5443	2	9	9	39	2040	0.918	1.347	1.217	0.753	8	6	8	12	13	14	0.4937	0.3629	0.5316	36.03	43.84	35.91	237	25.9	7.39
Q14195-2	Isoform LCRMP-4 of Dihydropyrimidinase-related protein 3 OS=Homo sapiens GN=DPYSL3 - [DPYL3_HUMAN]	0.5424	1	22	28	533	1809	1.472	1.096	0.785	1.161	25	24	21	179	179	175	0.5175	0.4868	0.4722	544.78	528.57	534.53	684	73.9	6.35
Q9UKY7-2	Isoform 2 of Protein CDV3 homolog OS=Homo sapiens GN=CDV3 - [CDV3_HUMAN]	0.5399	2	5	5	28	55573	1.123	1.067	1.125	1.176	3	3	3	6	12	10	0.3756	0.4178	0.2817	13.8	19.97	30.25	213	22.1	5.81
P0C0S5	Histone H2A.Z OS=Homo sapiens GN=H2AFZ PE=1 SV=2 - [H2AZ_HUMAN]	0.5391	4	4	5	22	3015	1.651	0.669	0.846	1.779	5	4	3	10	6	6	0.5391	0.4844	0.375	25.78	17.85	18.09	128	13.5	10.58
P24752	Acetyl-CoA acetyltransferase, mitochondrial OS=Homo sapiens GN=ACAT1 PE=1 SV=1 - [THIL_HUMAN]	0.5386	1	22	22	212	38	1.023	0.942	1.074	1.109	22	21	22	79	63	70	0.5386	0.534	0.5386	256.56	195.62	220.4	427	45.2	8.85
Q96CX2	BTB/POZ domain-containing protein KCTD12 OS=Homo sapiens GN=KCTD12 PE=1 SV=1 - [KCD12_HUMAN]	0.5385	1	10	11	49	115207	1.307	1.055	0.902	0.985	9	8	7	20	14	15	0.4769	0.3723	0.3692	50.2	34.23	44.29	325	35.7	5.64
F5GX05	Band 4.1-like protein 3 OS=Homo sapiens GN=EPB41L3 PE=4 SV=1 - [F5GX05_HUMAN]	0.5379	1	2	41	442	23136					37	38	38	167	136	139	0.4915	0.4836	0.5108	531.47	429.87	427.57	883	98.4	5.34
O43707	Alpha-actinin-4 OS=Homo sapiens GN=ACTN4 PE=1 SV=2 - [ACTN4_HUMAN]	0.5379	1	15	42	260	81	0.86	0.768	1.174	1.374	35	36	38	88	87	85	0.5104	0.4643	0.5038	286.66	259.31	271.24	911	104.8	5.44
	>sp|CAH2_HUMAN|	0.5367	2	13	13	117		1.124	0.867	1.121	1.586	13	12	12	41	37	39	0.5367	0.4981	0.4981	116.11	99.73	114.43	259	29.1	7.4
Q04917	14-3-3 protein eta OS=Homo sapiens GN=YWHAH PE=1 SV=4 - [1433F_HUMAN]	0.5366	1	13	16	215	7533	0.968	0.881	1.16	1.335	16	15	14	76	71	68	0.5366	0.4959	0.4919	209.59	190.29	194.77	246	28.2	4.84
O14745	Na(+)/H(+) exchange regulatory cofactor NHE-RF1 OS=Homo sapiens GN=SLC9A3R1 PE=1 SV=4 - [NHRF1_HUMAN]	0.5363	1	12	12	62	9368	1.01	0.971	1.114	1.049	11	11	9	20	21	21	0.4972	0.5	0.3855	46.43	55.54	49.02	358	38.8	5.77
E7EPD0	Target of Myb protein 1 OS=Homo sapiens GN=TOM1 PE=4 SV=1 - [E7EPD0_HUMAN]	0.5352	5	14	14	71		0.831	1.181	1.453	0.767	13	13	12	27	22	22	0.5044	0.533	0.5022	72.84	60.08	68.4	454	49.6	5.01
P54652	Heat shock-related 70 kDa protein 2 OS=Homo sapiens GN=HSPA2 PE=1 SV=1 - [HSP72_HUMAN]	0.5352	1	18	29	327	3306	1.274	0.984	1.29	1.45	28	25	23	119	110	98	0.5274	0.4789	0.3631	342.98	304.8	275.77	639	70	5.74
P41208	Centrin-2 OS=Homo sapiens GN=CETN2 PE=1 SV=1 - [CETN2_HUMAN]	0.5349	1	5	5	15	1069					4	3	4	6	4	5	0.343	0.2674	0.4593	17.64	12.27	15.51	172	19.7	5
Q16623	Syntaxin-1A OS=Homo sapiens GN=STX1A PE=1 SV=1 - [STX1A_HUMAN]	0.5347	1	17	18	154	6804					17	14	15	54	47	53	0.5313	0.5069	0.5139	176.14	145.78	153.32	288	33	5.24
Q9NRV9	Heme-binding protein 1 OS=Homo sapiens GN=HEBP1 PE=1 SV=1 - [HEBP1_HUMAN]	0.5344	1	8	8	28	50865	1.166	0.951	0.785	0.981	5	7	7	6	9	13	0.3545	0.4444	0.4974	19.18	21.15	36.26	189	21.1	5.8
P11137-3	Isoform 3 of Microtubule-associated protein 2 OS=Homo sapiens GN=MAP2 - [MAP2_HUMAN]	0.5337	2	57	80	635	4133	0.758	1.092	1.158	0.862	68	66	71	209	209	217	0.4635	0.4619	0.4942	642.42	602.63	632.02	1823	199	4.91
Q06830	Peroxiredoxin-1 OS=Homo sapiens GN=PRDX1 PE=1 SV=1 - [PRDX1_HUMAN]	0.5327	1	12	16	164	5052	1.461	0.92	1.021	1.62	14	14	14	58	56	50	0.5276	0.4975	0.4975	164.22	150.09	144.84	199	22.1	8.13
P50395	Rab GDP dissociation inhibitor beta OS=Homo sapiens GN=GDI2 PE=1 SV=2 - [GDIB_HUMAN]	0.5326	2	13	21	260	2665	1.085	1.047	1.041	1.025	20	20	20	83	89	88	0.5124	0.5034	0.5034	225.58	218.52	227.6	445	50.6	6.47
O60880-6	Isoform F of SH2 domain-containing protein 1A OS=Homo sapiens GN=SH2D1A - [SH21A_HUMAN]	0.5323	1	1	1	1	4068					1			1			0.5323			0			62	6.6	6.49
P06744	Glucose-6-phosphate isomerase OS=Homo sapiens GN=GPI PE=1 SV=4 - [G6PI_HUMAN]	0.5323	1	24	24	425	2821	1.006	1.01	1.163	1.191	22	24	22	139	139	147	0.5179	0.5323	0.4982	442.21	408.91	446.39	558	63.1	8.32
P54920	Alpha-soluble NSF attachment protein OS=Homo sapiens GN=NAPA PE=1 SV=3 - [SNAA_HUMAN]	0.5322	1	12	16	99	8775	1.032	0.949	0.967	1.091	16	14	14	43	26	30	0.5322	0.4814	0.4814	146.06	91.27	104.14	295	33.2	5.36
H0YAX3	39S ribosomal protein L13, mitochondrial (Fragment) OS=Homo sapiens GN=MRPL13 PE=4 SV=1 - [H0YAX3_HUMAN]	0.5319	3	2	2	4		0.8	1.117		0.71	1	2	1	1	2	1	0.3191	0.5319	0.2128	3.59	4.18	2.08	47	5.8	4.65
	>sp|CAH1_HUMAN|	0.5308	2	11	11	136		0.508	0.701	1.444	1.078	9	8	8	46	45	45	0.4769	0.4615	0.4269	133.2	102.55	125.03	260	28.7	7.12
P07900	Heat shock protein HSP 90-alpha OS=Homo sapiens GN=HSP90AA1 PE=1 SV=5 - [HS90A_HUMAN]	0.5301	4	25	44	738	3320	1.096	0.922	1.052	1.103	42	39	40	264	238	236	0.5205	0.5068	0.4973	765.86	682.21	673.87	732	84.6	5.02
Q9H4M9	EH domain-containing protein 1 OS=Homo sapiens GN=EHD1 PE=1 SV=2 - [EHD1_HUMAN]	0.53	2	10	22	76	10938	1.155	0.834	0.971	1.366	20	17	18	27	24	25	0.5131	0.4363	0.4382	68.05	64.79	63.31	534	60.6	6.83
P53680-2	Isoform 2 of AP-2 complex subunit sigma OS=Homo sapiens GN=AP2S1 - [AP2S1_HUMAN]	0.5288	2	6	6	39	1175	0.894	0.973	0.977	0.878	4	4	6	12	12	15	0.4615	0.4615	0.5288	34.02	30.47	37.32	104	12.4	5.85
Q9UM19	Hippocalcin-like protein 4 OS=Homo sapiens GN=HPCAL4 PE=2 SV=3 - [HPCL4_HUMAN]	0.5288	2	6	9	59	51440	0.956	0.905		0.899	6	7	6	15	23	21	0.3822	0.4188	0.3455	43.87	58.83	55.97	191	22.2	4.89
P18085	ADP-ribosylation factor 4 OS=Homo sapiens GN=ARF4 PE=1 SV=3 - [ARF4_HUMAN]	0.5278	2	4	7	49	378	1.28	0.764	0.826	1.403	7	6	7	17	15	17	0.5278	0.4444	0.5278	48.38	39.9	45.41	180	20.5	7.14
P36543	V-type proton ATPase subunit E 1 OS=Homo sapiens GN=ATP6V1E1 PE=1 SV=1 - [VATE1_HUMAN]	0.5265	1	13	13	127	529	0.834	0.997	1.186	0.775	11	11	11	40	44	43	0.4912	0.4867	0.4823	115.79	100.15	115.18	226	26.1	8
P04632	Calpain small subunit 1 OS=Homo sapiens GN=CAPNS1 PE=1 SV=1 - [CPNS1_HUMAN]	0.5261	1	7	8	35	826	1.521	0.961	0.979	1.614	7	6	7	10	11	14	0.5	0.4739	0.5224	27.97	26.89	35.32	268	28.3	5.2
F5H857	Phosphoglucomutase-1 OS=Homo sapiens GN=PGM1 PE=3 SV=1 - [F5H857_HUMAN]	0.526	2	21	21	129		1.307	0.934	0.948	1.366	19	17	19	44	39	46	0.5019	0.4442	0.4944	142.83	110.8	141.88	538	58.7	5.95
Q9H4G4	Golgi-associated plant pathogenesis-related protein 1 OS=Homo sapiens GN=GLIPR2 PE=1 SV=3 - [GAPR1_HUMAN]	0.526	1	5	5	35	152007	1.091	1.054	0.928	1.018	4	5	5	11	11	13	0.3831	0.526	0.526	30.15	28.73	27.19	154	17.2	9.41
B3KQT9	Protein disulfide-isomerase A3 OS=Homo sapiens GN=PDIA3 PE=2 SV=1 - [B3KQT9_HUMAN]	0.525	3	15	17	115	2923	0.972	0.964	0.951	1.124	13	14	14	36	38	41	0.3896	0.4396	0.4125	109.9	109.55	112.39	480	54.1	7.21
F8VXI7	Dynein light chain 1, cytoplasmic (Fragment) OS=Homo sapiens GN=DYNLL1 PE=4 SV=1 - [F8VXI7_HUMAN]	0.5238	4	1	1	3							1			3			0.5238			0		42	4.8	4.72
B4DJA5	Ras-related protein Rab-5A OS=Homo sapiens GN=RAB5A PE=2 SV=1 - [B4DJA5_HUMAN]	0.5224	2	5	7	49	5868	1.289	0.848	0.759	1.082	7	5	6	21	14	14	0.5224	0.398	0.4677	44.85	31.8	38.98	201	22.2	8.82
H3BQ52	cAMP-regulated phosphoprotein 19 OS=Homo sapiens GN=ARPP19 PE=4 SV=1 - [H3BQ52_HUMAN]	0.5211	8	1	2	22						2	2	2	7	7	8	0.5211	0.5211	0.5211	14.42	11.81	18.36	71	7.7	7.24
P61086	Ubiquitin-conjugating enzyme E2 K OS=Homo sapiens GN=UBE2K PE=1 SV=3 - [UBE2K_HUMAN]	0.52	2	7	7	20	3093	0.947	0.88	1.128	1.156	5	6	4	7	8	5	0.35	0.445	0.295	18.36	18.18	17.97	200	22.4	5.44
Q15836	Vesicle-associated membrane protein 3 OS=Homo sapiens GN=VAMP3 PE=1 SV=3 - [VAMP3_HUMAN]	0.52	1	1	5	46	9341					4	5	4	14	15	17	0.49	0.52	0.49	53.18	54.66	50.47	100	11.3	8.79
P06396	Gelsolin OS=Homo sapiens GN=GSN PE=1 SV=1 - [GELS_HUMAN]	0.5192	1	25	25	468	2934	1.237	0.946	1.101	1.392	21	20	22	147	157	164	0.4668	0.4412	0.5038	418.27	430.58	453.3	782	85.6	6.28
F6U1T9	Calcineurin subunit B type 1 OS=Homo sapiens GN=PPP3R1 PE=4 SV=1 - [F6U1T9_HUMAN]	0.5188	4	6	6	112		1.133	0.64	1.128	1.965	6	6	6	37	37	38	0.5188	0.5188	0.5188	139.59	132.88	126.39	160	18.2	4.92
B7Z4V2	Stress-70 protein, mitochondrial OS=Homo sapiens GN=HSPA9 PE=2 SV=1 - [B7Z4V2_HUMAN]	0.5173	2	26	26	348	3313	0.862	0.837	1.039	0.929	26	25	25	123	108	117	0.5173	0.5113	0.5113	401.44	335.42	361.16	665	72.4	5.94
H0YAI6	WD repeat-containing protein 41 (Fragment) OS=Homo sapiens GN=WDR41 PE=4 SV=1 - [H0YAI6_HUMAN]	0.5167	12	2	2	11		0.83	0.965	0.96	0.843	2	1	2	3	5	3	0.5167	0.3667	0.5167	6.46	10.42	9.84	60	6.9	6.52
P08238	Heat shock protein HSP 90-beta OS=Homo sapiens GN=HSP90AB1 PE=1 SV=4 - [HS90B_HUMAN]	0.5166	2	24	44	777	3326	1.024	0.826	0.989	1.199	41	40	40	277	251	249	0.5069	0.5166	0.4972	796.04	701.93	714	724	83.2	5.03
P48047	ATP synthase subunit O, mitochondrial OS=Homo sapiens GN=ATP5O PE=1 SV=1 - [ATPO_HUMAN]	0.5164	1	11	11	122	539	0.736	1.173	1.136	0.716	9	9	10	40	38	44	0.507	0.4554	0.4648	132.69	113.96	132.12	213	23.3	9.96
P46459	Vesicle-fusing ATPase OS=Homo sapiens GN=NSF PE=1 SV=3 - [NSF_HUMAN]	0.5161	1	38	38	405	4905	0.843	0.882	1.336	1.25	35	33	34	135	136	134	0.5134	0.4933	0.4597	355.21	350.71	348.19	744	82.5	6.95
A8MUB1	Tubulin alpha-4A chain OS=Homo sapiens GN=TUBA4A PE=2 SV=1 - [A8MUB1_HUMAN]	0.515	3	3	25	1346	7277	0.724	0.945	1.456	1.133	25	24	23	484	418	444	0.515	0.5127	0.5127	1286.76	1098.61	1150.58	433	48.3	5.01
O43399	Tumor protein D54 OS=Homo sapiens GN=TPD52L2 PE=1 SV=2 - [TPD54_HUMAN]	0.5146	3	3	7	23	7165					5	6	5	7	9	7	0.2961	0.4466	0.3058	20.36	24.19	18.03	206	22.2	5.36
E7EPK1	Septin-7 OS=Homo sapiens GN=SEPT7 PE=3 SV=1 - [E7EPK1_HUMAN]	0.5138	4	26	28	366		1.042	0.851	0.954	1.101	25	24	26	129	117	120	0.4656	0.4541	0.4794	344.48	315.43	323.56	436	50.5	8.63
P35611-2	Isoform 2 of Alpha-adducin OS=Homo sapiens GN=ADD1 - [ADDA_HUMAN]	0.5135	6	23	24	194	118	1.129	1.128	1.002	0.951	22	22	21	66	62	66	0.4311	0.4675	0.3819	189.25	147.94	175.81	631	69.9	6.46
P20674	Cytochrome c oxidase subunit 5A, mitochondrial OS=Homo sapiens GN=COX5A PE=1 SV=2 - [COX5A_HUMAN]	0.5133	1	8	8	108	9377	0.808	1.663	0.802	0.478	8	6	6	38	35	35	0.5133	0.5133	0.5133	113.96	101.32	98.56	150	16.8	6.79
Q9BT78	COP9 signalosome complex subunit 4 OS=Homo sapiens GN=COPS4 PE=1 SV=1 - [CSN4_HUMAN]	0.5123	2	14	14	96	51138	0.927	0.965	1.083	1.02	13	13	10	33	33	30	0.4778	0.4828	0.3941	97.97	91.05	88.93	406	46.2	5.83
Q00610-2	Isoform 2 of Clathrin heavy chain 1 OS=Homo sapiens GN=CLTC - [CLH1_HUMAN]	0.5113	2	79	79	1007	1213	0.832	1.036	1.123	0.906	75	67	69	342	342	323	0.4948	0.4686	0.4649	1017.77	930	932.62	1639	187.8	5.69
Q9UJZ1	Stomatin-like protein 2 OS=Homo sapiens GN=STOML2 PE=1 SV=1 - [STML2_HUMAN]	0.5112	1	14	14	61	30968	0.827	1.207	0.969	0.758	11	13	14	22	19	20	0.3371	0.4298	0.5112	64.76	54.08	53.98	356	38.5	7.39
O43301	Heat shock 70 kDa protein 12A OS=Homo sapiens GN=HSPA12A PE=1 SV=2 - [HS12A_HUMAN]	0.5111	1	34	37	296	259217	0.861	0.84	1.144	1.148	34	32	34	101	92	103	0.4963	0.4815	0.5037	293.17	256.53	284.22	675	74.9	6.77
P07195	L-lactate dehydrogenase B chain OS=Homo sapiens GN=LDHB PE=1 SV=2 - [LDHB_HUMAN]	0.509	1	18	19	297	3945	1.138	1.017	1.15	1.31	19	18	18	105	91	101	0.509	0.482	0.482	313.55	269.14	294.53	334	36.6	6.05
P19105	Myosin regulatory light chain 12A OS=Homo sapiens GN=MYL12A PE=1 SV=2 - [ML12A_HUMAN]	0.5088	2	3	7	35	10627	1.142	0.691	0.805	1.417	7	6	7	10	13	12	0.5088	0.4035	0.5088	33.43	42.04	39.99	171	19.8	4.81
P42025	Beta-centractin OS=Homo sapiens GN=ACTR1B PE=1 SV=1 - [ACTY_HUMAN]	0.508	1	7	12	67	10120					9	8	11	24	20	23	0.4282	0.383	0.492	80.25	67.37	75.6	376	42.3	6.4
P35080	Profilin-2 OS=Homo sapiens GN=PFN2 PE=1 SV=3 - [PROF2_HUMAN]	0.5071	1	2	6	53	5217	0.681	1.062	1.512	0.9	6	5	5	17	16	20	0.5071	0.3929	0.3929	51.1	46.11	59.03	140	15	6.99
O94811	Tubulin polymerization-promoting protein OS=Homo sapiens GN=TPPP PE=1 SV=1 - [TPPP_HUMAN]	0.5068	1	14	14	242	11076	0.883	0.988	0.942	0.92	14	13	13	80	84	78	0.5068	0.4658	0.4703	295.67	302.42	280.5	219	23.7	9.44
P42765	3-ketoacyl-CoA thiolase, mitochondrial OS=Homo sapiens GN=ACAA2 PE=1 SV=2 - [THIM_HUMAN]	0.5063	1	12	12	110	10449	1.098	0.928	1.041	1.202	12	11	11	39	37	34	0.5063	0.5038	0.5038	121.33	116.38	116.6	397	41.9	8.09
E7ETR1	CaM kinase-like vesicle-associated protein OS=Homo sapiens GN=CAMKV PE=4 SV=1 - [E7ETR1_HUMAN]	0.5059	2	3	16	97	79012					12	13	13	34	29	34	0.4473	0.4731	0.4637	107.41	79.51	102.36	427	46.6	5.52
B4DJV2	Citrate synthase OS=Homo sapiens GN=CS PE=2 SV=1 - [B4DJV2_HUMAN]	0.5055	2	15	17	289	1431	0.83	1.065	1.257	1.004	16	11	12	97	98	94	0.4834	0.3687	0.4194	309.09	247.51	276.34	453	50.4	7.9
Q15181	Inorganic pyrophosphatase OS=Homo sapiens GN=PPA1 PE=1 SV=2 - [IPYR_HUMAN]	0.5052	1	11	12	51	5464	0.867	1.011	1.031	0.908	10	10	10	18	18	15	0.4464	0.5017	0.4706	52.09	46.37	43.46	289	32.6	5.86
P14621	Acylphosphatase-2 OS=Homo sapiens GN=ACYP2 PE=1 SV=2 - [ACYP2_HUMAN]	0.5051	1	6	6	20	98	0.979	0.928	1.028	1.132	4	6	5	6	7	7	0.4646	0.5051	0.5051	17.28	9.44	15.56	99	11.1	9.5
P61026	Ras-related protein Rab-10 OS=Homo sapiens GN=RAB10 PE=1 SV=1 - [RAB10_HUMAN]	0.505	2	7	11	133	10890	1.032	1.069	0.873	0.828	8	9	10	41	45	47	0.35	0.47	0.5	111.93	116.04	121.04	200	22.5	8.38
Q9H0Q0	Protein FAM49A OS=Homo sapiens GN=FAM49A PE=1 SV=1 - [FA49A_HUMAN]	0.5046	1	10	12	52	81553	1.019	1.095	1.007	0.93	9	8	7	17	18	17	0.3994	0.3189	0.2817	53.01	50.86	42.95	323	37.3	6.01
G3V1D1	Ferritin OS=Homo sapiens GN=FTH1 PE=3 SV=1 - [G3V1D1_HUMAN]	0.5044	3	9	9	103	2495	0.871	1.256	1.226	1.001	9	9	8	34	35	34	0.5044	0.5044	0.5044	84.73	85.81	89.77	113	12.9	5.3
Q15819	Ubiquitin-conjugating enzyme E2 variant 2 OS=Homo sapiens GN=UBE2V2 PE=1 SV=4 - [UB2V2_HUMAN]	0.5034	1	3	6	46	7336	1.053	0.993	1.34	1.143	5	6	6	16	13	17	0.3586	0.5034	0.5034	39.29	29.71	43.6	145	16.4	8.09
C9JUE0	Protein TFG (Fragment) OS=Homo sapiens GN=TFG PE=4 SV=1 - [C9JUE0_HUMAN]	0.5032	5	6	6	31		0.94	1.038	1.253	1.086	5	5	6	12	9	10	0.4904	0.4904	0.5032	30	19.65	21.87	157	17.7	5.05
O75306	NADH dehydrogenase [ubiquinone] iron-sulfur protein 2, mitochondrial OS=Homo sapiens GN=NDUFS2 PE=1 SV=2 - [NDUS2_HUMAN]	0.5032	1	18	18	146	4720	0.887	0.997	1.059	0.907	15	17	18	53	50	43	0.4924	0.5032	0.5032	123.56	103.7	98.27	463	52.5	7.55
Q9UI15	Transgelin-3 OS=Homo sapiens GN=TAGLN3 PE=1 SV=2 - [TAGL3_HUMAN]	0.5025	2	9	9	85	29114	0.661	0.813	1.338	1.126	9	6	8	32	27	26	0.5025	0.3317	0.4422	91.68	71.32	79.89	199	22.5	7.33
B4E022	Transketolase OS=Homo sapiens GN=TKT PE=2 SV=1 - [B4E022_HUMAN]	0.5017	3	23	23	213	7086	1.131	1.053	1.085	1.266	21	22	20	67	78	68	0.4861	0.5	0.4809	201.69	203.92	205.11	576	62.8	7.52
Q99623	Prohibitin-2 OS=Homo sapiens GN=PHB2 PE=1 SV=2 - [PHB2_HUMAN]	0.5017	1	12	12	95	11331	0.848	1.068	1.003	0.836	12	11	11	31	30	34	0.5017	0.4749	0.4749	96.8	80.31	95.51	299	33.3	9.83
F5H787	Vesicle-associated membrane protein 1 OS=Homo sapiens GN=VAMP1 PE=4 SV=1 - [F5H787_HUMAN]	0.5	6	5	6	43						5	6	5	15	14	14	0.4717	0.5	0.4717	48.14	40.04	38.32	106	11.7	6.71
P13693	Translationally-controlled tumor protein OS=Homo sapiens GN=TPT1 PE=1 SV=1 - [TCTP_HUMAN]	0.5	1	4	4	40	7178					4	4	4	14	12	14	0.5	0.5	0.5	52.9	42.08	50.58	172	19.6	4.93
P30044-2	Isoform Cytoplasmic+peroxisomal of Peroxiredoxin-5, mitochondrial OS=Homo sapiens GN=PRDX5 - [PRDX5_HUMAN]	0.5	2	10	10	192	25824	0.783	1.044	1.36	1.014	10	9	9	68	62	62	0.5	0.5	0.5	207.99	157.04	176.88	162	17	7.24
E9PPD9	Band 4.1-like protein 2 OS=Homo sapiens GN=EPB41L2 PE=4 SV=1 - [E9PPD9_HUMAN]	0.4988	3	30	31	226	2037	1.581	1.078	1.004	1.422	25	24	25	74	76	76	0.4131	0.4225	0.4589	192.56	192.01	194.05	852	95.5	5.77
Q86TX2	Acyl-coenzyme A thioesterase 1 OS=Homo sapiens GN=ACOT1 PE=1 SV=1 - [ACOT1_HUMAN]	0.4988	2	12	12	60	641371	1.253	1.148	0.783	0.879	10	9	10	20	20	20	0.3729	0.3848	0.4418	58.12	57.09	58.4	421	46.2	7.34
O75746	Calcium-binding mitochondrial carrier protein Aralar1 OS=Homo sapiens GN=SLC25A12 PE=1 SV=2 - [CMC1_HUMAN]	0.4985	1	24	27	201	8604	0.846	1.101	1.134	0.838	26	26	24	67	67	67	0.4985	0.4838	0.4956	223.81	198.3	206.13	678	74.7	8.38
P28331-4	Isoform 4 of NADH-ubiquinone oxidoreductase 75 kDa subunit, mitochondrial OS=Homo sapiens GN=NDUFS1 - [NDUS1_HUMAN]	0.4985	4	24	24	273	4719	0.829	1.071	1.026	0.799	23	23	22	92	90	91	0.4806	0.497	0.4791	299.37	288.57	284.4	670	73.5	5.87
P49419-2	Isoform 2 of Alpha-aminoadipic semialdehyde dehydrogenase OS=Homo sapiens GN=ALDH7A1 - [AL7A1_HUMAN]	0.4971	1	18	18	114	501	1.247	1.14	0.996	1.109	17	16	18	42	36	36	0.4971	0.4677	0.4971	125.14	104.63	97.12	511	55.3	6.86
P40926	Malate dehydrogenase, mitochondrial OS=Homo sapiens GN=MDH2 PE=1 SV=3 - [MDHM_HUMAN]	0.497	7	17	17	368	4191	0.822	1.142	1.133	0.828	15	15	17	126	116	126	0.4763	0.4793	0.497	421.65	383.61	411.11	338	35.5	8.68
Q8NCB2-2	Isoform 2 of CaM kinase-like vesicle-associated protein OS=Homo sapiens GN=CAMKV - [CAMKV_HUMAN]	0.4968	2	3	16	100	79012					11	13	12	36	32	32	0.444	0.4672	0.4588	127.67	94.63	96.37	473	51.2	5.45
P09493	Tropomyosin alpha-1 chain OS=Homo sapiens GN=TPM1 PE=1 SV=2 - [TPM1_HUMAN]	0.4965	2	3	17	134	7168	0.926	1.047	1	0.835	17	13	14	46	44	44	0.4965	0.3944	0.419	147.32	136.73	140.23	284	32.7	4.74
Q9UQM7	Calcium/calmodulin-dependent protein kinase type II subunit alpha OS=Homo sapiens GN=CAMK2A PE=1 SV=2 - [KCC2A_HUMAN]	0.4958	1	5	23	349	815					20	17	19	118	112	119	0.4435	0.3159	0.4017	336.93	320.65	352.45	478	54.1	7.08
O14531	Dihydropyrimidinase-related protein 4 OS=Homo sapiens GN=DPYSL4 PE=1 SV=2 - [DPYL4_HUMAN]	0.4948	1	18	18	106	10570	0.773	0.943	1.233	1.057	15	13	16	34	34	38	0.4633	0.3566	0.4476	105.31	114.54	128.96	572	61.8	7.09
P07954-2	Isoform Cytoplasmic of Fumarate hydratase, mitochondrial OS=Homo sapiens GN=FH - [FUMH_HUMAN]	0.4946	2	14	14	106		0.91	0.658	1.114	1.767	13	11	10	35	36	35	0.4497	0.4069	0.3619	108.34	110.78	106.8	467	50.2	7.4
Q2VPS2	Syntaxin 1B alternative isoform deltaTM OS=Homo sapiens GN=STX1B PE=2 SV=1 - [Q2VPS2_HUMAN]	0.4946	2	14	15	229	112755	0.71	0.866	1.545	1.274	15	14	14	76	76	77	0.4946	0.4693	0.4513	211.44	205.51	216.09	277	31.8	5.24
Q14240	Eukaryotic initiation factor 4A-II OS=Homo sapiens GN=EIF4A2 PE=1 SV=2 - [IF4A2_HUMAN]	0.4939	2	10	16	102	1974	1.109	0.638	0.896	1.663	15	13	14	40	34	28	0.4693	0.3735	0.398	99.01	77.85	74.24	407	46.4	5.48
Q9BUF5	Tubulin beta-6 chain OS=Homo sapiens GN=TUBB6 PE=1 SV=1 - [TBB6_HUMAN]	0.4933	1	7	19	1251	84617					19	18	17	450	388	413	0.4933	0.4327	0.4126	1165.52	1011.62	1076.46	446	49.8	4.88
P62820	Ras-related protein Rab-1A OS=Homo sapiens GN=RAB1A PE=1 SV=3 - [RAB1A_HUMAN]	0.4927	2	3	10	148	5861					9	8	10	48	47	53	0.4927	0.4488	0.4927	138.07	131.15	149.57	205	22.7	6.21
B7Z242	Amine oxidase [flavin-containing] B OS=Homo sapiens GN=MAOB PE=2 SV=1 - [B7Z242_HUMAN]	0.4921	2	17	19	279	4129	1.681	1.14	0.846	1.194	19	19	18	92	89	98	0.4921	0.4921	0.4881	246.2	225.45	243.33	504	57.2	7.52
P31942-3	Isoform 3 of Heterogeneous nuclear ribonucleoprotein H3 OS=Homo sapiens GN=HNRNPH3 - [HNRH3_HUMAN]	0.4916	3	8	8	78	3189	1.089	1.033	0.978	1.174	7	7	6	29	22	27	0.4242	0.4444	0.3771	62.39	61.13	64.83	297	31.5	7.31
Q99962	Endophilin-A1 OS=Homo sapiens GN=SH3GL2 PE=1 SV=1 - [SH3G2_HUMAN]	0.4915	1	13	16	183	6456	0.791	0.992	1.268	0.93	14	14	13	60	61	62	0.4574	0.4915	0.4801	209.05	200.44	200.27	352	39.9	5.45
Q15056-2	Isoform Short of Eukaryotic translation initiation factor 4H OS=Homo sapiens GN=EIF4H - [IF4H_HUMAN]	0.4912	2	8	8	45	7458	0.812	1.416	0.956	0.625	8	6	6	15	15	15	0.4912	0.364	0.4035	48.82	28.52	27.69	228	25.2	8.09
Q5T013	Putative hydroxypyruvate isomerase OS=Homo sapiens GN=HYI PE=2 SV=2 - [HYI_HUMAN]	0.491	1	7	7	19	81888	1.585	1.132	0.61	0.879	6	5	5	6	6	7	0.4043	0.3646	0.3646	20.3	17.4	23.86	277	30.4	5.5
P63208	S-phase kinase-associated protein 1 OS=Homo sapiens GN=SKP1 PE=1 SV=2 - [SKP1_HUMAN]	0.4908	1	8	8	74	6500	1.001	0.798	0.989	1.258	7	7	8	24	22	28	0.4847	0.4847	0.4908	72.9	64.59	83.7	163	18.6	4.54
Q9UQM7-2	Isoform B of Calcium/calmodulin-dependent protein kinase type II subunit alpha OS=Homo sapiens GN=CAMK2A - [KCC2A_HUMAN]	0.4908	1	2	20	313	815					18	14	15	106	99	108	0.4397	0.3149	0.3988	298.91	287.07	318.97	489	55.3	7.44
P18859	ATP synthase-coupling factor 6, mitochondrial OS=Homo sapiens GN=ATP5J PE=1 SV=1 - [ATP5J_HUMAN]	0.4907	1	7	7	63	522	0.812	0.601	1.212	1.655	6	7	6	19	22	22	0.4907	0.4907	0.4907	55.18	58.61	64.77	108	12.6	9.52
P01834	Ig kappa chain C region OS=Homo sapiens GN=IGKC PE=1 SV=1 - [IGKC_HUMAN]	0.4906	1	4	4	86	3514					4	4	4	26	32	28	0.4906	0.4906	0.4906	81.07	78.78	76.64	106	11.6	5.87
Q9H0R4	Haloacid dehalogenase-like hydrolase domain-containing protein 2 OS=Homo sapiens GN=HDHD2 PE=1 SV=1 - [HDHD2_HUMAN]	0.4903	1	7	7	47	84064	1.096	1.148	1.046	0.99	6	6	5	16	16	15	0.39	0.4479	0.3475	54.41	53.87	48.3	259	28.5	6.24
P55072	Transitional endoplasmic reticulum ATPase OS=Homo sapiens GN=VCP PE=1 SV=4 - [TERA_HUMAN]	0.4901	1	40	40	310	7415	1.045	0.848	1.054	1.299	34	33	34	102	101	107	0.4442	0.4504	0.4653	290.76	248.61	265.45	806	89.3	5.26
C9J8H9	ATP synthase subunit f, mitochondrial OS=Homo sapiens GN=ATP5J2 PE=4 SV=1 - [C9J8H9_HUMAN]	0.4898	8	2	2	21	9551	0.776	0.978	1.019	0.808	2	2	2	7	7	7	0.4898	0.4898	0.4898	17.4	17.31	16.65	49	5.7	9.7
P47985	Cytochrome b-c1 complex subunit Rieske, mitochondrial OS=Homo sapiens GN=UQCRFS1 PE=1 SV=2 - [UCRI_HUMAN]	0.4891	1	12	12	102	7386	0.851	1.112	0.971	0.897	12	10	10	31	36	35	0.4891	0.4489	0.4489	91.49	75.09	92.28	274	29.6	8.32
P11177	Pyruvate dehydrogenase E1 component subunit beta, mitochondrial OS=Homo sapiens GN=PDHB PE=1 SV=3 - [ODPB_HUMAN]	0.4875	2	15	15	125	5162	0.794	1.039	1.121	0.891	14	11	12	45	41	39	0.4847	0.415	0.4178	135.07	104.18	112.91	359	39.2	6.65
P01112	GTPase HRas OS=Homo sapiens GN=HRAS PE=1 SV=1 - [RASH_HUMAN]	0.4868	1	5	8	58	3265	0.914	0.951	1.115	1.039	8	7	7	20	19	19	0.4868	0.4074	0.4074	48.91	55.71	42	189	21.3	5.31
P10114	Ras-related protein Rap-2a OS=Homo sapiens GN=RAP2A PE=1 SV=1 - [RAP2A_HUMAN]	0.4863	1	6	11	81	5911	0.847	0.966	1.141	1.026	10	9	8	31	25	25	0.4754	0.4699	0.4699	94.58	65.32	76.08	183	20.6	4.82
P05091	Aldehyde dehydrogenase, mitochondrial OS=Homo sapiens GN=ALDH2 PE=1 SV=2 - [ALDH2_HUMAN]	0.4855	1	22	23	243	217	1.023	1.045	0.883	0.858	21	22	23	86	72	85	0.4836	0.4855	0.4855	242.81	199.44	247.83	517	56.3	7.05
P11234	Ras-related protein Ral-B OS=Homo sapiens GN=RALB PE=1 SV=1 - [RALB_HUMAN]	0.4854	2	3	7	29	5899					7	6	4	12	11	6	0.4854	0.3641	0.2864	34.54	29.84	16.23	206	23.4	6.62
P11216	Glycogen phosphorylase, brain form OS=Homo sapiens GN=PYGB PE=1 SV=5 - [PYGB_HUMAN]	0.4852	1	36	43	399	5834	1.302	1.219	0.93	0.98	39	40	39	134	131	134	0.4745	0.4698	0.4591	408.04	392.78	395.96	843	96.6	6.86
Q9H2H8	Peptidyl-prolyl cis-trans isomerase-like 3 OS=Homo sapiens GN=PPIL3 PE=1 SV=1 - [PPIL3_HUMAN]	0.4845	2	5	5	27	53938	1.133	1.09	0.808	0.839	5	5	4	9	9	9	0.4845	0.4845	0.4161	25.2	23.19	19.66	161	18.1	6.79
Q9H9B4	Sideroflexin-1 OS=Homo sapiens GN=SFXN1 PE=1 SV=4 - [SFXN1_HUMAN]	0.4845	1	12	12	76	94081	0.828	1.162	1.045	0.729	10	9	10	27	26	23	0.4534	0.3137	0.4814	80.59	71.11	62.03	322	35.6	9.07
E9PNT8	Mitochondrial carrier homolog 2 (Fragment) OS=Homo sapiens GN=MTCH2 PE=3 SV=1 - [E9PNT8_HUMAN]	0.4843	2	1	5	38						5	5	5	14	11	13	0.4843	0.4843	0.4843	46.7	32.22	41.9	159	17.6	8.19
Q9Y333	U6 snRNA-associated Sm-like protein LSm2 OS=Homo sapiens GN=LSM2 PE=1 SV=1 - [LSM2_HUMAN]	0.4842	1	3	3	10	57819	1.109	0.882	0.935	1.192	3	2	2	4	3	3	0.4842	0.4	0.2842	12.66	11.04	9.39	95	10.8	6.52
E9PM69	26S protease regulatory subunit 6A OS=Homo sapiens GN=PSMC3 PE=3 SV=1 - [E9PM69_HUMAN]	0.4836	2	15	15	74		1.198	0.898	0.992	1.297	13	11	14	26	21	27	0.4509	0.335	0.4534	75.35	52.96	62.04	397	44.3	5.05
Q99798	Aconitate hydratase, mitochondrial OS=Homo sapiens GN=ACO2 PE=1 SV=2 - [ACON_HUMAN]	0.4833	2	32	32	497	50	0.808	1.121	1.083	0.776	28	29	28	172	161	164	0.4372	0.4577	0.4513	518.8	461.5	478.01	780	85.4	7.61
O14548	Cytochrome c oxidase subunit 7A-related protein, mitochondrial OS=Homo sapiens GN=COX7A2L PE=1 SV=2 - [COX7R_HUMAN]	0.4825	1	3	3	10	9167	0.77	1.008	0.836	0.62	2	3	3	3	3	4	0.193	0.4825	0.4825	8	10.16	16.88	114	12.6	9.42
H7BYD0	NADH dehydrogenase [ubiquinone] 1 alpha subcomplex subunit 5 (Fragment) OS=Homo sapiens GN=NDUFA5 PE=4 SV=1 - [H7BYD0_HUMAN]	0.4821	3	4	4	57		0.578	0.924	1.603	1.049	4	4	4	20	18	19	0.4821	0.4821	0.4821	59.05	51.69	53.51	112	13.1	5.15
P17987	T-complex protein 1 subunit alpha OS=Homo sapiens GN=TCP1 PE=1 SV=1 - [TCPA_HUMAN]	0.482	1	15	16	112	6950	0.872	0.999	1.13	1.068	15	14	16	41	35	36	0.4712	0.4281	0.482	123.68	106.99	102.2	556	60.3	6.11
Q01484-5	Isoform 4 of Ankyrin-2 OS=Homo sapiens GN=ANK2 - [ANK2_HUMAN]	0.4815	2	1	63	502	287					61	54	50	160	172	170	0.4799	0.4546	0.4434	468.85	478.15	503.31	1863	204.6	6.23
Q8N8N7	Prostaglandin reductase 2 OS=Homo sapiens GN=PTGR2 PE=1 SV=1 - [PTGR2_HUMAN]	0.4815	2	9	9	30	145482	1.513	1.203	0.94	1.133	8	7	7	10	10	10	0.4046	0.3048	0.3162	29.75	24.74	28.63	351	38.5	5.41
P30519	Heme oxygenase 2 OS=Homo sapiens GN=HMOX2 PE=1 SV=2 - [HMOX2_HUMAN]	0.481	1	11	11	70	3163	0.829	0.973	1.309	1.094	11	10	9	27	21	22	0.481	0.4241	0.3671	75.59	61.07	79.19	316	36	5.41
Q13153	Serine/threonine-protein kinase PAK 1 OS=Homo sapiens GN=PAK1 PE=1 SV=2 - [PAK1_HUMAN]	0.4807	1	13	18	144	5058	0.724	0.912	1.097	0.92	16	16	15	48	46	50	0.3927	0.3945	0.345	138.38	142.98	140.32	545	60.6	5.76
O95336	6-phosphogluconolactonase OS=Homo sapiens GN=PGLS PE=1 SV=2 - [6PGL_HUMAN]	0.4806	1	8	8	86	25796	1.194	1.134	0.832	0.961	8	8	7	30	28	28	0.4806	0.4806	0.438	87.24	80.63	85.05	258	27.5	6.05
P22061	Protein-L-isoaspartate(D-aspartate) O-methyltransferase OS=Homo sapiens GN=PCMT1 PE=1 SV=4 - [PIMT_HUMAN]	0.4802	3	6	8	91	5110	1.249	0.593	0.838	1.702	8	8	6	31	30	30	0.4802	0.4802	0.4053	79.45	82.39	79.77	227	24.6	7.21
G5E939	Discs, large homolog 4 (Drosophila), isoform CRA_e OS=Homo sapiens GN=DLG4 PE=4 SV=1 - [G5E939_HUMAN]	0.4785	5	22	24	133	1742	0.559	1.015	1.602	0.873	19	20	15	42	51	40	0.4258	0.4286	0.3828	145.02	148.66	131.31	721	80.1	5.94
P35612	Beta-adducin OS=Homo sapiens GN=ADD2 PE=1 SV=3 - [ADDB_HUMAN]	0.478	1	24	25	163	119	0.866	0.931	1.032	0.99	18	21	22	57	55	51	0.4504	0.4628	0.4518	135.72	142.28	131.38	726	80.8	5.92
E5RJ60	Protein FAM131B OS=Homo sapiens GN=FAM131B PE=4 SV=1 - [E5RJ60_HUMAN]	0.4762	1	2	2	4						2	1	1	2	1	1	0.4762	0.4286	0.4286	4.58	0	0	63	6.8	5.68
O75914-2	Isoform 2 of Serine/threonine-protein kinase PAK 3 OS=Homo sapiens GN=PAK3 - [PAK3_HUMAN]	0.4761	4	8	16	63	5063				0.564	11	13	11	21	21	21	0.3088	0.3934	0.3401	61.09	55.35	56.22	544	60.7	5.52
H0YDN1	Plectin (Fragment) OS=Homo sapiens GN=PLEC PE=4 SV=1 - [H0YDN1_HUMAN]	0.475	1	2	7	51						7	6	7	19	13	19	0.475	0.475	0.475	58.33	37.39	53.04	200	23.9	4.93
P52758	Ribonuclease UK114 OS=Homo sapiens GN=HRSP12 PE=1 SV=1 - [UK114_HUMAN]	0.4745	1	5	5	71	10247	0.89	1	1.11	1.012	5	5	5	26	22	23	0.4745	0.4745	0.4745	75.38	59.12	63.38	137	14.5	8.68
Q8N3V7-3	Isoform 3 of Synaptopodin OS=Homo sapiens GN=SYNPO - [SYNPO_HUMAN]	0.4745	3	18	18	70	11346	0.414	0.793	1.537	0.799	13	12	15	23	23	24	0.3489	0.365	0.3752	68.04	64.55	67.96	685	73.6	9.33
O14994	Synapsin-3 OS=Homo sapiens GN=SYN3 PE=1 SV=2 - [SYN3_HUMAN]	0.4741	1	15	16	99	8224	0.83	0.968	1.395	1.149	12	13	15	31	31	37	0.3552	0.3828	0.4741	87.68	79.14	83.67	580	63.3	9.39
P68036	Ubiquitin-conjugating enzyme E2 L3 OS=Homo sapiens GN=UBE2L3 PE=1 SV=1 - [UB2L3_HUMAN]	0.474	2	5	5	22	7332					5	5	5	6	7	9	0.474	0.474	0.474	20.38	23	27.81	154	17.9	8.51
Q9UN36-2	Isoform 2 of Protein NDRG2 OS=Homo sapiens GN=NDRG2 - [NDRG2_HUMAN]	0.4734	2	12	12	137	57447	0.941	1.179	1.027	0.719	11	11	12	47	37	53	0.3866	0.4566	0.4734	117.72	88.35	128.59	357	39.3	5.38
P84085	ADP-ribosylation factor 5 OS=Homo sapiens GN=ARF5 PE=1 SV=2 - [ARF5_HUMAN]	0.4722	2	2	6	42	381					6	6	6	15	14	13	0.4722	0.4722	0.4722	42.58	38.93	35.38	180	20.5	6.79
P09471	Guanine nucleotide-binding protein G(o) subunit alpha OS=Homo sapiens GN=GNAO1 PE=1 SV=4 - [GNAO_HUMAN]	0.4718	1	16	19	655	2775	0.998	1.073	0.962	0.879	17	17	15	231	215	209	0.4718	0.435	0.4266	602.34	563.12	568.42	354	40	5.53
Q96DE0	U8 snoRNA-decapping enzyme OS=Homo sapiens GN=NUDT16 PE=1 SV=2 - [NUD16_HUMAN]	0.4718	2	6	7	23	131870	0.961	1.187	1.215	1.049	7	6	6	7	8	8	0.4718	0.4718	0.359	17.65	20.97	16.78	195	21.3	6.89
E9PQ56	Poly(U)-binding-splicing factor PUF60 (Fragment) OS=Homo sapiens GN=PUF60 PE=4 SV=1 - [E9PQ56_HUMAN]	0.4706	8	8	8	32		1.165	0.909	0.904	1.163	6	6	6	10	11	11	0.3591	0.3591	0.3932	34.44	33.05	36.23	323	34.5	8.59
Q02790	Peptidyl-prolyl cis-trans isomerase FKBP4 OS=Homo sapiens GN=FKBP4 PE=1 SV=3 - [FKBP4_HUMAN]	0.4706	1	14	14	55	2288	0.984	0.81	1.218	1.392	9	12	9	17	20	18	0.366	0.3965	0.3377	46.83	46.78	50.77	459	51.8	5.43
Q15435	Protein phosphatase 1 regulatory subunit 7 OS=Homo sapiens GN=PPP1R7 PE=1 SV=1 - [PP1R7_HUMAN]	0.4694	1	13	13	68	5510	0.849	1.002	1.031	0.923	12	11	11	26	22	20	0.4083	0.4417	0.4417	93.26	75.8	71.21	360	41.5	4.91
Q99584	Protein S100-A13 OS=Homo sapiens GN=S100A13 PE=1 SV=1 - [S10AD_HUMAN]	0.4694	1	6	6	37	6284	1.194	0.734	1.09	1.657	5	5	6	12	13	12	0.3878	0.3878	0.4694	34.87	33.56	34.9	98	11.5	6.16
	>sp|ALDOA_RABIT|	0.4694	1	2	21	407							19	20		204	203		0.4694	0.4694		512.39	520.72	360	38.8	8.09
E5RK01	Uncharacterized protein C5orf4 (Fragment) OS=Homo sapiens GN=C5orf4 PE=4 SV=1 - [E5RK01_HUMAN]	0.4688	5	1	1	2						1	1		1	1		0.4688	0.4688		0	0		32	3.6	9.7
Q15149-8	Isoform 8 of Plectin OS=Homo sapiens GN=PLEC - [PLEC_HUMAN]	0.4672	1	2	195	1222	5339					173	161	164	431	391	400	0.4362	0.4274	0.429	1276.85	1091.22	1144.1	4525	513.4	5.76
P61019	Ras-related protein Rab-2A OS=Homo sapiens GN=RAB2A PE=1 SV=1 - [RAB2A_HUMAN]	0.467	1	4	9	103	5862					8	8	9	36	33	34	0.4434	0.4623	0.467	106.91	105.15	107.21	212	23.5	6.54
O95865	N(G),N(G)-dimethylarginine dimethylaminohydrolase 2 OS=Homo sapiens GN=DDAH2 PE=1 SV=1 - [DDAH2_HUMAN]	0.4667	1	5	6	72	23564					5	6	5	24	24	24	0.3228	0.4667	0.3228	67.06	70.68	72.15	285	29.6	6.01
P61601	Neurocalcin-delta OS=Homo sapiens GN=NCALD PE=2 SV=2 - [NCALD_HUMAN]	0.4663	1	6	7	27	83988	0.666	0.849	1.187	0.952	7	4	6	11	7	9	0.4663	0.3005	0.399	29.34	20.38	25.18	193	22.2	5.35
Q15149-3	Isoform 3 of Plectin OS=Homo sapiens GN=PLEC - [PLEC_HUMAN]	0.4656	1	2	194	1228		1.536	1.005	0.805	1.116	172	160	164	433	393	402	0.435	0.4263	0.4298	1285.78	1099.44	1149.4	4570	517.7	5.74
Q2YDC2	HCG1985580, isoform CRA_f OS=Homo sapiens GN=PDCD6 PE=2 SV=1 - [Q2YDC2_HUMAN]	0.4656	2	6	6	52	10016	0.954	1.099	1.154	0.997	6	6	6	19	19	14	0.4656	0.4656	0.4656	64.18	53.68	48.38	189	21.7	5.4
Q9Y2J2	Band 4.1-like protein 3 OS=Homo sapiens GN=EPB41L3 PE=1 SV=2 - [E41L3_HUMAN]	0.4655	1	5	45	449	23136	0.963	0.938	0.879	0.899	41	39	40	167	141	141	0.4278	0.4094	0.4342	516.77	431.72	432.45	1087	120.6	5.19
B7Z686	Neuronal-specific septin-3 OS=Homo sapiens GN=SEPT3 PE=2 SV=1 - [B7Z686_HUMAN]	0.465	2	13	13	61	55964	0.724	1.13	1.452	0.886	10	12	12	18	19	24	0.3636	0.4196	0.458	51.89	48.37	59.95	286	33	6.62
F8WEA3	Myotubularin-related protein 14 OS=Homo sapiens GN=MTMR14 PE=4 SV=1 - [F8WEA3_HUMAN]	0.4648	9	1	1	2						1		1	1		1	0.4648		0.4648	3.47		0	71	7.3	9.57
Q9NY65-2	Isoform 2 of Tubulin alpha-8 chain OS=Homo sapiens GN=TUBA8 - [TBA8_HUMAN]	0.4648	2	1	17	981	51807			1.577	0.902	17	15	15	356	302	323	0.4648	0.4439	0.4439	968.05	804.53	839.46	383	42.9	5.08
P53999	Activated RNA polymerase II transcriptional coactivator p15 OS=Homo sapiens GN=SUB1 PE=1 SV=3 - [TCP4_HUMAN]	0.4646	1	8	8	43	10923	1.197	0.738	0.981	1.414	8	7	6	17	13	13	0.4646	0.378	0.378	45.66	35.62	40.54	127	14.4	9.6
E5RIW3	Tubulin-specific chaperone A OS=Homo sapiens GN=TBCA PE=4 SV=1 - [E5RIW3_HUMAN]	0.4643	3	5	5	18		0.958	1.199	1.152	0.842	3	5	3	6	7	5	0.25	0.4643	0.25	14.55	16.48	11.46	84	10.1	4.63
P35080-2	Isoform IIb of Profilin-2 OS=Homo sapiens GN=PFN2 - [PROF2_HUMAN]	0.4643	4	1	5	30	5217	1.928	1.208	0.728	1.139	5	4		16	14		0.4643	0.35		49.28	42.38		140	15.1	6.1
E5RJC2	Transmembrane protein 55A OS=Homo sapiens GN=TMEM55A PE=4 SV=1 - [E5RJC2_HUMAN]	0.4643	5	1	1	1							1			1			0.4643			3.6		56	6.2	7.25
Q03252	Lamin-B2 OS=Homo sapiens GN=LMNB2 PE=1 SV=3 - [LMNB2_HUMAN]	0.4633	1	19	21	100	84823	1.102	1.124	0.923	0.943	17	18	19	35	31	34	0.3733	0.4033	0.4217	86.83	83.11	91.17	600	67.6	5.35
Q8IXJ6-2	Isoform 2 of NAD-dependent protein deacetylase sirtuin-2 OS=Homo sapiens GN=SIRT2 - [SIR2_HUMAN]	0.4631	3	14	14	210	22933	1.165	0.92	1.195	1.583	13	13	12	72	66	72	0.4574	0.4318	0.4261	190.41	151.25	172.54	352	39.5	6.44
Q99426	Tubulin-folding cofactor B OS=Homo sapiens GN=TBCB PE=1 SV=2 - [TBCB_HUMAN]	0.4631	1	9	9	54	1155	1.469	0.713	0.93	1.961	8	8	8	17	19	18	0.4631	0.4016	0.4016	46.05	53.94	52.53	244	27.3	5.15
Q16774	Guanylate kinase OS=Homo sapiens GN=GUK1 PE=1 SV=2 - [KGUA_HUMAN]	0.4619	5	5	5	19	2987	0.898	0.693		1.54	3	4	5	6	5	8	0.3147	0.3503	0.4619	10.52	9.73	19.11	197	21.7	6.55
Q9UBW8	COP9 signalosome complex subunit 7a OS=Homo sapiens GN=COPS7A PE=1 SV=1 - [CSN7A_HUMAN]	0.4618	1	8	8	39	50813	1.023	0.962	0.958	1.04	6	8	7	10	14	15	0.4073	0.4618	0.4036	33.1	36.64	43.54	275	30.3	8.22
P13073	Cytochrome c oxidase subunit 4 isoform 1, mitochondrial OS=Homo sapiens GN=COX4I1 PE=1 SV=1 - [COX41_HUMAN]	0.4615	1	13	13	100	1327	0.867	0.679	0.987	1.287	12	10	10	36	32	32	0.4615	0.3491	0.4438	92.27	78.34	82.81	169	19.6	9.51
O43237	Cytoplasmic dynein 1 light intermediate chain 2 OS=Homo sapiens GN=DYNC1LI2 PE=1 SV=1 - [DC1L2_HUMAN]	0.4614	1	16	16	59	1783	0.988	1.022	1.161	1.025	12	10	13	20	18	21	0.378	0.2642	0.3841	56.19	43.21	55.31	492	54.1	6.38
C9JDT9	Uncharacterized protein C22orf25 OS=Homo sapiens GN=C22orf25 PE=4 SV=1 - [C9JDT9_HUMAN]	0.4606	6	4	4	13						3	2	4	3	3	7	0.2667	0.2667	0.4606	9.66	7.99	12.14	165	18.5	5.99
O94925	Glutaminase kidney isoform, mitochondrial OS=Homo sapiens GN=GLS PE=1 SV=1 - [GLSK_HUMAN]	0.4604	1	26	26	183	2744	0.737	1.044	1.301	0.951	23	20	22	63	55	65	0.4574	0.4126	0.4499	205.71	182.29	199.05	669	73.4	7.77
O15400-2	Isoform 2 of Syntaxin-7 OS=Homo sapiens GN=STX7 - [STX7_HUMAN]	0.4603	2	7	7	29	8417	1.1	0.867	1.224	1.15	6	5	7	9	10	10	0.4017	0.3849	0.4603	30.25	25.63	28.61	239	27.4	5.12
P61018	Ras-related protein Rab-4B OS=Homo sapiens GN=RAB4B PE=1 SV=1 - [RAB4B_HUMAN]	0.4601	2	6	9	86	53916	0.918	1.017	1.015	0.885	8	8	9	25	30	31	0.446	0.446	0.4601	63.86	71.8	72.77	213	23.6	6.06
B1AHC9	X-ray repair complementing defective repair in Chinese hamster cells 6 (Ku autoantigen, 70kDa) OS=Homo sapiens GN=XRCC6 PE=4 SV=1 - [B1AHC9_HUMAN]	0.4597	3	21	21	69	2547	1.39	0.814	1.035	1.453	14	15	17	20	23	26	0.3506	0.3631	0.3685	64.58	65.61	70.08	559	64.2	9.28
P04080	Cystatin-B OS=Homo sapiens GN=CSTB PE=1 SV=2 - [CYTB_HUMAN]	0.4592	1	3	3	23	1476	1.161	1.151	1.228	1.239	3	3	3	7	7	9	0.4592	0.4592	0.4592	23.28	21.55	23.86	98	11.1	7.56
P61225	Ras-related protein Rap-2b OS=Homo sapiens GN=RAP2B PE=1 SV=1 - [RAP2B_HUMAN]	0.459	1	3	8	56	5912	1.23	0.984	0.829	0.979	8	7	7	20	18	18	0.459	0.4098	0.459	65.73	49.39	55.09	183	20.5	4.81
Q9Y3L5	Ras-related protein Rap-2c OS=Homo sapiens GN=RAP2C PE=1 SV=1 - [RAP2C_HUMAN]	0.459	1	2	7	48	57826	1.38	1.018	0.906	1.034	7	7	6	17	16	15	0.459	0.459	0.459	55.97	41.31	46.32	183	20.7	4.94
P63010	AP-2 complex subunit beta OS=Homo sapiens GN=AP2B1 PE=1 SV=1 - [AP2B1_HUMAN]	0.4589	2	24	33	297	163	0.87	1.002	1.142	0.951	30	28	29	103	100	94	0.445	0.3981	0.4002	300.17	268.95	260.21	937	104.5	5.38
Q69YP5	Guanine nucleotide-binding protein subunit gamma OS=Homo sapiens GN=DKFZp762E193 PE=2 SV=1 - [Q69YP5_HUMAN]	0.4583	1	4	4	8	55970					2	3	3	2	3	3	0.2639	0.4444	0.4583	5.77	8.06	9.12	72	8	8.97
Q9UIJ7	GTP:AMP phosphotransferase, mitochondrial OS=Homo sapiens GN=AK3 PE=1 SV=4 - [KAD3_HUMAN]	0.4581	1	8	8	37	50808	0.992	0.982	1.163	1.196	7	8	7	13	11	13	0.4097	0.4581	0.4097	39.05	31.75	35.77	227	25.5	9.16
P63027	Vesicle-associated membrane protein 2 OS=Homo sapiens GN=VAMP2 PE=1 SV=3 - [VAMP2_HUMAN]	0.4569	2	2	6	137	6844					5	6	5	46	44	47	0.431	0.4569	0.431	153.41	146.03	137.81	116	12.7	8.13
A8MQ60	Uncharacterized protein OS=Homo sapiens GN=ATP6V1C1 PE=4 SV=1 - [A8MQ60_HUMAN]	0.456	2	12	12	55		0.86	0.94	1.188	1.036	10	8	9	18	19	18	0.3874	0.3434	0.3681	50.79	46.8	52.62	364	41.8	7.05
P50151	Guanine nucleotide-binding protein G(I)/G(S)/G(O) subunit gamma-10 OS=Homo sapiens GN=GNG10 PE=1 SV=1 - [GBG10_HUMAN]	0.4559	2	2	2	8	2790					2	2	1	2	4	2	0.4559	0.4559	0.2647	6.04	10.99	5.35	68	7.2	7.85
H7C3X5	Syntaxin-5 (Fragment) OS=Homo sapiens GN=STX5 PE=4 SV=1 - [H7C3X5_HUMAN]	0.4557	6	3	3	7						2	2	3	2	2	3	0.2785	0.2785	0.4557	8.27	7.21	12.37	158	17.6	7.06
O14818	Proteasome subunit alpha type-7 OS=Homo sapiens GN=PSMA7 PE=1 SV=1 - [PSA7_HUMAN]	0.4556	1	8	8	36	5688	0.989	0.905	1.069	1.171	6	8	7	12	13	11	0.3427	0.4556	0.379	34.66	38.24	32.66	248	27.9	8.46
P05204	Non-histone chromosomal protein HMG-17 OS=Homo sapiens GN=HMGN2 PE=1 SV=3 - [HMGN2_HUMAN]	0.4556	1	2	2	42	3151					2	2	2	17	11	14	0.4556	0.4556	0.4556	22.88	12.73	16.18	90	9.4	9.99
P67936	Tropomyosin alpha-4 chain OS=Homo sapiens GN=TPM4 PE=1 SV=3 - [TPM4_HUMAN]	0.4556	1	10	18	141	7171	1.002	0.721	1.025	1.363	18	17	17	46	48	47	0.4556	0.4476	0.4476	151.52	149.98	150.37	248	28.5	4.69
G3V3S8	Probable RNA-binding protein 23 (Fragment) OS=Homo sapiens GN=RBM23 PE=4 SV=1 - [G3V3S8_HUMAN]	0.4545	5	1	1	3						1		1	2		1	0.4545		0.4545	2.63		0	66	7.4	4.59
Q05639	Elongation factor 1-alpha 2 OS=Homo sapiens GN=EEF1A2 PE=1 SV=1 - [EF1A2_HUMAN]	0.4536	1	10	17	118	1917	0.619	1.243	1.731	0.858	14	14	14	38	39	41	0.4514	0.4536	0.3996	88.56	77.98	88.65	463	50.4	9.03
Q5T6W5	Heterogeneous nuclear ribonucleoprotein K OS=Homo sapiens GN=HNRNPK PE=2 SV=1 - [Q5T6W5_HUMAN]	0.4533	2	16	16	150	3190	1.296	0.864	1.337	1.738	15	14	13	51	52	47	0.4322	0.4065	0.4112	157.44	146.45	140.88	428	47.5	5.63
Q04837	Single-stranded DNA-binding protein, mitochondrial OS=Homo sapiens GN=SSBP1 PE=1 SV=1 - [SSBP_HUMAN]	0.4527	1	7	7	37	6742	1.011	0.881	1.322	1.518	7	5	5	13	12	12	0.4527	0.4122	0.4122	35.71	35.84	35.18	148	17.2	9.6
P11021	78 kDa glucose-regulated protein OS=Homo sapiens GN=HSPA5 PE=1 SV=2 - [GRP78_HUMAN]	0.4526	1	25	27	238	3309	1.001	0.86	1.084	1.219	24	24	23	88	72	78	0.445	0.4235	0.4358	275.75	220.25	242.73	654	72.3	5.16
P43304-2	Isoform 2 of Glycerol-3-phosphate dehydrogenase, mitochondrial OS=Homo sapiens GN=GPD2 - [GPDM_HUMAN]	0.4526	2	21	21	93		0.904	0.988	1.109	1.006	18	17	18	31	31	31	0.3993	0.3927	0.396	103.96	95.95	94.33	601	67.5	6.81
Q9H425	Uncharacterized protein C1orf198 OS=Homo sapiens GN=C1orf198 PE=1 SV=1 - [CA198_HUMAN]	0.4526	1	9	9	24	84886	1.408	1.39	1.09	0.989	6	6	7	9	7	8	0.3058	0.3394	0.3272	25.82	23.29	26.18	327	36.3	5.72
P62333	26S protease regulatory subunit 10B OS=Homo sapiens GN=PSMC6 PE=1 SV=1 - [PRS10_HUMAN]	0.4524	1	13	13	80	5706	0.835	1.101	1.097	0.85	12	13	12	26	27	27	0.4447	0.4524	0.4216	66.41	70.12	69.07	389	44.1	7.49
F8WEE7	SEC14-like protein 2 OS=Homo sapiens GN=SEC14L2 PE=4 SV=1 - [F8WEE7_HUMAN]	0.4524	1	1	3	3								3			3			0.4524			6.21	84	9.9	9.31
E7EWT5	Uncharacterized protein OS=Homo sapiens GN=CIRBP PE=4 SV=1 - [E7EWT5_HUMAN]	0.4519	3	4	4	31		1.313	1.073	0.79	0.925	4	4	4	11	9	11	0.4519	0.4519	0.4519	29.33	23.05	37.62	135	15.3	10.74
F5GXC8	Succinyl-CoA ligase [ADP-forming] subunit beta, mitochondrial OS=Homo sapiens GN=SUCLA2 PE=3 SV=1 - [F5GXC8_HUMAN]	0.4519	4	15	15	113	8803	0.766	1.079	1.246	0.904	11	13	11	38	40	35	0.3802	0.4173	0.3852	102.42	100.98	89.51	405	43.8	5.87
Q15149-2	Isoform 2 of Plectin OS=Homo sapiens GN=PLEC - [PLEC_HUMAN]	0.4517	1	1	183	826	5339					172	160		433	393		0.434	0.4252		1285.22	1098.55		4574	518.2	5.74
Q9Y2Q3	Glutathione S-transferase kappa 1 OS=Homo sapiens GN=GSTK1 PE=1 SV=3 - [GSTK1_HUMAN]	0.4513	1	7	7	31	373156	1.163	0.873	0.819	1.125	7	5	5	12	10	9	0.4513	0.292	0.292	39.58	29.72	30.95	226	25.5	8.41
O95168-2	Isoform 2 of NADH dehydrogenase [ubiquinone] 1 beta subcomplex subunit 4 OS=Homo sapiens GN=NDUFB4 - [NDUB4_HUMAN]	0.45	2	6	6	43	4710	0.894	1.039	0.714	0.645	5	5	5	17	12	14	0.45	0.3417	0.3417	46.71	31.85	40.07	120	14	9.8
Q9NY65	Tubulin alpha-8 chain OS=Homo sapiens GN=TUBA8 PE=1 SV=1 - [TBA8_HUMAN]	0.4499	3	3	19	1002	51807					17	16	17	362	308	332	0.4009	0.4321	0.4321	986.13	822.55	867.59	449	50.1	5.06
P10606	Cytochrome c oxidase subunit 5B, mitochondrial OS=Homo sapiens GN=COX5B PE=1 SV=2 - [COX5B_HUMAN]	0.4496	1	8	8	143	1329	0.815	0.983	1.036	0.788	8	8	8	46	47	50	0.4496	0.4496	0.4496	98.51	113.22	116.44	129	13.7	8.81
H7C1U8	Apolipoprotein O (Fragment) OS=Homo sapiens GN=APOO PE=4 SV=1 - [H7C1U8_HUMAN]	0.4494	2	4	4	16		0.844	0.783	1.149	1.233	4	3	4	6	4	6	0.4494	0.2809	0.4494	19.92	9.77	17.04	178	20.1	8.62
F5GYU9	Pleckstrin homology domain-containing family B member 1 OS=Homo sapiens GN=PLEKHB1 PE=4 SV=1 - [F5GYU9_HUMAN]	0.4493	6	4	4	21		1.139	0.862	0.9	1.252	4	3	4	8	6	7	0.4493	0.3841	0.4493	21.71	16.9	21.02	138	15.1	6.76
E7EPA8	Protein disulfide-isomerase OS=Homo sapiens GN=P4HB PE=3 SV=2 - [E7EPA8_HUMAN]	0.4492	2	15	15	65		0.886	0.797	1.252	1.371	13	12	12	25	18	22	0.4228	0.378	0.3374	73.11	43.04	56.06	492	55.4	4.82
Q13404	Ubiquitin-conjugating enzyme E2 variant 1 OS=Homo sapiens GN=UBE2V1 PE=1 SV=2 - [UB2V1_HUMAN]	0.449	5	2	5	40	7335	0.991	1.002	0.899	0.893	4	4	5	12	13	15	0.3061	0.3878	0.449	25.6	28.13	31.8	147	16.5	7.93
B4DE60	Receptor expression-enhancing protein 2 OS=Homo sapiens GN=REEP2 PE=2 SV=1 - [B4DE60_HUMAN]	0.4486	3	5	5	16	51308	0.791	0.943	1.122	0.903	4	3	3	6	5	5	0.3411	0.2664	0.2664	19.92	14.53	14.13	214	23.8	9.26
Q9BPU6	Dihydropyrimidinase-related protein 5 OS=Homo sapiens GN=DPYSL5 PE=1 SV=1 - [DPYL5_HUMAN]	0.4486	1	20	20	103	56896	1.05	0.898	1.126	1.139	18	17	15	35	32	36	0.4362	0.4202	0.4255	109.12	104.76	116.98	564	61.4	7.2
Q9H4G0-3	Isoform 3 of Band 4.1-like protein 1 OS=Homo sapiens GN=EPB41L1 - [E41L1_HUMAN]	0.4482	2	1	25	240	2036					24	20	23	88	70	82	0.4443	0.3679	0.421	275.28	216.6	252.58	772	86.5	5.81
F5GZH7	Phosphorylase OS=Homo sapiens GN=PYGM PE=3 SV=1 - [F5GZH7_HUMAN]	0.4471	2	28	36	183		1.478	0.861	0.715	1.246	33	30	32	61	60	62	0.4387	0.4002	0.4075	183.24	168.17	170.8	832	95.9	7.94
P82909	28S ribosomal protein S36, mitochondrial OS=Homo sapiens GN=MRPS36 PE=1 SV=2 - [RT36_HUMAN]	0.4466	1	5	5	22	92259	0.708	0.973	1.024	0.734	5	5	5	7	7	8	0.4466	0.4466	0.4466	22.32	21.48	25.61	103	11.5	9.99
E5RGZ4	Enolase (Fragment) OS=Homo sapiens GN=ENO3 PE=3 SV=1 - [E5RGZ4_HUMAN]	0.4452	5	5	11	303				1.007	0.722	8	8	7	103	97	103	0.318	0.3569	0.2862	242.64	199.15	212.25	283	30.4	7.14
	>sp|TAU_HUMAN|	0.4452	3	2	29	128							29			128			0.4452			303.85		757	78.7	6.71
P46821	Microtubule-associated protein 1B OS=Homo sapiens GN=MAP1B PE=1 SV=2 - [MAP1B_HUMAN]	0.4449	1	89	90	729	4131	0.848	0.955	1.281	1.146	77	72	77	247	229	253	0.4226	0.391	0.4011	726.87	657.49	765.5	2468	270.5	4.81
H7C435	Collagen alpha-1(III) chain (Fragment) OS=Homo sapiens GN=COL3A1 PE=4 SV=1 - [H7C435_HUMAN]	0.4444	1	1	1	1						1			1			0.4444			0			90	8	11.34
P23396	40S ribosomal protein S3 OS=Homo sapiens GN=RPS3 PE=1 SV=2 - [RS3_HUMAN]	0.4444	2	8	8	38	6188	1.152	1.014	0.825	0.958	7	7	7	12	13	13	0.3868	0.3909	0.3909	31.72	32.44	33.32	243	26.7	9.66
P32119	Peroxiredoxin-2 OS=Homo sapiens GN=PRDX2 PE=1 SV=5 - [PRDX2_HUMAN]	0.4444	1	15	16	200	7001	0.918	0.887	1.083	1.213	15	14	16	61	68	71	0.4242	0.399	0.4444	176.69	191.88	203.13	198	21.9	5.97
B4DHX4	Rab GDP dissociation inhibitor alpha OS=Homo sapiens GN=GDI1 PE=2 SV=1 - [B4DHX4_HUMAN]	0.4436	1	2	20	120	2664							20			120			0.4436			350.91	417	46.9	5.05
O00429-4	Isoform 3 of Dynamin-1-like protein OS=Homo sapiens GN=DNM1L - [DNM1L_HUMAN]	0.4435	2	5	19	57	10059							19			57			0.4435			173.64	699	78.1	6.81
Q9UQB8-3	Isoform 3 of Brain-specific angiogenesis inhibitor 1-associated protein 2 OS=Homo sapiens GN=BAIAP2 - [BAIP2_HUMAN]	0.4434	6	15	15	67	10458	0.782	0.878	0.968	0.918	13	12	13	27	19	21	0.3594	0.3359	0.3965	85.99	62.1	68.51	512	56.6	8.97
Q9GZY8-2	Isoform 2 of Mitochondrial fission factor OS=Homo sapiens GN=MFF - [MFF_HUMAN]	0.4433	3	6	6	25	56947					6	4	4	9	8	8	0.4433	0.3265	0.3265	26.26	25.87	26.65	291	33	7.44
O75489	NADH dehydrogenase [ubiquinone] iron-sulfur protein 3, mitochondrial OS=Homo sapiens GN=NDUFS3 PE=1 SV=1 - [NDUS3_HUMAN]	0.4432	1	14	14	125	4722	0.873	1.018	0.97	0.8	13	14	13	45	39	41	0.4394	0.4432	0.4015	127.64	108.28	116.93	264	30.2	7.5
Q8N6N7	Acyl-CoA-binding domain-containing protein 7 OS=Homo sapiens GN=ACBD7 PE=1 SV=1 - [ACBD7_HUMAN]	0.4432	1	3	3	17	414149	1.01	1.036	0.997	1.04	3	3	2	7	5	5	0.4432	0.4432	0.3409	22.36	15.97	16.68	88	9.8	6.71
Q7Z4W1	L-xylulose reductase OS=Homo sapiens GN=DCXR PE=1 SV=2 - [DCXR_HUMAN]	0.4426	1	7	7	33	51181	1.113	0.962	0.964	1	4	5	6	8	12	13	0.2623	0.3689	0.4098	24.98	36.9	40.94	244	25.9	8.1
P20340	Ras-related protein Rab-6A OS=Homo sapiens GN=RAB6A PE=1 SV=3 - [RAB6A_HUMAN]	0.4423	1	1	8	81	5870					8	6	7	27	26	28	0.4423	0.3846	0.3846	73.86	68.31	67.89	208	23.6	5.54
P20340-2	Isoform 2 of Ras-related protein Rab-6A OS=Homo sapiens GN=RAB6A - [RAB6A_HUMAN]	0.4423	1	1	8	93	5870					8	6	7	32	31	30	0.4423	0.3846	0.3846	75.73	71.5	74.9	208	23.5	5.54
P22314	Ubiquitin-like modifier-activating enzyme 1 OS=Homo sapiens GN=UBA1 PE=1 SV=3 - [UBA1_HUMAN]	0.4423	1	32	37	433	7317	1.13	1.058	1.017	1.005	34	34	35	140	146	147	0.4301	0.4178	0.4301	417	400.14	426.17	1058	117.8	5.76
Q16891-2	Isoform 2 of Mitochondrial inner membrane protein OS=Homo sapiens GN=IMMT - [IMMT_HUMAN]	0.4418	4	30	30	151	10989	0.779	0.919	1.1	0.932	26	25	25	54	49	48	0.3628	0.407	0.3521	175.16	151.67	144.3	747	82.6	6.57
P40939	Trifunctional enzyme subunit alpha, mitochondrial OS=Homo sapiens GN=HADHA PE=1 SV=2 - [ECHA_HUMAN]	0.4417	1	32	32	249	3030	1.143	1.003	1.015	1.121	26	27	28	72	85	92	0.384	0.384	0.4128	226.45	245.38	257.68	763	82.9	9.04
F8VZJ2	Nascent polypeptide-associated complex subunit alpha OS=Homo sapiens GN=NACA PE=4 SV=1 - [F8VZJ2_HUMAN]	0.4412	5	5	5	33		1.171	0.733	0.86	1.355	5	5	4	13	11	9	0.4412	0.4412	0.3382	20.14	13.74	10.1	136	15	4.91
P15531	Nucleoside diphosphate kinase A OS=Homo sapiens GN=NME1 PE=1 SV=1 - [NDKA_HUMAN]	0.4408	2	2	4	30	4830						4	3		15	15		0.4408	0.3289		48.97	47.06	152	17.1	6.19
P63151	Serine/threonine-protein phosphatase 2A 55 kDa regulatory subunit B alpha isoform OS=Homo sapiens GN=PPP2R2A PE=1 SV=1 - [2ABA_HUMAN]	0.4407	2	9	13	54	5520	0.917	1.003	1.307	1.185	8	11	13	16	17	21	0.2528	0.4094	0.4407	44.21	42.54	57.05	447	51.7	6.2
P30049	ATP synthase subunit delta, mitochondrial OS=Homo sapiens GN=ATP5D PE=1 SV=2 - [ATPD_HUMAN]	0.4405	1	6	6	197	513	0.849	0.784	0.921	1.002	6	5	5	69	64	64	0.4405	0.4405	0.4405	196.98	162.11	179.29	168	17.5	5.49
Q9NTX5-6	Isoform 6 of Ethylmalonyl-CoA decarboxylase OS=Homo sapiens GN=ECHDC1 - [ECHD1_HUMAN]	0.4401	3	9	9	31		1.285	0.924	1.005	1.281	7	9	8	9	10	12	0.3873	0.4401	0.4401	24.75	24.29	31.73	284	31.1	8.85
O43181	NADH dehydrogenase [ubiquinone] iron-sulfur protein 4, mitochondrial OS=Homo sapiens GN=NDUFS4 PE=1 SV=1 - [NDUS4_HUMAN]	0.44	1	7	7	28	4724	0.754	0.983	1.108	0.756	4	4	7	7	9	12	0.3486	0.3486	0.44	24.51	27.1	31.47	175	20.1	10.3
P50150	Guanine nucleotide-binding protein G(I)/G(S)/G(O) subunit gamma-4 OS=Homo sapiens GN=GNG4 PE=1 SV=1 - [GBG4_HUMAN]	0.44	1	2	2	8	2786					2	2	1	3	3	2	0.44	0.44	0.2133	8.77	8.1	5.39	75	8.4	7.08
Q9UQ16-2	Isoform 2 of Dynamin-3 OS=Homo sapiens GN=DNM3 - [DYN3_HUMAN]	0.44	5	17	34	207	26052	0.921	0.95	1.014	0.939	26	29	31	72	64	71	0.3574	0.3807	0.4144	201.42	168.98	185.82	859	96.6	8.22
O75781	Paralemmin-1 OS=Homo sapiens GN=PALM PE=1 SV=2 - [PALM_HUMAN]	0.4393	1	4	13	103	5064	0.92	1.234	1.076	0.783	11	13	10	33	32	38	0.4367	0.4393	0.4315	102.7	94.3	106.98	387	42.1	5
P00167-2	Isoform 2 of Cytochrome b5 OS=Homo sapiens GN=CYB5A - [CYB5_HUMAN]	0.4388	4	3	3	15	1528	1.161	0.844	1.042	1.343	3	2	3	5	4	6	0.4388	0.3469	0.4388	18.44	13.98	21.35	98	11.3	5.14
Q08257	Quinone oxidoreductase OS=Homo sapiens GN=CRYZ PE=1 SV=1 - [QOR_HUMAN]	0.4377	2	9	9	59	1429	0.616	1.138	1.62	0.991	9	6	8	20	19	20	0.4377	0.3222	0.4103	68.88	58.77	67.33	329	35.2	8.44
Q9H7Z7	Prostaglandin E synthase 2 OS=Homo sapiens GN=PTGES2 PE=1 SV=1 - [PGES2_HUMAN]	0.4377	1	9	9	39	80142					7	8	7	15	12	12	0.3767	0.3926	0.3846	53.7	37.56	41.9	377	41.9	9.16
Q9H008	Phospholysine phosphohistidine inorganic pyrophosphate phosphatase OS=Homo sapiens GN=LHPP PE=1 SV=2 - [LHPP_HUMAN]	0.437	1	6	6	86	64077	0.809	2.81	1.106	0.294	6	6	6	28	32	26	0.437	0.437	0.437	81.59	72	65.75	270	29.1	6.15
P25787	Proteasome subunit alpha type-2 OS=Homo sapiens GN=PSMA2 PE=1 SV=2 - [PSA2_HUMAN]	0.4359	1	8	8	40	5683	1.128	0.901		1.133	6	6	8	13	13	14	0.3846	0.3889	0.4359	40.1	36.1	42.36	234	25.9	7.43
Q5JRS3	Ubiquitin-like modifier activating enzyme 1 (Fragment) OS=Homo sapiens GN=UBA1 PE=2 SV=1 - [Q5JRS3_HUMAN]	0.4359	1	3	8	12	7317	0.71	0.738		1.054			8			12			0.4359			36.38	195	20.7	7.88
C9JFR7	Cytochrome c (Fragment) OS=Homo sapiens GN=CYCS PE=3 SV=1 - [C9JFR7_HUMAN]	0.4356	3	6	6	71		0.691	0.613	1.253	1.345	5	5	5	28	20	23	0.4158	0.4158	0.4257	97.39	53.74	78.82	101	11.3	9.66
Q15773	Myeloid leukemia factor 2 OS=Homo sapiens GN=MLF2 PE=1 SV=1 - [MLF2_HUMAN]	0.4355	1	7	7	55	8079					6	6	6	18	21	16	0.375	0.375	0.4274	60.41	55.49	49.18	248	28.1	6.9
O60313	Dynamin-like 120 kDa protein, mitochondrial OS=Homo sapiens GN=OPA1 PE=1 SV=3 - [OPA1_HUMAN]	0.4354	2	37	37	189	4976	0.828	0.939	1.178	1.003	29	32	33	61	63	65	0.3448	0.401	0.3958	174.8	170.72	192.73	960	111.6	7.87
Q9BZV1	UBX domain-containing protein 6 OS=Homo sapiens GN=UBXN6 PE=1 SV=1 - [UBXN6_HUMAN]	0.4354	1	12	12	76	80700	0.846	1.058	1.038	0.886	10	9	10	26	25	25	0.4059	0.3878	0.39	72.49	69.18	65.15	441	49.7	6.89
P43686-2	Isoform 2 of 26S protease regulatory subunit 6B OS=Homo sapiens GN=PSMC4 - [PRS6B_HUMAN]	0.4341	2	9	9	64	5704	1.16	0.986	0.917	1.079	9	9	8	23	21	20	0.4341	0.4341	0.385	68.61	53.74	50.52	387	43.5	5.26
P00568	Adenylate kinase isoenzyme 1 OS=Homo sapiens GN=AK1 PE=1 SV=3 - [KAD1_HUMAN]	0.433	2	7	8	84	203	1.341	1.058	0.866	1.086	8	8	7	30	27	27	0.433	0.433	0.3814	73.79	65.17	64.31	194	21.6	8.63
P61457	Pterin-4-alpha-carbinolamine dehydratase OS=Homo sapiens GN=PCBD1 PE=1 SV=2 - [PHS_HUMAN]	0.4327	1	5	5	28	5092	1.418	1.177	0.881	0.954	4	5	4	9	9	10	0.4327	0.4327	0.4327	18.81	21.76	20.97	104	12	6.8
P61020	Ras-related protein Rab-5B OS=Homo sapiens GN=RAB5B PE=1 SV=1 - [RAB5B_HUMAN]	0.4326	1	4	6	55	5869	1.047	1.02	1.163	1.009	6	5	5	21	17	17	0.4326	0.3814	0.3814	63.75	57	52.91	215	23.7	8.13
Q09666	Neuroblast differentiation-associated protein AHNAK OS=Homo sapiens GN=AHNAK PE=1 SV=2 - [AHNK_HUMAN]	0.4321	1	124	125	436	79026	1.801	0.877	0.875	1.699	95	96	90	144	144	148	0.329	0.3621	0.3428	367.25	350.97	362.51	5890	628.7	6.15
Q9NRX4	14 kDa phosphohistidine phosphatase OS=Homo sapiens GN=PHPT1 PE=1 SV=1 - [PHP14_HUMAN]	0.432	1	5	5	38	29085					4	5	5	14	12	12	0.376	0.432	0.432	40.54	39	38.62	125	13.8	6.07
P02675	Fibrinogen beta chain OS=Homo sapiens GN=FGB PE=1 SV=2 - [FIBB_HUMAN]	0.4318	1	16	16	81	2244					14	12	12	29	24	28	0.3931	0.3585	0.3238	78.34	56.46	60.08	491	55.9	8.27
Q9Y2T3	Guanine deaminase OS=Homo sapiens GN=GDA PE=1 SV=1 - [GUAD_HUMAN]	0.4317	1	16	16	100	9615	0.784	0.738	1.26	1.368	15	14	15	36	32	32	0.4075	0.3855	0.4273	106.72	95.17	103.62	454	51	5.68
B1AKK2	Dimethylarginine dimethylaminohydrolase 1 OS=Homo sapiens GN=DDAH1 PE=2 SV=1 - [B1AKK2_HUMAN]	0.4316	1	15	16	160	23576	0.883	0.959	1.177	1.171	13	12	13	59	53	48	0.4246	0.4281	0.3895	186.89	179.27	149.87	285	31.1	5.81
Q9GZP4	PITH domain-containing protein 1 OS=Homo sapiens GN=PITHD1 PE=1 SV=1 - [PITH1_HUMAN]	0.4313	2	7	7	52	57095	1.091	0.996	0.9	0.872	7	4	6	23	14	15	0.4313	0.327	0.3791	68.26	39.11	46.5	211	24.2	5.74
P46439	Glutathione S-transferase Mu 5 OS=Homo sapiens GN=GSTM5 PE=1 SV=3 - [GSTM5_HUMAN]	0.4312	1	6	10	30	2949	0.751	0.775	0.985	1.048	9	9	6	11	11	8	0.3624	0.422	0.2706	26.75	26.26	21.92	218	25.7	7.39
Q96JE9	Microtubule-associated protein 6 OS=Homo sapiens GN=MAP6 PE=1 SV=2 - [MAP6_HUMAN]	0.4305	1	25	25	149	4135	0.936	0.773	1.051	1.252	18	19	18	50	46	53	0.337	0.353	0.321	123.69	132.04	147.43	813	86.5	9.16
P30042-2	Isoform Short of ES1 protein homolog, mitochondrial OS=Homo sapiens GN=C21orf33 - [ES1_HUMAN]	0.4304	4	8	8	58	102724023	0.8	0.78	1.085	1.191	8	7	7	18	20	20	0.4304	0.4304	0.3671	63.03	61.76	61.75	237	24.7	8.13
Q14254	Flotillin-2 OS=Homo sapiens GN=FLOT2 PE=1 SV=2 - [FLOT2_HUMAN]	0.4299	2	17	17	69	2319	1.062	1.026	1.142	1.086	14	15	13	25	22	22	0.3832	0.4159	0.3715	81.6	70.58	68.52	428	47	5.25
E9PBU3	Phosphoribosylaminoimidazolecarboxamide formyltransferase OS=Homo sapiens GN=ATIC PE=4 SV=1 - [E9PBU3_HUMAN]	0.4298	2	19	19	99		1.199	1.049	0.896	0.99	15	14	16	34	30	35	0.3604	0.3147	0.3672	114.92	99.53	115.99	591	64.5	6.71
Q8NHG8	E3 ubiquitin-protein ligase ZNRF2 OS=Homo sapiens GN=ZNRF2 PE=1 SV=1 - [ZNRF2_HUMAN]	0.4298	2	3	3	14	223082					2	1	3	2	3	9	0.2355	0.1942	0.4298	9.42	0	9.39	242	24.1	7.09
P09382	Galectin-1 OS=Homo sapiens GN=LGALS1 PE=1 SV=2 - [LEG1_HUMAN]	0.4296	1	7	7	131	3956	1.177	0.647	1.269	2.005	7	6	6	45	41	45	0.4296	0.3556	0.3556	98.49	90.67	100.29	135	14.7	5.5
P08559-3	Isoform 3 of Pyruvate dehydrogenase E1 component subunit alpha, somatic form, mitochondrial OS=Homo sapiens GN=PDHA1 - [ODPA_HUMAN]	0.429	4	17	17	89	5160	0.761	0.952	1.069	0.859	16	11	13	33	26	30	0.4262	0.2841	0.3175	79.16	62.49	70.71	359	40.2	8.28
O00154-6	Isoform 6 of Cytosolic acyl coenzyme A thioester hydrolase OS=Homo sapiens GN=ACOT7 - [BACH_HUMAN]	0.4286	3	12	12	111	11332	0.774	1.06	1.131	0.866	11	10	12	40	32	39	0.4286	0.3678	0.4286	117.34	103.39	123.12	329	36.5	7.78
P58876	Histone H2B type 1-D OS=Homo sapiens GN=HIST1H2BD PE=1 SV=2 - [H2B1D_HUMAN]	0.4286	11	3	6	271	3017	1.744	1.131	0.876	1.302	6	4	5	100	88	83	0.4286	0.2698	0.3571	287.18	244.34	242.03	126	13.9	10.32
E9PLK3	Puromycin-sensitive aminopeptidase OS=Homo sapiens GN=NPEPPS PE=4 SV=1 - [E9PLK3_HUMAN]	0.4284	4	34	34	226	9520	1.086	0.951	1.034	1.142	29	30	31	71	76	79	0.3749	0.388	0.4153	202.06	209.77	215.94	915	102.9	5.6
Q13177	Serine/threonine-protein kinase PAK 2 OS=Homo sapiens GN=PAK2 PE=1 SV=3 - [PAK2_HUMAN]	0.4275	1	7	13	55	5062	0.959	1.031		0.781	11	10	10	18	19	18	0.3969	0.376	0.3855	53.84	51.98	51.48	524	58	5.96
O75964	ATP synthase subunit g, mitochondrial OS=Homo sapiens GN=ATP5L PE=1 SV=3 - [ATP5L_HUMAN]	0.4272	2	4	4	57	10632	0.829	1.037	1.048	0.814	4	3	3	20	19	18	0.4272	0.3592	0.3592	58.01	51.24	54.45	103	11.4	9.64
P55809	Succinyl-CoA:3-ketoacid-coenzyme A transferase 1, mitochondrial OS=Homo sapiens GN=OXCT1 PE=1 SV=1 - [SCOT1_HUMAN]	0.4269	1	17	17	236	5019	0.844	1.061	1.102	0.808	16	15	15	77	82	77	0.425	0.4	0.3654	249.5	242.97	226.86	520	56.1	7.46
P41222	Prostaglandin-H2 D-isomerase OS=Homo sapiens GN=PTGDS PE=1 SV=1 - [PTGDS_HUMAN]	0.4263	3	4	4	45	5730					4	3	4	15	12	18	0.4263	0.2737	0.4263	42.66	36.8	53.24	190	21	7.8
P51148	Ras-related protein Rab-5C OS=Homo sapiens GN=RAB5C PE=1 SV=2 - [RAB5C_HUMAN]	0.4259	2	5	7	98	5878	1.248	0.949	0.699	0.979	6	5	6	35	28	35	0.4213	0.3704	0.375	91.99	83.89	86.91	216	23.5	8.41
P62491	Ras-related protein Rab-11A OS=Homo sapiens GN=RAB11A PE=1 SV=3 - [RB11A_HUMAN]	0.4259	1	1	7	30	8766					5	6	6	11	10	9	0.3426	0.412	0.4259	32.18	21.73	27.59	216	24.4	6.57
Q9UK22	F-box only protein 2 OS=Homo sapiens GN=FBXO2 PE=1 SV=2 - [FBX2_HUMAN]	0.4257	1	8	8	54	26232	0.986	0.823	0.897	1.276	8	8	8	17	16	21	0.4257	0.4257	0.4257	54.42	53.75	62.84	296	33.3	4.37
Q8N0Y7	Probable phosphoglycerate mutase 4 OS=Homo sapiens GN=PGAM4 PE=1 SV=1 - [PGAM4_HUMAN]	0.4252	1	1	11	83	441531					11			83			0.4252			192.64			254	28.8	6.65
Q9NR28-2	Isoform 2 of Diablo homolog, mitochondrial OS=Homo sapiens GN=DIABLO - [DBLOH_HUMAN]	0.4247	3	4	4	11	56616	0.767	0.493		0.846	3	4	2	4	4	3	0.371	0.4247	0.1989	15.35	14.29	9.52	186	21.2	4.81
P68104	Elongation factor 1-alpha 1 OS=Homo sapiens GN=EEF1A1 PE=1 SV=1 - [EF1A1_HUMAN]	0.4242	2	8	15	131	1915	1.67	0.886	0.782	1.474	13	13	13	45	40	46	0.3636	0.3615	0.4004	118.71	89.33	98.39	462	50.1	9.01
Q15651	High mobility group nucleosome-binding domain-containing protein 3 OS=Homo sapiens GN=HMGN3 PE=1 SV=2 - [HMGN3_HUMAN]	0.4242	2	2	2	5	9324					1	1	2	1	2	2	0.1515	0.1515	0.4242	0	0	0	99	10.7	9.66
B4DUR8	T-complex protein 1 subunit gamma OS=Homo sapiens GN=CCT3 PE=2 SV=1 - [B4DUR8_HUMAN]	0.424	3	17	18	162	7203	0.932	1.008	1.212	1.092	16	18	16	56	55	51	0.382	0.424	0.404	165.16	152.73	142.25	500	55.6	5.64
H3BNT7	26S proteasome non-ATPase regulatory subunit 7 OS=Homo sapiens GN=PSMD7 PE=4 SV=1 - [H3BNT7_HUMAN]	0.4237	3	4	4	16		0.938	1.033		1.044	3	3	4	5	5	6	0.3672	0.3672	0.4237	20.56	20.08	23.07	177	20.1	5.57
P78417	Glutathione S-transferase omega-1 OS=Homo sapiens GN=GSTO1 PE=1 SV=2 - [GSTO1_HUMAN]	0.4232	3	9	9	28	9446	1.187	0.809	1.138	1.531	6	7	7	11	8	9	0.2614	0.332	0.3071	23.86	19.43	16.37	241	27.5	6.6
P34932	Heat shock 70 kDa protein 4 OS=Homo sapiens GN=HSPA4 PE=1 SV=4 - [HSP74_HUMAN]	0.4226	1	30	31	191	3308	0.892	0.907	0.993	0.998	25	27	28	62	63	66	0.3571	0.4155	0.3964	178.37	180.88	197.28	840	94.3	5.19
P49411	Elongation factor Tu, mitochondrial OS=Homo sapiens GN=TUFM PE=1 SV=2 - [EFTU_HUMAN]	0.4226	1	16	16	127	7284	0.813	1.086	1.174	0.876	14	13	14	40	41	46	0.3739	0.3407	0.3827	129.82	132.43	144.85	452	49.5	7.61
P59768	Guanine nucleotide-binding protein G(I)/G(S)/G(O) subunit gamma-2 OS=Homo sapiens GN=GNG2 PE=1 SV=2 - [GBG2_HUMAN]	0.4225	3	3	3	16	54331	0.776	0.979		1.24	2	3	2	5	6	5	0.4225	0.4225	0.4225	14.08	14.13	10.99	71	7.8	7.99
Q12860	Contactin-1 OS=Homo sapiens GN=CNTN1 PE=1 SV=1 - [CNTN1_HUMAN]	0.4224	1	43	43	503	1272	0.917	0.967	0.94	0.833	37	39	38	164	171	168	0.387	0.4136	0.3615	483.33	424.48	432.81	1018	113.2	5.9
Q15907	Ras-related protein Rab-11B OS=Homo sapiens GN=RAB11B PE=1 SV=4 - [RB11B_HUMAN]	0.422	1	2	8	45	9230	1.182	1.148	0.924	0.981	6	7	7	14	16	15	0.3394	0.4083	0.422	40.66	41.56	37.81	218	24.5	5.94
Q9NUP9	Protein lin-7 homolog C OS=Homo sapiens GN=LIN7C PE=1 SV=1 - [LIN7C_HUMAN]	0.4213	2	3	7	14	55327				0.995		7	6		8	6		0.4213	0.3401		24.82	13.98	197	21.8	8.43
H7C5U1	Translocase of inner mitochondrial membrane domain-containing protein 1 (Fragment) OS=Homo sapiens GN=TIMMDC1 PE=4 SV=1 - [H7C5U1_HUMAN]	0.4211	8	1	1	5						1	1	1	2	2	1	0.4211	0.4211	0.4211	4.22	4.65	2.25	38	4.6	4.72
Q9Y277	Voltage-dependent anion-selective channel protein 3 OS=Homo sapiens GN=VDAC3 PE=1 SV=1 - [VDAC3_HUMAN]	0.4205	3	10	11	182	7419	0.83	1.058	1.093	0.915	11	10	9	64	60	58	0.4205	0.3922	0.371	182.66	161.9	146.52	283	30.6	8.66
E9PHI6	Cytoplasmic dynein 1 light intermediate chain 1 OS=Homo sapiens GN=DYNC1LI1 PE=4 SV=1 - [E9PHI6_HUMAN]	0.4201	1	2	14	21	51143						14			21			0.4201			54.88		407	43.2	6.65
P62993	Growth factor receptor-bound protein 2 OS=Homo sapiens GN=GRB2 PE=1 SV=1 - [GRB2_HUMAN]	0.4194	1	7	7	23	2885	1.01	0.652	1.122	1.727	6	5	6	10	7	6	0.3641	0.3641	0.4194	12.86	15.99	14.49	217	25.2	6.32
Q9Y4Y9-2	Isoform 2 of U6 snRNA-associated Sm-like protein LSm5 OS=Homo sapiens GN=LSM5 - [LSM5_HUMAN]	0.4194	2	2	2	13	23658					2	1	2	5	2	6	0.4194	0.371	0.4194	16.26	6.64	9.23	62	6.8	4.28
Q8N573-8	Isoform 8 of Oxidation resistance protein 1 OS=Homo sapiens GN=OXR1 - [OXR1_HUMAN]	0.4192	2	34	34	194	55074	0.77	0.867	1.231	1.044	30	28	27	64	60	70	0.3952	0.4032	0.354	195.52	174.53	198.61	873	97.9	5.43
P01009	Alpha-1-antitrypsin OS=Homo sapiens GN=SERPINA1 PE=1 SV=3 - [A1AT_HUMAN]	0.4187	1	11	11	126	5265	0.771	0.686	1.124	1.16	9	10	9	38	43	45	0.3469	0.3923	0.3469	122.22	132.02	142.29	418	46.7	5.59
P14550	Alcohol dehydrogenase [NADP(+)] OS=Homo sapiens GN=AKR1A1 PE=1 SV=3 - [AK1A1_HUMAN]	0.4185	1	9	10	107	10327	1.268	1.179	0.988	1.062	9	9	10	37	33	37	0.3477	0.3477	0.4185	99.69	77.66	88.56	325	36.5	6.79
Q9UEY8-2	Isoform 1 of Gamma-adducin OS=Homo sapiens GN=ADD3 - [ADDG_HUMAN]	0.4184	2	19	19	97	120	1.194	1.08	0.855	0.923	15	18	15	32	36	29	0.3531	0.3769	0.3516	108.58	109.63	97.84	674	75.6	6.81
H7C5M9	Programmed cell death protein 10 (Fragment) OS=Homo sapiens GN=PDCD10 PE=4 SV=1 - [H7C5M9_HUMAN]	0.418	7	3	3	6		0.858	1.119	1.294	0.923	2	2	2	2	2	2	0.2213	0.2213	0.2951	7.46	5.79	6.04	122	14.2	6.18
P31948	Stress-induced-phosphoprotein 1 OS=Homo sapiens GN=STIP1 PE=1 SV=1 - [STIP1_HUMAN]	0.418	2	24	24	121	10963	0.993	0.764	1.131	1.788	20	20	15	45	42	34	0.407	0.3683	0.2818	116.35	129.5	90.93	543	62.6	6.8
P36405	ADP-ribosylation factor-like protein 3 OS=Homo sapiens GN=ARL3 PE=1 SV=2 - [ARL3_HUMAN]	0.4176	1	5	5	17	403					4	5	5	4	6	7	0.4121	0.4176	0.4176	13.64	20.11	23.36	182	20.4	7.24
B7Z3U6	ATPase, Na+/K+ transporting, alpha 1 polypeptide, isoform CRA_a OS=Homo sapiens GN=ATP1A1 PE=2 SV=1 - [B7Z3U6_HUMAN]	0.4173	3	29	44	985	476	0.817	0.883	1.066	0.909	38	40	39	334	322	329	0.4113	0.4022	0.3962	1015.37	980.8	1031.12	992	109.5	5.31
Q02750	Dual specificity mitogen-activated protein kinase kinase 1 OS=Homo sapiens GN=MAP2K1 PE=1 SV=2 - [MP2K1_HUMAN]	0.4173	1	10	13	66	5604	0.96	0.878	1.286	1.367	13	10	12	24	21	21	0.4173	0.3486	0.4173	68.1	62.24	64.61	393	43.4	6.62
Q9BX68	Histidine triad nucleotide-binding protein 2, mitochondrial OS=Homo sapiens GN=HINT2 PE=1 SV=1 - [HINT2_HUMAN]	0.4172	1	4	4	18	84681					3	2	3	7	5	6	0.319	0.2147	0.3129	29.1	18.6	23.65	163	17.2	9.16
A6NKZ8	Putative tubulin beta chain-like protein ENSP00000290377 OS=Homo sapiens PE=5 SV=2 - [YI016_HUMAN]	0.4167	1	3	10	435	643224					9	8	9	175	116	144	0.3468	0.3065	0.3763	246.05	176.7	219.5	372	41.7	4.87
O95167	NADH dehydrogenase [ubiquinone] 1 alpha subcomplex subunit 3 OS=Homo sapiens GN=NDUFA3 PE=1 SV=1 - [NDUA3_HUMAN]	0.4167	1	2	2	16	4696	0.881	1.096	0.901	0.705	2	2	2	4	6	6	0.4167	0.4167	0.4167	17.25	20.89	14.98	84	9.3	8.46
P68402-3	Isoform 3 of Platelet-activating factor acetylhydrolase IB subunit beta OS=Homo sapiens GN=PAFAH1B2 - [PA1B2_HUMAN]	0.4167	4	3	3	17	5049					3	2	3	6	5	6	0.4167	0.2348	0.4167	19.72	17.14	23.48	132	14.9	5.1
Q14697	Neutral alpha-glucosidase AB OS=Homo sapiens GN=GANAB PE=1 SV=3 - [GANAB_HUMAN]	0.4163	3	27	27	116	23193	1.034	0.878	0.972	1.186	20	21	22	34	41	41	0.3528	0.3369	0.3761	87.37	96.3	94.15	944	106.8	6.14
B4DL14	ATP synthase gamma chain OS=Homo sapiens GN=ATP5C1 PE=2 SV=1 - [B4DL14_HUMAN]	0.416	2	1	9	74	509	1.079	0.989	0.995	1.085	8	9	8	25	24	25	0.412	0.416	0.292	67.49	58.74	68.02	250	27.5	7.42
P28838-2	Isoform 2 of Cytosol aminopeptidase OS=Homo sapiens GN=LAP3 - [AMPL_HUMAN]	0.416	2	16	16	84	51056	1.391	1.002	0.806	1.183	15	13	11	29	25	30	0.3975	0.3443	0.2848	75.11	62.56	75.51	488	52.7	6.74
O00165-5	Isoform 5 of HCLS1-associated protein X-1 OS=Homo sapiens GN=HAX1 - [HAX1_HUMAN]	0.4156	4	5	5	18	10456	0.957	1.069	0.629	0.708	3	4	5	6	7	5	0.2554	0.3074	0.4156	14.39	10.76	9.17	231	26.1	5.2
B7Z403	Glyoxalase domain-containing protein 4 OS=Homo sapiens GN=GLOD4 PE=2 SV=1 - [B7Z403_HUMAN]	0.4152	4	8	8	60	51031	0.987	0.943	1.292	1.395	7	7	8	21	20	19	0.3253	0.3253	0.4152	53.56	48.72	46.99	289	32	5.36
P01116-2	Isoform 2B of GTPase KRas OS=Homo sapiens GN=KRAS - [RASK_HUMAN]	0.4149	1	4	7	49	3845	0.723	1.135	1.331	0.934	7	7	7	17	16	16	0.4149	0.4149	0.4149	39.3	49.11	40.63	188	21.4	8.12
Q15366-3	Isoform 3 of Poly(rC)-binding protein 2 OS=Homo sapiens GN=PCBP2 - [PCBP2_HUMAN]	0.4144	4	6	7	74	5094	0.855	1.121	1.241	0.921	5	5	7	24	21	29	0.2707	0.2707	0.4144	80.97	68.95	91.44	362	38.2	6.79
F5GZY7	Gamma-aminobutyric acid receptor-associated protein-like 1 (Fragment) OS=Homo sapiens GN=GABARAPL1 PE=3 SV=1 - [F5GZY7_HUMAN]	0.4143	4	2	3	9						3	3	2	4	3	2	0.4143	0.4143	0.4	12.4	9.76	6.18	70	8.6	9.95
P48643	T-complex protein 1 subunit epsilon OS=Homo sapiens GN=CCT5 PE=1 SV=1 - [TCPE_HUMAN]	0.414	1	16	16	108	22948	0.865	0.867	1.283	1.214	14	15	15	35	37	36	0.3623	0.3937	0.3993	113.28	117.14	106.64	541	59.6	5.66
Q16658	Fascin OS=Homo sapiens GN=FSCN1 PE=1 SV=3 - [FSCN1_HUMAN]	0.4138	1	16	16	196	6624	0.864	0.907	1.317	1.101	15	15	15	60	64	72	0.3935	0.3935	0.3732	150.06	153.47	159.78	493	54.5	7.24
P31937	3-hydroxyisobutyrate dehydrogenase, mitochondrial OS=Homo sapiens GN=HIBADH PE=1 SV=2 - [3HIDH_HUMAN]	0.4137	1	10	10	60	11112	0.967	0.932	1.078	1.11	10	9	10	19	19	22	0.4137	0.4137	0.4137	67.33	60.64	71.49	336	35.3	8.13
P11498	Pyruvate carboxylase, mitochondrial OS=Homo sapiens GN=PC PE=1 SV=2 - [PYC_HUMAN]	0.4134	1	33	33	168	5091	1.027	1.079	0.917	0.842	31	32	30	54	61	53	0.3998	0.3947	0.3718	172.27	184.22	163.95	1178	129.6	6.84
B1AKY9	ATPase, Na+/K+ transporting, alpha 2 (+) polypeptide OS=Homo sapiens GN=ATP1A2 PE=3 SV=1 - [B1AKY9_HUMAN]	0.4133	2	28	44	754	477	0.934	0.723	0.942	1.275	34	36	40	257	236	261	0.3637	0.3935	0.3905	730.46	715.72	759.53	1009	110.8	5.59
P26232-2	Isoform 2 of Catenin alpha-2 OS=Homo sapiens GN=CTNNA2 - [CTNA2_HUMAN]	0.4133	4	25	27	109	1496	1.236	0.888	0.857	1.161	24	20	19	41	34	34	0.3768	0.3072	0.2983	119.91	94.61	103.06	905	100.4	5.96
Q13228	Selenium-binding protein 1 OS=Homo sapiens GN=SELENBP1 PE=1 SV=2 - [SBP1_HUMAN]	0.4131	2	15	15	89	8991	1.522	1.044	0.776	1.077	15	14	15	32	29	28	0.4131	0.375	0.4131	100.32	84.39	80.71	472	52.4	6.37
D3DPU2	Adenylyl cyclase-associated protein OS=Homo sapiens GN=CAP1 PE=3 SV=1 - [D3DPU2_HUMAN]	0.4126	1	3	14	117	10487					13	10	12	39	36	42	0.3305	0.2884	0.4084	117.4	105.38	118.57	475	51.6	8.02
Q14204	Cytoplasmic dynein 1 heavy chain 1 OS=Homo sapiens GN=DYNC1H1 PE=1 SV=5 - [DYHC1_HUMAN]	0.4126	1	158	158	964	1778	1.031	1.011	1.128	1.181	137	133	137	340	304	320	0.3672	0.3653	0.3767	1035.07	878.2	952.18	4646	532.1	6.4
Q9H4G0-2	Isoform 2 of Band 4.1-like protein 1 OS=Homo sapiens GN=EPB41L1 - [E41L1_HUMAN]	0.4121	1	2	25	217	2036					23	20	22	79	64	74	0.4044	0.3325	0.3813	242.04	193.48	229.79	779	87.6	5.92
Q9UD71	Protein phosphatase 1 regulatory subunit 1B OS=Homo sapiens GN=PPP1R1B PE=1 SV=2 - [PPR1B_HUMAN]	0.4118	2	5	5	12	84152	1.092	1.143	0.911	0.867	4	2	3	4	3	5	0.4069	0.0784	0.2304	8.76	4.69	12.25	204	22.9	4.53
P00505	Aspartate aminotransferase, mitochondrial OS=Homo sapiens GN=GOT2 PE=1 SV=3 - [AATM_HUMAN]	0.4116	1	16	16	265	2806	0.889	1.042	1.151	0.943	16	13	15	99	81	85	0.4116	0.3419	0.4047	262.84	227.15	241.87	430	47.5	9.01
B4DR63	26S protease regulatory subunit 4 OS=Homo sapiens GN=PSMC1 PE=2 SV=1 - [B4DR63_HUMAN]	0.4114	2	10	11	41	5700	0.939	0.982	1.069	0.94	8	9	9	12	14	15	0.2834	0.297	0.3324	30.39	30.78	38.24	367	41.1	5.01
Q13015	Protein AF1q OS=Homo sapiens GN=MLLT11 PE=2 SV=1 - [AF1Q_HUMAN]	0.4111	1	2	2	16	10962			0.777	0.739	2	2	2	5	6	5	0.4111	0.4111	0.4111	18.82	19.14	17.61	90	10.1	4.54
Q969P0	Immunoglobulin superfamily member 8 OS=Homo sapiens GN=IGSF8 PE=1 SV=1 - [IGSF8_HUMAN]	0.4111	1	19	19	166	93185	0.956	1.143	1.108	0.799	17	15	16	56	54	56	0.3948	0.3703	0.3915	174.86	149.63	171.46	613	65	8
H3BT58	Coactosin-like protein OS=Homo sapiens GN=COTL1 PE=4 SV=1 - [H3BT58_HUMAN]	0.411	2	4	4	17		1.578	0.705	1.093	2.445	4	3	4	6	5	6	0.411	0.3562	0.411	18.47	14.23	17.77	73	8.2	8.41
D6RHE1	Ankyrin-2 (Fragment) OS=Homo sapiens GN=ANK2 PE=4 SV=1 - [D6RHE1_HUMAN]	0.4109	1	1	47	378						45	39	37	116	133	129	0.396	0.3811	0.3743	345.6	369.35	377.28	1611	176	6.79
P62277	40S ribosomal protein S13 OS=Homo sapiens GN=RPS13 PE=1 SV=2 - [RS13_HUMAN]	0.4106	1	6	6	31	6207	0.998	1.025	0.915	0.913	6	4	4	12	10	9	0.4106	0.2649	0.2649	37.12	29.3	27.37	151	17.2	10.54
B5MCQ6	Histone deacetylase 11 OS=Homo sapiens GN=HDAC11 PE=4 SV=1 - [B5MCQ6_HUMAN]	0.4104	5	8	8	25	79885	0.986	1.062	1.021	1.094	8	6	4	10	8	7	0.4104	0.3806	0.2575	29.03	24.31	18.9	268	30.7	6.55
P04083	Annexin A1 OS=Homo sapiens GN=ANXA1 PE=1 SV=2 - [ANXA1_HUMAN]	0.4104	1	11	11	56	301	1.481	0.873		1.62	10	9	8	20	19	17	0.3873	0.3613	0.2948	60.73	51.84	49.21	346	38.7	7.02
P23381-2	Isoform 2 of Tryptophan--tRNA ligase, cytoplasmic OS=Homo sapiens GN=WARS - [SYWC_HUMAN]	0.4104	2	12	12	52		0.786	1.105	1.184	0.811	11	8	8	20	16	16	0.3561	0.2995	0.2948	56.12	41.02	42.47	424	48.1	6.35
Q12905	Interleukin enhancer-binding factor 2 OS=Homo sapiens GN=ILF2 PE=1 SV=2 - [ILF2_HUMAN]	0.4103	1	11	11	40	3608	1.176	1.058	0.919	0.998	8	9	7	11	14	15	0.3385	0.3821	0.3128	34.65	36.11	48.11	390	43	5.26
Q8TDQ7	Glucosamine-6-phosphate isomerase 2 OS=Homo sapiens GN=GNPDA2 PE=1 SV=1 - [GNPI2_HUMAN]	0.4094	1	5	8	33	132789	0.895	1.028	1.294	1.207	7	7	6	11	12	10	0.3514	0.3986	0.3406	35.8	33.94	26.66	276	31.1	6.95
B4E2W0	3-ketoacyl-CoA thiolase OS=Homo sapiens GN=HADHB PE=2 SV=1 - [B4E2W0_HUMAN]	0.4093	2	14	14	117	3032	1.254	1.038	0.948	1.204	14	11	10	41	41	35	0.4093	0.3208	0.2898	113.73	120.29	102.93	452	48.8	9.17
P46109	Crk-like protein OS=Homo sapiens GN=CRKL PE=1 SV=1 - [CRKL_HUMAN]	0.4092	1	10	10	56	1399	0.969	0.844	1.131	1.346	8	9	10	18	17	21	0.3993	0.4026	0.4092	48.51	52.72	61.93	303	33.8	6.74
H0YG83	Oligoribonuclease, mitochondrial (Fragment) OS=Homo sapiens GN=REXO2 PE=4 SV=1 - [H0YG83_HUMAN]	0.4091	6	5	5	25		1.175	0.995	1.09	1.295	4	4	5	10	7	8	0.3052	0.3052	0.4091	23.64	21.67	21.02	154	17.9	8.94
H0YHQ0	V-type proton ATPase subunit G 2 OS=Homo sapiens GN=ATP6V1G2 PE=4 SV=1 - [H0YHQ0_HUMAN]	0.4087	3	7	7	35		0.879	0.614	1.29	1.527	6	6	7	12	9	14	0.4087	0.4087	0.4087	34.64	23.82	31.31	115	13.3	10.07
B8ZZK5	Phosphodiesterase 6D, cGMP-specific, rod, delta, isoform CRA_a OS=Homo sapiens GN=PDE6D PE=4 SV=1 - [B8ZZK5_HUMAN]	0.4086	3	3	3	16	5147	1.084	0.892	0.875	0.981	3	3	2	6	5	5	0.4086	0.4086	0.3333	15.4	15.16	13.15	93	10.8	8.85
O75381	Peroxisomal membrane protein PEX14 OS=Homo sapiens GN=PEX14 PE=1 SV=1 - [PEX14_HUMAN]	0.4085	3	6	6	33	5195	0.87	1.142	1.361	1.025	6	5	4	15	11	7	0.4085	0.3236	0.1936	37.76	38.36	28.15	377	41.2	4.94
D6RCL4	Ankyrin repeat domain-containing protein 37 OS=Homo sapiens GN=ANKRD37 PE=4 SV=1 - [D6RCL4_HUMAN]	0.4079	1	1	1	1						1			1			0.4079			0			76	8.3	5.68
B7Z6P0	Cytosolic Fe-S cluster assembly factor NUBP2 OS=Homo sapiens GN=NUBP2 PE=2 SV=1 - [B7Z6P0_HUMAN]	0.4077	4	2	2	8	10101					2	2	1	3	3	2	0.4077	0.4077	0.2	9.43	6.33	6.64	130	13.8	5.12
Q9ULP0-3	Isoform 3 of Protein NDRG4 OS=Homo sapiens GN=NDRG4 - [NDRG4_HUMAN]	0.407	5	10	10	57	65009	1	0.801	1.297	1.634	8	8	7	20	16	21	0.3827	0.3827	0.3423	69.01	41.75	51.83	371	40.6	5.49
E9PCG9	D-beta-hydroxybutyrate dehydrogenase, mitochondrial OS=Homo sapiens GN=BDH1 PE=3 SV=1 - [E9PCG9_HUMAN]	0.4063	2	9	9	33	622	0.812	1.1	1.196	0.855	7	7	8	12	10	11	0.3242	0.332	0.3789	29.4	24.92	29.49	256	29	7.78
C9JGP9	NADH dehydrogenase [ubiquinone] 1 alpha subcomplex subunit 10, mitochondrial OS=Homo sapiens GN=NDUFA10 PE=4 SV=2 - [C9JGP9_HUMAN]	0.4056	3	12	12	57		0.694	0.971	1.371	1.081	8	9	10	18	18	21	0.3465	0.3718	0.3803	56.94	60.03	74.34	355	40.8	8.48
B2RCS5	Actinin, alpha 2, isoform CRA_b OS=Homo sapiens GN=ACTN2 PE=2 SV=1 - [B2RCS5_HUMAN]	0.4049	1	21	30	148	88	0.678	1.015	0.912	0.63	27	26	26	51	52	45	0.3837	0.3814	0.368	168.96	156.97	142.23	894	103.9	5.52
E5RJ56	Dematin OS=Homo sapiens GN=EPB49 PE=4 SV=1 - [E5RJ56_HUMAN]	0.4049	1	1	8	49						8	6	8	19	14	16	0.4049	0.3129	0.4049	47.03	35.73	39.96	326	36.5	6.98
Q99622	Protein C10 OS=Homo sapiens GN=C12orf57 PE=1 SV=1 - [C10_HUMAN]	0.4048	2	3	3	15	113246					2	3	3	4	5	6	0.2619	0.4048	0.4048	13.93	15.51	19.1	126	13.2	5.14
O75531	Barrier-to-autointegration factor OS=Homo sapiens GN=BANF1 PE=1 SV=1 - [BAF_HUMAN]	0.4045	1	2	2	12	8815	1.476	0.845	0.937	1.65	2	2	2	5	4	3	0.4045	0.4045	0.4045	12.72	16.95	12.15	89	10.1	6.09
P22392-2	Isoform 3 of Nucleoside diphosphate kinase B OS=Homo sapiens GN=NME2 - [NDKB_HUMAN]	0.4045	2	2	6	56	654364					4	6	5	17	20	19	0.3333	0.4045	0.3408	60.78	65.1	61.31	267	30.1	8.92
Q02978	Mitochondrial 2-oxoglutarate/malate carrier protein OS=Homo sapiens GN=SLC25A11 PE=1 SV=3 - [M2OM_HUMAN]	0.4045	1	12	12	80	8402	0.93	0.96	1.211	1.034	11	11	11	26	26	28	0.3726	0.3949	0.3949	74.05	72.39	72.43	314	34	9.91
O60331	Phosphatidylinositol 4-phosphate 5-kinase type-1 gamma OS=Homo sapiens GN=PIP5K1C PE=1 SV=2 - [PI51C_HUMAN]	0.4042	1	15	16	71	23396					16	14	15	23	25	23	0.4042	0.3757	0.4027	60.37	69.48	60.52	668	73.2	5.29
Q53GQ0	Estradiol 17-beta-dehydrogenase 12 OS=Homo sapiens GN=HSD17B12 PE=1 SV=2 - [DHB12_HUMAN]	0.4038	1	9	9	34	51144	1.252	1.203	0.875	0.885	7	7	8	12	11	11	0.3526	0.3526	0.4038	41.85	30.9	38.56	312	34.3	9.32
O00499	Myc box-dependent-interacting protein 1 OS=Homo sapiens GN=BIN1 PE=1 SV=1 - [BIN1_HUMAN]	0.403	3	3	19	271	274	0.617	1.027	1.678	0.95	19	18	18	87	91	93	0.403	0.403	0.403	253.83	233.56	249.26	593	64.7	5.06
P05141	ADP/ATP translocase 2 OS=Homo sapiens GN=SLC25A5 PE=1 SV=7 - [ADT2_HUMAN]	0.4027	1	2	12	115	292	0.755	0.965	1.153	0.882	11	9	9	42	35	38	0.3758	0.2416	0.3356	110.25	85.73	101.86	298	32.8	9.69
Q9NQC3	Reticulon-4 OS=Homo sapiens GN=RTN4 PE=1 SV=2 - [RTN4_HUMAN]	0.4027	1	23	27	269	57142	1.04	0.963	0.917	0.986	23	23	23	96	83	90	0.3591	0.3498	0.3733	298.92	231.38	262.59	1192	129.9	4.5
B5MC59	Replication protein A 14 kDa subunit OS=Homo sapiens GN=RPA3 PE=4 SV=1 - [B5MC59_HUMAN]	0.4024	2	2	2	4	6119					1	1	2	1	1	2	0.2073	0.2073	0.4024	2.64	2.63	5.82	82	9.2	4.54
Q9NVS9	Pyridoxine-5'-phosphate oxidase OS=Homo sapiens GN=PNPO PE=1 SV=1 - [PNPO_HUMAN]	0.4023	2	9	9	41	55163	1.384	0.722	0.704	1.351	8	8	6	12	18	11	0.4023	0.3985	0.3257	37.89	44.78	31.56	261	30	7.06
P04271	Protein S100-B OS=Homo sapiens GN=S100B PE=1 SV=2 - [S100B_HUMAN]	0.4022	1	3	3	69	6285					3	3	3	24	22	23	0.4022	0.4022	0.4022	83.17	71.82	74.82	92	10.7	4.59
Q04760	Lactoylglutathione lyase OS=Homo sapiens GN=GLO1 PE=1 SV=4 - [LGUL_HUMAN]	0.4022	1	6	6	78	2739	0.974	1.093	1.122	0.993	6	6	6	27	25	26	0.4022	0.4022	0.4022	44.22	38.33	45.23	184	20.8	5.31
B7Z5D9	Translin OS=Homo sapiens GN=TSN PE=2 SV=1 - [B7Z5D9_HUMAN]	0.4021	3	4	4	15	7247					4	4	3	5	5	5	0.4021	0.4021	0.3402	13.68	16.58	13.67	194	22.3	6.54
P13637	Sodium/potassium-transporting ATPase subunit alpha-3 OS=Homo sapiens GN=ATP1A3 PE=1 SV=3 - [AT1A3_HUMAN]	0.4018	4	21	41	952	478	0.765	1.062	1.244	0.959	39	35	37	331	311	310	0.3959	0.3771	0.3791	1009.29	964.51	964	1013	111.7	5.38
P02766	Transthyretin OS=Homo sapiens GN=TTR PE=1 SV=1 - [TTHY_HUMAN]	0.4014	2	3	3	8	7276	1.09	0.926	0.644	0.756	2	2	2	2	2	4	0.2449	0.3129	0.3129	6	6.05	12.19	147	15.9	5.76
O15020	Spectrin beta chain, brain 2 OS=Homo sapiens GN=SPTBN2 PE=1 SV=3 - [SPTN2_HUMAN]	0.4013	4	60	68	346	6712	0.854	0.97	1.036	0.929	61	55	55	127	108	111	0.3762	0.3297	0.3339	406.82	332.3	351.01	2390	271.2	6.11
Q5SWX3	Calcium/calmodulin-dependent protein kinase (CaM kinase) II gamma OS=Homo sapiens GN=CAMK2G PE=2 SV=1 - [Q5SWX3_HUMAN]	0.4012	1	2	16	213	818					14	11	12	79	64	70	0.3585	0.2946	0.3062	206.94	184.23	208.63	516	57.8	7.3
P08195-4	Isoform 4 of 4F2 cell-surface antigen heavy chain OS=Homo sapiens GN=SLC3A2 - [4F2_HUMAN]	0.4009	6	19	19	117		1.078	0.959	0.947	1.023	17	14	14	42	38	37	0.3979	0.292	0.2632	128.91	105.77	104.47	661	71.1	4.97
B4DEM7	T-complex protein 1 subunit theta OS=Homo sapiens GN=CCT8 PE=2 SV=1 - [B4DEM7_HUMAN]	0.4008	3	19	19	117	10694	0.945	0.984	1.01	0.957	17	17	17	41	38	38	0.3667	0.3516	0.3478	125.41	106.37	114.09	529	57.6	5.39
Q5T0D9	Tumor protein p63-regulated gene 1-like protein OS=Homo sapiens GN=TPRG1L PE=1 SV=1 - [TPRGL_HUMAN]	0.4007	2	4	4	14	127262					4	2	4	6	3	5	0.4007	0.1544	0.4007	12.14	9.01	13.05	272	30.2	7.34
P02545	Prelamin-A/C OS=Homo sapiens GN=LMNA PE=1 SV=1 - [LMNA_HUMAN]	0.4006	1	22	22	110	4000	1.326	1.053	0.967	1.176	18	16	18	38	35	37	0.3253	0.2816	0.3102	113.99	86.43	109.07	664	74.1	7.02
P02649	Apolipoprotein E OS=Homo sapiens GN=APOE PE=1 SV=1 - [APOE_HUMAN]	0.4006	1	10	10	102	348	1.123	0.948	0.821	1.071	9	10	9	32	37	33	0.3912	0.4006	0.3912	100.78	106.9	86.48	317	36.1	5.73
Q13554-2	Isoform 1 of Calcium/calmodulin-dependent protein kinase type II subunit beta OS=Homo sapiens GN=CAMK2B - [KCC2B_HUMAN]	0.4004	2	8	18	261	816	0.702	1.097	1.567	1.007	17	14	16	92	86	83	0.3708	0.3432	0.3727	250.27	237.67	246.36	542	60.3	7.28
P35580-3	Isoform 3 of Myosin-10 OS=Homo sapiens GN=MYH10 - [MYH10_HUMAN]	0.4001	2	56	67	276	4628	0.968	0.841	1.002	1.131	53	52	56	99	84	93	0.329	0.3265	0.3575	297.24	251.11	284.86	1997	231.2	5.53
P80404	4-aminobutyrate aminotransferase, mitochondrial OS=Homo sapiens GN=ABAT PE=1 SV=3 - [GABT_HUMAN]	0.4	3	15	15	141	18	1.118	0.958	0.795	0.903	14	12	13	46	46	49	0.362	0.36	0.374	126.15	122.24	128.34	500	56.4	7.96
Q8WZA0	Protein LZIC OS=Homo sapiens GN=LZIC PE=1 SV=1 - [LZIC_HUMAN]	0.4	2	4	4	21	84328				1.272	2	4	3	7	8	6	0.1737	0.4	0.2526	20.57	17.73	16.07	190	21.5	4.94
Q9H0Q3	FXYD domain-containing ion transport regulator 6 OS=Homo sapiens GN=FXYD6 PE=2 SV=1 - [FXYD6_HUMAN]	0.4	1	3	3	29	53826					3	3	3	7	14	8	0.4	0.4	0.4	23.87	32.99	24.23	95	10.5	5.1
F5H897	Heat shock protein 75 kDa, mitochondrial OS=Homo sapiens GN=TRAP1 PE=3 SV=1 - [F5H897_HUMAN]	0.3994	2	18	19	128	10131	0.818	0.844	1.122	1.097	14	14	17	44	41	43	0.3011	0.3548	0.381	128.45	125.34	124.79	651	74.2	7.87
Q99685	Monoglyceride lipase OS=Homo sapiens GN=MGLL PE=1 SV=2 - [MGLL_HUMAN]	0.3993	2	7	7	35	11343	0.686	0.826	1.176	0.909	5	6	6	12	11	12	0.2838	0.3201	0.363	38.4	31.74	36.96	303	33.2	6.99
H0YNE9	Ras-related protein Rab-8B (Fragment) OS=Homo sapiens GN=RAB8B PE=3 SV=1 - [H0YNE9_HUMAN]	0.3989	4	2	8	108		1.45	1.127	0.932	0.807	8	8	8	37	34	37	0.3989	0.3989	0.3989	97.8	84.74	85.94	188	21.9	8.48
P36507	Dual specificity mitogen-activated protein kinase kinase 2 OS=Homo sapiens GN=MAP2K2 PE=1 SV=1 - [MP2K2_HUMAN]	0.3975	1	7	10	26	5605	1.035	0.973	1.351	1.409	6	7	8	8	9	9	0.2775	0.2425	0.27	23	25.32	22.98	400	44.4	6.55
O95716	Ras-related protein Rab-3D OS=Homo sapiens GN=RAB3D PE=1 SV=1 - [RAB3D_HUMAN]	0.3973	1	2	8	133	9545					7	8	8	40	46	47	0.3425	0.3973	0.3973	111.49	125.42	131.76	219	24.3	4.93
H3BPB8	Mannose phosphate isomerase, isoform CRA_a OS=Homo sapiens GN=MPI PE=4 SV=1 - [H3BPB8_HUMAN]	0.397	2	10	10	50	4351	1.205	1.045	1.149	1.37	10	8	8	17	15	18	0.397	0.3176	0.3176	49.39	40.67	42.68	403	44.4	5.67
P49773	Histidine triad nucleotide-binding protein 1 OS=Homo sapiens GN=HINT1 PE=1 SV=2 - [HINT1_HUMAN]	0.3968	1	3	3	60	3094					3	3	3	20	19	21	0.3968	0.3968	0.3968	65.61	67.2	71.13	126	13.8	6.95
B0AZR7	Voltage-gated potassium channel subunit beta-2 OS=Homo sapiens GN=KCNAB2 PE=2 SV=1 - [B0AZR7_HUMAN]	0.3967	3	3	7	48	8514					7	7	7	17	16	15	0.3967	0.3967	0.3967	56.13	47.15	49.01	300	33.6	8.35
A6NNZ2	Tubulin beta-8 chain B OS=Homo sapiens PE=1 SV=1 - [TBB8B_HUMAN]	0.3964	1	3	11	275						11		8	146		129	0.3964		0.2568	244.02		219.42	444	49.5	4.86
Q9ULC4-2	Isoform 2 of Malignant T-cell-amplified sequence 1 OS=Homo sapiens GN=MCTS1 - [MCTS1_HUMAN]	0.3964	3	5	5	24		0.983	0.938	0.961	1.019	4	4	5	8	7	9	0.3254	0.3314	0.3964	25.06	21.52	29.07	169	19.2	8.25
Q70I54	LIM-nebulette OS=Homo sapiens GN=LNEBL PE=2 SV=1 - [Q70I54_HUMAN]	0.3963	1	10	10	47	10529	0.976	1.044	0.961	0.925	7	9	7	14	20	13	0.3741	0.3889	0.3333	36.41	51.29	35.01	270	31.2	8.31
O75874	Isocitrate dehydrogenase [NADP] cytoplasmic OS=Homo sapiens GN=IDH1 PE=1 SV=2 - [IDHC_HUMAN]	0.3961	1	13	13	62	3417	1.208	1.003	1.273	1.526	11	9	11	22	20	20	0.3527	0.3019	0.3551	69.66	64.6	65.44	414	46.6	7.01
Q5T440	Putative transferase CAF17, mitochondrial OS=Homo sapiens GN=IBA57 PE=1 SV=1 - [CAF17_HUMAN]	0.3961	2	7	7	16	200205	0.938	1.126	1.274	0.749	4	7	5	4	7	5	0.2303	0.3961	0.2303	14.69	21.88	12.05	356	38.1	9.83
Q08209	Serine/threonine-protein phosphatase 2B catalytic subunit alpha isoform OS=Homo sapiens GN=PPP3CA PE=1 SV=1 - [PP2BA_HUMAN]	0.3954	1	13	22	178	5530	0.839	1.172	1.013	0.709	19	16	17	61	56	61	0.3858	0.3282	0.357	179.66	159.62	170.86	521	58.7	5.86
O94905	Erlin-2 OS=Homo sapiens GN=ERLIN2 PE=1 SV=1 - [ERLN2_HUMAN]	0.3953	2	9	9	32	11160	1.49	1.053	1.101	1.53	8	7	8	11	8	13	0.3451	0.3245	0.3569	36.75	23.25	42.18	339	37.8	5.62
Q9UMX5	Neudesin OS=Homo sapiens GN=NENF PE=1 SV=1 - [NENF_HUMAN]	0.3953	1	5	5	14	29937	1.132	0.847	0.857	1.23	4	4	4	5	4	5	0.3314	0.3081	0.3081	10.97	8.08	12.02	172	18.8	5.69
F5H7H8	Synapsin-2 OS=Homo sapiens GN=SYN2 PE=4 SV=1 - [F5H7H8_HUMAN]	0.3949	2	13	16	260		0.964	1.106	1.132	0.933	16	15	15	93	86	81	0.3949	0.3794	0.3794	285.62	276.1	265.24	514	56.2	8.41
C9JRD2	DnaJ homolog subfamily B member 2 (Fragment) OS=Homo sapiens GN=DNAJB2 PE=4 SV=1 - [C9JRD2_HUMAN]	0.3947	4	5	6	29		0.973	1.124	0.954	0.796	5	4	6	13	6	10	0.25	0.1974	0.3947	41.4	16.22	25.53	228	25.4	5.73
Q13555-5	Isoform 5 of Calcium/calmodulin-dependent protein kinase type II subunit gamma OS=Homo sapiens GN=CAMK2G - [KCC2G_HUMAN]	0.3947	1	1	15	213	818					14	11	12	79	64	70	0.351	0.2903	0.3036	206.94	187.27	208.93	527	59	7.71
Q9BPW8	Protein NipSnap homolog 1 OS=Homo sapiens GN=NIPSNAP1 PE=1 SV=1 - [NIPS1_HUMAN]	0.3944	1	9	9	54	8508	0.769	1.551	1.166	0.601	7	8	8	20	17	17	0.3204	0.3556	0.3592	52.13	43.23	43.9	284	33.3	9.31
B1AM21	Guanine nucleotide binding protein (G protein), q polypeptide (Fragment) OS=Homo sapiens GN=GNAQ PE=4 SV=1 - [B1AM21_HUMAN]	0.3941	1	1	7	66	2776					7	5	6	27	18	21	0.3941	0.3059	0.3412	73.84	52.18	62.71	170	19.7	6.21
P04181	Ornithine aminotransferase, mitochondrial OS=Homo sapiens GN=OAT PE=1 SV=1 - [OAT_HUMAN]	0.3941	1	11	11	47	4942	1.057	1.003	0.804	0.843	10	10	10	16	15	16	0.3531	0.3554	0.3554	41.82	41.38	45.32	439	48.5	7.03
P13716	Delta-aminolevulinic acid dehydratase OS=Homo sapiens GN=ALAD PE=1 SV=1 - [HEM2_HUMAN]	0.3939	1	9	9	43	210	1.039	1.035	1.207	1.229	6	7	8	15	11	17	0.3364	0.3394	0.3909	57.58	39.77	55.54	330	36.3	6.79
P46783	40S ribosomal protein S10 OS=Homo sapiens GN=RPS10 PE=1 SV=1 - [RS10_HUMAN]	0.3939	1	5	5	31	6204	0.949	1.084	1.089	1.035	5	5	4	11	9	11	0.3939	0.3939	0.297	29.95	26.33	33.83	165	18.9	10.15
G3V576	Heterogeneous nuclear ribonucleoproteins C1/C2 OS=Homo sapiens GN=HNRNPC PE=4 SV=1 - [G3V576_HUMAN]	0.3939	4	2	6	21							6	6		11	10		0.3939	0.3939		32.25	25.29	231	25.2	9.82
C9JKD6	Uncharacterized protein OS=Homo sapiens GN=UGP2 PE=4 SV=1 - [C9JKD6_HUMAN]	0.3937	4	14	14	88		1.121	1.007	0.971	1.165	12	10	11	32	26	30	0.3504	0.2697	0.3425	82.44	64.38	87.27	508	56.9	7.88
O75223	Gamma-glutamylcyclotransferase OS=Homo sapiens GN=GGCT PE=1 SV=1 - [GGCT_HUMAN]	0.3936	1	6	6	22	79017	0.968	0.61	1.208	1.907	6	5	4	7	8	7	0.3936	0.3191	0.3191	20.01	21.9	19.13	188	21	5.14
O75891	Cytosolic 10-formyltetrahydrofolate dehydrogenase OS=Homo sapiens GN=ALDH1L1 PE=1 SV=2 - [AL1L1_HUMAN]	0.3936	3	24	24	124	10840	1.249	1.121	1.013	0.929	18	21	22	39	40	45	0.2738	0.3481	0.3647	129.46	123.81	138.65	902	98.8	5.94
Q14141-2	Isoform I of Septin-6 OS=Homo sapiens GN=SEPT6 - [SEPT6_HUMAN]	0.3934	6	7	15	96	23157	0.854	0.893		1.118	10	10	13	30	30	36	0.3208	0.3326	0.37	74.94	72.41	89.8	427	48.8	6.81
Q9BUP0	EF-hand domain-containing protein D1 OS=Homo sapiens GN=EFHD1 PE=1 SV=1 - [EFHD1_HUMAN]	0.3933	3	5	6	20	80303	0.753	0.669		2.353	4	2	4	7	5	8	0.2176	0.0962	0.2887	19.76	12.55	15.88	239	26.9	5.39
Q92752	Tenascin-R OS=Homo sapiens GN=TNR PE=1 SV=3 - [TENR_HUMAN]	0.3932	1	35	35	498	7143	1.056	0.908	1.043	1.145	29	30	32	168	165	165	0.3432	0.3166	0.3601	468.49	445.02	466.13	1358	149.5	4.82
Q13555-6	Isoform 6 of Calcium/calmodulin-dependent protein kinase type II subunit gamma OS=Homo sapiens GN=CAMK2G - [KCC2G_HUMAN]	0.3929	1	2	16	214	818					14	12	12	79	65	70	0.3146	0.2993	0.2568	206.94	187.84	207.87	588	65.2	7.94
Q9BUB1	PRKAR2A protein OS=Homo sapiens GN=PRKAR2A PE=2 SV=1 - [Q9BUB1_HUMAN]	0.3927	2	8	11	91	5576	0.622	1.056	1.313	0.725	11	11	11	34	28	29	0.3927	0.3927	0.3927	109.98	88.96	93.81	382	43	5.08
H0Y3G3	Serpin B6 (Fragment) OS=Homo sapiens GN=SERPINB6 PE=3 SV=1 - [H0Y3G3_HUMAN]	0.3923	1	1	5	9							5	4		5	4		0.3923	0.2652		15.88	11.57	181	19.8	8.18
E9PRY0	Eukaryotic translation initiation factor 3 subunit M OS=Homo sapiens GN=EIF3M PE=4 SV=1 - [E9PRY0_HUMAN]	0.3919	4	2	2	8					1.48	2	2	1	3	3	2	0.3919	0.3919	0.2432	10.53	11.26	8.25	74	8.5	5.41
P29966	Myristoylated alanine-rich C-kinase substrate OS=Homo sapiens GN=MARCKS PE=1 SV=4 - [MARCS_HUMAN]	0.3916	1	9	9	90	4082					8	6	5	36	24	30	0.3916	0.2952	0.2952	56.51	35.53	50.82	332	31.5	4.45
P12532	Creatine kinase U-type, mitochondrial OS=Homo sapiens GN=CKMT1A PE=1 SV=1 - [KCRU_HUMAN]	0.3909	1	16	16	345	1159	0.86	0.983	1.068	0.888	14	14	14	103	112	130	0.3381	0.3501	0.3597	338.44	326.89	362.38	417	47	8.34
P24539	ATP synthase subunit b, mitochondrial OS=Homo sapiens GN=ATP5F1 PE=1 SV=2 - [AT5F1_HUMAN]	0.3906	1	8	8	43	515	0.825	1.052	1.147	0.879	5	7	6	15	15	13	0.2148	0.3438	0.2617	40.62	39.53	35.32	256	28.9	9.36
P13591	Neural cell adhesion molecule 1 OS=Homo sapiens GN=NCAM1 PE=1 SV=3 - [NCAM1_HUMAN]	0.3904	1	3	26	478	4684	1.124	0.972	0.958	1.05	24	24	24	160	155	163	0.3788	0.3718	0.3718	470.82	434.66	472.29	858	94.5	4.87
P24844	Myosin regulatory light polypeptide 9 OS=Homo sapiens GN=MYL9 PE=1 SV=4 - [MYL9_HUMAN]	0.3895	1	1	5	20	10398	1.031	1.102	0.71	0.702	5	4	5	6	7	7	0.3895	0.2849	0.3895	19.97	20.81	22.44	172	19.8	4.92
P16949	Stathmin OS=Homo sapiens GN=STMN1 PE=1 SV=3 - [STMN1_HUMAN]	0.3893	3	5	9	68	3925	0.538	0.827	1.349	0.749	8	7	8	22	23	23	0.3289	0.3221	0.3826	63.47	60.34	61.4	149	17.3	5.97
Q16799	Reticulon-1 OS=Homo sapiens GN=RTN1 PE=1 SV=1 - [RTN1_HUMAN]	0.3892	1	16	18	78	6252	0.917	0.865	1.028	1.576	18	15	15	26	26	26	0.3892	0.3479	0.3041	79.43	79.45	80.99	776	83.6	4.69
Q4G0N4	NAD kinase domain-containing protein 1 OS=Homo sapiens GN=NADKD1 PE=1 SV=2 - [NAKD1_HUMAN]	0.3891	1	12	12	51	133686	1.234	0.981	0.845	1.067	12	10	10	19	16	16	0.3891	0.3281	0.3281	53.5	49.37	43.61	442	49.4	8.18
Q9NZ45	CDGSH iron-sulfur domain-containing protein 1 OS=Homo sapiens GN=CISD1 PE=1 SV=1 - [CISD1_HUMAN]	0.3889	1	5	5	36	55847	0.747	0.921	0.917	0.78	5	4	5	10	12	14	0.3889	0.3796	0.3889	33.25	35.72	41.42	108	12.2	9.09
P14866	Heterogeneous nuclear ribonucleoprotein L OS=Homo sapiens GN=HNRNPL PE=1 SV=2 - [HNRPL_HUMAN]	0.3888	1	14	14	70	3191	1.17	0.912	0.988	1.312	9	13	13	23	22	25	0.2767	0.3888	0.3888	66.03	63.93	74.16	589	64.1	8.22
P00390-2	Isoform Cytoplasmic of Glutathione reductase, mitochondrial OS=Homo sapiens GN=GSR - [GSHR_HUMAN]	0.3883	3	9	9	33	2936	1.024	1.014	0.819	0.87	7	9	7	12	12	9	0.3048	0.3883	0.3048	39.31	40.45	31.35	479	51.7	7.71
B1ALW1	Thioredoxin OS=Homo sapiens GN=TXN PE=4 SV=1 - [B1ALW1_HUMAN]	0.3882	3	4	4	37	7295	0.973	0.756	1.259	1.674	4	4	4	11	14	12	0.3882	0.3882	0.3882	25.83	24.75	22.89	85	9.4	6.04
P27816	Microtubule-associated protein 4 OS=Homo sapiens GN=MAP4 PE=1 SV=3 - [MAP4_HUMAN]	0.388	2	15	30	107	4134	1.496	0.982	0.837	1.309	24	25	21	39	39	29	0.2951	0.3351	0.2717	111.7	98.65	81.74	1152	120.9	5.43
P27348	14-3-3 protein theta OS=Homo sapiens GN=YWHAQ PE=1 SV=1 - [1433T_HUMAN]	0.3878	1	4	12	82	10971				0.837	11	11	10	30	27	25	0.3102	0.3878	0.3102	77.48	62.69	60.58	245	27.7	4.78
G5E9R5	Acid phosphatase 1, soluble, isoform CRA_d OS=Homo sapiens GN=ACP1 PE=4 SV=1 - [G5E9R5_HUMAN]	0.3875	3	3	3	13	52	1.08	1.188	0.85	0.767	3	3	2	6	4	3	0.3875	0.3875	0.3875	23.43	14.1	12.61	80	9	8.34
Q9NQ66	1-phosphatidylinositol 4,5-bisphosphate phosphodiesterase beta-1 OS=Homo sapiens GN=PLCB1 PE=1 SV=1 - [PLCB1_HUMAN]	0.3873	1	35	35	177	23236	0.651	0.841	1.174	0.907	28	29	30	57	59	61	0.3388	0.3512	0.347	173.92	162.29	173.9	1216	138.5	6.23
P63096	Guanine nucleotide-binding protein G(i) subunit alpha-1 OS=Homo sapiens GN=GNAI1 PE=1 SV=2 - [GNAI1_HUMAN]	0.387	1	8	14	231	2770	0.841	0.899	1.156	1.184	14	14	14	88	75	68	0.387	0.387	0.387	213.62	181.22	183.05	354	40.3	5.97
P60842	Eukaryotic initiation factor 4A-I OS=Homo sapiens GN=EIF4A1 PE=1 SV=1 - [IF4A1_HUMAN]	0.3867	1	6	12	67	1973					11	11	9	23	27	17	0.3522	0.367	0.303	59.93	57.56	46.5	406	46.1	5.48
F8W6R3	Elongation factor Ts, mitochondrial OS=Homo sapiens GN=TSFM PE=3 SV=1 - [F8W6R3_HUMAN]	0.386	2	5	5	25						5	4	5	9	7	9	0.386	0.2807	0.386	27.13	20.63	26.83	285	30.9	5.66
Q15382	GTP-binding protein Rheb OS=Homo sapiens GN=RHEB PE=1 SV=1 - [RHEB_HUMAN]	0.3859	1	6	6	27	6009	0.948	0.993	1.158	1.069	6	5	4	10	9	8	0.3859	0.3859	0.3207	29.11	29.58	27.04	184	20.5	5.92
P40123	Adenylyl cyclase-associated protein 2 OS=Homo sapiens GN=CAP2 PE=1 SV=1 - [CAP2_HUMAN]	0.3857	1	11	11	113	10486	0.724	0.996	1.07	0.792	10	10	11	39	35	39	0.3564	0.3291	0.3857	116.66	101.59	120.7	477	52.8	6.37
Q9BPX5	Actin-related protein 2/3 complex subunit 5-like protein OS=Homo sapiens GN=ARPC5L PE=1 SV=1 - [ARP5L_HUMAN]	0.3856	1	4	5	29	81873	0.902	1.045	0.902	0.763	5	3	4	13	8	8	0.3856	0.2157	0.3399	37.35	20.73	23.78	153	16.9	6.6
O14576-2	Isoform 2 of Cytoplasmic dynein 1 intermediate chain 1 OS=Homo sapiens GN=DYNC1I1 - [DC1I1_HUMAN]	0.3854	1	13	13	103	1780					9	12	12	35	36	32	0.2643	0.3551	0.3471	110.81	117.31	112.88	628	70.7	5.08
Q8NFU3-3	Isoform 3 of Thiosulfate sulfurtransferase/rhodanese-like domain-containing protein 1 OS=Homo sapiens GN=TSTD1 - [TSTD1_HUMAN]	0.3853	3	1	1	2	100131187						1			2			0.3853			0		109	11.7	6.04
B7Z8Q0	Protein kinase C gamma type OS=Homo sapiens GN=PRKCG PE=2 SV=1 - [B7Z8Q0_HUMAN]	0.385	2	16	17	78	5582	0.848	1.075	1.014	0.827	13	15	13	24	28	26	0.3139	0.3212	0.3577	71.5	67.22	65.41	548	62	7.12
O75083	WD repeat-containing protein 1 OS=Homo sapiens GN=WDR1 PE=1 SV=4 - [WDR1_HUMAN]	0.3845	1	13	13	62	9948	1.314	0.965	1.054	1.238	10	11	10	20	21	21	0.3086	0.33	0.2904	66.93	72.1	79.37	606	66.2	6.65
P19367-4	Isoform 4 of Hexokinase-1 OS=Homo sapiens GN=HK1 - [HXK1_HUMAN]	0.3845	6	41	41	404	3098	0.839	1.07	1.114	0.913	34	36	35	139	129	136	0.337	0.3514	0.3558	381.08	350.96	362.35	905	101	6.9
E7EU96	Casein kinase II subunit alpha OS=Homo sapiens GN=CSNK2A1 PE=4 SV=1 - [E7EU96_HUMAN]	0.3844	3	8	8	37						8	7	7	14	11	12	0.3844	0.3403	0.3403	44.37	36.43	37.92	385	45.3	7.94
H0YD13	CD44 antigen (Fragment) OS=Homo sapiens GN=CD44 PE=4 SV=1 - [H0YD13_HUMAN]	0.3838	18	6	6	23		2.261	1.083	0.79	1.691	5	5	5	8	8	7	0.3135	0.3351	0.3351	25.03	23.64	21.22	185	20.2	8.27
P13591-1	Isoform 2 of Neural cell adhesion molecule 1 OS=Homo sapiens GN=NCAM1 - [NCAM1_HUMAN]	0.3833	1	1	25	303	4684					23		23	148		155	0.3715		0.3644	433.46		438.1	848	93.3	4.87
Q02252	Methylmalonate-semialdehyde dehydrogenase [acylating], mitochondrial OS=Homo sapiens GN=ALDH6A1 PE=1 SV=2 - [MMSA_HUMAN]	0.3832	1	19	19	135	4329	1.194	1.07	0.944	0.986	18	17	15	43	47	45	0.3626	0.3645	0.3495	135.93	138.98	145.12	535	57.8	8.5
Q14764	Major vault protein OS=Homo sapiens GN=MVP PE=1 SV=4 - [MVP_HUMAN]	0.383	2	21	21	72	9961	0.795	0.684	1.153	1.167	17	18	17	25	26	21	0.3449	0.3337	0.3203	74.74	75.09	62.81	893	99.3	5.48
Q9C0H9-5	Isoform 4 of SRC kinase signaling inhibitor 1 OS=Homo sapiens GN=SRCIN1 - [SRCN1_HUMAN]	0.3829	1	30	30	119	80725	1.028	0.864	1.04	1.159	25	25	24	39	44	36	0.3212	0.355	0.3652	132.73	129.77	123.63	1183	127	9.38
Q9NSA3	Beta-catenin-interacting protein 1 OS=Homo sapiens GN=CTNNBIP1 PE=1 SV=1 - [CNBP1_HUMAN]	0.3827	1	2	2	4	56998					2	1	1	2	1	1	0.3827	0.1852	0.1975	6.57	1.73	3.78	81	9.2	5.41
Q9NUQ9	Protein FAM49B OS=Homo sapiens GN=FAM49B PE=1 SV=1 - [FA49B_HUMAN]	0.3827	1	8	11	86	51571	1.068	0.881	0.913	1.127	9	9	10	30	28	28	0.321	0.3426	0.3549	87.54	72.82	73.66	324	36.7	6.06
Q6ICJ4	Em:AP000351.3 protein OS=Homo sapiens GN=Em:AP000351.3 PE=2 SV=1 - [Q6ICJ4_HUMAN]	0.3826	2	6	6	25	653689	1.331	1.495	1.291	1.184	5	6	6	8	8	9	0.3261	0.3826	0.3826	21.07	24.05	26.04	230	25.9	7.46
Q9NUJ1	Abhydrolase domain-containing protein 10, mitochondrial OS=Homo sapiens GN=ABHD10 PE=1 SV=1 - [ABHDA_HUMAN]	0.3824	1	9	9	46	55347	0.827	1.12	1.171	0.857	9	7	8	16	16	14	0.3824	0.3333	0.3627	48.77	39.31	39.9	306	33.9	8.57
Q02218	2-oxoglutarate dehydrogenase, mitochondrial OS=Homo sapiens GN=OGDH PE=1 SV=3 - [ODO1_HUMAN]	0.3822	5	25	30	176	4967	0.866	0.934	1.003	1.039	25	28	25	61	67	48	0.3079	0.3715	0.3675	168.42	179.96	135.12	1023	115.9	6.86
E7EUY3	Propionyl-CoA carboxylase beta chain, mitochondrial OS=Homo sapiens GN=PCCB PE=4 SV=1 - [E7EUY3_HUMAN]	0.3818	6	13	13	72		0.911	1.134	0.863	0.705	11	13	13	21	25	26	0.3295	0.3818	0.3818	69.92	78.89	83.81	516	55.7	7.24
Q02818	Nucleobindin-1 OS=Homo sapiens GN=NUCB1 PE=1 SV=4 - [NUCB1_HUMAN]	0.3818	1	11	11	24	4924	1.047	0.921	0.902	0.982	10	8	5	11	8	5	0.3297	0.2495	0.1432	30.56	21.31	11.64	461	53.8	5.25
Q13126	S-methyl-5'-thioadenosine phosphorylase OS=Homo sapiens GN=MTAP PE=1 SV=2 - [MTAP_HUMAN]	0.3816	1	7	7	28	4507	1.141	1.01	0.958	1.063	7	7	6	10	10	8	0.3816	0.3816	0.3004	33.73	28.38	23.14	283	31.2	7.18
O00231	26S proteasome non-ATPase regulatory subunit 11 OS=Homo sapiens GN=PSMD11 PE=1 SV=3 - [PSD11_HUMAN]	0.3815	1	13	13	55	5717	1.149	1.01	1.074	1.046	12	11	10	21	19	15	0.346	0.327	0.3057	61.68	58.37	44.42	422	47.4	6.48
O95782-2	Isoform B of AP-2 complex subunit alpha-1 OS=Homo sapiens GN=AP2A1 - [AP2A1_HUMAN]	0.3812	2	22	26	158	160	0.875	0.981	1.001	0.896	21	21	19	54	55	49	0.312	0.3204	0.333	152.38	152.01	137.86	955	105.3	7.66
Q9Y224	UPF0568 protein C14orf166 OS=Homo sapiens GN=C14orf166 PE=1 SV=1 - [CN166_HUMAN]	0.3811	1	9	9	35	51637	1.098	0.855	1.195	1.782	9	8	8	14	11	10	0.3811	0.3607	0.3156	39.87	32.42	30.19	244	28.1	6.65
P09488	Glutathione S-transferase Mu 1 OS=Homo sapiens GN=GSTM1 PE=1 SV=3 - [GSTM1_HUMAN]	0.3807	1	1	8	33	2944					8	8	8	10	11	12	0.3807	0.3807	0.3807	28.97	28.48	30.88	218	25.7	6.7
E7EPS4	Acyl-protein thioesterase 2 OS=Homo sapiens GN=LYPLA2 PE=4 SV=1 - [E7EPS4_HUMAN]	0.3806	8	3	3	8						3	3	2	3	3	2	0.3806	0.3806	0.1866	12.84	12.83	8.51	134	14.1	6.87
P46926	Glucosamine-6-phosphate isomerase 1 OS=Homo sapiens GN=GNPDA1 PE=1 SV=1 - [GNPI1_HUMAN]	0.3806	1	4	7	21	10007	1.085	1.009	1.106	1.178	7	6	5	8	7	6	0.3806	0.2768	0.2353	20.78	15.75	16.93	289	32.6	6.92
Q96DA2	Ras-related protein Rab-39B OS=Homo sapiens GN=RAB39B PE=1 SV=1 - [RB39B_HUMAN]	0.3803	2	5	8	73	116442	0.896	1.069	1.306	1.11	6	8	7	21	27	25	0.2441	0.3803	0.3192	49.58	65.2	58.46	213	24.6	7.83
Q9NRW1	Ras-related protein Rab-6B OS=Homo sapiens GN=RAB6B PE=1 SV=1 - [RAB6B_HUMAN]	0.3798	1	2	7	108	51560					7	6	7	34	40	34	0.3798	0.3798	0.3798	98.65	98.06	93.15	208	23.4	5.53
Q01484	Ankyrin-2 OS=Homo sapiens GN=ANK2 PE=1 SV=4 - [ANK2_HUMAN]	0.3796	1	39	107	678	287	0.806	0.796	1.145	1.091	95	88	83	217	235	226	0.3538	0.3475	0.3321	619.18	635.57	659.52	3957	433.4	5.14
H3BN27	Plasmolipin OS=Homo sapiens GN=PLLP PE=4 SV=1 - [H3BN27_HUMAN]	0.379	2	3	3	39		1.065	1.011	0.856	0.948	3	3	3	10	16	13	0.379	0.379	0.379	24.94	36.16	31.08	124	13.1	9.73
O15540	Fatty acid-binding protein, brain OS=Homo sapiens GN=FABP7 PE=1 SV=3 - [FABP7_HUMAN]	0.3788	1	4	4	30	2173	0.957	0.822	0.871	0.857	4	3	3	11	9	10	0.3788	0.3106	0.3106	34.68	35.26	34.49	132	14.9	5.59
Q8N183	Mimitin, mitochondrial OS=Homo sapiens GN=NDUFAF2 PE=1 SV=1 - [MIMIT_HUMAN]	0.3787	1	4	4	24	91942	0.831	0.875	1.159	1.104	4	4	3	10	7	7	0.3787	0.3787	0.3314	30.65	20.75	20.91	169	19.8	8.97
O95292	Vesicle-associated membrane protein-associated protein B/C OS=Homo sapiens GN=VAPB PE=1 SV=3 - [VAPB_HUMAN]	0.3786	1	6	7	71	9217	0.835	0.909	1.366	1.455	6	7	7	23	23	25	0.3128	0.3786	0.3786	77.83	77.11	79	243	27.2	7.3
P51452	Dual specificity protein phosphatase 3 OS=Homo sapiens GN=DUSP3 PE=1 SV=1 - [DUS3_HUMAN]	0.3784	1	6	6	17	1845	0.902	0.948	0.986	0.93	4	5	4	4	8	5	0.2811	0.3784	0.2973	11.47	23.21	17.87	185	20.5	7.8
P63092	Guanine nucleotide-binding protein G(s) subunit alpha isoforms short OS=Homo sapiens GN=GNAS PE=1 SV=1 - [GNAS2_HUMAN]	0.3782	3	11	12	110	2778	1.244	1.155	0.874	0.989	12	12	12	44	33	33	0.3782	0.3782	0.3782	96.56	87.22	82.77	394	45.6	5.82
Q8WXF7	Atlastin-1 OS=Homo sapiens GN=ATL1 PE=1 SV=1 - [ATLA1_HUMAN]	0.3781	1	16	16	77	51062	0.93	0.99	1.002	0.99	14	14	12	26	26	25	0.3495	0.3513	0.3226	77.57	73.33	70.06	558	63.5	6.18
O95989	Diphosphoinositol polyphosphate phosphohydrolase 1 OS=Homo sapiens GN=NUDT3 PE=1 SV=1 - [NUDT3_HUMAN]	0.3779	1	5	5	24	11165	1.011	1.115	1.009	0.899	5	4	4	8	8	8	0.3779	0.3547	0.2791	23.82	22.72	23.3	172	19.5	6.34
Q6P452	Annexin OS=Homo sapiens GN=ANXA4 PE=2 SV=1 - [Q6P452_HUMAN]	0.3779	2	8	9	31	307	1.661	1.006	0.792	1.298	8	7	9	10	9	12	0.3244	0.301	0.3779	31.97	26.22	31.36	299	33.5	5.86
P04899	Guanine nucleotide-binding protein G(i) subunit alpha-2 OS=Homo sapiens GN=GNAI2 PE=1 SV=3 - [GNAI2_HUMAN]	0.3775	1	7	13	285	2771	1.476	0.941	0.999	1.229	13	13	13	100	99	86	0.3775	0.3775	0.3775	250	252.19	229.15	355	40.4	5.54
P35754	Glutaredoxin-1 OS=Homo sapiens GN=GLRX PE=1 SV=2 - [GLRX1_HUMAN]	0.3774	1	2	2	12	2745	0.982	0.801	1.194	1.466	2	2	2	4	3	5	0.3774	0.3774	0.3774	8.23	8.13	12.9	106	11.8	8.09
P27361	Mitogen-activated protein kinase 3 OS=Homo sapiens GN=MAPK3 PE=1 SV=4 - [MK03_HUMAN]	0.3773	3	12	14	98	5595	1.218	1.139	1.206	1.136	12	13	13	32	33	33	0.3773	0.3773	0.3536	92.47	94.78	91.07	379	43.1	6.74
P25325	3-mercaptopyruvate sulfurtransferase OS=Homo sapiens GN=MPST PE=1 SV=3 - [THTM_HUMAN]	0.3771	1	8	8	27	4357	1.124	1.001	0.914	1.043	6	6	7	9	8	10	0.3468	0.303	0.3569	30.69	20.36	29.99	297	33.2	6.6
Q9P032	NADH dehydrogenase [ubiquinone] 1 alpha subcomplex assembly factor 4 OS=Homo sapiens GN=NDUFAF4 PE=1 SV=1 - [NDUF4_HUMAN]	0.3771	1	6	6	13	29078	0.694	0.887	1.46	1.106	5	3	5	5	3	5	0.32	0.2286	0.3429	14.96	10.21	16.35	175	20.3	8.82
Q8IVD9	NudC domain-containing protein 3 OS=Homo sapiens GN=NUDCD3 PE=1 SV=3 - [NUDC3_HUMAN]	0.3767	1	9	9	40	23386					9	6	7	15	13	12	0.3767	0.3158	0.3158	46.39	43.44	39.56	361	40.8	5.25
G3V585	Interferon alpha-inducible protein 27-like protein 1 (Fragment) OS=Homo sapiens GN=IFI27L1 PE=4 SV=1 - [G3V585_HUMAN]	0.3763	3	1	1	1								1			1			0.3763			0	93	8.6	9.99
Q9ULD0	2-oxoglutarate dehydrogenase-like, mitochondrial OS=Homo sapiens GN=OGDHL PE=1 SV=3 - [OGDHL_HUMAN]	0.3762	1	22	27	146	55753	0.782	1.051	1.094	0.805	26	25	22	50	49	47	0.3594	0.3436	0.3089	143.58	131.59	133.16	1010	114.4	6.65
P19338	Nucleolin OS=Homo sapiens GN=NCL PE=1 SV=3 - [NUCL_HUMAN]	0.3761	1	25	25	73	4691	1.216	0.753	0.982	1.524	19	20	18	25	25	23	0.2901	0.3014	0.269	69.68	71	61.51	710	76.6	4.7
P61160	Actin-related protein 2 OS=Homo sapiens GN=ACTR2 PE=1 SV=1 - [ARP2_HUMAN]	0.3756	1	2	10	102	10097	1.176	0.756	0.879	1.264	9	8	9	37	33	32	0.3604	0.3325	0.3477	111.63	99.46	99.84	394	44.7	6.74
Q8WUM4	Programmed cell death 6-interacting protein OS=Homo sapiens GN=PDCD6IP PE=1 SV=1 - [PDC6I_HUMAN]	0.3756	1	24	24	113	10015	0.857	0.974	1.273	1.059	21	20	19	43	33	37	0.356	0.3237	0.3099	132.12	104.93	120.77	868	96	6.52
H0YDX2	UPF0480 protein C15orf24 (Fragment) OS=Homo sapiens GN=C15orf24 PE=4 SV=1 - [H0YDX2_HUMAN]	0.375	2	3	3	5		0.994	1.176	1.193	1.005	2	1	2	2	1	2	0.225	0.1563	0.3063	6.63	2.79	6.03	160	18.2	9.7
P21912	Succinate dehydrogenase [ubiquinone] iron-sulfur subunit, mitochondrial OS=Homo sapiens GN=SDHB PE=1 SV=3 - [DHSB_HUMAN]	0.375	1	10	10	62	6390	0.885	0.968	1.1	1.034	9	9	8	21	19	22	0.3679	0.3286	0.3214	55.17	54.35	60.41	280	31.6	8.76
O43242	26S proteasome non-ATPase regulatory subunit 3 OS=Homo sapiens GN=PSMD3 PE=1 SV=2 - [PSMD3_HUMAN]	0.3745	2	13	13	42	5709	1.082	1.098	1.067	1.014	12	10	10	17	11	14	0.2996	0.2659	0.3202	49.23	33.31	40.16	534	60.9	8.44
B7ZC39	Endophilin-B2 OS=Homo sapiens GN=SH3GLB2 PE=4 SV=1 - [B7ZC39_HUMAN]	0.3743	1	15	15	114	56904	0.767	1.035	1.045	0.944	12	11	13	41	36	37	0.3235	0.3529	0.3422	131.51	122.04	121.25	374	41.6	5.97
Q16798	NADP-dependent malic enzyme, mitochondrial OS=Homo sapiens GN=ME3 PE=2 SV=2 - [MAON_HUMAN]	0.3742	1	13	13	97	10873	1.029	1.047	0.782	0.716	13	11	11	30	35	32	0.3742	0.3493	0.3162	105.79	103.3	108.23	604	67	7.97
B4DHN0	Mitogen-activated protein kinase 1 OS=Homo sapiens GN=MAPK1 PE=2 SV=1 - [B4DHN0_HUMAN]	0.3736	2	7	11	125	5594	1.421	1.029	0.686	1.073	10	10	11	48	37	40	0.3736	0.2902	0.3736	130.95	102.12	106.68	348	40.4	7.15
F5H425	Eukaryotic translation initiation factor 3 subunit J OS=Homo sapiens GN=EIF3J PE=4 SV=1 - [F5H425_HUMAN]	0.3732	2	6	6	14	8669	0.988	0.805	1.256	1.536	3	3	4	4	5	5	0.2679	0.2727	0.3158	11.97	9.6	17.15	209	23	4.64
E5RGN3	Copper transport protein ATOX1 OS=Homo sapiens GN=ATOX1 PE=4 SV=1 - [E5RGN3_HUMAN]	0.3729	3	4	4	10		0.617	0.828	1.121	0.868	2	2	3	3	3	4	0.2712	0.2712	0.3729	4.15	4.02	7.05	59	6.3	7.85
P36542	ATP synthase subunit gamma, mitochondrial OS=Homo sapiens GN=ATP5C1 PE=1 SV=1 - [ATPG_HUMAN]	0.3725	1	2	10	107	509	0.933	1.011	0.948	0.864	9	10	9	37	35	35	0.3691	0.3725	0.2685	86.93	81.31	78.55	298	33	9.22
H3BPK3	Hydroxyacylglutathione hydrolase, mitochondrial (Fragment) OS=Homo sapiens GN=HAGH PE=4 SV=1 - [H3BPK3_HUMAN]	0.3724	4	6	6	35						6	4	3	13	12	10	0.3724	0.2427	0.1841	35.76	29.22	30.6	239	26.4	8.24
P51659	Peroxisomal multifunctional enzyme type 2 OS=Homo sapiens GN=HSD17B4 PE=1 SV=3 - [DHB4_HUMAN]	0.3723	1	20	20	88	3295	1.159	1.088	0.899	0.982	18	17	15	31	29	28	0.3071	0.3057	0.2826	97.88	92.2	85.2	736	79.6	8.84
B4DUC9	SPRY domain-containing protein 4 OS=Homo sapiens GN=SPRYD4 PE=2 SV=1 - [B4DUC9_HUMAN]	0.3721	2	3	3	10	283377	1.072	0.838	0.926	1.081	3	2	2	4	3	3	0.3721	0.2868	0.2868	11.11	6.9	7.63	129	14.4	5.24
P35998	26S protease regulatory subunit 7 OS=Homo sapiens GN=PSMC2 PE=1 SV=3 - [PRS7_HUMAN]	0.3718	1	12	12	67	5701	0.921	0.935	1.104	1.071	12	12	12	26	22	19	0.3718	0.3718	0.3718	74.25	65.93	56.11	433	48.6	5.95
P48735	Isocitrate dehydrogenase [NADP], mitochondrial OS=Homo sapiens GN=IDH2 PE=1 SV=2 - [IDHP_HUMAN]	0.3717	1	17	17	143	3418	0.79	0.982	1.248	0.993	16	13	16	48	49	46	0.3473	0.3097	0.3606	135.54	124.16	114.65	452	50.9	8.69
Q14847	LIM and SH3 domain protein 1 OS=Homo sapiens GN=LASP1 PE=1 SV=2 - [LASP1_HUMAN]	0.3716	2	9	9	36	3927	0.994	1.072	0.925	0.767	6	5	8	14	9	13	0.2644	0.2644	0.3716	30.27	26.09	34.21	261	29.7	7.05
P49748-2	Isoform 2 of Very long-chain specific acyl-CoA dehydrogenase, mitochondrial OS=Homo sapiens GN=ACADVL - [ACADV_HUMAN]	0.3712	4	18	18	67	37	1.113	0.996	0.93	0.877	14	14	16	22	21	24	0.3081	0.2891	0.3444	63.87	61.1	63.74	633	68	8.56
Q16629-3	Isoform 3 of Serine/arginine-rich splicing factor 7 OS=Homo sapiens GN=SRSF7 - [SRSF7_HUMAN]	0.3712	6	3	4	26	6432	1.005	1.361	0.935	0.641	3	4	4	9	8	9	0.3712	0.3712	0.3712	30.95	26.12	28.04	132	15.2	9.63
P40227	T-complex protein 1 subunit zeta OS=Homo sapiens GN=CCT6A PE=1 SV=3 - [TCPZ_HUMAN]	0.371	1	15	15	131	908	0.919	1.007	1.096	1.081	14	12	13	48	40	43	0.354	0.3126	0.322	150.83	114.33	127.57	531	58	6.68
E5RHG8	Transcription elongation factor B polypeptide 1 (Fragment) OS=Homo sapiens GN=TCEB1 PE=4 SV=1 - [E5RHG8_HUMAN]	0.3708	3	3	3	33		0.912	0.918	1.181	1.191	3	3	3	11	11	11	0.3708	0.3708	0.3708	35.77	30.56	28.87	89	10	5.39
P48163	NADP-dependent malic enzyme OS=Homo sapiens GN=ME1 PE=1 SV=1 - [MAOX_HUMAN]	0.3706	1	14	14	63	4199	1.104	0.872	0.893	1.099	13	8	12	25	16	22	0.3182	0.2622	0.3024	64	43.39	62.33	572	64.1	6.13
P00387-2	Isoform 2 of NADH-cytochrome b5 reductase 3 OS=Homo sapiens GN=CYB5R3 - [NB5R3_HUMAN]	0.3705	3	8	8	86	1727	1.419	0.981	0.834	1.252	8	8	8	27	31	28	0.3705	0.3705	0.3705	87.1	95.38	86.14	278	31.6	7.58
B4DDG7	AP-1 complex subunit mu-1 OS=Homo sapiens GN=AP1M1 PE=2 SV=1 - [B4DDG7_HUMAN]	0.3704	3	8	8	39	8907	0.962	1.015	0.997	0.843	7	7	7	14	13	12	0.3077	0.3077	0.3305	36.35	31.63	27.97	351	40.2	7.2
E7EVN0	Uncharacterized protein OS=Homo sapiens GN=ASNA1 PE=4 SV=1 - [E7EVN0_HUMAN]	0.3697	2	8	8	26		1.029	0.987	1.027	1.028	7	5	8	8	8	10	0.303	0.2333	0.3697	25.07	26.17	32.66	330	37	4.78
B4DDF7	Serine/threonine-protein phosphatase 2A 65 kDa regulatory subunit A alpha isoform OS=Homo sapiens GN=PPP2R1A PE=2 SV=1 - [B4DDF7_HUMAN]	0.3696	2	19	19	151	5518	0.9	0.922	1.131	1.036	18	16	15	55	45	51	0.3679	0.3299	0.2988	169.99	132.7	166.33	579	64.1	5.14
B1AK87	Capping protein (Actin filament) muscle Z-line, beta OS=Homo sapiens GN=CAPZB PE=4 SV=1 - [B1AK87_HUMAN]	0.3692	4	1	8	39	832						7	7		19	20		0.3692	0.3115		55.39	54.97	260	29.3	6.92
D3DVA8	Ubiquilin 4, isoform CRA_a OS=Homo sapiens GN=UBQLN4 PE=4 SV=1 - [D3DVA8_HUMAN]	0.3688	2	5	8	32	56893					6	6	7	11	9	12	0.2317	0.234	0.3121	33.03	24.73	36.28	423	46	4.79
D6RFM5	Succinate dehydrogenase [ubiquinone] flavoprotein subunit, mitochondrial OS=Homo sapiens GN=SDHA PE=4 SV=1 - [D6RFM5_HUMAN]	0.3688	2	12	12	109	6389	0.776	0.979	1.126	0.951	10	8	10	37	33	39	0.2847	0.211	0.3173	124.16	111.19	135.67	583	63.5	7.24
Q9Y5L4	Mitochondrial import inner membrane translocase subunit Tim13 OS=Homo sapiens GN=TIMM13 PE=1 SV=1 - [TIM13_HUMAN]	0.3684	1	3	3	21	26517	0.805	0.75	1.175	1.303	3	2	3	6	7	8	0.3684	0.2632	0.3684	17.9	17.55	21.09	95	10.5	8.18
E9PCW3	Uncharacterized protein OS=Homo sapiens GN=C22orf28 PE=4 SV=1 - [E9PCW3_HUMAN]	0.3682	2	11	11	57		1.003	0.858	1.356	1.276	10	10	11	18	18	21	0.3661	0.3661	0.3682	47.78	64.12	67.73	478	52.4	7.17
Q15714-2	Isoform 2 of TSC22 domain family protein 1 OS=Homo sapiens GN=TSC22D1 - [T22D1_HUMAN]	0.3681	1	1	4	20	8848					4	3	4	7	7	6	0.3681	0.3194	0.3681	22.54	25.05	18.7	144	15.7	5.2
Q15102	Platelet-activating factor acetylhydrolase IB subunit gamma OS=Homo sapiens GN=PAFAH1B3 PE=1 SV=1 - [PA1B3_HUMAN]	0.368	1	5	5	24	5050	0.967	0.929		1.036	4	4	4	9	7	8	0.329	0.2684	0.329	24.3	20.16	26.17	231	25.7	6.84
P49588	Alanine--tRNA ligase, cytoplasmic OS=Homo sapiens GN=AARS PE=1 SV=2 - [SYAC_HUMAN]	0.3678	1	29	29	203	16	1.005	0.997	0.949	0.998	27	26	26	64	69	70	0.3419	0.3233	0.3233	185.79	195.36	214.99	968	106.7	5.53
P45974-2	Isoform Short of Ubiquitin carboxyl-terminal hydrolase 5 OS=Homo sapiens GN=USP5 - [UBP5_HUMAN]	0.3677	2	22	22	115	8078	1.087	0.944	0.954	1.136	20	21	18	42	34	39	0.3365	0.3677	0.297	111.21	93.73	105.82	835	93.2	5.08
O60262	Guanine nucleotide-binding protein G(I)/G(S)/G(O) subunit gamma-7 OS=Homo sapiens GN=GNG7 PE=1 SV=1 - [GBG7_HUMAN]	0.3676	1	3	3	14	2788	1.068	1.103	0.977	0.974	3	3	3	4	5	5	0.3676	0.3676	0.3676	12.17	15.54	15.33	68	7.5	8.51
P52788-2	Isoform 2 of Spermine synthase OS=Homo sapiens GN=SMS - [SPSY_HUMAN]	0.3674	2	7	7	28	6611	1.038	1.145	1.127	1.1	6	6	7	9	9	10	0.3674	0.3674	0.3674	28.13	25.16	31.12	313	35.3	5.02
Q15257-3	Isoform 3 of Serine/threonine-protein phosphatase 2A activator OS=Homo sapiens GN=PPP2R4 - [PTPA_HUMAN]	0.3673	4	7	7	43	5524	1.014	1.024	1.234	1.155	6	6	7	14	12	17	0.3673	0.3673	0.3673	41.21	31.61	44.59	294	33.4	6.29
Q9GZT3	SRA stem-loop-interacting RNA-binding protein, mitochondrial OS=Homo sapiens GN=SLIRP PE=1 SV=1 - [SLIRP_HUMAN]	0.367	5	3	3	14	81892					3	3	3	5	4	5	0.367	0.367	0.367	13.89	13.71	12.37	109	12.3	10.24
E9PDF3	Uncharacterized protein OS=Homo sapiens GN=RALY PE=4 SV=1 - [E9PDF3_HUMAN]	0.3667	12	5	5	19		1.346	1.019	1.002	1.139	4	3	4	7	7	5	0.3292	0.3	0.3625	13.37	2.56	8.25	240	25.4	7.4
E9PS47	Phosphatidylserine synthase 2 OS=Homo sapiens GN=PTDSS2 PE=4 SV=1 - [E9PS47_HUMAN]	0.3667	3	1	1	5						1	1	1	2	2	1	0.3667	0.3667	0.3667	9.09	9.1	4.28	60	6.3	4.84
Q6FHB0	MAPRE3 protein (Fragment) OS=Homo sapiens GN=MAPRE3 PE=2 SV=1 - [Q6FHB0_HUMAN]	0.3665	2	9	9	61	22924	0.914	0.78	2.041	0.897	8	7	7	20	20	21	0.3665	0.2776	0.3132	54.74	62.58	63.47	281	32	5.54
P36776	Lon protease homolog, mitochondrial OS=Homo sapiens GN=LONP1 PE=1 SV=2 - [LONM_HUMAN]	0.366	1	21	21	85	9361	0.753	0.945	1.402	1.066	18	16	17	30	26	29	0.3306	0.3097	0.318	87.7	69.45	85.08	959	106.4	6.39
Q8IW45	ATP-dependent (S)-NAD(P)H-hydrate dehydratase OS=Homo sapiens GN=CARKD PE=1 SV=1 - [NNRD_HUMAN]	0.366	1	8	8	52	55739	0.965	1.165	1.074	1.011	7	8	7	18	16	18	0.3141	0.366	0.3256	57.66	51.33	56.28	347	36.6	8.06
P23284	Peptidyl-prolyl cis-trans isomerase B OS=Homo sapiens GN=PPIB PE=1 SV=2 - [PPIB_HUMAN]	0.3657	1	8	8	47	5479	1.032	1.039	1.22	1.295	8	7	7	17	19	11	0.3657	0.338	0.3611	42.82	47.79	33.42	216	23.7	9.41
Q9GZT8-2	Isoform 2 of NIF3-like protein 1 OS=Homo sapiens GN=NIF3L1 - [NIF3L_HUMAN]	0.3657	2	8	8	26	60491	1.096	1.091	0.856	0.843	7	4	6	10	7	9	0.3	0.1629	0.2629	27.35	15.94	21.89	350	39	6.4
P62841	40S ribosomal protein S15 OS=Homo sapiens GN=RPS15 PE=1 SV=2 - [RS15_HUMAN]	0.3655	1	3	3	31	6209					3	3	3	10	12	9	0.3655	0.3655	0.3655	32.86	36.75	26.88	145	17	10.39
P00352	Retinal dehydrogenase 1 OS=Homo sapiens GN=ALDH1A1 PE=1 SV=2 - [AL1A1_HUMAN]	0.3653	1	14	15	70	216	0.915	0.98	1.948	1.44	12	14	12	24	26	20	0.2974	0.3393	0.2914	72.32	79.49	62.97	501	54.8	6.73
P35579	Myosin-9 OS=Homo sapiens GN=MYH9 PE=1 SV=4 - [MYH9_HUMAN]	0.3653	1	49	59	264	4627	1.164	0.897	1.112	1.558	46	51	51	90	89	85	0.2893	0.3296	0.3357	295.6	277.83	273.8	1960	226.4	5.6
Q9H3Q1	Cdc42 effector protein 4 OS=Homo sapiens GN=CDC42EP4 PE=1 SV=1 - [BORG4_HUMAN]	0.3652	2	9	9	64	23580					9	8	8	23	22	19	0.3652	0.3652	0.3624	69.88	67.71	55.56	356	38	5.19
O60869	Endothelial differentiation-related factor 1 OS=Homo sapiens GN=EDF1 PE=1 SV=1 - [EDF1_HUMAN]	0.3649	2	4	4	16	8721			1.364	2.977	4	3	3	5	5	6	0.3649	0.2973	0.2973	13.12	5.81	10.64	148	16.4	9.95
E5RH92	F-box/WD repeat-containing protein 11 (Fragment) OS=Homo sapiens GN=FBXW11 PE=4 SV=1 - [E5RH92_HUMAN]	0.3649	1	1	1	3							1			3			0.3649			0		74	8.6	5.1
D6RGI3	Septin 11, isoform CRA_b OS=Homo sapiens GN=SEPT11 PE=3 SV=1 - [D6RGI3_HUMAN]	0.3647	4	8	16	135	55752			1.142	1.271	14	13	14	50	39	46	0.3224	0.3318	0.3412	131.02	96.49	127.67	425	49	6.96
Q99832-3	Isoform 3 of T-complex protein 1 subunit eta OS=Homo sapiens GN=CCT7 - [TCPH_HUMAN]	0.3647	2	16	16	81	10574	0.951	0.987	1.219	0.912	12	12	12	26	29	26	0.2766	0.2766	0.3126	83.13	74.27	70.14	499	54.8	7.68
O75828	Carbonyl reductase [NADPH] 3 OS=Homo sapiens GN=CBR3 PE=1 SV=3 - [CBR3_HUMAN]	0.3646	1	2	7	85	874					6		5	45		40	0.2563		0.278	112.54		108.19	277	30.8	6.18
H3BMU1	IST1 homolog (Fragment) OS=Homo sapiens GN=IST1 PE=4 SV=1 - [H3BMU1_HUMAN]	0.3641	7	4	4	9		0.855	1.041	1.447	1.145	4	2	2	5	2	2	0.3641	0.1262	0.1262	8.3	5.84	5.89	206	23.4	6.61
P55957	BH3-interacting domain death agonist OS=Homo sapiens GN=BID PE=1 SV=1 - [BID_HUMAN]	0.3641	2	4	4	14	637	1.042	0.862	1.126	1.207	3	4	4	5	4	5	0.2872	0.3641	0.3641	16.23	12.13	12.99	195	22	5.44
A8MW68	Uncharacterized protein OS=Homo sapiens GN=CAPZA2 PE=4 SV=1 - [A8MW68_HUMAN]	0.3636	2	5	6	66						6	6	6	26	23	17	0.3636	0.3636	0.3636	56.67	63.76	50.85	286	33	6.95
P52907	F-actin-capping protein subunit alpha-1 OS=Homo sapiens GN=CAPZA1 PE=1 SV=3 - [CAZA1_HUMAN]	0.3636	1	5	6	45	829					5	6	6	13	17	15	0.2972	0.3636	0.3636	42.28	50.81	46.15	286	32.9	5.69
Q9C005	Protein dpy-30 homolog OS=Homo sapiens GN=DPY30 PE=1 SV=1 - [DPY30_HUMAN]	0.3636	2	2	2	12	84661					2	1	1	5	3	4	0.3636	0.202	0.202	17.79	10.78	14.49	99	11.2	4.88
Q9Y6G9	Cytoplasmic dynein 1 light intermediate chain 1 OS=Homo sapiens GN=DYNC1LI1 PE=1 SV=3 - [DC1L1_HUMAN]	0.3633	1	2	14	62	51143					11	14	12	21	21	20	0.2983	0.3633	0.3231	64.3	58.22	62.67	523	56.5	6.42
E9PH64	NADH dehydrogenase [ubiquinone] 1 beta subcomplex subunit 9 OS=Homo sapiens GN=NDUFB9 PE=4 SV=1 - [E9PH64_HUMAN]	0.3631	2	6	6	28		0.829	1.034	1.058	0.822	6	4	4	9	8	11	0.3631	0.2083	0.2083	27.49	17.91	22.76	168	20.4	7.88
O75380	NADH dehydrogenase [ubiquinone] iron-sulfur protein 6, mitochondrial OS=Homo sapiens GN=NDUFS6 PE=1 SV=1 - [NDUS6_HUMAN]	0.3629	2	3	3	17	4726					2	3	3	5	6	6	0.1935	0.3629	0.3629	17.56	20.74	19.13	124	13.7	8.28
P61586	Transforming protein RhoA OS=Homo sapiens GN=RHOA PE=1 SV=1 - [RHOA_HUMAN]	0.3627	1	4	5	30	387	0.915	1.201	1.04	0.773	4	5	5	9	9	12	0.3627	0.3627	0.3627	24.92	23.24	31.17	193	21.8	6.1
E5RJ52	AP-3 complex subunit mu-2 (Fragment) OS=Homo sapiens GN=AP3M2 PE=4 SV=1 - [E5RJ52_HUMAN]	0.3624	2	8	8	40		0.792	1.073	1.303	0.888	6	8	7	15	13	12	0.3171	0.3624	0.2892	46.2	39.29	30.74	287	31.8	8.65
Q92598-2	Isoform Beta of Heat shock protein 105 kDa OS=Homo sapiens GN=HSPH1 - [HS105_HUMAN]	0.3624	3	20	21	139	10808	0.876	0.903	1.191	1.182	19	17	18	43	49	47	0.3243	0.2936	0.3206	124.14	122.48	139.31	814	92.1	5.55
P61006	Ras-related protein Rab-8A OS=Homo sapiens GN=RAB8A PE=1 SV=1 - [RAB8A_HUMAN]	0.3623	3	2	8	97	4218	0.839	0.852	1.404	1.299	8	7	7	33	31	33	0.3623	0.2947	0.2947	86.88	80.95	82.27	207	23.7	9.07
Q9BQI5	SH3-containing GRB2-like protein 3-interacting protein 1 OS=Homo sapiens GN=SGIP1 PE=1 SV=2 - [SGIP1_HUMAN]	0.3623	5	19	19	90	84251	0.753	0.937	0.902	0.751	16	16	17	26	29	35	0.3116	0.2995	0.3514	79.78	74.99	83.52	828	89.1	8.22
P50148	Guanine nucleotide-binding protein G(q) subunit alpha OS=Homo sapiens GN=GNAQ PE=1 SV=4 - [GNAQ_HUMAN]	0.3621	1	3	12	100	2776					11	10	10	37	30	33	0.3064	0.3203	0.2813	104.81	83.22	96.98	359	42.1	5.68
H7C131	3-ketoacyl-CoA thiolase, peroxisomal (Fragment) OS=Homo sapiens GN=ACAA1 PE=4 SV=1 - [H7C131_HUMAN]	0.3621	2	1	6	18							5	6		11	7		0.2931	0.3621		36.46	24.26	290	30.3	8.63
O60861-1	Isoform 1 of Growth arrest-specific protein 7 OS=Homo sapiens GN=GAS7 - [GAS7_HUMAN]	0.3617	4	10	10	52	8522	0.66	1.102	1.252	0.732	10	10	8	19	17	16	0.3617	0.3617	0.3568	45.09	39.83	43.65	412	47.2	7.58
E9PQP6	Protein farnesyltransferase/geranylgeranyltransferase type-1 subunit alpha (Fragment) OS=Homo sapiens GN=FNTA PE=4 SV=1 - [E9PQP6_HUMAN]	0.3614	3	6	6	17		1.425	0.938	0.863	1.268	5	4	4	7	5	5	0.3213	0.1968	0.2088	21.97	13.52	14.32	249	30.1	6
P19404	NADH dehydrogenase [ubiquinone] flavoprotein 2, mitochondrial OS=Homo sapiens GN=NDUFV2 PE=1 SV=2 - [NDUV2_HUMAN]	0.3614	2	9	9	63	4729	0.809	0.884	1.091	0.992	9	7	7	22	21	20	0.3614	0.3173	0.3173	68.05	62.23	63.14	249	27.4	8.06
E7EWL7	Disks large homolog 1 OS=Homo sapiens GN=DLG1 PE=4 SV=1 - [E7EWL7_HUMAN]	0.3613	2	2	17	70	1739					13	12	13	23	22	25	0.29	0.2825	0.2875	71.37	54.33	64.86	800	88.4	6.4
P47756	F-actin-capping protein subunit beta OS=Homo sapiens GN=CAPZB PE=1 SV=4 - [CAPZB_HUMAN]	0.361	1	2	9	41	832	1.291	0.868	0.946	1.402	8		7	21		20	0.3249		0.2924	66.18		54.97	277	31.3	5.59
Q00013	55 kDa erythrocyte membrane protein OS=Homo sapiens GN=MPP1 PE=1 SV=2 - [EM55_HUMAN]	0.3605	3	9	9	35	4354	0.812	0.999	1.436	1.13	8	5	7	13	8	14	0.3197	0.1588	0.2682	33.95	19.96	31.27	466	52.3	7.37
P52272	Heterogeneous nuclear ribonucleoprotein M OS=Homo sapiens GN=HNRNPM PE=1 SV=3 - [HNRPM_HUMAN]	0.3603	2	5	15	70	4670	1.269	0.888	1.046	1.518	13	12	14	23	22	25	0.2753	0.2959	0.3356	81.24	72.9	81.29	730	77.5	8.7
Q2M2I8	AP2-associated protein kinase 1 OS=Homo sapiens GN=AAK1 PE=1 SV=3 - [AAK1_HUMAN]	0.36	1	18	18	91	22848	0.924	1.055	1.026	0.912	16	14	13	32	30	29	0.3424	0.307	0.2862	86.67	76.82	70.21	961	103.8	6.6
Q92882	Osteoclast-stimulating factor 1 OS=Homo sapiens GN=OSTF1 PE=1 SV=2 - [OSTF1_HUMAN]	0.3598	1	6	6	18	26578	1.065	0.812	0.901	1.31	5	5	4	6	7	5	0.3037	0.3551	0.2991	19.31	15.95	12.83	214	23.8	5.68
H7C3D5	Protein FAM134A (Fragment) OS=Homo sapiens GN=FAM134A PE=4 SV=1 - [H7C3D5_HUMAN]	0.3596	3	5	5	11						1	4	3	2	4	5	0.1232	0.3596	0.2611	3.98	7.88	8.86	203	21.6	3.87
B7Z254	Protein disulfide-isomerase A6 OS=Homo sapiens GN=PDIA6 PE=2 SV=1 - [B7Z254_HUMAN]	0.3593	5	9	9	41	10130	1.06	0.953	0.822	0.921	7	5	9	13	11	17	0.2929	0.1808	0.3593	42.81	33.37	51.54	437	47.8	5.08
P13010	X-ray repair cross-complementing protein 5 OS=Homo sapiens GN=XRCC5 PE=1 SV=3 - [XRCC5_HUMAN]	0.3593	1	19	19	97	7520	1.31	1.028	0.943	1.222	17	14	14	39	29	29	0.3169	0.3169	0.2637	107.44	89.68	95.26	732	82.7	5.81
P15927	Replication protein A 32 kDa subunit OS=Homo sapiens GN=RPA2 PE=1 SV=1 - [RFA2_HUMAN]	0.3593	4	4	4	10	6118	1.251	1.16		0.952	1	3	3	1	4	5	0.137	0.2778	0.263	4.05	12.83	12.57	270	29.2	6.15
Q9H2U2	Inorganic pyrophosphatase 2, mitochondrial OS=Homo sapiens GN=PPA2 PE=1 SV=2 - [IPYR2_HUMAN]	0.3593	3	8	9	34	27068	1.133	0.899	1.108	1.39	7	9	8	11	12	11	0.2605	0.3593	0.3024	31.75	25.29	33.02	334	37.9	7.39
Q9NX40	OCIA domain-containing protein 1 OS=Homo sapiens GN=OCIAD1 PE=1 SV=1 - [OCAD1_HUMAN]	0.3592	1	3	8	41	54940	0.987	1.023	1.041	1.019	8	7	8	13	13	15	0.3592	0.3143	0.3592	41.23	41.72	45.53	245	27.6	7.49
A8K1B6	Dynamin-2 OS=Homo sapiens GN=DNM2 PE=2 SV=1 - [A8K1B6_HUMAN]	0.3591	3	4	28	150	1785					24	24	23	52	49	49	0.3106	0.3187	0.3095	139.37	119.38	122.51	866	97.5	7.65
G3V4W0	Heterogeneous nuclear ribonucleoproteins C1/C2 (Fragment) OS=Homo sapiens GN=HNRNPC PE=4 SV=1 - [G3V4W0_HUMAN]	0.3588	5	4	8	36		1.244	0.907	0.718	0.981	7	7	7	12	12	12	0.3244	0.3168	0.3168	30.45	35.23	33.65	262	28.9	8.4
P30084	Enoyl-CoA hydratase, mitochondrial OS=Homo sapiens GN=ECHS1 PE=1 SV=4 - [ECHM_HUMAN]	0.3586	1	13	13	69	1892	0.877	0.952	1.005	0.927	11	11	13	26	22	21	0.3276	0.3276	0.3586	72.85	61.6	56.42	290	31.4	8.07
E9PF41	Actin-related protein 2 OS=Homo sapiens GN=ACTR2 PE=3 SV=1 - [E9PF41_HUMAN]	0.3584	1	2	10	89	10097	0.99	0.981		1.343	8	7	9	31	28	30	0.3434	0.3133	0.3308	91.18	82.05	91.31	399	45.3	7.2
O43837	Isocitrate dehydrogenase [NAD] subunit beta, mitochondrial OS=Homo sapiens GN=IDH3B PE=1 SV=2 - [IDH3B_HUMAN]	0.3584	1	10	10	88	3420	0.744	1.094	1.562	0.969	10	9	10	27	30	31	0.3584	0.3584	0.3584	85.94	87.33	92.14	385	42.2	8.46
Q9Y285	Phenylalanine--tRNA ligase alpha subunit OS=Homo sapiens GN=FARSA PE=1 SV=3 - [SYFA_HUMAN]	0.3583	1	16	16	94	2193	0.724	0.978	0.949	0.747	12	12	14	32	27	35	0.3543	0.2835	0.3563	109.06	82.4	102.05	508	57.5	7.8
P78356	Phosphatidylinositol 5-phosphate 4-kinase type-2 beta OS=Homo sapiens GN=PIP4K2B PE=1 SV=1 - [PI42B_HUMAN]	0.3582	1	8	12	82	8396	0.814	1.005	0.956	0.891	10	10	10	27	30	25	0.2764	0.2788	0.2837	78.26	80.02	73.67	416	47.3	7.33
Q08495-2	Isoform Short of Dematin OS=Homo sapiens GN=EPB49 - [DEMA_HUMAN]	0.3577	1	1	8	49	2039					8	6	8	19	14	16	0.3577	0.2794	0.3577	48.78	37.47	43.98	383	43.1	8.85
Q9P0L0	Vesicle-associated membrane protein-associated protein A OS=Homo sapiens GN=VAPA PE=1 SV=3 - [VAPA_HUMAN]	0.3574	2	8	9	63	9218	1.491	0.783	0.949	1.852	9	8	8	23	19	21	0.3574	0.3574	0.3574	69.01	50.54	58.7	249	27.9	8.62
B4DJB1	AP-2 complex subunit mu OS=Homo sapiens GN=AP2M1 PE=2 SV=1 - [B4DJB1_HUMAN]	0.3573	3	13	13	162	1173	0.88	0.934	0.99	1.065	12	10	12	53	53	56	0.3547	0.336	0.3413	152.17	158.33	168.54	375	42.7	9.39
P63173	60S ribosomal protein L38 OS=Homo sapiens GN=RPL38 PE=1 SV=2 - [RL38_HUMAN]	0.3571	1	2	2	2	6169					1		1	1		1	0.1857		0.1714	3.17		2.57	70	8.2	10.1
P45880-2	Isoform 2 of Voltage-dependent anion-selective channel protein 2 OS=Homo sapiens GN=VDAC2 - [VDAC2_HUMAN]	0.3569	4	8	8	335	7417	0.739	1.074	1.239	0.876	7	8	7	111	116	108	0.311	0.3569	0.311	282.83	287.95	272.81	283	30.4	7.2
Q4V328	GRIP1-associated protein 1 OS=Homo sapiens GN=GRIPAP1 PE=1 SV=1 - [GRAP1_HUMAN]	0.3567	2	19	19	77	56850	0.902	1.077	1.05	0.852	16	13	15	26	25	26	0.3008	0.2533	0.2866	67	63.9	67.09	841	95.9	5.11
P05026	Sodium/potassium-transporting ATPase subunit beta-1 OS=Homo sapiens GN=ATP1B1 PE=1 SV=1 - [AT1B1_HUMAN]	0.3564	1	12	12	140	481	0.738	1.008	1.177	0.876	12	11	12	49	49	42	0.3564	0.3564	0.3564	130.63	131.92	114.4	303	35	8.53
Q9BS92	Protein NipSnap homolog 3B OS=Homo sapiens GN=NIPSNAP3B PE=2 SV=1 - [NPS3B_HUMAN]	0.3563	1	6	6	26	55335	0.975	1.263	1.32	0.804	6	4	4	11	8	7	0.3563	0.2591	0.251	22.1	20.93	15.8	247	28.3	9.28
Q9UFN0	Protein NipSnap homolog 3A OS=Homo sapiens GN=NIPSNAP3A PE=1 SV=2 - [NPS3A_HUMAN]	0.3563	1	7	7	50	25934	1.117	1.097	1.033	1.162	5	6	6	18	14	18	0.2429	0.3158	0.2834	35.65	18.94	22.11	247	28.4	9.16
O14910	Protein lin-7 homolog A OS=Homo sapiens GN=LIN7A PE=1 SV=2 - [LIN7A_HUMAN]	0.3562	1	4	8	22	8825	0.897	0.882	1.332	1.293	6	7	6	7	8	7	0.2446	0.309	0.2876	21.7	24.98	23	233	26	8.72
P61421	V-type proton ATPase subunit d 1 OS=Homo sapiens GN=ATP6V0D1 PE=1 SV=1 - [VA0D1_HUMAN]	0.3561	3	12	12	89	9114	0.782	1.088	1.246	0.971	12	12	12	31	26	32	0.3561	0.3561	0.3561	72.2	62.17	82.89	351	40.3	5
O94973	AP-2 complex subunit alpha-2 OS=Homo sapiens GN=AP2A2 PE=1 SV=2 - [AP2A2_HUMAN]	0.3557	2	18	22	133	161	0.883	1.115	1.204	1.011	21	20	18	49	43	41	0.3291	0.3291	0.3003	139.34	125.96	121.32	939	103.9	6.96
P07741	Adenine phosphoribosyltransferase OS=Homo sapiens GN=APRT PE=1 SV=2 - [APT_HUMAN]	0.3556	2	5	5	24	353	1.135	1.044	0.858	0.998	5	4	4	8	8	8	0.3556	0.3	0.3	21.69	19.81	19.51	180	19.6	6.02
P08708	40S ribosomal protein S17 OS=Homo sapiens GN=RPS17 PE=1 SV=2 - [RS17_HUMAN]	0.3556	1	3	3	35	6218					3	2	3	11	12	12	0.3556	0.3556	0.3556	33.51	39.66	41.97	135	15.5	9.85
B4DQJ8	6-phosphogluconate dehydrogenase, decarboxylating OS=Homo sapiens GN=PGD PE=2 SV=1 - [B4DQJ8_HUMAN]	0.3553	2	11	11	78	5226	0.985	1.006	1.206	1.151	10	9	9	28	24	26	0.3511	0.2723	0.234	80.24	74.17	79.82	470	51.8	7.44
P26038	Moesin OS=Homo sapiens GN=MSN PE=1 SV=3 - [MOES_HUMAN]	0.3553	1	12	15	117	4478	1.283	1.071	1.227	1.466	13	13	13	39	37	41	0.2912	0.305	0.3137	119.41	103.26	113.15	577	67.8	6.4
A6NDG6	Phosphoglycolate phosphatase OS=Homo sapiens GN=PGP PE=1 SV=1 - [PGP_HUMAN]	0.3551	1	6	6	23	283871	0.998	0.919	0.833	0.932	4	5	5	8	7	8	0.19	0.3333	0.2118	21.77	18.77	14.62	321	34	6.14
Q15700-3	Isoform 3 of Disks large homolog 2 OS=Homo sapiens GN=DLG2 - [DLG2_HUMAN]	0.3551	1	1	19	72	1740						16	17		32	40		0.3324	0.3164		97.34	121.16	749	83.4	6.07
B4DG58	Uncharacterized protein OS=Homo sapiens GN=CTNND2 PE=2 SV=1 - [B4DG58_HUMAN]	0.355	1	1	21	86	1501	1.365	1.139	0.718	0.887	15	15	14	31	29	26	0.2925	0.2717	0.213	84.75	69.78	71.71	817	89.7	8.09
P16298	Serine/threonine-protein phosphatase 2B catalytic subunit beta isoform OS=Homo sapiens GN=PPP3CB PE=1 SV=2 - [PP2BB_HUMAN]	0.355	2	9	17	108	5532	0.814	0.993	1.093	0.923	15	14	17	36	34	38	0.3454	0.3282	0.355	99.98	94.59	105.97	524	59	5.91
Q92945-2	Isoform 2 of Far upstream element-binding protein 2 OS=Homo sapiens GN=KHSRP - [FUBP2_HUMAN]	0.3549	2	16	17	70	8570	1.159	1.131	0.895	0.908	17	15	17	24	22	24	0.3549	0.3042	0.3549	72.51	62.58	68.83	710	72.9	7.9
Q9UNZ2-5	Isoform 3 of NSFL1 cofactor p47 OS=Homo sapiens GN=NSFL1C - [NSF1C_HUMAN]	0.3548	1	9	9	62	55968	1.045	1.014	1.061	1.028	8	8	9	20	18	24	0.3065	0.3065	0.3548	62.05	56.7	63.48	372	40.8	5.15
Q6UWR7	Ectonucleotide pyrophosphatase/phosphodiesterase family member 6 OS=Homo sapiens GN=ENPP6 PE=2 SV=2 - [ENPP6_HUMAN]	0.3545	1	14	14	98	133121	1.049	0.86	1.763	1.962	12	12	13	33	33	32	0.325	0.3318	0.3295	103.45	94.08	96.4	440	50.2	7.99
Q6ZVM7-2	Isoform 2 of TOM1-like protein 2 OS=Homo sapiens GN=TOM1L2 - [TM1L2_HUMAN]	0.3545	2	13	13	74	146691	0.821	1.023	0.929	0.756	10	11	10	24	29	21	0.3414	0.337	0.3348	70.44	84.84	69.16	457	49.9	4.65
Q9UHG3	Prenylcysteine oxidase 1 OS=Homo sapiens GN=PCYOX1 PE=1 SV=3 - [PCYOX_HUMAN]	0.3545	1	12	12	45	51449	1.071	1.092	1.051	0.993	11	11	12	13	14	18	0.303	0.303	0.3545	41.7	34.94	55.3	505	56.6	6.18
Q8TEA8	D-tyrosyl-tRNA(Tyr) deacylase 1 OS=Homo sapiens GN=DTD1 PE=1 SV=2 - [DTD1_HUMAN]	0.3541	1	4	4	18	92675	1.041	1.085	1.003	0.921	2	3	3	5	6	7	0.1483	0.2823	0.2201	17.61	18.35	19.22	209	23.4	8.24
O00264	Membrane-associated progesterone receptor component 1 OS=Homo sapiens GN=PGRMC1 PE=1 SV=3 - [PGRC1_HUMAN]	0.3538	1	7	7	38	10857	1.038	1.107	1.139	1.113	5	6	6	12	12	14	0.3333	0.3385	0.3487	37	31.13	41.76	195	21.7	4.7
P04908	Histone H2A type 1-B/E OS=Homo sapiens GN=HIST1H2AB PE=1 SV=2 - [H2A1B_HUMAN]	0.3538	3	2	5	95	8335	1.135	1.028	1.322	1.422	5	5	5	32	33	30	0.3538	0.3538	0.3538	92.54	89.59	91.01	130	14.1	11.05
P08237	6-phosphofructokinase, muscle type OS=Homo sapiens GN=PFKM PE=1 SV=2 - [K6PF_HUMAN]	0.3538	2	18	20	177	5213	0.927	1.018	1.245	1.155	18	16	16	61	59	57	0.3013	0.2949	0.2769	194.54	193.84	186.69	780	85.1	7.99
Q13442	28 kDa heat- and acid-stable phosphoprotein OS=Homo sapiens GN=PDAP1 PE=1 SV=1 - [HAP28_HUMAN]	0.3536	1	7	7	24	11333	1.076	0.935	0.66	0.872	3	6	4	7	11	6	0.1768	0.2983	0.2265	12.55	25.24	14.73	181	20.6	8.87
P07311	Acylphosphatase-1 OS=Homo sapiens GN=ACYP1 PE=1 SV=2 - [ACYP1_HUMAN]	0.3535	2	3	3	11	97	1.038	0.877	0.919	1.179	3	3	2	4	4	3	0.3535	0.3535	0.2323	13.46	12.98	8.4	99	11.3	9.31
Q16836	Hydroxyacyl-coenzyme A dehydrogenase, mitochondrial OS=Homo sapiens GN=HADH PE=1 SV=3 - [HCDH_HUMAN]	0.3535	3	6	6	49	3033	0.899	1.065	1.057	0.798	6	6	6	15	16	18	0.3535	0.3535	0.3535	47.19	57.5	49.51	314	34.3	8.85
Q8N9I0	Synaptotagmin-2 OS=Homo sapiens GN=SYT2 PE=1 SV=2 - [SYT2_HUMAN]	0.3532	1	6	14	56	127833	1.043	0.934	1.129	1.232	13	8	11	22	15	19	0.3508	0.2196	0.2888	55.34	42.06	49.77	419	46.8	7.99
P62873	Guanine nucleotide-binding protein G(I)/G(S)/G(T) subunit beta-1 OS=Homo sapiens GN=GNB1 PE=1 SV=3 - [GBB1_HUMAN]	0.3529	1	2	7	47	2782					6	7	7	16	15	16	0.2147	0.3529	0.3529	35.01	27.58	31.81	340	37.4	6
P78559	Microtubule-associated protein 1A OS=Homo sapiens GN=MAP1A PE=1 SV=6 - [MAP1A_HUMAN]	0.3528	2	65	66	482	4130	0.885	0.998	1.086	1.033	61	55	55	171	154	157	0.3275	0.3136	0.2911	468.19	418.9	439.18	2803	305.3	4.92
O60888-3	Isoform C of Protein CutA OS=Homo sapiens GN=CUTA - [CUTA_HUMAN]	0.3526	3	3	3	13	51596				0.722	2	3	2	5	5	3	0.2628	0.3526	0.2628	16.43	13.38	9.21	156	16.8	5.21
Q99747	Gamma-soluble NSF attachment protein OS=Homo sapiens GN=NAPG PE=1 SV=1 - [SNAG_HUMAN]	0.3526	1	13	13	102	8774	0.836	0.908	1.222	1.079	11	12	11	33	37	32	0.2885	0.3494	0.2885	108.18	115.58	110.18	312	34.7	5.41
Q5T123	SH3 domain binding glutamic acid-rich protein like 3 OS=Homo sapiens GN=SH3BGRL3 PE=2 SV=1 - [Q5T123_HUMAN]	0.3523	3	4	4	22	83442	0.723	1.989	1.104	0.4	4	2	3	9	6	7	0.3523	0.2273	0.2273	24.69	17.95	23.53	88	9.4	9.36
B0QZK4	Heterochromatin protein 1, binding protein 3 (Fragment) OS=Homo sapiens GN=HP1BP3 PE=3 SV=1 - [B0QZK4_HUMAN]	0.3518	3	10	10	40	50809	1.3	1.086	1.136	1.253	8	6	8	14	12	14	0.3478	0.2925	0.3004	38.02	32.81	36.19	253	28.5	9.88
Q96QV6	Histone H2A type 1-A OS=Homo sapiens GN=HIST1H2AA PE=1 SV=3 - [H2A1A_HUMAN]	0.3511	2	2	4	37	221613					4	4	4	12	13	12	0.3511	0.3511	0.3511	31.63	37.69	40.78	131	14.2	10.86
P07355	Annexin A2 OS=Homo sapiens GN=ANXA2 PE=1 SV=2 - [ANXA2_HUMAN]	0.351	3	13	13	35	302	1.689	0.937	0.801	1.49	11	8	8	13	12	10	0.3481	0.3038	0.3274	32.02	34.98	31.12	339	38.6	7.75
Q9UBQ7	Glyoxylate reductase/hydroxypyruvate reductase OS=Homo sapiens GN=GRHPR PE=1 SV=1 - [GRHPR_HUMAN]	0.3506	1	9	9	68	9380	1.103	1.027	1.258	1.303	7	8	9	20	21	27	0.3201	0.3506	0.3506	69.19	71.85	78.35	328	35.6	7.39
Q8IXM3	39S ribosomal protein L41, mitochondrial OS=Homo sapiens GN=MRPL41 PE=1 SV=1 - [RM41_HUMAN]	0.3504	1	2	2	8	64975					2	2	2	4	2	2	0.3504	0.3504	0.3504	12.18	6.62	2.91	137	15.4	9.57
Q15233	Non-POU domain-containing octamer-binding protein OS=Homo sapiens GN=NONO PE=1 SV=4 - [NONO_HUMAN]	0.3503	1	10	10	53	4841	1.226	0.944	0.865	1.068	8	7	10	17	15	21	0.259	0.2357	0.3503	46.9	40.24	56.85	471	54.2	8.95
Q96GK7	Fumarylacetoacetate hydrolase domain-containing protein 2A OS=Homo sapiens GN=FAHD2A PE=1 SV=1 - [FAH2A_HUMAN]	0.3503	1	6	6	36	51011	0.896	0.991	0.935	0.843	5	5	4	12	14	10	0.2962	0.3153	0.2611	37.79	40.98	31.91	314	34.6	8.24
E9PKZ9	Transmembrane protein 126B OS=Homo sapiens GN=TMEM126B PE=4 SV=1 - [E9PKZ9_HUMAN]	0.35	7	1	1	3					1	1	1	1	1	1	1	0.35	0.35	0.35	3.49	3.29	3.34	40	4.4	4.81
Q5VZY9	Doublecortin and CaM kinase-like 1 OS=Homo sapiens GN=DCAMKL1 PE=2 SV=1 - [Q5VZY9_HUMAN]	0.3499	1	1	12	58	9201					10	11	11	19	20	19	0.3444	0.3499	0.3499	59.06	60.19	54.92	363	40.4	9.67
Q9Y5J6	Mitochondrial import inner membrane translocase subunit Tim9 B OS=Homo sapiens GN=FXC1 PE=1 SV=1 - [TIM9B_HUMAN]	0.3495	2	2	2	2	26515	0.981	1.199	1.04	0.848	1	1		1	1		0.1068	0.2427		2.56	2.65		103	11.6	7.43
Q9NP81	Serine--tRNA ligase, mitochondrial OS=Homo sapiens GN=SARS2 PE=1 SV=1 - [SYSM_HUMAN]	0.3494	1	13	13	68	54938	0.847	0.933	0.967	0.908	12	10	12	23	22	23	0.3282	0.2934	0.3243	71.69	62.9	72.76	518	58.2	8.13
O95433	Activator of 90 kDa heat shock protein ATPase homolog 1 OS=Homo sapiens GN=AHSA1 PE=1 SV=1 - [AHSA1_HUMAN]	0.3491	1	9	9	57	10598	0.95	0.891	1.265	1.261	9	8	7	22	16	19	0.3491	0.2929	0.284	65.33	41.53	52.72	338	38.3	5.53
Q13232	Nucleoside diphosphate kinase 3 OS=Homo sapiens GN=NME3 PE=1 SV=2 - [NDK3_HUMAN]	0.3491	2	4	4	14	4832	1.003	0.855	1.097	1.069	2	3	2	3	6	5	0.1775	0.2722	0.1598	9	18.56	16.05	169	19	7.84
P27482	Calmodulin-like protein 3 OS=Homo sapiens GN=CALML3 PE=1 SV=2 - [CALL3_HUMAN]	0.349	1	1	3	19	810					3	2	2	9	5	5	0.349	0.302	0.302	4.39	2.25	2.17	149	16.9	4.42
Q15126	Phosphomevalonate kinase OS=Homo sapiens GN=PMVK PE=1 SV=3 - [PMVK_HUMAN]	0.349	1	5	5	13	10654	1.102	1.154	1.033	0.945	2	4	3	4	5	4	0.1094	0.2969	0.1615	12.84	15.02	9.8	192	22	5.73
	>sp|FABPH_HUMAN|	0.3485	2	5	5	42		0.968	0.808	1.15	1.293	5	5	5	13	16	13	0.3485	0.3485	0.3485	40.2	43.68	38.97	132	14.7	6.8
P35237	Serpin B6 OS=Homo sapiens GN=SERPINB6 PE=1 SV=3 - [SPB6_HUMAN]	0.3484	1	5	8	28	5269					7	6	7	10	8	10	0.3059	0.258	0.2872	39.54	24.19	33.23	376	42.6	5.27
B4DZG7	ADP-ribosylation factor-like protein 1 OS=Homo sapiens GN=ARL1 PE=2 SV=1 - [B4DZG7_HUMAN]	0.3481	3	4	4	17	400					3	4	2	5	7	5	0.2222	0.3481	0.2222	14.26	18.88	10.7	135	15.4	5.34
C9K098	Cytoplasmic protein NCK1 (Fragment) OS=Homo sapiens GN=NCK1 PE=4 SV=1 - [C9K098_HUMAN]	0.3478	7	2	3	5		0.931	1.008	1.176	1.098	2	2	1	2	2	1	0.1652	0.2783	0.0957	5.6	5.1	3	115	13.2	9.14
P31689	DnaJ homolog subfamily A member 1 OS=Homo sapiens GN=DNAJA1 PE=1 SV=2 - [DNJA1_HUMAN]	0.3476	19	8	9	35	3301	0.837	0.682		1.797	7	8	7	13	11	11	0.3275	0.3476	0.3123	44.02	32.11	36.28	397	44.8	7.08
Q8N335	Glycerol-3-phosphate dehydrogenase 1-like protein OS=Homo sapiens GN=GPD1L PE=1 SV=1 - [GPD1L_HUMAN]	0.3476	1	9	9	41	23171	0.986	0.976	1.112	1.075	7	8	6	16	12	13	0.2479	0.3077	0.2536	43.21	30.91	32.14	351	38.4	7.02
P28072	Proteasome subunit beta type-6 OS=Homo sapiens GN=PSMB6 PE=1 SV=4 - [PSB6_HUMAN]	0.3473	1	3	3	9	5694	0.827	1.16	1.086	0.762	3	1	2	6	1	2	0.3473	0.1632	0.2092	7.52	4.32	6.76	239	25.3	4.92
E9PL57	Protein NEDD8-MDP1 (Fragment) OS=Homo sapiens GN=NEDD8-MDP1 PE=4 SV=1 - [E9PL57_HUMAN]	0.3471	4	5	5	10		1.043	0.919		1.126	4	1	3	5	2	3	0.2824	0.0824	0.1765	11.28	5.55	6.71	170	19.5	7.43
P05388	60S acidic ribosomal protein P0 OS=Homo sapiens GN=RPLP0 PE=1 SV=1 - [RLA0_HUMAN]	0.347	1	7	7	37	6175	1.008	1.073	1.239	1.24	7	6	6	15	11	11	0.347	0.3123	0.3123	42.91	32.68	34.55	317	34.3	5.97
Q6H8Q1-4	Isoform 4 of Actin-binding LIM protein 2 OS=Homo sapiens GN=ABLIM2 - [ABLM2_HUMAN]	0.3468	1	1	8	42	84448					8	8	8	15	14	13	0.3468	0.3468	0.3468	49.48	45.64	42.4	346	38.9	7.9
E7ESM6	Staphylococcal nuclease domain-containing protein 1 OS=Homo sapiens GN=SND1 PE=4 SV=2 - [E7ESM6_HUMAN]	0.3467	2	22	22	69		1.161	0.992	0.94	1.073	17	19	18	22	24	23	0.3011	0.3078	0.2944	66.41	69.28	70.34	900	101.1	7.17
P29218	Inositol monophosphatase 1 OS=Homo sapiens GN=IMPA1 PE=1 SV=1 - [IMPA1_HUMAN]	0.3466	1	10	10	73	3612	1.063	1.127	1.301	1.234	9	8	10	22	25	26	0.3357	0.3357	0.3466	76.35	78.63	77.27	277	30.2	5.26
Q96A08	Histone H2B type 1-A OS=Homo sapiens GN=HIST1H2BA PE=1 SV=3 - [H2B1A_HUMAN]	0.3465	1	1	4	19	255626					4			19			0.3465			25.9			127	14.2	10.32
Q96AB3	Isochorismatase domain-containing protein 2, mitochondrial OS=Homo sapiens GN=ISOC2 PE=1 SV=1 - [ISOC2_HUMAN]	0.3463	2	4	4	40	79763					4	4	4	11	16	13	0.3463	0.3463	0.3463	33.37	42.31	36.64	205	22.3	7.77
A8MRA7	ATP synthase mitochondrial F1 complex assembly factor 1 OS=Homo sapiens GN=ATPAF1 PE=4 SV=1 - [A8MRA7_HUMAN]	0.3462	2	5	5	15		0.907	1.011	1.093	0.965	4	4	3	6	5	4	0.2923	0.2154	0.1615	15.67	15.08	10.94	260	28.6	8.85
O43687-2	Isoform Alpha of A-kinase anchor protein 7 isoforms alpha and beta OS=Homo sapiens GN=AKAP7 - [AKA7A_HUMAN]	0.3457	3	2	2	5	9465					1	2	2	1	2	2	0.1481	0.3457	0.3457	3.13	6.86	5.7	81	9	5.01
O75663	TIP41-like protein OS=Homo sapiens GN=TIPRL PE=1 SV=2 - [TIPRL_HUMAN]	0.3456	1	6	6	18	261726					4	6	4	4	8	6	0.1949	0.3456	0.1949	8.94	10.14	11.93	272	31.4	5.91
P84095	Rho-related GTP-binding protein RhoG OS=Homo sapiens GN=RHOG PE=1 SV=1 - [RHOG_HUMAN]	0.3455	1	7	7	40	391	1.407	0.872	0.702	1.258	7	6	6	14	14	12	0.3455	0.3403	0.3455	36.2	39.58	35.14	191	21.3	8.12
P49841	Glycogen synthase kinase-3 beta OS=Homo sapiens GN=GSK3B PE=1 SV=2 - [GSK3B_HUMAN]	0.3452	2	6	9	35	2932					8	6	7	12	8	15	0.2881	0.2762	0.2881	29.63	24.34	32.25	420	46.7	8.78
P26599	Polypyrimidine tract-binding protein 1 OS=Homo sapiens GN=PTBP1 PE=1 SV=1 - [PTBP1_HUMAN]	0.3446	3	7	7	16	5725	1.074	0.968		1.18	3	4	5	5	5	6	0.1525	0.1375	0.2712	16.39	11.89	20.58	531	57.2	9.17
G3V2G2	Ataxin-3 (Fragment) OS=Homo sapiens GN=ATXN3 PE=4 SV=1 - [G3V2G2_HUMAN]	0.3444	19	4	4	8		0.952	1.326	0.982	0.721	3	2	2	3	3	2	0.3377	0.2053	0.2119	8.66	9.52	6.24	151	17.2	4.96
Q00169	Phosphatidylinositol transfer protein alpha isoform OS=Homo sapiens GN=PITPNA PE=1 SV=2 - [PIPNA_HUMAN]	0.3444	2	7	7	35	5306	1.24	0.75	0.816	1.388	7	3	4	12	11	12	0.3444	0.1259	0.2407	42.92	31.73	41.56	270	31.8	6.55
O95817	BAG family molecular chaperone regulator 3 OS=Homo sapiens GN=BAG3 PE=1 SV=3 - [BAG3_HUMAN]	0.3443	1	12	12	41	9531	1.731	0.992	0.91	1.494	10	8	9	14	13	14	0.3026	0.2626	0.273	40.44	34.05	41.57	575	61.6	6.95
P63241	Eukaryotic translation initiation factor 5A-1 OS=Homo sapiens GN=EIF5A PE=1 SV=2 - [IF5A1_HUMAN]	0.3442	2	5	5	17	1984	0.935	0.849	1.253	1.384	4	3	4	4	4	9	0.3377	0.3052	0.3117	12.87	9.15	25.71	154	16.8	5.24
B4DDP2	RWD domain-containing protein 4 OS=Homo sapiens GN=RWDD4 PE=4 SV=1 - [B4DDP2_HUMAN]	0.3441	3	1	1	1	201965							1			1			0.3441			0	93	10.6	9.14
B7Z264	Disks large homolog 2 OS=Homo sapiens GN=DLG2 PE=2 SV=1 - [B7Z264_HUMAN]	0.3439	2	1	19	114	1740					17	16	18	40	33	41	0.3262	0.3224	0.3262	128.57	97.26	121.16	791	87.8	6.02
F8VR76	Protein phosphatase 1 regulatory subunit 1A OS=Homo sapiens GN=PPP1R1A PE=4 SV=1 - [F8VR76_HUMAN]	0.3438	3	1	1	1						1			1			0.3438			0			64	7.4	5.86
P54819-6	Isoform 6 of Adenylate kinase 2, mitochondrial OS=Homo sapiens GN=AK2 - [KAD2_HUMAN]	0.3438	8	5	5	21		1.177	0.882	0.901	1.215	5	5	3	7	7	7	0.3438	0.3438	0.2135	20.52	17.31	19.23	192	21.8	7.97
P26196	Probable ATP-dependent RNA helicase DDX6 OS=Homo sapiens GN=DDX6 PE=1 SV=2 - [DDX6_HUMAN]	0.3437	5	9	10	48	1656	1.096	1.019	0.888	1.036	10	8	9	18	16	14	0.3437	0.2836	0.3085	44.25	43.97	46.12	483	54.4	8.66
Q9Y4G6	Talin-2 OS=Homo sapiens GN=TLN2 PE=1 SV=4 - [TLN2_HUMAN]	0.3434	1	53	55	256	83660	0.834	1.069	1.104	0.889	49	47	48	92	82	82	0.332	0.3088	0.2946	285.48	237.02	250.81	2542	271.4	5.57
O43175	D-3-phosphoglycerate dehydrogenase OS=Homo sapiens GN=PHGDH PE=1 SV=4 - [SERA_HUMAN]	0.3433	2	13	13	89	26227	1.693	0.989	0.707	1.253	11	11	12	29	29	31	0.2777	0.3114	0.2852	83.56	82.51	92.43	533	56.6	6.71
Q8TCD5	5'(3')-deoxyribonucleotidase, cytosolic type OS=Homo sapiens GN=NT5C PE=1 SV=2 - [NT5C_HUMAN]	0.3433	1	5	5	17	30833	1.221	1.379	0.848	0.748	5	3	4	8	3	6	0.3433	0.2488	0.3383	18.05	8.44	19.6	201	23.4	6.64
O15239	NADH dehydrogenase [ubiquinone] 1 alpha subcomplex subunit 1 OS=Homo sapiens GN=NDUFA1 PE=1 SV=1 - [NDUA1_HUMAN]	0.3429	1	2	2	5	4694	0.223	1.813		0.328	1	1	2	1	1	3	0.1857	0.1857	0.3429	3.53	2.57	6	70	8.1	8.84
Q9Y697-2	Isoform Cytoplasmic of Cysteine desulfurase, mitochondrial OS=Homo sapiens GN=NFS1 - [NFS1_HUMAN]	0.3426	2	9	9	38	9054	0.83	1.023	1.163	0.897	7	7	8	12	12	14	0.2746	0.2746	0.2947	42.98	40.02	38.08	397	44	7.11
P20337	Ras-related protein Rab-3B OS=Homo sapiens GN=RAB3B PE=1 SV=2 - [RAB3B_HUMAN]	0.3425	1	2	7	106	5865					6	7	6	32	36	38	0.3333	0.3425	0.3333	93.16	96.83	108.16	219	24.7	5.02
E9PJH7	Mitochondrial glutamate carrier 1 (Fragment) OS=Homo sapiens GN=SLC25A22 PE=3 SV=1 - [E9PJH7_HUMAN]	0.3423	2	3	6	64						6	6	6	16	26	22	0.3423	0.3423	0.3423	47.41	52.7	50.59	260	27.7	9.79
E9PP13	DNA-directed RNA polymerase II subunit GRINL1A, isoforms 4/5 OS=Homo sapiens GN=POLR2M PE=4 SV=1 - [E9PP13_HUMAN]	0.3421	5	1	1	3		1.439	1.101	0.783	1.011	1	1	1	1	1	1	0.3421	0.3421	0.3421	2.34	2.47	2.31	38	4.5	6.57
Q9NQW7	Xaa-Pro aminopeptidase 1 OS=Homo sapiens GN=XPNPEP1 PE=1 SV=3 - [XPP1_HUMAN]	0.3419	5	13	13	59	7511	1.235	0.836	1.042	1.494	11	12	9	20	21	18	0.2825	0.3242	0.2584	55.28	55.91	42.28	623	69.9	5.67
H7C2P1	Calpain-10 (Fragment) OS=Homo sapiens GN=CAPN10 PE=4 SV=1 - [H7C2P1_HUMAN]	0.3418	7	1	1	1						1			1			0.3418			0			79	8.8	8.22
E9PRB3	Deoxynucleotidyltransferase terminal-interacting protein 2 (Fragment) OS=Homo sapiens GN=DNTTIP2 PE=4 SV=1 - [E9PRB3_HUMAN]	0.3416	2	2	2	3								2			3			0.3416			0	161	17.2	9.8
P49327	Fatty acid synthase OS=Homo sapiens GN=FASN PE=1 SV=3 - [FAS_HUMAN]	0.3413	1	49	49	233	2194	1.007	0.883	0.981	1.139	45	43	38	85	80	68	0.3146	0.3138	0.2875	268.47	233.17	212.03	2511	273.3	6.44
P10644	cAMP-dependent protein kinase type I-alpha regulatory subunit OS=Homo sapiens GN=PRKAR1A PE=1 SV=1 - [KAP0_HUMAN]	0.3412	1	8	8	26	5573	1.177	0.886	0.984	1.334	5	8	6	7	11	8	0.2021	0.3412	0.2493	26.1	32.44	23.48	381	43	5.35
P38117	Electron transfer flavoprotein subunit beta OS=Homo sapiens GN=ETFB PE=1 SV=3 - [ETFB_HUMAN]	0.3412	2	9	9	44	2109	0.895	1.102	1.015	0.797	8	7	8	14	14	16	0.302	0.298	0.3098	43.53	33.35	35.91	255	27.8	8.1
E7ESJ9	Uncharacterized protein OS=Homo sapiens GN=DLAT PE=3 SV=1 - [E7ESJ9_HUMAN]	0.3411	4	11	11	118		0.693	0.953	1.144	0.846	10	9	9	41	38	39	0.3201	0.3037	0.3037	122.13	108.29	106.84	428	46.2	8.97
E9PBF6	Lamin-B1 OS=Homo sapiens GN=LMNB1 PE=3 SV=1 - [E9PBF6_HUMAN]	0.3411	2	8	10	25		1.18	1.099	0.845	0.907	6	7	7	8	8	9	0.1783	0.2506	0.2041	17.02	17.47	20.86	387	44.6	5.05
Q13367	AP-3 complex subunit beta-2 OS=Homo sapiens GN=AP3B2 PE=1 SV=2 - [AP3B2_HUMAN]	0.341	1	19	26	91	8120	0.738	1.073	1.175	0.818	21	20	18	30	31	30	0.2819	0.2449	0.2689	84.74	92.84	87.26	1082	119	5.59
Q99536	Synaptic vesicle membrane protein VAT-1 homolog OS=Homo sapiens GN=VAT1 PE=1 SV=2 - [VAT1_HUMAN]	0.341	1	9	9	59	10493	1.133	1.097	1.082	1.065	9	7	6	22	19	18	0.341	0.2799	0.2799	69.61	55.66	53.66	393	41.9	6.29
H0YG79	Coiled-coil domain-containing protein 86 (Fragment) OS=Homo sapiens GN=CCDC86 PE=4 SV=1 - [H0YG79_HUMAN]	0.3409	1	1	1	2								1			2			0.3409			0	88	9.2	8.98
Q03154	Aminoacylase-1 OS=Homo sapiens GN=ACY1 PE=1 SV=1 - [ACY1_HUMAN]	0.3407	3	9	9	34	95	1.085	1.162	0.862	0.872	8	7	7	14	11	9	0.326	0.3186	0.3039	35.87	26.97	22.2	408	45.9	6.18
Q5SRE7	Phytanoyl-CoA dioxygenase domain-containing protein 1 OS=Homo sapiens GN=PHYHD1 PE=1 SV=2 - [PHYD1_HUMAN]	0.3402	1	8	8	28	254295	1.887	1.117	0.773	1.145	5	6	7	8	8	12	0.2749	0.2818	0.3333	23.86	24.3	28.95	291	32.4	6.32
P06748	Nucleophosmin OS=Homo sapiens GN=NPM1 PE=1 SV=2 - [NPM_HUMAN]	0.3401	2	6	6	65	4869					5	4	6	21	20	24	0.3367	0.2857	0.3401	62.35	66.22	72.29	294	32.6	4.78
E7EWV0	Retinol-binding protein 1 OS=Homo sapiens GN=RBP1 PE=3 SV=1 - [E7EWV0_HUMAN]	0.3399	2	2	4	6	5947					4			6			0.3399			8.1			153	17.1	5.83
Q9NP72	Ras-related protein Rab-18 OS=Homo sapiens GN=RAB18 PE=1 SV=1 - [RAB18_HUMAN]	0.3398	1	6	6	19	22931	0.923	1.107	1.093	0.879	5	5	4	8	6	5	0.3398	0.335	0.2816	24.5	17.15	15.72	206	23	5.24
H3BRW3	FAD-linked sulfhydryl oxidase ALR OS=Homo sapiens GN=GFER PE=4 SV=1 - [H3BRW3_HUMAN]	0.3394	3	2	2	12		0.951	1.241		0.804	1	2	1	3	5	4	0.2294	0.3394	0.2294	11.13	19.45	17.6	109	11.7	9.96
Q5HYK3	2-methoxy-6-polyprenyl-1,4-benzoquinol methylase, mitochondrial OS=Homo sapiens GN=COQ5 PE=1 SV=2 - [COQ5_HUMAN]	0.3394	1	8	8	14	84274	0.868	1.009	1.152	1.009	4	6	4	4	6	4	0.2049	0.2538	0.1468	10.86	17.14	10.03	327	37.1	6.95
E9PN82	Probable exonuclease mut-7 homolog OS=Homo sapiens GN=EXD3 PE=4 SV=1 - [E9PN82_HUMAN]	0.3393	1	1	1	3								1			3			0.3393			0	56	6.1	7.53
O15075	Serine/threonine-protein kinase DCLK1 OS=Homo sapiens GN=DCLK1 PE=1 SV=2 - [DCLK1_HUMAN]	0.3392	1	11	22	124	9201	0.977	0.981	0.883	0.877	17	18	21	39	43	42	0.3189	0.3054	0.3392	120.37	124.91	122.71	740	82.2	8.66
P12236	ADP/ATP translocase 3 OS=Homo sapiens GN=SLC25A6 PE=1 SV=4 - [ADT3_HUMAN]	0.3389	1	2	13	111	293	0.661	0.948	1.2	0.832	10	9	10	41	33	37	0.255	0.2416	0.2718	110.65	83.08	106.27	298	32.8	9.74
G3V5Q1	DNA-(apurinic or apyrimidinic site) lyase (Fragment) OS=Homo sapiens GN=APEX1 PE=4 SV=1 - [G3V5Q1_HUMAN]	0.3388	3	4	4	11		1.386	0.866	1.162	1.935	3	3	4	3	4	4	0.2521	0.2025	0.3388	9.38	6.93	12.64	242	27.1	8.76
O43399-2	Isoform 2 of Tumor protein D54 OS=Homo sapiens GN=TPD52L2 - [TPD54_HUMAN]	0.3387	3	1	5	6	7165							5			6			0.3387			12.38	186	19.9	5.48
C9JF58	Protein OSCP1 OS=Homo sapiens GN=OSCP1 PE=4 SV=2 - [C9JF58_HUMAN]	0.3383	3	6	6	12		1.038	1.112	1.017	0.997	5	5	2	5	5	2	0.3144	0.2904	0.1437	14.11	12.77	6.52	334	38.2	5.63
E7EX54	Mitogen-activated protein kinase 14 (Fragment) OS=Homo sapiens GN=MAPK14 PE=4 SV=1 - [E7EX54_HUMAN]	0.3383	10	2	3	4		0.955	0.412		2.272	2		2	2		2	0.2406		0.1579	5.64		2.15	133	15.5	5.68
P68431	Histone H3.1 OS=Homo sapiens GN=HIST1H3A PE=1 SV=2 - [H31_HUMAN]	0.3382	5	5	6	83	8968	1.262	1.098	0.968	1.108	4	6	5	26	31	26	0.2426	0.3382	0.2941	43.21	46.18	40.48	136	15.4	11.12
Q9GZN7	Protein rogdi homolog OS=Homo sapiens GN=ROGDI PE=2 SV=1 - [ROGDI_HUMAN]	0.338	1	6	6	22	79641	0.892	1.008	1.128	1.021	5	3	5	8	6	8	0.2578	0.1742	0.2997	24.09	18.38	22.85	287	32.2	8.16
Q9NS69	Mitochondrial import receptor subunit TOM22 homolog OS=Homo sapiens GN=TOMM22 PE=1 SV=3 - [TOM22_HUMAN]	0.338	1	3	3	11	56993	0.824	1.045	1.027	0.807	3	2	2	5	3	3	0.338	0.2606	0.2606	16.8	9.79	9.96	142	15.5	4.34
P15104	Glutamine synthetase OS=Homo sapiens GN=GLUL PE=1 SV=4 - [GLNA_HUMAN]	0.3378	1	9	9	111	2752	0.657	0.736	1.28	1.295	8	5	7	38	35	38	0.3378	0.1582	0.1662	112.83	110.33	114.35	373	42	6.89
F5H4I0	Dihydrolipoyl dehydrogenase OS=Homo sapiens GN=DLD PE=3 SV=1 - [F5H4I0_HUMAN]	0.3377	3	13	13	146		0.713	0.977	1.161	0.74	13	10	11	55	42	49	0.3377	0.2919	0.2919	156.23	96.22	116.95	459	48.9	7.49
E9PP21	Cysteine and glycine-rich protein 1 OS=Homo sapiens GN=CSRP1 PE=4 SV=1 - [E9PP21_HUMAN]	0.3375	2	1	5	31		0.711	0.798	1.069	0.951	5	3	4	14	9	8	0.3375	0.3375	0.3375	28.14	22.82	16.72	160	16.9	8.91
P48426	Phosphatidylinositol 5-phosphate 4-kinase type-2 alpha OS=Homo sapiens GN=PIP4K2A PE=1 SV=2 - [PI42A_HUMAN]	0.3374	2	8	12	86	5305	1.285	1.138	0.981	1.118	11	11	12	30	28	28	0.3325	0.3325	0.3374	79.36	76.61	73.66	406	46.2	6.99
Q8N2F6-4	Isoform 4 of Armadillo repeat-containing protein 10 OS=Homo sapiens GN=ARMC10 - [ARM10_HUMAN]	0.3373	4	5	5	22	83787	0.968	1.032	1.1	1.036	4	5	4	7	8	7	0.253	0.3373	0.253	23.11	24.4	21.79	249	27.4	7.46
Q16795	NADH dehydrogenase [ubiquinone] 1 alpha subcomplex subunit 9, mitochondrial OS=Homo sapiens GN=NDUFA9 PE=1 SV=2 - [NDUA9_HUMAN]	0.3369	1	10	10	81	4704	0.69	1.099	1.441	0.868	10	9	10	32	24	25	0.3369	0.305	0.3369	105.5	75.55	79.89	377	42.5	9.8
Q9Y2S2-2	Isoform 2 of Lambda-crystallin homolog OS=Homo sapiens GN=CRYL1 - [CRYL1_HUMAN]	0.3367	2	9	9	52	51084	1.534	1.193	0.808	1.119	8	9	9	17	17	18	0.3333	0.3367	0.3367	46.19	41.59	48.06	297	33.3	6
B4DME8	Uncharacterized protein OS=Homo sapiens GN=DDX1 PE=2 SV=1 - [B4DME8_HUMAN]	0.3366	2	14	14	64	1653	1.343	0.931	1.046	1.598	11	11	13	21	21	22	0.2712	0.281	0.3366	70.46	60.39	68.45	612	68.7	7.68
O75208	Ubiquinone biosynthesis protein COQ9, mitochondrial OS=Homo sapiens GN=COQ9 PE=1 SV=1 - [COQ9_HUMAN]	0.3365	1	5	5	38	57017	0.808	0.938	0.965	0.835	5	5	5	12	13	13	0.3365	0.3365	0.3365	24.38	21.28	27.57	318	35.5	5.94
P01596	Ig kappa chain V-I region CAR OS=Homo sapiens PE=1 SV=1 - [KV104_HUMAN]	0.3364	2	2	2	14						1	2	2	5	4	5	0.1682	0.3364	0.3364	16.22	12.04	15	107	11.7	9.41
H7BYL1	Polypyrimidine tract-binding protein 2 OS=Homo sapiens GN=PTBP2 PE=4 SV=1 - [H7BYL1_HUMAN]	0.3362	5	2	4	6						4			6			0.3362			16.94			351	37.3	7.39
Q8N987	N-terminal EF-hand calcium-binding protein 1 OS=Homo sapiens GN=NECAB1 PE=1 SV=1 - [NECA1_HUMAN]	0.3362	1	8	8	28	64168	0.859	0.83	0.8	0.842	7	6	6	12	8	8	0.3362	0.2792	0.3191	41.93	22.25	23.75	351	40.5	4.88
P02735	Serum amyloid A protein OS=Homo sapiens GN=SAA1 PE=1 SV=2 - [SAA_HUMAN]	0.3361	2	3	3	5	6288					3	1	1	3	1	1	0.3361	0.1639	0.1639	5.88	4.12	4.13	122	13.5	6.79
Q99719	Septin-5 OS=Homo sapiens GN=SEPT5 PE=1 SV=1 - [SEPT5_HUMAN]	0.336	2	2	13	97	5413					9	10	11	31	34	32	0.29	0.3144	0.3008	100.9	109.38	104.73	369	42.7	6.67
Q9Y237	Peptidyl-prolyl cis-trans isomerase NIMA-interacting 4 OS=Homo sapiens GN=PIN4 PE=1 SV=1 - [PIN4_HUMAN]	0.3359	6	2	2	5	5303					1	2	1	2	2	1	0.1069	0.3359	0.1069	5.55	2.74	3.64	131	13.8	9.77
C9J0K6	Sorcin OS=Homo sapiens GN=SRI PE=4 SV=1 - [C9J0K6_HUMAN]	0.3355	4	5	5	18	6717	1.387	0.798	0.991	1.649	4	4	3	7	6	5	0.2645	0.2839	0.2129	17.49	17.94	16.2	155	17.6	5.6
H7C497	Regulator of chromosome condensation (Fragment) OS=Homo sapiens GN=RCC1 PE=4 SV=1 - [H7C497_HUMAN]	0.3354	9	3	3	8						2	2	3	2	2	4	0.2152	0.2152	0.3354	8.15	7.56	14.3	158	16.6	5
Q9BRX8-2	Isoform 2 of Redox-regulatory protein FAM213A OS=Homo sapiens GN=FAM213A - [F213A_HUMAN]	0.3349	2	7	7	45	84293	0.983	0.841	1.077	0.994	7	4	5	18	14	13	0.3349	0.2569	0.3028	50.79	37.46	38.9	218	24.4	9.01
Q13424	Alpha-1-syntrophin OS=Homo sapiens GN=SNTA1 PE=1 SV=1 - [SNTA1_HUMAN]	0.3347	1	10	10	71	6640	1.175	0.956	1.048	1.306	9	9	10	21	25	25	0.3149	0.3149	0.3347	70.27	76.18	83.2	505	53.9	6.8
Q15717	ELAV-like protein 1 OS=Homo sapiens GN=ELAVL1 PE=1 SV=2 - [ELAV1_HUMAN]	0.3344	1	6	7	28	1994	1.047	1.002	1.149	1.137	7	6	5	11	9	8	0.3344	0.2761	0.1994	33.83	26.7	24.98	326	36.1	9.17
Q9Y3F4	Serine-threonine kinase receptor-associated protein OS=Homo sapiens GN=STRAP PE=1 SV=1 - [STRAP_HUMAN]	0.3343	2	8	8	68	11171	1.04	0.976	1.141	1.283	8	8	8	20	25	23	0.3343	0.3343	0.3343	63.33	71.45	70.56	350	38.4	5.12
A8K3Z3	26S protease regulatory subunit 8 OS=Homo sapiens GN=PSMC5 PE=2 SV=1 - [A8K3Z3_HUMAN]	0.3342	2	8	9	41	5705	1.171	0.977	1.044	1.343	8	6	6	16	15	10	0.3065	0.2362	0.2362	38.27	33.11	24.3	398	44.8	8.18
P49758-6	Isoform 6 of Regulator of G-protein signaling 6 OS=Homo sapiens GN=RGS6 - [RGS6_HUMAN]	0.3341	15	10	12	43	9628	0.749	0.938	1.308	0.99	10	9	10	17	12	14	0.3107	0.2313	0.2477	52.72	41.31	45.79	428	49.5	8.59
P43490	Nicotinamide phosphoribosyltransferase OS=Homo sapiens GN=NAMPT PE=1 SV=1 - [NAMPT_HUMAN]	0.334	1	11	11	55	10135	1.471	0.827	0.774	1.504	10	11	11	17	19	19	0.2749	0.334	0.334	54.78	57.39	61.41	491	55.5	7.15
B5MD00	Mitochondrial import receptor subunit TOM7 homolog OS=Homo sapiens GN=TOMM7 PE=4 SV=1 - [B5MD00_HUMAN]	0.3333	2	1	1	6	54543					1	1	1	2	1	3	0.3333	0.3333	0.3333	4.09	1.78	3.82	51	5.7	5.77
E7EUZ0	PEX5-related protein OS=Homo sapiens GN=PEX5L PE=4 SV=1 - [E7EUZ0_HUMAN]	0.3333	7	10	10	44	51555	0.999	0.912	1.004	1.454	8	9	8	14	15	15	0.2716	0.2963	0.2875	49.43	46.35	52.56	567	63.2	5.33
E9PND2	Cysteine and glycine-rich protein 1 (Fragment) OS=Homo sapiens GN=CSRP1 PE=4 SV=1 - [E9PND2_HUMAN]	0.3333	1	1	5	22		0.997	1.122	0.919	0.802	5	3	4	10	6	6	0.3333	0.3333	0.3333	15.29	9.68	6.1	153	16.1	8.9
G3XAH0	HCG2002594, isoform CRA_c OS=Homo sapiens GN=SEPT5 PE=3 SV=1 - [G3XAH0_HUMAN]	0.3333	2	3	13	63	5413	0.715	1.038	1.162	0.797	10		11	31		32	0.291		0.2937	95.66		104.73	378	43.8	6.67
H0YK61	Transmembrane protein 85 OS=Homo sapiens GN=TMEM85 PE=4 SV=1 - [H0YK61_HUMAN]	0.3333	2	2	2	8		1.075	1.217	0.772	0.921	2	2	2	4	2	2	0.3333	0.3333	0.3333	8.06	4.05	4.22	78	8.3	9.41
O00422	Histone deacetylase complex subunit SAP18 OS=Homo sapiens GN=SAP18 PE=1 SV=1 - [SAP18_HUMAN]	0.3333	2	3	3	8	10284					3	3	1	3	4	1	0.3333	0.3333	0.1046	7.17	7.86	3.74	153	17.5	9.35
O15144	Actin-related protein 2/3 complex subunit 2 OS=Homo sapiens GN=ARPC2 PE=1 SV=1 - [ARPC2_HUMAN]	0.3333	1	8	8	25	10109	0.942	0.953	1.153	1.108	6	6	4	10	10	5	0.3067	0.3233	0.17	28.61	29.99	16.25	300	34.3	7.36
P21266	Glutathione S-transferase Mu 3 OS=Homo sapiens GN=GSTM3 PE=1 SV=3 - [GSTM3_HUMAN]	0.3333	1	8	8	40	2947	2.67	1.202	0.656	1.451	6	7	8	12	13	15	0.3244	0.3244	0.3333	31.47	32.99	35.41	225	26.5	5.54
P62714	Serine/threonine-protein phosphatase 2A catalytic subunit beta isoform OS=Homo sapiens GN=PPP2CB PE=1 SV=1 - [PP2AB_HUMAN]	0.3333	2	5	5	78	5516	1.068	0.953	0.986	1.057	4	5	4	24	28	26	0.2136	0.3333	0.2136	78.23	86.98	95.29	309	35.6	5.43
B5MCV7	Uncharacterized protein OS=Homo sapiens GN=NCAM1 PE=4 SV=1 - [B5MCV7_HUMAN]	0.3327	1	2	10	53						10			53			0.3327			147.23			502	56	4.97
Q07960	Rho GTPase-activating protein 1 OS=Homo sapiens GN=ARHGAP1 PE=1 SV=1 - [RHG01_HUMAN]	0.3326	1	9	9	64	392	1.091	0.93	0.867	0.955	8	9	8	21	23	20	0.3303	0.3326	0.2733	60.32	56.76	54.98	439	50.4	6.29
Q92597	Protein NDRG1 OS=Homo sapiens GN=NDRG1 PE=1 SV=1 - [NDRG1_HUMAN]	0.3325	1	7	7	86	10397					6	7	6	28	28	30	0.2766	0.3325	0.2766	82.29	76.79	78.96	394	42.8	5.82
Q96PU8-8	Isoform 5 of Protein quaking OS=Homo sapiens GN=QKI - [QKI_HUMAN]	0.3323	6	8	8	30	9444	1.381	1.043	0.769	1.18	7	6	6	10	11	9	0.2853	0.2915	0.232	31.11	30.77	23.13	319	35.2	7.43
E9PMD7	Serine/threonine-protein phosphatase (Fragment) OS=Homo sapiens GN=PPP1CA PE=3 SV=1 - [E9PMD7_HUMAN]	0.332	4	2	7	35		0.884	1.027	0.856	0.857	7	5	5	14	10	11	0.332	0.2095	0.2095	43.95	29.25	29.3	253	28.9	4.87
P13726-2	Isoform 2 of Tissue factor OS=Homo sapiens GN=F3 - [TF_HUMAN]	0.3319	2	3	3	6	2152			0.691	2.562	2	2	2	2	2	2	0.1303	0.2899	0.2899	6.44	6.96	8.05	238	27.1	7.12
H0Y9E9	Ankyrin-3 (Fragment) OS=Homo sapiens GN=ANK3 PE=4 SV=1 - [H0Y9E9_HUMAN]	0.3316	1	3	4	14						4	4	4	5	4	5	0.3316	0.3316	0.3316	15.95	13	12.53	196	21.8	8.63
Q9UKU0	Long-chain-fatty-acid--CoA ligase 6 OS=Homo sapiens GN=ACSL6 PE=2 SV=4 - [ACSL6_HUMAN]	0.3314	2	17	17	62	23305	1.007	0.924	0.896	1.06	15	15	13	21	21	20	0.2956	0.2941	0.2511	61.98	68.89	64.04	697	77.7	7.43
O60716-5	Isoform 1A of Catenin delta-1 OS=Homo sapiens GN=CTNND1 - [CTND1_HUMAN]	0.3312	11	19	19	72	1500	0.919	1.041	0.928	0.782	15	14	17	22	25	25	0.2712	0.2454	0.2915	68.75	78.64	70.23	933	104.1	6.95
P62263	40S ribosomal protein S14 OS=Homo sapiens GN=RPS14 PE=1 SV=3 - [RS14_HUMAN]	0.3311	1	6	6	24	6208	1.356	0.977	0.903	1.159	6	5	5	8	8	8	0.3311	0.2649	0.2649	25.78	25.11	26.27	151	16.3	10.05
Q9UFG5	UPF0449 protein C19orf25 OS=Homo sapiens GN=C19orf25 PE=1 SV=2 - [CS025_HUMAN]	0.3305	2	2	2	9	148223					1	2	2	3	3	3	0.1864	0.3305	0.3305	9.74	7.81	8	118	12.9	5.07
C9JTE0	Myelin-oligodendrocyte glycoprotein OS=Homo sapiens GN=MOG PE=4 SV=1 - [C9JTE0_HUMAN]	0.3301	2	9	9	97		1.384	0.695	1.132	1.059	9	7	8	32	32	33	0.3301	0.2919	0.3301	68.41	72.61	67.33	209	23.9	8.48
Q9UKG1	DCC-interacting protein 13-alpha OS=Homo sapiens GN=APPL1 PE=1 SV=1 - [DP13A_HUMAN]	0.33	1	14	14	54	26060	1.048	1	1.014	1.027	11	12	10	20	17	17	0.2581	0.2948	0.2186	59.68	48.87	56.39	709	79.6	5.41
Q562R1	Beta-actin-like protein 2 OS=Homo sapiens GN=ACTBL2 PE=1 SV=2 - [ACTBL_HUMAN]	0.3298	1	4	14	456	345651					9	11	13	151	145	160	0.1888	0.3298	0.3271	355.73	318.5	325.75	376	42	5.59
P0DJ93	UPF0766 protein C6orf228 OS=Homo sapiens GN=C6orf228 PE=3 SV=1 - [CF228_HUMAN]	0.3297	1	1	1	1	221710					1			1			0.3297			2.7			91	10.3	6.67
B4DGU4	Catenin beta-1 OS=Homo sapiens GN=CTNNB1 PE=2 SV=1 - [B4DGU4_HUMAN]	0.3295	2	15	15	80	1499
B4DIU8	Dystrobrevin alpha OS=Homo sapiens GN=DTNA PE=2 SV=1 - [B4DIU8_HUMAN]	0.3291	2	2	9	14	1837					9			14			0.3291			48.17			395	44.1	5.36
D6RBL0	Transmembrane protein 165 OS=Homo sapiens GN=TMEM165 PE=4 SV=1 - [D6RBL0_HUMAN]	0.3289	3	1	1	1							1			1			0.3289			0		76	8.1	7.43
Q5BKZ1-2	Isoform 2 of DBIRD complex subunit ZNF326 OS=Homo sapiens GN=ZNF326 - [ZN326_HUMAN]	0.3286	2	1	1	3	284695					1	1	1	1	1	1	0.3286	0.3286	0.3286	3.53	2.6	3.09	70	7.7	5
F5H1F8	Chloride intracellular channel protein 4 OS=Homo sapiens GN=CLIC4 PE=4 SV=1 - [F5H1F8_HUMAN]	0.3285	2	5	5	28						5	4	4	11	8	9	0.3285	0.3092	0.3092	24.94	20.4	25.71	207	23.3	5.34
P17568	NADH dehydrogenase [ubiquinone] 1 beta subcomplex subunit 7 OS=Homo sapiens GN=NDUFB7 PE=1 SV=4 - [NDUB7_HUMAN]	0.3285	1	5	5	64	4713					5	4	4	25	20	19	0.3285	0.3139	0.3212	78.79	64.31	64.74	137	16.4	8.92
P27797	Calreticulin OS=Homo sapiens GN=CALR PE=1 SV=1 - [CALR_HUMAN]	0.3285	1	9	9	61	811	1.172	0.836	0.874	1.355	8	8	6	22	21	18	0.3022	0.2422	0.2134	58.83	44.63	44.83	417	48.1	4.44
P14625	Endoplasmin OS=Homo sapiens GN=HSP90B1 PE=1 SV=1 - [ENPL_HUMAN]	0.3275	1	24	26	175	7184	1.118	0.925	0.817	0.925	23	22	23	60	53	62	0.2852	0.2902	0.325	162.11	135.78	165.21	803	92.4	4.84
Q9BWD1	Acetyl-CoA acetyltransferase, cytosolic OS=Homo sapiens GN=ACAT2 PE=1 SV=2 - [THIC_HUMAN]	0.3275	1	7	7	51	39	0.889	1.222	1.211	0.94	6	7	7	16	18	17	0.3149	0.3275	0.3275	58.69	62.38	59.41	397	41.3	6.92
O15173	Membrane-associated progesterone receptor component 2 OS=Homo sapiens GN=PGRMC2 PE=1 SV=1 - [PGRC2_HUMAN]	0.3274	1	6	6	14	10424	1.198	1.028	1.062	1.238	4	3	5	5	3	6	0.157	0.1525	0.3229	11.48	7.52	12.65	223	23.8	4.88
P20472	Parvalbumin alpha OS=Homo sapiens GN=PVALB PE=1 SV=2 - [PRVA_HUMAN]	0.3273	2	2	4	6	5816	0.906	0.893	1.048	1.128	3		3	3		3	0.3273		0.3182	7.2		4.67	110	12.1	5.19
Q59ES8	Heterogeneous nuclear ribonucleoprotein M (Fragment) OS=Homo sapiens GN=HNRNPM PE=2 SV=1 - [Q59ES8_HUMAN]	0.3268	1	1	11	56	4670					10	9	10	19	17	20	0.2585	0.2829	0.2976	67.87	55.18	64.09	615	65.2	9.13
Q96BJ3	Axin interactor, dorsalization-associated protein OS=Homo sapiens GN=AIDA PE=1 SV=1 - [AIDA_HUMAN]	0.3268	2	6	6	16	64853	1.205	1.015	0.755	0.904	6	4	4	7	4	5	0.3268	0.2778	0.2516	25.79	13.73	13.62	306	35	6.55
E9PL22	Hypoxia up-regulated protein 1 OS=Homo sapiens GN=HYOU1 PE=3 SV=1 - [E9PL22_HUMAN]	0.3266	3	18	18	83		0.869	0.937	0.974	0.879	15	14	16	30	27	26	0.2999	0.2625	0.2892	101.61	78.85	82.69	937	104.7	5.72
O43426-2	Isoform 2 of Synaptojanin-1 OS=Homo sapiens GN=SYNJ1 - [SYNJ1_HUMAN]	0.3265	2	30	30	178		0.789	0.925	1.092	0.957	23	26	26	57	62	59	0.2822	0.3089	0.299	143.75	154.55	156.45	1311	144.8	7.33
P10768	S-formylglutathione hydrolase OS=Homo sapiens GN=ESD PE=1 SV=2 - [ESTD_HUMAN]	0.3262	1	5	5	78	2098					5	4	4	26	26	26	0.3262	0.2801	0.2801	69.37	71.3	59.69	282	31.4	7.02
Q86Y39	NADH dehydrogenase [ubiquinone] 1 alpha subcomplex subunit 11 OS=Homo sapiens GN=NDUFA11 PE=1 SV=3 - [NDUAB_HUMAN]	0.3262	3	4	4	21	126328					4	3	3	8	6	7	0.3262	0.2482	0.2482	26.8	20.05	23.75	141	14.8	8.72
G3V1K1	Coiled-coil-helix-coiled-coil-helix domain containing 3, isoform CRA_b OS=Homo sapiens GN=CHCHD3 PE=4 SV=1 - [G3V1K1_HUMAN]	0.3261	4	6	6	22	54927	0.887	0.941	1.323	1.086	5	4	5	8	6	8	0.2101	0.3261	0.2101	23.69	18.26	24.96	138	15.5	8.63
P09960	Leukotriene A-4 hydrolase OS=Homo sapiens GN=LTA4H PE=1 SV=2 - [LKHA4_HUMAN]	0.3257	2	14	14	72	4048	1.231	0.945	1.044	1.243	13	12	13	22	24	26	0.3257	0.2733	0.2962	66.2	61.89	70.54	611	69.2	6.18
O43396	Thioredoxin-like protein 1 OS=Homo sapiens GN=TXNL1 PE=1 SV=3 - [TXNL1_HUMAN]	0.3253	1	6	6	26	9352	1.125	0.78	0.93	1.405	5	4	5	11	7	8	0.3253	0.2664	0.3183	31.32	20.79	24.69	289	32.2	4.96
P07203	Glutathione peroxidase 1 OS=Homo sapiens GN=GPX1 PE=1 SV=4 - [GPX1_HUMAN]	0.3251	1	5	5	29	2876	0.827	1.117	1.011	0.883	5	5	5	10	9	10	0.3251	0.3251	0.3251	31.05	24.07	26.5	203	22.1	6.55
	>sp|CATA_HUMAN|	0.3251	2	10	10	48		0.715	0.891	1.109	0.817	10	7	9	16	15	17	0.3251	0.2072	0.3004	56.24	48.19	55.46	526	59.6	7.39
P43243	Matrin-3 OS=Homo sapiens GN=MATR3 PE=1 SV=2 - [MATR3_HUMAN]	0.3247	2	18	18	93	9782	1.07	1.093	0.837	0.806	16	16	14	32	33	28	0.268	0.3081	0.2373	97.83	91.28	80.98	847	94.6	6.25
Q8NHG7	Small VCP/p97-interacting protein OS=Homo sapiens GN=SVIP PE=2 SV=1 - [SVIP_HUMAN]	0.3247	1	2	2	12	258010	1.147	0.958	0.99	1.222	1	2	1	4	4	4	0.1429	0.3247	0.1429	10.64	10.19	10.1	77	8.4	8.91
Q9UJD0	Regulating synaptic membrane exocytosis protein 3 OS=Homo sapiens GN=RIMS3 PE=1 SV=1 - [RIMS3_HUMAN]	0.3247	1	6	6	20	9783	0.744	0.987	1.155	0.908	5	5	5	7	7	6	0.2532	0.2662	0.2662	20.35	16.39	17.03	308	32.8	9.29
P43034	Platelet-activating factor acetylhydrolase IB subunit alpha OS=Homo sapiens GN=PAFAH1B1 PE=1 SV=2 - [LIS1_HUMAN]	0.3244	1	11	11	45	5048	0.999	0.892	0.926	1.142	8	9	8	15	16	14	0.2854	0.2854	0.2683	41.16	46.19	38.28	410	46.6	7.37
E7EMM4	Acid ceramidase subunit beta OS=Homo sapiens GN=ASAH1 PE=4 SV=1 - [E7EMM4_HUMAN]	0.3243	4	8	8	43	427	1.503	0.97	1.09	1.56	8	8	8	14	14	15	0.3243	0.3243	0.3243	37.89	34.15	46.54	370	41.8	8.12
Q9UQ03-2	Isoform 2 of Coronin-2B OS=Homo sapiens GN=CORO2B - [COR2B_HUMAN]	0.3242	2	10	10	65	10391	0.971	0.979	0.98	0.852	9	9	10	24	18	23	0.2737	0.3242	0.3242	59.89	36.58	56.14	475	54.4	8.15
P62826	GTP-binding nuclear protein Ran OS=Homo sapiens GN=RAN PE=1 SV=3 - [RAN_HUMAN]	0.3241	2	6	6	46	5901	0.906	0.929	1.141	1.071	6	6	6	18	13	15	0.3241	0.3241	0.3241	60.79	39.2	50.75	216	24.4	7.49
P20338	Ras-related protein Rab-4A OS=Homo sapiens GN=RAB4A PE=1 SV=2 - [RAB4A_HUMAN]	0.3239	2	3	6	63	5867	0.865	1.016	1	0.87	5	5	5	19	22	22	0.2582	0.2535	0.2582	50.55	57.88	53.9	213	23.9	6.07
P54577	Tyrosine--tRNA ligase, cytoplasmic OS=Homo sapiens GN=YARS PE=1 SV=4 - [SYYC_HUMAN]	0.3239	1	14	14	44	8565	1.056	0.941	0.93	1.083	10	10	11	14	15	15	0.2367	0.2557	0.2557	35.75	37.73	33.01	528	59.1	7.05
Q08495	Dematin OS=Homo sapiens GN=EPB49 PE=1 SV=3 - [DEMA_HUMAN]	0.3235	1	1	8	56	2039					8	6	8	19	16	21	0.3235	0.2494	0.3235	48.49	42.01	53.41	405	45.5	8.88
P37837	Transaldolase OS=Homo sapiens GN=TALDO1 PE=1 SV=2 - [TALDO_HUMAN]	0.3234	1	10	10	81	6888	1.336	0.91	1.159	1.72	10	9	9	28	26	27	0.3234	0.3086	0.3086	83.89	73.84	74.26	337	37.5	6.81
D6R938	Calcium/calmodulin-dependent protein kinase (CaM kinase) II delta, isoform CRA_e OS=Homo sapiens GN=CAMK2D PE=4 SV=1 - [D6R938_HUMAN]	0.3233	7	6	14	190	817	0.704	1.225	1.432	0.858	14	10	11	66	60	64	0.3233	0.2309	0.245	174.1	160.04	179.48	498	56.3	7.25
P28289	Tropomodulin-1 OS=Homo sapiens GN=TMOD1 PE=1 SV=1 - [TMOD1_HUMAN]	0.3231	1	8	8	26	7111	0.674	0.97	1.302	0.955	8	5	4	12	7	7	0.3231	0.2312	0.1699	37.03	23.23	17.4	359	40.5	5.1
P15121	Aldose reductase OS=Homo sapiens GN=AKR1B1 PE=1 SV=3 - [ALDR_HUMAN]	0.3228	2	7	8	47	231	1.274	1.002	0.998	1.183	5	7	6	15	15	17	0.2025	0.2975	0.2627	32.05	24.1	31.63	316	35.8	6.98
Q16543	Hsp90 co-chaperone Cdc37 OS=Homo sapiens GN=CDC37 PE=1 SV=1 - [CDC37_HUMAN]	0.3228	1	9	9	56	11140	0.84	0.897	1.244	1.238	8	7	7	21	16	19	0.2698	0.2804	0.2566	62.72	31.97	56.71	378	44.4	5.25
F8VYE8	Serine/threonine-protein phosphatase OS=Homo sapiens GN=PPP1CC PE=3 SV=1 - [F8VYE8_HUMAN]	0.3224	4	1	6	13						6			13			0.3224			38.73			304	34.9	5.26
Q14247-3	Isoform 3 of Src substrate cortactin OS=Homo sapiens GN=CTTN - [SRC8_HUMAN]	0.3216	2	12	12	60	2017	0.82	1.875	1.047	0.868	11	10	10	22	21	17	0.3177	0.3041	0.3021	66.16	59.25	54.8	513	57.4	5.33
F8VR50	Actin-related protein 2/3 complex subunit 3 (Fragment) OS=Homo sapiens GN=ARPC3 PE=4 SV=1 - [F8VR50_HUMAN]	0.3214	4	3	3	20		0.931	1.094	0.927	0.815	3	3	3	6	8	6	0.3214	0.3214	0.3214	10.86	12.44	10.7	84	9.7	7.93
O43674-2	Isoform 2 of NADH dehydrogenase [ubiquinone] 1 beta subcomplex subunit 5, mitochondrial OS=Homo sapiens GN=NDUFB5 - [NDUB5_HUMAN]	0.3212	5	3	3	11	4711	0.813	0.912	1.171	1.15	2	2	2	5	3	3	0.1679	0.1679	0.2336	13.48	8.16	10.22	137	15.7	7.56
B4DTU0	CD166 antigen OS=Homo sapiens GN=ALCAM PE=2 SV=1 - [B4DTU0_HUMAN]	0.3211	3	14	14	64	214	1.496	1.006	0.967	1.426	10	7	10	24	19	21	0.2684	0.1702	0.193	65.13	56.19	58.76	570	63.6	7.3
F8W8X7	Neurofascin OS=Homo sapiens GN=NFASC PE=4 SV=1 - [F8W8X7_HUMAN]	0.3211	5	4	32	232		1.166	0.819	0.786	1.143	25	27	25	78	77	77	0.268	0.2835	0.2949	211.02	192.35	189.32	1224	137.5	7.46
P20290-2	Isoform 2 of Transcription factor BTF3 OS=Homo sapiens GN=BTF3 - [BTF3_HUMAN]	0.321	4	3	3	4	689					2	1	1	2	1	1	0.321	0.142	0.1358	3.7	2.18	2.54	162	17.7	7.5
A0M8Q6	Ig lambda-7 chain C region OS=Homo sapiens GN=IGLC7 PE=1 SV=2 - [LAC7_HUMAN]	0.3208	4	1	2	49	28834					2	2	2	18	18	13	0.3208	0.3208	0.3208	53.08	53.22	40.21	106	11.3	8.28
P0CG04	Ig lambda-1 chain C regions OS=Homo sapiens GN=IGLC1 PE=1 SV=1 - [LAC1_HUMAN]	0.3208	2	1	2	17	3537					2	2	2	6	7	4	0.3208	0.3208	0.3208	15.18	16.99	9.19	106	11.3	7.87
P31930	Cytochrome b-c1 complex subunit 1, mitochondrial OS=Homo sapiens GN=UQCRC1 PE=1 SV=3 - [QCR1_HUMAN]	0.3208	1	16	16	193	7384	0.712	1.065	1.188	0.781	13	13	16	66	57	70	0.3188	0.3208	0.3208	198.92	178.78	219.61	480	52.6	6.37
H0Y3U0	Parvalbumin alpha (Fragment) OS=Homo sapiens GN=PVALB PE=4 SV=1 - [H0Y3U0_HUMAN]	0.3208	2	1	3	3					0.658		1	2		1	2		0.1132	0.2075		0	4.67	106	11.6	5.07
P55795	Heterogeneous nuclear ribonucleoprotein H2 OS=Homo sapiens GN=HNRNPH2 PE=1 SV=1 - [HNRH2_HUMAN]	0.3207	1	5	8	53	3188	0.941	1.15		0.932	6	5	7	18	17	18	0.2739	0.1915	0.2628	55.3	52.12	54.04	449	49.2	6.3
F5GWL8	Leucine zipper transcription factor-like protein 1 OS=Homo sapiens GN=LZTFL1 PE=4 SV=1 - [F5GWL8_HUMAN]	0.3203	4	9	9	23	54585	0.83	0.769	1.269	1.28	7	7	3	10	9	4	0.2773	0.2813	0.1484	28.66	31.66	14.14	256	29.3	5.48
P42658-2	Isoform DPPX-S of Dipeptidyl aminopeptidase-like protein 6 OS=Homo sapiens GN=DPP6 - [DPP6_HUMAN]	0.32	2	17	17	75	1804	0.699	1.085	1.361	0.757	15	15	15	26	23	26	0.2889	0.2727	0.2889	76.06	52.63	76.57	803	91.3	6.33
P63215	Guanine nucleotide-binding protein G(I)/G(S)/G(O) subunit gamma-3 OS=Homo sapiens GN=GNG3 PE=2 SV=1 - [GBG3_HUMAN]	0.32	1	3	3	54	2785	0.814	1.065	1.368	1.042	3	2	2	18	19	17	0.32	0.2267	0.2267	50.15	54	48.67	75	8.3	7.78
Q9UL25	Ras-related protein Rab-21 OS=Homo sapiens GN=RAB21 PE=1 SV=3 - [RAB21_HUMAN]	0.32	1	5	5	14	23011	1.228	1.046	0.97	0.994	5	2	4	6	2	6	0.32	0.16	0.2667	14.96	5.46	14.93	225	24.3	7.94
P10909-4	Isoform 4 of Clusterin OS=Homo sapiens GN=CLU - [CLUS_HUMAN]	0.3197	4	12	12	134	1191	1.294	1.059	0.983	1.276	10	10	11	43	47	44	0.3101	0.2957	0.2981	127.93	119.82	125.55	416	48.8	6.71
	>sp|K1C9_HUMAN|	0.3194	2	7	7	30		0.97	1.342	1.28	0.807	5	6	6	14	8	8	0.2568	0.2793	0.297	21.68	14.19	12.13	623	62.1	5.3
B2RB89	Protein kinase, cAMP-dependent, catalytic, beta, isoform CRA_a OS=Homo sapiens GN=PRKACB PE=2 SV=1 - [B2RB89_HUMAN]	0.3191	10	4	10	44	5567					10	6	9	16	12	16	0.3191	0.245	0.3162	49.73	34.66	48.37	351	40.6	8.78
D3DQ66	DnaJ (Hsp40) homolog, subfamily C, member 6, isoform CRA_c OS=Homo sapiens GN=DNAJC6 PE=4 SV=1 - [D3DQ66_HUMAN]	0.3189	3	17	17	81	9829	0.871	0.966	1.222	0.992	15	14	13	30	29	22	0.2956	0.2644	0.2811	79.85	66.37	56.54	900	98.6	7.36
F5GY50	Prostaglandin reductase 1 OS=Homo sapiens GN=PTGR1 PE=4 SV=1 - [F5GY50_HUMAN]	0.3189	2	6	6	21	22949					4	4	5	7	7	7	0.2326	0.2159	0.2425	18.71	16.97	17.07	301	32.9	7.2
Q9NQE9	Histidine triad nucleotide-binding protein 3 OS=Homo sapiens GN=HINT3 PE=1 SV=1 - [HINT3_HUMAN]	0.3187	1	5	5	19	135114	1.095	0.925	0.93	1.09	5	5	4	8	7	4	0.3187	0.3187	0.2637	15.62	14.9	10.54	182	20.3	6.6
O75323	Protein NipSnap homolog 2 OS=Homo sapiens GN=GBAS PE=1 SV=1 - [NIPS2_HUMAN]	0.3182	1	6	6	36	2631	0.718	5.666		0.133	5	4	6	13	12	11	0.2797	0.2098	0.3182	34.55	34.82	28.03	286	33.7	9.36
P63313	Thymosin beta-10 OS=Homo sapiens GN=TMSB10 PE=1 SV=2 - [TYB10_HUMAN]	0.3182	2	2	2	11	9168					2	2	2	4	3	4	0.3182	0.3182	0.3182	11.14	7.16	5.72	44	5	5.36
Q9Y305-2	Isoform 2 of Acyl-coenzyme A thioesterase 9, mitochondrial OS=Homo sapiens GN=ACOT9 - [ACOT9_HUMAN]	0.3177	3	11	11	39	23597	1.088	0.964	1.069	1.119	7	6	9	11	12	16	0.2192	0.1946	0.2611	22.94	34.17	42.84	406	46.3	7.97
F8WA05	Pre-B-cell leukemia transcription factor 1 (Fragment) OS=Homo sapiens GN=PBX1 PE=4 SV=1 - [F8WA05_HUMAN]	0.3176	12	2	2	3	5087					1	1	1	1	1	1	0.1706	0.1706	0.1471	4.28	4.13	0	170	18.1	5.52
Q99963-4	Isoform 4 of Endophilin-A3 OS=Homo sapiens GN=SH3GL3 - [SH3G3_HUMAN]	0.3176	3	8	8	46	6457	0.944	0.945	1.091	1.198	7	6	7	15	14	17	0.3176	0.2735	0.2735	49.65	44.68	54.93	340	38.7	8.47
P33316	Deoxyuridine 5'-triphosphate nucleotidohydrolase, mitochondrial OS=Homo sapiens GN=DUT PE=1 SV=4 - [DUT_HUMAN]	0.3175	1	5	5	15	1854					4	4	4	5	5	5	0.2738	0.2579	0.2579	13.27	14.2	15.52	252	26.5	9.36
A8K8G0	Hepatoma-derived growth factor OS=Homo sapiens GN=HDGF PE=2 SV=1 - [A8K8G0_HUMAN]	0.3173	5	3	3	6	3068					3	1	2	3	1	2	0.3173	0.0817	0.1635	10.49	3.43	6.05	208	22.9	4.55
P14649	Myosin light chain 6B OS=Homo sapiens GN=MYL6B PE=1 SV=1 - [MYL6B_HUMAN]	0.3173	2	3	6	28	140465	0.825	0.763	1.224	1.376	5	2	5	12	6	10	0.2548	0.1106	0.2885	32.34	17.76	27.03	208	22.7	5.73
H7BZJ3	Protein disulfide-isomerase A3 (Fragment) OS=Homo sapiens GN=PDIA3 PE=4 SV=1 - [H7BZJ3_HUMAN]	0.3171	1	1	3	42						3	3	3	14	13	15	0.3171	0.3171	0.3171	40.58	34.91	42.43	123	13.5	7.3
Q00688	Peptidyl-prolyl cis-trans isomerase FKBP3 OS=Homo sapiens GN=FKBP3 PE=1 SV=1 - [FKBP3_HUMAN]	0.317	1	5	5	25	2287	1.048	0.671	0.915	1.49	4	5	5	7	9	9	0.2589	0.317	0.317	25.47	32.83	31.37	224	25.2	9.28
Q9HCH3	Copine-5 OS=Homo sapiens GN=CPNE5 PE=1 SV=2 - [CPNE5_HUMAN]	0.317	1	9	16	79	57699	0.87	1.079	1.336	1.196	15	11	11	30	25	24	0.3002	0.2597	0.2597	89.65	70.63	62.4	593	65.7	5.99
P51608	Methyl-CpG-binding protein 2 OS=Homo sapiens GN=MECP2 PE=1 SV=1 - [MECP2_HUMAN]	0.3169	2	11	11	36	4204				1.008	7	10	9	11	14	11	0.2881	0.2942	0.3169	32.43	24.49	27.02	486	52.4	9.95
Q7L266-2	Isoform 2 of L-asparaginase OS=Homo sapiens GN=ASRGL1 - [ASGL1_HUMAN]	0.3167	2	4	4	31	80150	0.965	1.056		0.906	2	3	4	8	10	13	0.1722	0.2389	0.3167	23.11	26.47	29.02	180	19	7.88
O43464-3	Isoform 3 of Serine protease HTRA2, mitochondrial OS=Homo sapiens GN=HTRA2 - [HTRA2_HUMAN]	0.3165	3	6	6	29	27429					4	5	5	10	10	9	0.1812	0.2523	0.2454	36.75	29.61	29.13	436	46.4	10.24
F8VVJ6	Rap guanine nucleotide exchange factor 3 OS=Homo sapiens GN=RAPGEF3 PE=4 SV=1 - [F8VVJ6_HUMAN]	0.3165	3	1	1	1								1			1			0.3165			0	79	8.8	8.81
Q9Y6I3-3	Isoform 3 of Epsin-1 OS=Homo sapiens GN=EPN1 - [EPN1_HUMAN]	0.3164	3	10	10	56	29924	0.935	0.931	1.096	1.071	9	10	8	16	21	19	0.3145	0.3164	0.2945	52.17	65.63	53.7	550	57.5	4.88
Q86X76-2	Isoform 1 of Nitrilase homolog 1 OS=Homo sapiens GN=NIT1 - [NIT1_HUMAN]	0.3162	3	5	5	18	4817	1.018	0.939	1.043	1.06	3	5	4	5	8	5	0.1409	0.3162	0.1924	14.91	23.15	14.22	291	31.8	6.87
Q9Y2J0	Rabphilin-3A OS=Homo sapiens GN=RPH3A PE=1 SV=1 - [RP3A_HUMAN]	0.3156	3	13	13	80	22895	0.478	0.844	0.999	0.608	13	8	8	35	23	22	0.3156	0.1916	0.196	97.89	60.1	61.99	694	76.8	8.34
Q96II6	NADH dehydrogenase (Ubiquinone) 1 beta subcomplex, 10, 22kDa, isoform CRA_a OS=Homo sapiens GN=NDUFB10 PE=2 SV=1 - [Q96II6_HUMAN]	0.3155	2	6	6	44	4716	0.831	0.901	1.15	1.153	6	6	5	15	16	13	0.3155	0.3155	0.3155	45.92	41.23	38.18	168	20.1	7.65
B4DJ66	26S proteasome non-ATPase regulatory subunit 13 OS=Homo sapiens GN=PSMD13 PE=2 SV=1 - [B4DJ66_HUMAN]	0.3151	3	7	7	43	5719	0.978	0.954	1.113	1.285	7	7	7	14	13	16	0.3151	0.3151	0.3151	35.28	30.79	37.92	311	35.3	6.01
A6NJH9	Eukaryotic translation initiation factor 1A, Y-chromosomal OS=Homo sapiens GN=EIF1AY PE=4 SV=1 - [A6NJH9_HUMAN]	0.315	3	2	2	5	9086	0.965	0.778	1.027	1.355	1	2	2	1	2	2	0.0787	0.315	0.315	3.08	2.07	5.77	127	14.4	5.34
F5GXD5	Dipeptidyl peptidase 3 OS=Homo sapiens GN=DPP3 PE=4 SV=1 - [F5GXD5_HUMAN]	0.315	5	11	11	50		1.07	0.881	1.369	1.658	10	9	8	17	18	15	0.2898	0.2866	0.2551	65.15	65.77	61.57	635	71	5.14
H0YDP7	39S ribosomal protein L49, mitochondrial (Fragment) OS=Homo sapiens GN=MRPL49 PE=4 SV=1 - [H0YDP7_HUMAN]	0.315	2	4	4	12		0.927	0.748	1.095	1.201	4	3	2	5	4	3	0.315	0.252	0.2047	13.97	11.71	9.18	127	14.7	10.21
P00491	Purine nucleoside phosphorylase OS=Homo sapiens GN=PNP PE=1 SV=2 - [PNPH_HUMAN]	0.3149	1	6	6	18	4860	1.451	0.842	0.929	1.573	4	5	4	6	6	6	0.2042	0.2561	0.218	14	15.24	18.7	289	32.1	6.95
P01593	Ig kappa chain V-I region AG OS=Homo sapiens PE=1 SV=1 - [KV101_HUMAN]	0.3148	1	2	2	11						2	2	2	3	4	4	0.3148	0.3148	0.3148	9.95	13.58	13.14	108	12	5.99
P67809	Nuclease-sensitive element-binding protein 1 OS=Homo sapiens GN=YBX1 PE=1 SV=3 - [YBOX1_HUMAN]	0.3148	2	5	5	32	4904					5	5	5	10	8	14	0.3148	0.3148	0.3148	31.19	24.35	22.84	324	35.9	9.88
Q7Z6L0-3	Isoform 3 of Proline-rich transmembrane protein 2 OS=Homo sapiens GN=PRRT2 - [PRRT2_HUMAN]	0.3144	3	4	4	54	112476	0.649	0.855	1.329	0.977	3	2	3	20	16	18	0.291	0.1405	0.3144	68.1	47.23	58.92	299	30.6	4.55
O00217	NADH dehydrogenase [ubiquinone] iron-sulfur protein 8, mitochondrial OS=Homo sapiens GN=NDUFS8 PE=1 SV=1 - [NDUS8_HUMAN]	0.3143	4	5	5	39	4728	0.901	0.791	1.009	1.149	5	4	5	12	13	14	0.3143	0.2048	0.3143	34.26	33.9	34.43	210	23.7	6.34
Q9H0E2	Toll-interacting protein OS=Homo sapiens GN=TOLLIP PE=1 SV=1 - [TOLIP_HUMAN]	0.3139	1	7	7	82	54472	0.91	0.848	1.204	1.01	7	7	7	31	25	26	0.3139	0.3139	0.3139	92.77	69.37	72.48	274	30.3	5.97
E7ENF9	Isochorismatase domain-containing protein 1 (Fragment) OS=Homo sapiens GN=ISOC1 PE=4 SV=1 - [E7ENF9_HUMAN]	0.3138	2	6	6	23		1.291	1.226	0.689	0.762	4	5	5	7	7	9	0.2594	0.3138	0.3054	21.65	21.19	25.51	239	26.4	7.77
Q92530	Proteasome inhibitor PI31 subunit OS=Homo sapiens GN=PSMF1 PE=1 SV=2 - [PSMF1_HUMAN]	0.3137	2	5	5	16	9491	1.226	0.964		0.993	4	2	4	7	4	5	0.3137	0.1624	0.2472	17.39	9.93	14.23	271	29.8	5.74
	>sp|SODC_HUMAN|	0.3137	2	5	6	70						6	5	5	25	23	22	0.3137	0.2614	0.3137	73.81	72.33	68.02	153	15.8	6.13
H0YDK9	Serine/threonine-protein phosphatase 6 regulatory subunit 3 (Fragment) OS=Homo sapiens GN=PPP6R3 PE=4 SV=1 - [H0YDK9_HUMAN]	0.3137	11	1	1	2		1.208	0.832		1.147		1	1		1	1		0.3137	0.3137		1.73	1.83	51	5.1	4.32
B4DP27	Transmembrane emp24 domain-containing protein 2 OS=Homo sapiens GN=TMED2 PE=2 SV=1 - [B4DP27_HUMAN]	0.3136	4	3	3	6	10959					2	1	3	2	1	3	0.2367	0.1657	0.3136	6.25	3.87	8.88	169	19.2	5.86
Q07955-3	Isoform ASF-3 of Serine/arginine-rich splicing factor 1 OS=Homo sapiens GN=SRSF1 - [SRSF1_HUMAN]	0.3134	3	5	5	30	6426	1.266	0.775	0.877	1.375	4	4	4	11	10	9	0.3134	0.2139	0.3134	29.53	27.32	28.25	201	22.4	7.94
Q15691	Microtubule-associated protein RP/EB family member 1 OS=Homo sapiens GN=MAPRE1 PE=1 SV=3 - [MARE1_HUMAN]	0.3134	1	6	6	28	22919	0.746	0.945	1.519	1.138	4	5	5	11	9	8	0.194	0.2388	0.2687	20.45	19.98	20.82	268	30	5.14
Q8TAM6	Ermin OS=Homo sapiens GN=ERMN PE=2 SV=1 - [ERMIN_HUMAN]	0.3134	2	11	11	73	57471	1.519	0.733	0.759	1.625	9	9	9	25	27	21	0.3099	0.3134	0.3134	67.06	67.2	61.27	284	32.8	4.84
D6RAN4	60S ribosomal protein L9 (Fragment) OS=Homo sapiens GN=RPL9 PE=4 SV=1 - [D6RAN4_HUMAN]	0.3132	2	4	4	15		0.866	0.854	1.227	1.283	4	4	3	6	5	4	0.3132	0.3132	0.3077	17.36	15.99	14.25	182	20.9	10.2
O43678	NADH dehydrogenase [ubiquinone] 1 alpha subcomplex subunit 2 OS=Homo sapiens GN=NDUFA2 PE=1 SV=3 - [NDUA2_HUMAN]	0.3131	1	2	2	42	4695	0.659	1.2	1.262	0.716	2	2	2	16	13	13	0.3131	0.3131	0.3131	50.96	44.78	46.35	99	10.9	9.57
P21695	Glycerol-3-phosphate dehydrogenase [NAD(+)], cytoplasmic OS=Homo sapiens GN=GPD1 PE=1 SV=4 - [GPDA_HUMAN]	0.3123	1	7	7	27	2819	1.38	0.999	1.093	1.452	7	6	5	10	10	7	0.3123	0.2722	0.2464	27.37	18.26	9.8	349	37.5	6.18
E9PCJ3	Band 4.1-like protein 1 OS=Homo sapiens GN=EPB41L1 PE=4 SV=1 - [E9PCJ3_HUMAN]	0.3121	1	11	17	74				0.941	1.443	15	12	15	27	21	26	0.2724	0.215	0.2589	86.04	61.43	76.64	958	103.8	5.22
P42704	Leucine-rich PPR motif-containing protein, mitochondrial OS=Homo sapiens GN=LRPPRC PE=1 SV=3 - [LPPRC_HUMAN]	0.3121	1	32	32	161	10128	0.767	1.005	1.305	0.923	25	30	26	55	56	50	0.2626	0.2912	0.2676	161.94	161.2	140.03	1394	157.8	6.13
Q9Y2Q5	Ragulator complex protein LAMTOR2 OS=Homo sapiens GN=LAMTOR2 PE=1 SV=1 - [LTOR2_HUMAN]	0.312	1	3	3	28	28956	1.272	0.943	1.05	1.42	3	2	3	9	9	10	0.312	0.216	0.312	19.96	10.69	16.61	125	13.5	5.4
O75436	Vacuolar protein sorting-associated protein 26A OS=Homo sapiens GN=VPS26A PE=1 SV=2 - [VP26A_HUMAN]	0.3119	1	7	7	21	9559	0.999	1.06	0.949	0.89	4	6	6	6	8	7	0.1774	0.2691	0.2599	19.19	24.31	22.7	327	38.1	6.57
Q9NXA8-4	Isoform 4 of NAD-dependent protein deacylase sirtuin-5, mitochondrial OS=Homo sapiens GN=SIRT5 - [SIR5_HUMAN]	0.3119	3	6	6	14	23408	0.691	1.198	1.573	0.926	4	5	3	5	5	4	0.3069	0.3119	0.1584	16.7	14.62	10.26	202	21.7	6.4
P62701	40S ribosomal protein S4, X isoform OS=Homo sapiens GN=RPS4X PE=1 SV=2 - [RS4X_HUMAN]	0.3118	1	7	7	26	6191	0.959	0.96	1.05	0.971	6	7	6	7	10	9	0.289	0.3118	0.289	24.41	28.22	25.57	263	29.6	10.15
Q14558	Phosphoribosyl pyrophosphate synthase-associated protein 1 OS=Homo sapiens GN=PRPSAP1 PE=1 SV=2 - [KPRA_HUMAN]	0.3118	2	7	7	39	5635	0.887	1.659	1.116	0.595	7	5	6	13	12	14	0.3118	0.2303	0.2781	40.03	36.18	43.64	356	39.4	7.2
A8MWX9	Dynactin subunit 1 OS=Homo sapiens GN=DCTN1 PE=4 SV=2 - [A8MWX9_HUMAN]	0.3117	17	28	29	114		1.094	0.994	1.23	1.063	22	20	18	41	36	37	0.2498	0.2403	0.2387	133.56	123.48	124.88	1261	139.7	5.67
H0YE68	Histone-lysine N-methyltransferase NSD3 (Fragment) OS=Homo sapiens GN=WHSC1L1 PE=4 SV=1 - [H0YE68_HUMAN]	0.3117	7	1	1	1						1			1			0.3117			2.47			77	8.6	10.27
Q99471	Prefoldin subunit 5 OS=Homo sapiens GN=PFDN5 PE=1 SV=2 - [PFD5_HUMAN]	0.3117	1	4	4	33	5204	1.087	1.097	0.88	0.889	4	4	4	11	10	12	0.3117	0.3117	0.3117	32.68	29.07	35.17	154	17.3	6.33
P50213	Isocitrate dehydrogenase [NAD] subunit alpha, mitochondrial OS=Homo sapiens GN=IDH3A PE=1 SV=1 - [IDH3A_HUMAN]	0.3115	1	12	12	160	3419	0.781	1.1	1.238	0.853	10	11	11	50	54	56	0.3115	0.2896	0.2896	137.49	122.91	143.74	366	39.6	6.92
Q9UMS4	Pre-mRNA-processing factor 19 OS=Homo sapiens GN=PRPF19 PE=1 SV=1 - [PRP19_HUMAN]	0.3115	1	7	7	22	27339	1.069	0.972	1.052	1.2	6	5	6	7	8	7	0.2421	0.2163	0.3115	19.64	27.14	22.61	504	55.1	6.61
Q9Y230	RuvB-like 2 OS=Homo sapiens GN=RUVBL2 PE=1 SV=3 - [RUVB2_HUMAN]	0.311	2	10	10	30	10856	1.175	1.017	0.979	0.953	8	7	8	10	9	11	0.2592	0.2117	0.2462	29.9	26.51	25.12	463	51.1	5.64
Q13449	Limbic system-associated membrane protein OS=Homo sapiens GN=LSAMP PE=1 SV=2 - [LSAMP_HUMAN]	0.3107	3	9	9	194	4045	0.842	0.917	1.476	1.385	8	7	9	64	65	65	0.287	0.2633	0.3107	193.63	180.44	191.2	338	37.4	6.98
Q7Z4S6-2	Isoform 2 of Kinesin-like protein KIF21A OS=Homo sapiens GN=KIF21A - [KI21A_HUMAN]	0.3107	8	28	30	139	55605	0.879	0.966	1.194	0.918	23	26	25	43	49	47	0.2607	0.2631	0.2631	148.2	144.33	143.04	1661	185.4	6.42
B4DXW1	Actin-related protein 3 OS=Homo sapiens GN=ACTR3 PE=2 SV=1 - [B4DXW1_HUMAN]	0.3106	2	7	10	67	10096	1.121	1.05	0.894	0.916	8	10	9	22	24	21	0.2834	0.3106	0.3052	66.4	69.76	57.7	367	42	5.62
Q14738-2	Isoform Delta-2 of Serine/threonine-protein phosphatase 2A 56 kDa regulatory subunit delta isoform OS=Homo sapiens GN=PPP2R5D - [2A5D_HUMAN]	0.3105	2	12	13	85	5528	1.045	0.842	0.882	1.164	12	11	9	31	28	26	0.2947	0.2877	0.2737	61.84	51.83	50.94	570	66.1	7.56
Q14344	Guanine nucleotide-binding protein subunit alpha-13 OS=Homo sapiens GN=GNA13 PE=1 SV=2 - [GNA13_HUMAN]	0.3103	1	9	10	89	10672	1.557	0.963	0.949	1.495	8	9	9	29	30	30	0.2228	0.2785	0.2546	58.87	71.72	70.3	377	44	8
F5GWF7	Protein AMN1 homolog (Fragment) OS=Homo sapiens GN=AMN1 PE=4 SV=1 - [F5GWF7_HUMAN]	0.3103	4	1	1	1								1			1			0.3103			3.09	87	9.8	9.25
P48637	Glutathione synthetase OS=Homo sapiens GN=GSS PE=1 SV=1 - [GSHB_HUMAN]	0.3101	2	10	10	66	2937	0.951	1.042	0.929	0.839	9	8	9	21	22	23	0.2764	0.2489	0.2637	73.8	66.97	76.12	474	52.4	5.92
O95757	Heat shock 70 kDa protein 4L OS=Homo sapiens GN=HSPA4L PE=1 SV=3 - [HS74L_HUMAN]	0.3099	2	19	21	102	22824	0.913	0.872	1.104	1.09	21	17	18	35	31	36	0.3099	0.2265	0.2777	94.4	85.02	99.76	839	94.5	5.88
B4DQ19	GTP-binding protein SAR1a OS=Homo sapiens GN=SAR1A PE=2 SV=1 - [B4DQ19_HUMAN]	0.3097	2	4	4	24	56681	1.137	0.998	1.026	1.159	4	4	4	9	7	8	0.3097	0.3097	0.3097	28.43	23.74	26.76	155	17.5	5.85
B4DSS5	Uncharacterized protein KIAA0513 OS=Homo sapiens GN=KIAA0513 PE=2 SV=1 - [B4DSS5_HUMAN]	0.3092	2	10	10	33	9764	0.722	0.795	1.081	0.951	6	5	9	9	7	17	0.1397	0.1771	0.2893	24.94	21.76	44.36	401	45.5	5.15
Q8WW12-3	Isoform 3 of PEST proteolytic signal-containing nuclear protein OS=Homo sapiens GN=PCNP - [PCNP_HUMAN]	0.3091	3	1	1	1	57092					1			1			0.3091			0			55	6.2	9.7
A6NGP5	Hematological and neurological-expressed 1-like protein OS=Homo sapiens GN=HN1L PE=2 SV=2 - [A6NGP5_HUMAN]	0.309	5	3	3	11	90861	1.264	1.044	0.857	1.033	3	3	3	3	4	4	0.309	0.309	0.309	11.83	14.96	13.22	178	18.9	9.45
O95197-2	Isoform 2 of Reticulon-3 OS=Homo sapiens GN=RTN3 - [RTN3_HUMAN]	0.309	3	20	20	57	10313	0.889	0.798	1.085	1.199	13	15	13	19	20	18	0.1698	0.2507	0.2122	55.84	58.41	51.38	1013	110.6	4.97
Q9H1E3	Nuclear ubiquitous casein and cyclin-dependent kinases substrate OS=Homo sapiens GN=NUCKS1 PE=1 SV=1 - [NUCKS_HUMAN]	0.3086	1	6	6	34	64710					5	4	6	10	9	15	0.3086	0.3086	0.3086	20.6	18.75	34.94	243	27.3	5.08
H7BXM2	Protein prune homolog OS=Homo sapiens GN=PRUNE PE=4 SV=1 - [H7BXM2_HUMAN]	0.3083	3	8	8	25		1.1	0.97	0.858	1.068	7	7	6	9	9	7	0.2824	0.2694	0.215	26.05	24.57	19.66	386	42.5	5.57
P50570-2	Isoform 2 of Dynamin-2 OS=Homo sapiens GN=DNM2 - [DYN2_HUMAN]	0.3083	2	3	22	46	1785							22			46			0.3083			111.73	866	97.6	7.64
P62249	40S ribosomal protein S16 OS=Homo sapiens GN=RPS16 PE=1 SV=2 - [RS16_HUMAN]	0.3082	1	5	5	16	6217	1.108	1.03	0.922	0.995	5	3	4	7	4	5	0.3082	0.2055	0.226	17.92	9.89	13.38	146	16.4	10.21
Q14165	Malectin OS=Homo sapiens GN=MLEC PE=1 SV=1 - [MLEC_HUMAN]	0.3082	3	7	7	11	9761	1.045	1.007	1.018	1.126	6	1	3	6	1	4	0.2295	0.0548	0.1575	18.56	3.78	9.12	292	32.2	5.41
P54727	UV excision repair protein RAD23 homolog B OS=Homo sapiens GN=RAD23B PE=1 SV=1 - [RD23B_HUMAN]	0.3081	1	7	8	32	5887	0.987	0.806	1.186	1.4	7	7	6	9	11	12	0.2665	0.3081	0.2665	23.65	24.09	30.64	409	43.1	4.84
Q9UJ70	N-acetyl-D-glucosamine kinase OS=Homo sapiens GN=NAGK PE=1 SV=4 - [NAGK_HUMAN]	0.3081	1	7	7	33	55577	1.359	1.001	1.029	1.112	7	7	7	12	10	11	0.3081	0.3081	0.3081	38.11	32.91	36.05	344	37.4	6.24
A6NHK2	Small nuclear ribonucleoprotein E OS=Homo sapiens GN=SNRPE PE=4 SV=1 - [A6NHK2_HUMAN]	0.3077	2	2	2	3		1.124	0.932	0.811	0.974	2		1	2		1	0.3077		0.3077	4.21		0	52	5.9	5.95
H0YJ10	Uncharacterized protein (Fragment) OS=Homo sapiens PE=4 SV=1 - [H0YJ10_HUMAN]	0.3077	1	1	2	4							2	2		2	2		0.3077	0.3077		6.94	6.09	91	10.7	8.19
F5GZU9	Synaptotagmin-7 OS=Homo sapiens GN=SYT7 PE=4 SV=1 - [F5GZU9_HUMAN]	0.3075	1	2	9	16	9066	0.779	0.982		0.884			9			16			0.3075			35.61	478	52.8	9.39
P21397	Amine oxidase [flavin-containing] A OS=Homo sapiens GN=MAOA PE=1 SV=1 - [AOFA_HUMAN]	0.3074	1	11	13	76	4128	0.958	1.1	1.274	1.024	13	11	11	27	26	23	0.3074	0.2979	0.2676	71.12	66.69	66.36	527	59.6	7.85
P00492	Hypoxanthine-guanine phosphoribosyltransferase OS=Homo sapiens GN=HPRT1 PE=1 SV=2 - [HPRT_HUMAN]	0.3073	1	6	6	34	3251	0.768	1.083	1.198	0.801	6	6	4	14	12	8	0.3073	0.3073	0.211	39.68	28.41	23.76	218	24.6	6.68
F5GXG4	Serine/threonine-protein phosphatase PGAM5, mitochondrial OS=Homo sapiens GN=PGAM5 PE=4 SV=1 - [F5GXG4_HUMAN]	0.3071	2	4	4	14		0.876	1.064	0.918	0.735	4	3	3	5	4	5	0.3071	0.2857	0.2857	17.02	8.99	15.19	140	15.9	7.02
O75396	Vesicle-trafficking protein SEC22b OS=Homo sapiens GN=SEC22B PE=1 SV=4 - [SC22B_HUMAN]	0.307	1	7	7	41	9554	1.208	1.023	0.872	1.009	7	6	7	16	12	13	0.307	0.3023	0.307	52.86	40.71	44.3	215	24.6	6.92
P38159	RNA-binding motif protein, X chromosome OS=Homo sapiens GN=RBMX PE=1 SV=3 - [RBMX_HUMAN]	0.3069	1	3	9	44	27316	1.095	0.873	1.06	1.27	8	7	8	13	14	17	0.2711	0.2506	0.2864	37.6	39.65	37.16	391	42.3	10.05
H0YFP0	Calcium-dependent secretion activator 1 (Fragment) OS=Homo sapiens GN=CADPS PE=4 SV=1 - [H0YFP0_HUMAN]	0.3066	1	2	5	33						5	4	5	12	9	12	0.3066	0.2877	0.3066	27.43	23.88	29.2	212	24.2	7.88
B4E241	Serine/arginine-rich-splicing factor 3 OS=Homo sapiens GN=SRSF3 PE=2 SV=1 - [B4E241_HUMAN]	0.3065	2	2	3	32	6428					2	3	3	10	12	10	0.3065	0.3065	0.3065	23.59	25.63	24.43	124	14.2	10.08
O00487	26S proteasome non-ATPase regulatory subunit 14 OS=Homo sapiens GN=PSMD14 PE=1 SV=1 - [PSDE_HUMAN]	0.3065	1	4	4	38	10213	1.02	1.01	1.071	1.059	4	4	3	13	13	12	0.3065	0.3065	0.1968	44.73	39.27	37.79	310	34.6	6.52
Q9UHA4	Ragulator complex protein LAMTOR3 OS=Homo sapiens GN=LAMTOR3 PE=1 SV=1 - [LTOR3_HUMAN]	0.3065	1	2	2	4	8649	1.432	0.83	0.742	1.275	1	1	1	1	1	2	0.0806	0.2258	0.2258	2.75	3.12	7.77	124	13.6	7.34
P51571	Translocon-associated protein subunit delta OS=Homo sapiens GN=SSR4 PE=1 SV=1 - [SSRD_HUMAN]	0.3064	1	4	4	13	6748	1.099	1.117	1.008	0.986	3	4	3	3	5	5	0.2312	0.3064	0.2312	7.49	14.07	10.46	173	19	6.15
D3YTI2	Low molecular weight phosphotyrosine protein phosphatase OS=Homo sapiens GN=ACP1 PE=4 SV=1 - [D3YTI2_HUMAN]	0.3059	2	2	2	4						1		2	1		3	0.2941		0.3059	0		7.81	85	9.4	8.35
O43752	Syntaxin-6 OS=Homo sapiens GN=STX6 PE=1 SV=1 - [STX6_HUMAN]	0.3059	1	4	5	11	10228					4	3	3	5	3	3	0.2549	0.2078	0.1412	16.88	8.21	6.47	255	29.2	4.93
P36969-2	Isoform Cytoplasmic of Phospholipid hydroperoxide glutathione peroxidase, mitochondrial OS=Homo sapiens GN=GPX4 - [GPX4_HUMAN]	0.3059	2	5	5	31						5	4	3	11	12	8	0.3059	0.3	0.1882	36.68	33.17	25.61	170	19.5	7.94
H0Y2V0	Kinesin family member 5C (Fragment) OS=Homo sapiens GN=KIF5C PE=3 SV=1 - [H0Y2V0_HUMAN]	0.3058	3	17	20	81		0.828	0.93	1.199	1.043	17	17	15	30	26	25	0.2558	0.286	0.2488	102.78	86.78	88.5	860	98.6	6.14
F5H6Z1	Pre-B-cell leukemia transcription factor-interacting protein 1 OS=Homo sapiens GN=PBXIP1 PE=4 SV=1 - [F5H6Z1_HUMAN]	0.3057	6	10	10	45		1.288	1.047	0.899	1.283	9	6	9	17	12	16	0.2643	0.1795	0.286	38.5	26.13	41.39	507	57.6	6.76
Q8WVJ2	NudC domain-containing protein 2 OS=Homo sapiens GN=NUDCD2 PE=1 SV=1 - [NUDC2_HUMAN]	0.3057	1	4	4	11	134492	0.96	0.957	1.275	1.274	4	2	2	5	3	3	0.3057	0.2229	0.2229	17	11.25	10.9	157	17.7	5.07
O94856-9	Isoform 9 of Neurofascin OS=Homo sapiens GN=NFASC - [NFASC_HUMAN]	0.3056	1	2	30	220	23114					23	25	23	75	71	74	0.2532	0.2685	0.2798	203.15	168.73	180.89	1240	137.5	6.14
P49821-2	Isoform 2 of NADH dehydrogenase [ubiquinone] flavoprotein 1, mitochondrial OS=Homo sapiens GN=NDUFV1 - [NDUV1_HUMAN]	0.3055	3	13	13	85	4723	0.887	0.947	1.068	0.955	13	7	8	32	28	25	0.3055	0.211	0.211	80.47	74.69	58.11	455	49.8	8.21
Q9UBC2-2	Isoform 2 of Epidermal growth factor receptor substrate 15-like 1 OS=Homo sapiens GN=EPS15L1 - [EP15R_HUMAN]	0.3055	1	3	16	64	58513					13	12	13	19	23	22	0.2341	0.2231	0.2308	68.65	69.86	67.11	910	99.5	5.08
P13639	Elongation factor 2 OS=Homo sapiens GN=EEF2 PE=1 SV=4 - [EF2_HUMAN]	0.3054	1	19	19	153	1938	0.943	0.772	0.886	1.456	17	14	14	55	49	49	0.2809	0.2494	0.2389	170.82	147.94	145.05	858	95.3	6.83
Q92747	Actin-related protein 2/3 complex subunit 1A OS=Homo sapiens GN=ARPC1A PE=1 SV=2 - [ARC1A_HUMAN]	0.3054	1	8	8	41	10552	0.85	1.004	0.974	0.85	7	6	6	15	12	14	0.2541	0.2892	0.2541	38.61	25.83	26.23	370	41.5	8.18
Q9UHV9	Prefoldin subunit 2 OS=Homo sapiens GN=PFDN2 PE=1 SV=1 - [PFD2_HUMAN]	0.3052	1	3	3	7	5202				0.779	3	1	1	4	1	2	0.3052	0.0779	0.0779	9.57	3.32	5.92	154	16.6	6.58
P58546	Myotrophin OS=Homo sapiens GN=MTPN PE=1 SV=2 - [MTPN_HUMAN]	0.3051	2	3	3	32	767558					3	3	2	11	12	9	0.3051	0.3051	0.2542	35.31	31.95	32.65	118	12.9	5.52
P62316	Small nuclear ribonucleoprotein Sm D2 OS=Homo sapiens GN=SNRPD2 PE=1 SV=1 - [SMD2_HUMAN]	0.3051	1	3	3	5	6633	1.452	0.927	0.676	1.145	2	2	1	2	2	1	0.2373	0.1441	0.0763	4	4.41	1.87	118	13.5	9.91
H0YA96	Heterogeneous nuclear ribonucleoprotein D0 (Fragment) OS=Homo sapiens GN=HNRNPD PE=4 SV=1 - [H0YA96_HUMAN]	0.3048	9	5	6	32						6	4	5	11	10	11	0.3048	0.2048	0.2476	33.32	28.68	28.97	210	23.9	9.58
P35268	60S ribosomal protein L22 OS=Homo sapiens GN=RPL22 PE=1 SV=2 - [RL22_HUMAN]	0.3047	1	3	3	12	6146	1.119	0.936	1.025	1.24	2	2	3	4	3	5	0.2031	0.2031	0.3047	7.18	4.91	9.09	128	14.8	9.19
Q8NEZ5-2	Isoform 2 of F-box only protein 22 OS=Homo sapiens GN=FBXO22 - [FBX22_HUMAN]	0.3043	5	1	1	1							1			1			0.3043			3.85		46	4.9	6.42
Q86VP6	Cullin-associated NEDD8-dissociated protein 1 OS=Homo sapiens GN=CAND1 PE=1 SV=2 - [CAND1_HUMAN]	0.3041	1	23	25	152	55832	1.102	1.003	0.974	1.055	22	23	22	50	54	48	0.287	0.2569	0.2691	150.27	155.8	148.33	1230	136.3	5.78
C9J6F7	Neuroserpin OS=Homo sapiens GN=SERPINI1 PE=3 SV=1 - [C9J6F7_HUMAN]	0.3038	2	3	3	7				1.174	1.226	2	3	1	2	4	1	0.1835	0.3038	0.0759	6.72	11.39	2.92	158	17.9	5.57
Q8WWX9	Selenoprotein M OS=Homo sapiens GN=SELM PE=1 SV=3 - [SELM_HUMAN]	0.3034	1	3	3	10	140606	1.102	0.952	1.022	1.146	3	2	3	4	3	3	0.3034	0.2069	0.3034	10.53	5.52	5.61	145	16.2	5.54
O60925	Prefoldin subunit 1 OS=Homo sapiens GN=PFDN1 PE=1 SV=2 - [PFD1_HUMAN]	0.3033	1	2	2	6	5201					2	2	2	2	2	2	0.3033	0.3033	0.3033	6.22	5.13	5.66	122	14.2	6.81
P62995-3	Isoform 3 of Transformer-2 protein homolog beta OS=Homo sapiens GN=TRA2B - [TRA2B_HUMAN]	0.3032	3	7	7	19	6434	0.977	1.031	0.962	0.989	6	4	5	7	5	7	0.3032	0.1755	0.2287	9.82	9.79	16.36	188	21.9	10.15
Q8NBX0	Saccharopine dehydrogenase-like oxidoreductase OS=Homo sapiens GN=SCCPDH PE=1 SV=1 - [SCPDL_HUMAN]	0.303	1	9	9	55	51097	0.97	1.114	0.957	0.903	8	7	8	21	17	17	0.2727	0.2657	0.296	73.33	47.28	50.35	429	47.1	9.14
P02792	Ferritin light chain OS=Homo sapiens GN=FTL PE=1 SV=2 - [FRIL_HUMAN]	0.3029	1	5	5	57	2512	1.436	1.209	0.968	1.187	5	5	5	19	19	19	0.3029	0.3029	0.3029	61.12	52.89	51.81	175	20	5.78
B4DU58	Macrophage-capping protein OS=Homo sapiens GN=CAPG PE=2 SV=1 - [B4DU58_HUMAN]	0.3028	4	5	5	28	822	1.482	0.949	0.809	1.246	4	3	2	11	9	8	0.2355	0.156	0.1284	38.18	30.08	27.98	327	36.2	6.25
Q9UHY7	Enolase-phosphatase E1 OS=Homo sapiens GN=ENOPH1 PE=1 SV=1 - [ENOPH_HUMAN]	0.3027	2	6	6	42	58478	1.495	0.745	0.772	1.601	5	5	6	14	13	15	0.2337	0.2337	0.3027	46.03	38.47	45.61	261	28.9	4.78
P08754	Guanine nucleotide-binding protein G(k) subunit alpha OS=Homo sapiens GN=GNAI3 PE=1 SV=3 - [GNAI3_HUMAN]	0.3023	1	5	9	137	2773	1.232	1.045	0.955	1.124	9	7	9	54	42	41	0.3023	0.274	0.3023	121.12	103.8	110.34	354	40.5	5.69
Q9H0B6	Kinesin light chain 2 OS=Homo sapiens GN=KLC2 PE=1 SV=1 - [KLC2_HUMAN]	0.3023	1	10	12	38	64837	0.951	0.875	0.937	1.021	9	9	10	11	13	14	0.2412	0.2154	0.2492	36.37	39.57	42.6	622	68.9	7.15
P17612	cAMP-dependent protein kinase catalytic subunit alpha OS=Homo sapiens GN=PRKACA PE=1 SV=2 - [KAPCA_HUMAN]	0.302	1	4	10	49	5566				1.024	9	8	9	17	14	18	0.302	0.2707	0.2991	50.49	36.02	52.33	351	40.6	8.79
Q9Y4I1-2	Isoform 2 of Unconventional myosin-Va OS=Homo sapiens GN=MYO5A - [MYO5A_HUMAN]	0.302	3	43	43	191		0.852	1.042	1.165	0.999	38	33	30	69	65	57	0.2648	0.2276	0.2133	199.44	176.72	172.05	1828	212.1	8.6
P37802	Transgelin-2 OS=Homo sapiens GN=TAGLN2 PE=1 SV=3 - [TAGL2_HUMAN]	0.3015	1	5	5	21	8407	1.101	0.938	1.065	1.065	3	3	5	6	7	8	0.2211	0.2211	0.3015	19.04	20.04	23.95	199	22.4	8.25
H0Y3H5	Aquaporin-4 OS=Homo sapiens GN=AQP4 PE=3 SV=1 - [H0Y3H5_HUMAN]	0.3014	3	8	8	27		1.347	0.965	0.679	1.147	6	5	4	10	9	8	0.2466	0.2511	0.2466	35.71	23.15	25.65	219	23.8	7.59
P12036	Neurofilament heavy polypeptide OS=Homo sapiens GN=NEFH PE=1 SV=4 - [NFH_HUMAN]	0.3012	3	24	27	277	4744	0.96	1.024	1.238	1.125	20	16	22	98	87	92	0.2086	0.1891	0.2719	276.29	227.53	246.22	1026	112.4	6.18
A2RRF3	EPS15L1 protein OS=Homo sapiens GN=EPS15L1 PE=2 SV=1 - [A2RRF3_HUMAN]	0.3011	1	1	14	38	58513					12		13	17		21	0.248		0.2878	61.07		65.87	754	83.2	5.08
O60256	Phosphoribosyl pyrophosphate synthase-associated protein 2 OS=Homo sapiens GN=PRPSAP2 PE=1 SV=1 - [KPRB_HUMAN]	0.3008	5	9	9	34	5636	1.211	1.015	0.905	1.049	7	7	5	12	11	11	0.2764	0.2575	0.187	40.54	31.49	34.5	369	40.9	7.44
Q15119-2	Isoform 2 of [Pyruvate dehydrogenase [lipoamide]] kinase isozyme 2, mitochondrial OS=Homo sapiens GN=PDK2 - [PDK2_HUMAN]	0.3003	2	6	6	19	5164	0.876	1.193	0.996	0.794	5	3	5	7	5	7	0.277	0.1778	0.2566	24.72	13.88	22.06	343	38.8	5.94
D6RAT0	40S ribosomal protein S3a OS=Homo sapiens GN=RPS3A PE=3 SV=1 - [D6RAT0_HUMAN]	0.2996	5	5	5	16		0.816	1.012	1.138	0.941	5	3	3	6	5	5	0.2996	0.1674	0.1674	20.03	16.43	17.14	227	25.9	9.42
Q86WA6-2	Isoform 2 of Valacyclovir hydrolase OS=Homo sapiens GN=BPHL - [BPHL_HUMAN]	0.2993	4	5	5	8	670	1.058	0.861	0.783	0.971	3	2	3	3	2	3	0.2044	0.1204	0.0876	6.46	2.31	3.32	274	31.1	8.5
B1AJQ6	Syntaxin 12 (Fragment) OS=Homo sapiens GN=STX12 PE=4 SV=1 - [B1AJQ6_HUMAN]	0.2991	3	5	5	32	23673					5	4	4	12	10	10	0.2991	0.2393	0.2393	45.1	37.6	36.52	234	26.7	5.03
P30040	Endoplasmic reticulum resident protein 29 OS=Homo sapiens GN=ERP29 PE=1 SV=4 - [ERP29_HUMAN]	0.2989	1	7	7	35	10961	0.895	0.984	1.107	1.008	6	7	6	12	12	11	0.2759	0.2989	0.2989	33.13	30.87	31.65	261	29	7.31
Q9Y5Z4-2	Isoform 2 of Heme-binding protein 2 OS=Homo sapiens GN=HEBP2 - [HEBP2_HUMAN]	0.2989	2	4	4	9	23593	1.296	1.089	1.002	1.192	3	3	2	4	3	2	0.25	0.2337	0.1848	8.85	9.16	6.48	184	20.8	4.78
Q9UMX0	Ubiquilin-1 OS=Homo sapiens GN=UBQLN1 PE=1 SV=2 - [UBQL1_HUMAN]	0.2988	1	4	9	48	29979					6	7	9	14	14	20	0.1545	0.2207	0.2988	44.72	30.32	52.17	589	62.5	5.11
F8WAV5	Protein-L-isoaspartate(D-aspartate) O-methyltransferase OS=Homo sapiens GN=PCMT1 PE=4 SV=1 - [F8WAV5_HUMAN]	0.2984	1	1	3	5						3			5			0.2984			11.95			124	12.9	8.87
E9PH29	Thioredoxin-dependent peroxide reductase, mitochondrial OS=Homo sapiens GN=PRDX3 PE=4 SV=1 - [E9PH29_HUMAN]	0.2983	2	10	10	120	10935	0.932	0.924	0.98	0.983	8	8	8	45	37	38	0.2983	0.2689	0.2689	133.84	108.84	110.51	238	25.8	7.46
P18206-2	Isoform 1 of Vinculin OS=Homo sapiens GN=VCL - [VINC_HUMAN]	0.2983	2	22	22	90	7414	1.236	1.035	0.856	1.118	15	19	21	28	31	31	0.2233	0.2636	0.2833	84.51	92.21	105.7	1066	116.6	6.09
Q9Y2X7	ARF GTPase-activating protein GIT1 OS=Homo sapiens GN=GIT1 PE=1 SV=2 - [GIT1_HUMAN]	0.2983	2	13	13	42	28964	0.808	1.134	1.033	0.742	10	10	11	15	13	14	0.2457	0.2668	0.2694	44.95	42.57	39.8	761	84.3	6.8
F8VTY8	Proliferation-associated protein 2G4 OS=Homo sapiens GN=PA2G4 PE=4 SV=1 - [F8VTY8_HUMAN]	0.2979	2	7	7	20		0.98	0.847	0.938	1.131	5	5	5	7	5	8	0.2367	0.1888	0.2261	25.48	15.28	25.41	376	41.7	5.54
P78318	Immunoglobulin-binding protein 1 OS=Homo sapiens GN=IGBP1 PE=1 SV=1 - [IGBP1_HUMAN]	0.2979	1	6	6	28	3476	0.879	0.936	0.931	0.921	4	6	5	7	10	11	0.2094	0.2979	0.2301	22.58	22.76	31.91	339	39.2	5.38
Q8WVM8	Sec1 family domain-containing protein 1 OS=Homo sapiens GN=SCFD1 PE=1 SV=4 - [SCFD1_HUMAN]	0.2975	1	11	11	40	23256	0.825	1.102		1.052	9	9	9	14	14	12	0.2508	0.2445	0.2632	51.36	45.21	40.63	642	72.3	6.27
Q99653	Calcium-binding protein p22 OS=Homo sapiens GN=CHP PE=1 SV=3 - [CHP1_HUMAN]	0.2974	4	6	6	23	11261	0.965	0.843	0.885	0.999	6	4	4	10	6	7	0.2974	0.241	0.2564	16.55	14.74	14.42	195	22.4	5.1
B8ZZT1	Ubiquitin-conjugating enzyme E2 E3 OS=Homo sapiens GN=UBE2E3 PE=4 SV=1 - [B8ZZT1_HUMAN]	0.2973	5	2	2	13						2	1	2	5	2	6	0.2973	0.2793	0.2973	14.41	0	13.91	111	12.2	5.16
E9PM90	Vacuolar protein sorting-associated protein 28 homolog (Fragment) OS=Homo sapiens GN=VPS28 PE=4 SV=1 - [E9PM90_HUMAN]	0.2973	2	3	3	16					1.399	3	3	3	5	6	5	0.2973	0.2973	0.2973	16.39	17.39	15.71	185	21.2	5.14
Q9UQB3-2	Isoform 2 of Catenin delta-2 OS=Homo sapiens GN=CTNND2 - [CTND2_HUMAN]	0.2973	3	4	24	95		1.105	1.279	1.075	0.925	17	17	15	34	33	28	0.2339	0.2305	0.1697	89.47	78.23	78.25	1167	126.5	8.03
A8MW31	Ubiquitin fusion degradation protein 1 homolog OS=Homo sapiens GN=UFD1L PE=4 SV=1 - [A8MW31_HUMAN]	0.297	7	5	5	13	7353	0.926	0.994	1.184	1.085	4	4	2	6	5	2	0.2481	0.2331	0.094	17.01	14.43	5.64	266	29.9	5.39
F5GY30	Major prion protein OS=Homo sapiens GN=PRNP PE=3 SV=1 - [F5GY30_HUMAN]	0.2969	3	2	2	7						2	2	2	3	2	2	0.2969	0.2969	0.2969	6.98	7.61	6.76	192	21.4	7.66
Q06124-2	Isoform 2 of Tyrosine-protein phosphatase non-receptor type 11 OS=Homo sapiens GN=PTPN11 - [PTN11_HUMAN]	0.2968	2	13	13	54	5781	1.068	0.773	0.951	1.323	10	12	10	17	18	19	0.2513	0.2867	0.2513	49.69	56.1	55.82	593	68	7.3
C9JBV1	DnaJ (Hsp40) homolog, subfamily C, member 19, isoform CRA_a OS=Homo sapiens GN=DNAJC19 PE=4 SV=1 - [C9JBV1_HUMAN]	0.2967	2	2	2	8	131118			1.235	0.846	2	1	1	3	2	3	0.2967	0.1538	0.1538	9.19	5.83	9.13	91	10.1	10.05
B4DGB4	Plastin-3 OS=Homo sapiens GN=PLS3 PE=2 SV=1 - [B4DGB4_HUMAN]	0.2966	2	12	15	40	5358	1.196	0.823	0.922	1.278	9	9	11	13	11	16	0.1718	0.1929	0.2042	26.09	19.82	34.74	617	69.3	5.83
Q12906	Interleukin enhancer-binding factor 3 OS=Homo sapiens GN=ILF3 PE=1 SV=3 - [ILF3_HUMAN]	0.2964	2	13	13	55	3609	1.1	0.861	1.098	1.466	10	8	11	20	17	18	0.2159	0.179	0.2595	65.18	56.1	50.36	894	95.3	8.76
O15394	Neural cell adhesion molecule 2 OS=Homo sapiens GN=NCAM2 PE=1 SV=2 - [NCAM2_HUMAN]	0.2963	1	19	19	99	4685	0.998	1.137	1.188	1.06	15	16	18	31	36	32	0.2497	0.2521	0.27	97	109.01	97.28	837	93	5.6
Q5SYU3	Mitochondrial trans-2-enoyl-CoA reductase (Fragment) OS=Homo sapiens GN=MECR PE=2 SV=1 - [Q5SYU3_HUMAN]	0.2963	5	2	2	7	51102					2	1	1	3	3	1	0.2963	0.1958	0.1958	12.9	10.79	4	189	21.2	9.25
Q8WUD1	Ras-related protein Rab-2B OS=Homo sapiens GN=RAB2B PE=1 SV=1 - [RAB2B_HUMAN]	0.2963	1	1	6	43	84932					6	5	6	14	14	15	0.2963	0.2917	0.2963	33.44	33.92	36.47	216	24.2	7.83
P17858	6-phosphofructokinase, liver type OS=Homo sapiens GN=PFKL PE=1 SV=6 - [K6PL_HUMAN]	0.2962	1	13	18	121	5211	1.231	0.973	0.973	1.159	16	15	16	39	41	41	0.2423	0.2833	0.2538	110.77	106.93	116.06	780	85	7.5
Q96C19	EF-hand domain-containing protein D2 OS=Homo sapiens GN=EFHD2 PE=1 SV=1 - [EFHD2_HUMAN]	0.2958	1	8	9	53	79180	1.011	1.216	1.003	0.814	9	7	8	20	16	17	0.2958	0.2458	0.2458	49.79	40.9	41.02	240	26.7	5.2
O14618	Copper chaperone for superoxide dismutase OS=Homo sapiens GN=CCS PE=1 SV=1 - [CCS_HUMAN]	0.2956	2	3	3	13	9973	1.368	0.734	0.761	1.414	3	1	2	6	3	4	0.2956	0.1022	0.2482	20.04	8.43	14.26	274	29	5.58
O95831-3	Isoform 3 of Apoptosis-inducing factor 1, mitochondrial OS=Homo sapiens GN=AIFM1 - [AIFM1_HUMAN]	0.2956	2	12	12	67	9131	0.786	1.101	1.229	0.875	11	12	11	24	23	20	0.2874	0.2956	0.2611	64.85	65.49	57.83	609	66.3	8.94
P54578	Ubiquitin carboxyl-terminal hydrolase 14 OS=Homo sapiens GN=USP14 PE=1 SV=3 - [UBP14_HUMAN]	0.2955	1	11	11	57	9097	1.028	0.932	0.87	0.918	11	8	11	20	16	21	0.2955	0.2186	0.2955	55.62	40.42	62.81	494	56	5.3
A6NCZ6	Sideroflexin 3 OS=Homo sapiens GN=SFXN3 PE=4 SV=1 - [A6NCZ6_HUMAN]	0.2954	2	6	6	49	81855					6	6	5	17	18	14	0.2954	0.2954	0.2308	54.11	55.14	44.14	325	36	8.95
P37235	Hippocalcin-like protein 1 OS=Homo sapiens GN=HPCAL1 PE=1 SV=3 - [HPCL1_HUMAN]	0.2953	1	2	5	19	3241					5	4	4	7	6	6	0.2953	0.2487	0.2487	20.01	15.18	15.15	193	22.3	5.35
Q5TD07	NAD(P)H dehydrogenase, quinone 2 OS=Homo sapiens GN=NQO2 PE=2 SV=1 - [Q5TD07_HUMAN]	0.2953	3	5	5	15	4835	1.086	1.031	0.892	0.905	4	4	4	6	5	4	0.2902	0.2953	0.2487	18.77	14.7	13.71	193	21.5	6.52
B4DH44	Dual-specificity mitogen-activated protein kinase kinase 4 OS=Homo sapiens GN=MAP2K4 PE=2 SV=1 - [B4DH44_HUMAN]	0.2952	3	8	8	28	6416	0.858	1.062		0.866	6	6	6	9	10	9	0.2394	0.2394	0.2394	28.53	19.34	26.18	376	42.5	8.06
G3V2B8	Methylenetetrahydrofolate dehydrogenase OS=Homo sapiens GN=MTHFD1 PE=3 SV=1 - [G3V2B8_HUMAN]	0.2952	3	17	17	64	4522	1.158	0.93	1.035	1.145	11	15	14	17	24	23	0.1668	0.2727	0.2235	51.83	69.98	67.75	935	101.5	7.3
B4DFK6	Calponin-3 OS=Homo sapiens GN=CNN3 PE=2 SV=1 - [B4DFK6_HUMAN]	0.2951	4	4	4	9	1266					2	3	2	2	4	3	0.2014	0.2292	0.1146	7.44	6.49	9.08	288	31.7	6.15
Q13185	Chromobox protein homolog 3 OS=Homo sapiens GN=CBX3 PE=1 SV=4 - [CBX3_HUMAN]	0.2951	1	3	4	20	11335					2	4	3	6	8	6	0.1639	0.2951	0.235	19.31	24.18	19.84	183	20.8	5.33
Q8N5S9	Calcium/calmodulin-dependent protein kinase kinase 1 OS=Homo sapiens GN=CAMKK1 PE=1 SV=2 - [KKCC1_HUMAN]	0.295	3	8	8	35	84254	0.767	1.219	1.434	0.862	8	6	6	15	10	10	0.295	0.2277	0.2495	42.22	21.88	25.9	505	55.7	5.78
Q96QR8	Transcriptional activator protein Pur-beta OS=Homo sapiens GN=PURB PE=1 SV=3 - [PURB_HUMAN]	0.2949	1	4	4	12	5814					4	3	4	5	3	4	0.2949	0.2596	0.2949	17.81	8.98	11.29	312	33.2	5.43
P09110	3-ketoacyl-CoA thiolase, peroxisomal OS=Homo sapiens GN=ACAA1 PE=1 SV=2 - [THIK_HUMAN]	0.2948	3	3	8	31	30					8	6	6	12	12	7	0.2948	0.2406	0.2406	37.34	36.46	24.45	424	44.3	8.44
P30038	Delta-1-pyrroline-5-carboxylate dehydrogenase, mitochondrial OS=Homo sapiens GN=ALDH4A1 PE=1 SV=3 - [AL4A1_HUMAN]	0.2948	1	12	12	113	8659	1.123	1.195	0.913	0.829	11	10	11	40	33	40	0.2664	0.2345	0.286	113.35	93.77	102.68	563	61.7	8.07
B4DWN1	Vesicular integral-membrane protein VIP36 OS=Homo sapiens GN=LMAN2 PE=2 SV=1 - [B4DWN1_HUMAN]	0.2947	2	5	5	14	10960	1.223	1.111	0.979	1.092	3	3	5	4	4	6	0.1719	0.1719	0.2947	12.31	11.98	19.31	285	32.6	6.54
D6R9R5	GTP-binding protein SAR1b (Fragment) OS=Homo sapiens GN=SAR1B PE=4 SV=1 - [D6R9R5_HUMAN]	0.2941	4	2	2	9		1.16	0.86	1.058	1.362	2	2	2	4	2	3	0.2941	0.2941	0.2941	9.79	4.48	9.5	119	13.4	5.53
P42330	Aldo-keto reductase family 1 member C3 OS=Homo sapiens GN=AKR1C3 PE=1 SV=4 - [AK1C3_HUMAN]	0.2941	1	3	6	17	8644					3	5	4	5	7	5	0.1517	0.2446	0.2012	15.86	18.06	15.53	323	36.8	7.94
E5RIJ3	Tumor necrosis factor alpha-induced protein 8 (Fragment) OS=Homo sapiens GN=TNFAIP8 PE=4 SV=1 - [E5RIJ3_HUMAN]	0.2941	6	1	1	1								1			1			0.2941			3.68	68	7.9	5.4
O75569	Interferon-inducible double stranded RNA-dependent protein kinase activator A OS=Homo sapiens GN=PRKRA PE=1 SV=1 - [PRKRA_HUMAN]	0.2939	3	6	6	23	8575	0.664	0.94	1.381	0.984	6	6	6	8	8	7	0.2939	0.2939	0.2939	21.25	23.16	16.67	313	34.4	8.41
B4DK77	Optic atrophy 3 protein OS=Homo sapiens GN=OPA3 PE=2 SV=1 - [B4DK77_HUMAN]	0.2937	2	1	1	1	80207					1			1			0.2937			0			126	13.9	6.93
P53396	ATP-citrate synthase OS=Homo sapiens GN=ACLY PE=1 SV=3 - [ACLY_HUMAN]	0.2934	2	23	23	130	47	0.971	1.014	1.064	1.008	22	18	19	49	42	39	0.2743	0.2352	0.2561	146.11	127.8	112.57	1101	120.8	7.33
Q5T6V5	UPF0553 protein C9orf64 OS=Homo sapiens GN=C9orf64 PE=1 SV=1 - [CI064_HUMAN]	0.2933	1	7	7	17	84267	1.229	1.024	0.983	1.147	4	6	4	6	6	5	0.1848	0.2581	0.1935	18.25	17.22	15.05	341	39	5.88
Q8TBF2-5	Isoform 5 of Prostamide/prostaglandin F synthase OS=Homo sapiens GN=FAM213B - [PGFS_HUMAN]	0.2932	7	3	3	7	127281					3	1	2	4	1	2	0.2932	0.0838	0.1937	17.12	3.18	7.49	191	20.5	5.9
B4DDD6	Drebrin-like protein OS=Homo sapiens GN=DBNL PE=2 SV=1 - [B4DDD6_HUMAN]	0.2931	4	9	9	62	28988	0.884	1.058	0.992	0.868	8	7	8	23	18	21	0.266	0.2808	0.266	57.55	51.05	52.05	406	45.7	4.96
Q9Y490	Talin-1 OS=Homo sapiens GN=TLN1 PE=1 SV=3 - [TLN1_HUMAN]	0.2928	1	39	41	150	7094	1.229	1.071	0.877	0.939	35	31	31	53	51	46	0.2401	0.2357	0.2161	173.48	155.64	132.28	2541	269.6	6.07
H0YN81	WD repeat-containing protein 61 (Fragment) OS=Homo sapiens GN=WDR61 PE=4 SV=1 - [H0YN81_HUMAN]	0.2925	3	4	4	21						4	4	3	7	8	6	0.2925	0.2925	0.2211	28.18	31.67	24.87	294	32.2	5.71
C9JPQ8	Propionyl-CoA carboxylase alpha chain, mitochondrial OS=Homo sapiens GN=PCCA PE=4 SV=2 - [C9JPQ8_HUMAN]	0.2922	3	16	16	60	5095	0.856	0.964	1.325	1.065	15	12	13	20	22	18	0.2775	0.2482	0.2349	63.24	66.13	53.53	681	75	7.36
G3V5T0	Maleylacetoacetate isomerase OS=Homo sapiens GN=GSTZ1 PE=3 SV=1 - [G3V5T0_HUMAN]	0.2921	3	4	4	14		1.073	0.837		1.356	3	4	4	4	5	5	0.2475	0.2921	0.2921	10.03	15.8	7.93	202	22.6	7.69
Q13501-2	Isoform 2 of Sequestosome-1 OS=Homo sapiens GN=SQSTM1 - [SQSTM_HUMAN]	0.2921	3	5	5	19	8878					4	5	3	6	8	5	0.25	0.2921	0.1545	17.06	17.46	8.96	356	38.6	5.47
Q12959-5	Isoform 5 of Disks large homolog 1 OS=Homo sapiens GN=DLG1 - [DLG1_HUMAN]	0.2919	9	1	16	47	1739	1.352	1.101	0.848	1.037	13		12	23		24	0.2438		0.2309	70.61		64.86	853	95.1	5.97
Q9UBE0	SUMO-activating enzyme subunit 1 OS=Homo sapiens GN=SAE1 PE=1 SV=1 - [SAE1_HUMAN]	0.2919	1	6	6	17	10055	1.047	0.889	1.08	1.239	4	3	3	5	5	7	0.1936	0.1561	0.1532	17.2	11.24	22.66	346	38.4	5.3
P23526	Adenosylhomocysteinase OS=Homo sapiens GN=AHCY PE=1 SV=4 - [SAHH_HUMAN]	0.2917	1	10	12	69	191	1.114	1.056	1.058	1.089	12	12	12	23	25	21	0.2917	0.2917	0.2917	60.17	65.96	56.26	432	47.7	6.34
P27144	Adenylate kinase isoenzyme 4, mitochondrial OS=Homo sapiens GN=AK4 PE=1 SV=1 - [KAD4_HUMAN]	0.2915	1	3	3	15	205					3	3	3	5	5	5	0.2915	0.2915	0.2915	11.36	10.64	11.9	223	25.3	8.4
O75689	Arf-GAP with dual PH domain-containing protein 1 OS=Homo sapiens GN=ADAP1 PE=1 SV=2 - [ADAP1_HUMAN]	0.2914	2	8	8	23	11033	0.878	1.071	1.18	0.983	5	6	6	7	8	8	0.1952	0.2246	0.238	18.38	19.19	25.14	374	43.4	8.97
F8VWH9	ADP-ribosylation factor GTPase-activating protein 1 OS=Homo sapiens GN=ARFGAP1 PE=4 SV=1 - [F8VWH9_HUMAN]	0.2912	4	6	6	32		0.747	0.718	1.145	1.179	6	5	5	12	9	11	0.2912	0.2176	0.2176	37.97	24.79	26.99	340	37.1	5.27
P42126-2	Isoform 2 of Enoyl-CoA delta isomerase 1, mitochondrial OS=Homo sapiens GN=ECI1 - [ECI1_HUMAN]	0.2912	3	4	4	18	1632	1.168	1.173	0.773	0.753	4	4	3	7	5	6	0.2912	0.2912	0.2632	8.5	10.32	8.4	285	30.9	8.9
Q01518-2	Isoform 2 of Adenylyl cyclase-associated protein 1 OS=Homo sapiens GN=CAP1 - [CAP1_HUMAN]	0.2911	1	1	12	68	10487					12		10	34		34	0.2911		0.2869	97.28		90.61	474	51.8	8.06
H7C1A2	Mitochondrial translocator assembly and maintenance protein 41 homolog (Fragment) OS=Homo sapiens GN=TAMM41 PE=4 SV=1 - [H7C1A2_HUMAN]	0.2909	4	1	1	3						1	1	1	1	1	1	0.2909	0.2909	0.2909	4.45	3.78	3.53	55	6.3	8.18
P28066	Proteasome subunit alpha type-5 OS=Homo sapiens GN=PSMA5 PE=1 SV=3 - [PSA5_HUMAN]	0.2905	1	6	6	33	5686	1.162	0.631	1.545	2.725	6	5	6	12	10	11	0.2905	0.249	0.2905	42.25	33.75	34.89	241	26.4	4.79
F8WDK3	Serine/threonine-protein phosphatase 4 regulatory subunit 2 (Fragment) OS=Homo sapiens GN=PPP4R2 PE=4 SV=1 - [F8WDK3_HUMAN]	0.2903	4	1	1	1							1			1			0.2903			2.67		62	7.3	6.65
P63244	Guanine nucleotide-binding protein subunit beta-2-like 1 OS=Homo sapiens GN=GNB2L1 PE=1 SV=3 - [GBLP_HUMAN]	0.2902	1	7	7	39	10399	1.119	0.994	0.693	0.964	5	6	6	13	15	11	0.2271	0.2618	0.2555	45.04	45.71	35.18	317	35.1	7.69
P49591	Serine--tRNA ligase, cytoplasmic OS=Homo sapiens GN=SARS PE=1 SV=3 - [SYSC_HUMAN]	0.2899	2	12	12	57	6301	0.997	0.908	1.07	1.357	10	10	11	18	20	19	0.2607	0.2879	0.2879	57	60.04	55.16	514	58.7	6.43
Q6BCY4	NADH-cytochrome b5 reductase 2 OS=Homo sapiens GN=CYB5R2 PE=1 SV=1 - [NB5R2_HUMAN]	0.2899	1	6	6	23	51700	1.304	0.977	0.882	1.443	5	4	6	6	7	10	0.2283	0.1957	0.2899	17.71	19.57	26.21	276	31.4	8.5
	>sp|REF_HEVBR|	0.2899	1	2	2	5						1	2	2	1	2	2	0.1739	0.2899	0.2899	3.25	5.16	3.29	138	14.7	5.19
O75521-2	Isoform 2 of Enoyl-CoA delta isomerase 2, mitochondrial OS=Homo sapiens GN=ECI2 - [ECI2_HUMAN]	0.2897	3	7	7	20	10455	1.105	1.071	1.082	1.011	4	4	6	6	5	9	0.1226	0.1448	0.2563	18.68	14.99	18.6	359	39.6	8.65
Q9UJC5	SH3 domain-binding glutamic acid-rich-like protein 2 OS=Homo sapiens GN=SH3BGRL2 PE=1 SV=2 - [SH3L2_HUMAN]	0.2897	1	2	2	9	83699					1	1	2	3	3	3	0.1308	0.1308	0.2897	10.5	8.57	5.42	107	12.3	6.71
P26378-2	Isoform 2 of ELAV-like protein 4 OS=Homo sapiens GN=ELAVL4 - [ELAV4_HUMAN]	0.2896	7	2	9	23	1996					6	5	7	7	7	9	0.2268	0.1721	0.1967	17.44	16.15	16.49	366	40.4	9.39
H7BZ45	Catechol O-methyltransferase (Fragment) OS=Homo sapiens GN=COMT PE=4 SV=1 - [H7BZ45_HUMAN]	0.2895	6	3	3	5		2.836	1.291	0.847	1.85	2	1	2	2	1	2	0.1711	0.0526	0.1711	4.79	2.4	2.11	152	16.9	6.3
O94826	Mitochondrial import receptor subunit TOM70 OS=Homo sapiens GN=TOMM70A PE=1 SV=1 - [TOM70_HUMAN]	0.2895	1	17	17	114	9868	0.844	0.924	1.03	0.934	14	14	10	41	38	35	0.2549	0.273	0.2072	120.75	103.29	102.19	608	67.4	7.12
P05386	60S acidic ribosomal protein P1 OS=Homo sapiens GN=RPLP1 PE=1 SV=1 - [RLA1_HUMAN]	0.2895	1	1	2	28	6176					2	2	2	10	8	10	0.2895	0.2895	0.2895	32.56	24.88	30.93	114	11.5	4.32
H7BZ50	Mitotic-spindle organizing protein 2B (Fragment) OS=Homo sapiens GN=MZT2B PE=4 SV=1 - [H7BZ50_HUMAN]	0.2893	6	2	2	4							1	2		1	3		0.1818	0.2893		3.32	8.72	121	12.4	10.61
P09496-2	Isoform Non-brain of Clathrin light chain A OS=Homo sapiens GN=CLTA - [CLCA_HUMAN]	0.289	1	7	7	42	1211	0.756	0.795	1.235	1.272	6	4	6	16	11	15	0.2569	0.2248	0.289	46.29	24.16	41.45	218	23.6	4.53
Q9C040	Tripartite motif-containing protein 2 OS=Homo sapiens GN=TRIM2 PE=1 SV=1 - [TRIM2_HUMAN]	0.289	2	17	17	95	23321	1.008	0.865	1.251	1.387	14	15	16	31	31	33	0.2648	0.289	0.2648	85.23	85.83	97.82	744	81.5	6.96
P06703	Protein S100-A6 OS=Homo sapiens GN=S100A6 PE=1 SV=1 - [S10A6_HUMAN]	0.2889	1	2	2	3	6277	1.443	0.87		1.264		1	2		1	2		0.0889	0.2889		1.96	3.38	90	10.2	5.48
Q00577	Transcriptional activator protein Pur-alpha OS=Homo sapiens GN=PURA PE=1 SV=2 - [PURA_HUMAN]	0.2888	1	7	7	66	5813	0.684	0.866	1.25	1.012	6	7	5	16	27	23	0.2733	0.2888	0.2453	56.65	80.65	65.68	322	34.9	6.44
Q5VUB5	Protein FAM171A1 OS=Homo sapiens GN=FAM171A1 PE=1 SV=1 - [F1711_HUMAN]	0.2888	2	12	13	21	221061	1.024	0.937	1.186	1.293	9	5	5	11	5	5	0.1742	0.0798	0.1393	33.36	11	18.15	890	97.8	6.58
P26885	Peptidyl-prolyl cis-trans isomerase FKBP2 OS=Homo sapiens GN=FKBP2 PE=1 SV=2 - [FKBP2_HUMAN]	0.2887	1	3	3	21	2286	0.891	1.032	0.945	0.809	3	3	3	8	7	6	0.2887	0.2887	0.2887	22.6	17.72	15.33	142	15.6	9.13
Q3LXA3	Bifunctional ATP-dependent dihydroxyacetone kinase/FAD-AMP lyase (cyclizing) OS=Homo sapiens GN=DAK PE=1 SV=2 - [DHAK_HUMAN]	0.2887	1	12	12	45	26007	1.226	0.999	0.921	1.148	11	9	10	18	12	15	0.2765	0.2209	0.2261	52.94	30.18	40.9	575	58.9	7.49
Q9UL26	Ras-related protein Rab-22A OS=Homo sapiens GN=RAB22A PE=1 SV=2 - [RB22A_HUMAN]	0.2887	1	3	3	15	57403					3	3	3	5	5	5	0.2887	0.2887	0.2887	15.52	16.03	12.21	194	21.8	8.15
P12235	ADP/ATP translocase 1 OS=Homo sapiens GN=SLC25A4 PE=1 SV=4 - [ADT1_HUMAN]	0.2886	1	3	11	114	291	0.89	0.908	1.056	1.088	9	9	9	40	35	39	0.2248	0.2416	0.2517	108.02	89.82	113.01	298	33	9.76
P02679-2	Isoform Gamma-A of Fibrinogen gamma chain OS=Homo sapiens GN=FGG - [FIBG_HUMAN]	0.2883	4	9	9	42	2266	1.035	0.969	0.958	0.956	8	8	8	14	15	13	0.2494	0.2883	0.2883	37.31	45.28	38.57	437	49.5	6.09
P30419	Glycylpeptide N-tetradecanoyltransferase 1 OS=Homo sapiens GN=NMT1 PE=1 SV=2 - [NMT1_HUMAN]	0.2883	2	8	9	30	4836	0.722	0.89		0.815	5	6	5	11	10	9	0.1734	0.1815	0.1714	29.32	24.14	25.61	496	56.8	7.8
P61923	Coatomer subunit zeta-1 OS=Homo sapiens GN=COPZ1 PE=1 SV=1 - [COPZ1_HUMAN]	0.2881	3	5	5	15	22818	1.072	0.987	0.908	1.005	5	4	5	5	5	5	0.2881	0.2712	0.2881	15.09	13.8	14.84	177	20.2	4.81
H0YHC3	Nucleosome assembly protein 1-like 1 (Fragment) OS=Homo sapiens GN=NAP1L1 PE=3 SV=1 - [H0YHC3_HUMAN]	0.2879	14	3	5	46		1.098	0.793	0.976	1.377	5	5	5	16	17	13	0.2879	0.2879	0.2879	54.02	51.11	44.62	198	23.4	4.81
P50479	PDZ and LIM domain protein 4 OS=Homo sapiens GN=PDLIM4 PE=1 SV=2 - [PDLI4_HUMAN]	0.2879	1	5	5	9	8572	1.731	1.089	0.75	1.171	2	4	3	2	4	3	0.0545	0.1939	0.1485	4.21	12.12	4.6	330	35.4	7.91
P02671-2	Isoform 2 of Fibrinogen alpha chain OS=Homo sapiens GN=FGA - [FIBA_HUMAN]	0.2873	2	14	14	61	2243	1.142	0.955	0.755	0.962	12	11	10	22	21	18	0.2671	0.2717	0.2267	61.88	48.08	53.13	644	69.7	8.06
Q9H061	Transmembrane protein 126A OS=Homo sapiens GN=TMEM126A PE=1 SV=1 - [T126A_HUMAN]	0.2872	1	3	3	14	84233	1.033	1.025	0.716	0.788	2	3	2	4	6	4	0.1487	0.2872	0.1487	14.26	19.93	16.61	195	21.5	9.26
O00401	Neural Wiskott-Aldrich syndrome protein OS=Homo sapiens GN=WASL PE=1 SV=2 - [WASL_HUMAN]	0.2871	1	7	7	44	8976	0.834	0.907	0.998	0.882	6	6	6	15	14	15	0.2535	0.2535	0.2396	52.57	42.31	43.98	505	54.8	7.93
P14174	Macrophage migration inhibitory factor OS=Homo sapiens GN=MIF PE=1 SV=4 - [MIF_HUMAN]	0.287	1	2	2	277	4282	0.945	1.02	0.762	0.703	2	2	2	104	81	92	0.287	0.287	0.287	89.14	82.38	95.49	115	12.5	7.88
Q68D91	Metallo-beta-lactamase domain-containing protein 2 OS=Homo sapiens GN=MBLAC2 PE=1 SV=3 - [MBLC2_HUMAN]	0.2867	1	5	5	28	153364	1.03	1.125	0.96	0.907	5	5	5	9	10	9	0.2867	0.2867	0.2867	30.14	29.46	28.15	279	31.4	6.92
Q8TF74	WAS/WASL-interacting protein family member 2 OS=Homo sapiens GN=WIPF2 PE=1 SV=1 - [WIPF2_HUMAN]	0.2864	1	7	7	16	147179	0.819	1.002	0.888	0.865	5	4	5	6	4	6	0.1864	0.1682	0.1932	14.77	9.69	14.28	440	46.3	10.93
F5GYN4	Ubiquitin thioesterase OTUB1 OS=Homo sapiens GN=OTUB1 PE=4 SV=1 - [F5GYN4_HUMAN]	0.2863	3	7	7	48		1.152	0.891	1.145	1.485	6	5	7	17	15	16	0.2863	0.2241	0.2863	58.08	49.25	45.59	241	28	5.29
P20618	Proteasome subunit beta type-1 OS=Homo sapiens GN=PSMB1 PE=1 SV=2 - [PSB1_HUMAN]	0.2863	1	5	5	29	5689					4	4	4	8	11	10	0.2739	0.2739	0.2282	25.4	32.19	25.74	241	26.5	8.13
D6R9F6	Ubiquitin-conjugating enzyme E2 D3 OS=Homo sapiens GN=UBE2D3 PE=4 SV=1 - [D6R9F6_HUMAN]	0.2857	8	1	1	3		0.888	1.151	1.077	0.876	1	1	1	1	1	1	0.2857	0.2857	0.2857	2.7	2.75	2.84	35	3.9	6.49
F5H1F9	Lipoamide acyltransferase component of branched-chain alpha-keto acid dehydrogenase complex, mitochondrial OS=Homo sapiens GN=DBT PE=3 SV=1 - [F5H1F9_HUMAN]	0.2857	2	6	6	27	1629	0.702	0.931	1.089	0.816	5	6	6	9	8	10	0.2292	0.2857	0.2857	26.43	25.92	30.38	301	33	8.84
F5H4E4	Ketosamine-3-kinase OS=Homo sapiens GN=FN3KRP PE=4 SV=1 - [F5H4E4_HUMAN]	0.2857	3	6	6	21		1.297	1.088	1.075	1.29	4	4	6	6	7	8	0.2317	0.2278	0.2857	18.98	19.25	21.48	259	28.9	6.68
P07919	Cytochrome b-c1 complex subunit 6, mitochondrial OS=Homo sapiens GN=UQCRH PE=1 SV=2 - [QCR6_HUMAN]	0.2857	1	1	1	3	7388					1	1	1	1	1	1	0.2857	0.2857	0.2857	4.08	3.61	4.55	91	10.7	4.44
Q71UM5	40S ribosomal protein S27-like OS=Homo sapiens GN=RPS27L PE=1 SV=3 - [RS27L_HUMAN]	0.2857	5	2	2	6	51065	1.109	0.925	1.182	1.374	2	1	2	3	1	2	0.2857	0.1548	0.2857	5.22	0	4.52	84	9.5	9.45
Q8NFX7	Syntaxin-binding protein 6 OS=Homo sapiens GN=STXBP6 PE=1 SV=2 - [STXB6_HUMAN]	0.2857	3	4	4	9	29091	1.222	0.772	0.992	1.393	4	2	3	4	2	3	0.2857	0.0857	0.1857	9.03	2.14	8.85	210	23.5	9.04
O60502	Bifunctional protein NCOAT OS=Homo sapiens GN=MGEA5 PE=1 SV=2 - [NCOAT_HUMAN]	0.2849	1	13	13	43	10724	0.954	1.12	1.128	0.996	9	8	12	15	14	14	0.1627	0.1452	0.2707	48.58	44.41	39.65	916	102.8	4.91
P51970	NADH dehydrogenase [ubiquinone] 1 alpha subcomplex subunit 8 OS=Homo sapiens GN=NDUFA8 PE=1 SV=3 - [NDUA8_HUMAN]	0.2849	2	3	3	11	4702					3	3	2	4	3	4	0.2849	0.2849	0.2849	5.36	2.55	5.16	172	20.1	7.65
C9JQ41	Coiled-coil domain-containing protein 58 OS=Homo sapiens GN=CCDC58 PE=4 SV=1 - [C9JQ41_HUMAN]	0.2846	3	3	3	7	131076					2	3	2	2	3	2	0.2462	0.2846	0.1692	7.26	10.98	6.67	130	15.3	8.88
P51178	1-phosphatidylinositol 4,5-bisphosphate phosphodiesterase delta-1 OS=Homo sapiens GN=PLCD1 PE=1 SV=2 - [PLCD1_HUMAN]	0.2844	1	3	15	63	5333					12	12	13	21	20	22	0.2646	0.2646	0.2831	59.87	50.97	62.97	756	85.6	6.7
Q92599-2	Isoform 2 of Septin-8 OS=Homo sapiens GN=SEPT8 - [SEPT8_HUMAN]	0.2844	6	12	15	118	23176	1.232	0.832	0.987	1.34	11	12	13	42	37	39	0.2704	0.2564	0.2704	114.37	103.01	103.06	429	49.8	6.11
P16615-3	Isoform 3 of Sarcoplasmic/endoplasmic reticulum calcium ATPase 2 OS=Homo sapiens GN=ATP2A2 - [AT2A2_HUMAN]	0.2843	4	19	24	147	488	0.956	1.064	0.884	0.814	22	17	19	49	48	50	0.2733	0.2482	0.2543	130.35	131.83	142.1	999	109.8	5.36
O94819	Kelch repeat and BTB domain-containing protein 11 OS=Homo sapiens GN=KBTBD11 PE=1 SV=1 - [KBTBB_HUMAN]	0.2841	1	11	11	66	9920	1.239	1.121	0.917	1.006	11	8	10	27	17	22	0.2841	0.244	0.2504	75.5	48.87	63.55	623	65.7	6.07
Q9BRG1	Vacuolar protein-sorting-associated protein 25 OS=Homo sapiens GN=VPS25 PE=1 SV=1 - [VPS25_HUMAN]	0.2841	1	4	4	9	84313	1.037	0.848		1.176	2	3	4	2	3	4	0.1932	0.2386	0.2841	6.41	7.67	10.14	176	20.7	6.34
Q2YDB7	Peptidyl-prolyl cis-trans isomerase OS=Homo sapiens GN=PPIF PE=2 SV=1 - [Q2YDB7_HUMAN]	0.2839	2	2	2	11	10105					2	2	2	3	3	5	0.2839	0.2839	0.2839	8.62	8.02	14.67	155	16.5	9.58
Q96GD0	Pyridoxal phosphate phosphatase OS=Homo sapiens GN=PDXP PE=1 SV=2 - [PLPP_HUMAN]	0.2838	1	7	7	31	57026	0.929	1.032	1.152	1.017	5	4	6	11	9	11	0.2297	0.2196	0.2601	37.08	29.04	31.45	296	31.7	6.55
F8WDF7	PX domain-containing protein kinase-like protein OS=Homo sapiens GN=PXK PE=4 SV=1 - [F8WDF7_HUMAN]	0.2837	4	2	2	5		1.17	1.184	0.773	0.822	2	2	1	2	2	1	0.2837	0.2837	0.0851	6.77	4.79	3.16	141	15.9	7.44
Q7L099	Protein RUFY3 OS=Homo sapiens GN=RUFY3 PE=1 SV=1 - [RUFY3_HUMAN]	0.2836	2	11	11	85	22902	0.871	1.011	1.162	1.051	11	9	10	30	28	27	0.2836	0.2431	0.2708	89.36	71.14	76.58	469	52.9	5.49
Q13011	Delta(3,5)-Delta(2,4)-dienoyl-CoA isomerase, mitochondrial OS=Homo sapiens GN=ECH1 PE=1 SV=2 - [ECH1_HUMAN]	0.2835	1	7	7	50	1891	0.96	1.015	0.914	0.853	6	6	7	18	15	17	0.2652	0.2652	0.2835	55.55	47.88	57.31	328	35.8	8
Q16643	Drebrin OS=Homo sapiens GN=DBN1 PE=1 SV=4 - [DREB_HUMAN]	0.2835	3	12	12	76	1627	1.015	0.484	1.078	2.257	12	10	12	31	23	22	0.2835	0.2512	0.2835	71.04	62.5	60.56	649	71.4	4.45
D6RI11	Complexin-1 OS=Homo sapiens GN=CPLX1 PE=4 SV=1 - [D6RI11_HUMAN]	0.2832	2	3	3	30		0.478	0.953	1.996	0.991	3	2	2	10	9	11	0.2832	0.2743	0.2743	34.36	27.83	37.66	113	12.5	4.86
O75145	Liprin-alpha-3 OS=Homo sapiens GN=PPFIA3 PE=1 SV=3 - [LIPA3_HUMAN]	0.2831	2	20	22	78	8541	0.789	1.075	1.025	0.83	17	16	16	24	26	28	0.2052	0.2169	0.2069	61	69.83	84.86	1194	133.4	5.68
F5H8B3	Active breakpoint cluster region-related protein OS=Homo sapiens GN=ABR PE=4 SV=1 - [F5H8B3_HUMAN]	0.2829	2	17	18	81	29	1.03	1.056	1	0.884	15	14	15	28	26	27	0.2325	0.2497	0.2497	84.49	69.96	72.33	813	92.4	7.08
B3KVI7	Isovaleryl Coenzyme A dehydrogenase, isoform CRA_b OS=Homo sapiens GN=IVD PE=2 SV=1 - [B3KVI7_HUMAN]	0.2828	2	7	7	30	3712	1.037	1.221	0.963	0.835	6	5	5	11	10	9	0.1944	0.25	0.1944	28.25	33.3	29.53	396	43	7.66
C9J9T0	Ribulose-5-phosphate-3-epimerase, isoform CRA_a OS=Homo sapiens GN=RPE PE=3 SV=1 - [C9J9T0_HUMAN]	0.2827	3	2	2	6	6120					2	2	2	2	2	2	0.2827	0.2827	0.2827	7.73	7.31	7.39	191	21	5.1
P42224	Signal transducer and activator of transcription 1-alpha/beta OS=Homo sapiens GN=STAT1 PE=1 SV=2 - [STAT1_HUMAN]	0.2827	1	14	14	48	6772	1.481	1.076	0.721	1.015	12	12	11	16	17	15	0.2373	0.236	0.2173	47.25	40.42	42.71	750	87.3	6.05
P60953	Cell division control protein 42 homolog OS=Homo sapiens GN=CDC42 PE=1 SV=2 - [CDC42_HUMAN]	0.2827	2	2	6	94	998					6	4	4	35	32	27	0.2827	0.2147	0.2147	89.61	79.62	77.02	191	21.2	6.55
Q9NQR4	Omega-amidase NIT2 OS=Homo sapiens GN=NIT2 PE=1 SV=1 - [NIT2_HUMAN]	0.2826	1	7	7	31	56954	0.811	0.95	1.137	1.044	7	6	7	9	11	11	0.2826	0.2536	0.2826	26.51	30.22	32.28	276	30.6	7.21
O14907	Tax1-binding protein 3 OS=Homo sapiens GN=TAX1BP3 PE=1 SV=2 - [TX1B3_HUMAN]	0.2823	1	2	2	5	30851					1	2	2	1	2	2	0.1371	0.2823	0.2823	4.04	6.72	8.67	124	13.7	8.48
H0YGA2	Ubiquitin-conjugating enzyme E2 D4 (Fragment) OS=Homo sapiens GN=UBE2D4 PE=3 SV=1 - [H0YGA2_HUMAN]	0.2821	4	1	1	3		0.99	1.1	1.048	0.961	1	1	1	1	1	1	0.2821	0.2821	0.2821	3.32	3.22	3.61	39	4.2	8.22
Q96E39	RNA binding motif protein, X-linked-like-1 OS=Homo sapiens GN=RBMXL1 PE=1 SV=1 - [RMXL1_HUMAN]	0.2821	1	2	8	40	494115	1.282	0.824	0.974	1.466	7	7	8	11	13	16	0.2462	0.2462	0.2821	33.48	38.47	39.69	390	42.1	9.89
O94919	Endonuclease domain-containing 1 protein OS=Homo sapiens GN=ENDOD1 PE=1 SV=2 - [ENDD1_HUMAN]	0.282	1	8	8	49	23052	1.243	0.916	1.056	1.372	8	8	7	20	16	13	0.282	0.282	0.246	50.23	41.26	37.49	500	55	5.71
F5H4A4	G-protein-coupled receptor family C group 5 member B OS=Homo sapiens GN=GPRC5B PE=4 SV=1 - [F5H4A4_HUMAN]	0.2817	3	5	5	28		2.003	0.939	0.618	1.347	4	5	5	7	10	11	0.2579	0.2817	0.2817	16.89	24.52	24.63	252	27.7	6.79
P09455	Retinol-binding protein 1 OS=Homo sapiens GN=RBP1 PE=1 SV=2 - [RET1_HUMAN]	0.2815	1	2	4	20	5947					4	2	4	8	4	8	0.2815	0.1926	0.2815	21.63	10.54	20.69	135	15.8	5.11
P26641	Elongation factor 1-gamma OS=Homo sapiens GN=EEF1G PE=1 SV=3 - [EF1G_HUMAN]	0.2815	2	8	8	65	1937	0.92	1.13	1.244	0.975	8	8	7	23	23	19	0.2815	0.2815	0.1899	66	63.92	52.71	437	50.1	6.67
P25786	Proteasome subunit alpha type-1 OS=Homo sapiens GN=PSMA1 PE=1 SV=1 - [PSA1_HUMAN]	0.2814	2	7	7	54	5682	1.018	1.099	1.053	0.865	7	7	7	20	18	16	0.2814	0.2814	0.2814	51.27	39.16	37.72	263	29.5	6.61
P28074	Proteasome subunit beta type-5 OS=Homo sapiens GN=PSMB5 PE=1 SV=3 - [PSB5_HUMAN]	0.2814	1	6	6	32	5693	1.117	1.165	0.835	0.946	5	5	6	10	11	11	0.2586	0.2586	0.2814	31.16	29.15	32.01	263	28.5	6.92
C9JAF7	Synaptosomal-associated protein (Fragment) OS=Homo sapiens GN=SNAP29 PE=3 SV=1 - [C9JAF7_HUMAN]	0.2813	2	3	3	9		0.861	1.08	1.115	0.898	3	2	2	4	3	2	0.2813	0.2188	0.2188	14.66	12.04	7.94	160	18	6.55
H0YFA4	Cysteine-rich protein 2 (Fragment) OS=Homo sapiens GN=CRIP2 PE=4 SV=1 - [H0YFA4_HUMAN]	0.2813	3	3	3	29						3	3	3	10	8	11	0.2813	0.2813	0.2813	36.65	30.68	40.13	192	20.7	8.94
Q8NE62	Choline dehydrogenase, mitochondrial OS=Homo sapiens GN=CHDH PE=2 SV=2 - [CHDH_HUMAN]	0.2811	1	9	9	30	55349	1.647	1.17	0.665	0.928	7	6	8	12	7	11	0.2273	0.1852	0.2391	38.11	22.27	31.19	594	65.3	8.28
P54725	UV excision repair protein RAD23 homolog A OS=Homo sapiens GN=RAD23A PE=1 SV=1 - [RD23A_HUMAN]	0.281	1	3	4	15	5886	0.921	1.057	1.071	0.978	4	3	4	7	3	5	0.281	0.2479	0.281	17.67	5.63	12.95	363	39.6	4.58
C9JBJ6	DNA-directed RNA polymerases I, II, and III subunit RPABC3 OS=Homo sapiens GN=POLR2H PE=4 SV=1 - [C9JBJ6_HUMAN]	0.2807	6	2	2	3	5437						2	1		2	1		0.2807	0.1404		2.38	0	114	13	4.59
H3BM67	Nucleolar protein 3 (Fragment) OS=Homo sapiens GN=NOL3 PE=4 SV=1 - [H3BM67_HUMAN]	0.2806	7	3	3	17						3	2	3	6	5	6	0.2806	0.2806	0.2806	22.27	19.15	19.82	139	15	5.05
P36957	Dihydrolipoyllysine-residue succinyltransferase component of 2-oxoglutarate dehydrogenase complex, mitochondrial OS=Homo sapiens GN=DLST PE=1 SV=4 - [ODO2_HUMAN]	0.2804	1	11	11	70	1743	0.79	0.993	1.173	0.888	9	10	9	24	25	21	0.2274	0.2517	0.234	65.84	67.92	61.51	453	48.7	8.95
Q93050-3	Isoform 3 of V-type proton ATPase 116 kDa subunit a isoform 1 OS=Homo sapiens GN=ATP6V0A1 - [VPP1_HUMAN]	0.2804	1	1	17	143	535					15	14	15	51	44	48	0.2267	0.2053	0.2458	141.91	100.15	118.18	838	96.5	6.64
C9JNK6	Metaxin-2 OS=Homo sapiens GN=MTX2 PE=4 SV=1 - [C9JNK6_HUMAN]	0.2802	3	4	4	20						4	3	4	7	5	8	0.2802	0.2609	0.2802	25.83	16.18	24.05	207	23.6	6.79
Q9BTV5	Fibronectin type III and SPRY domain-containing protein 1 OS=Homo sapiens GN=FSD1 PE=1 SV=1 - [FSD1_HUMAN]	0.2802	1	8	8	36	79187	0.854	0.728	1.046	1.222	7	7	6	13	12	11	0.252	0.2319	0.2278	47.55	36.62	38.94	496	55.8	6.99
Q86UE4	Protein LYRIC OS=Homo sapiens GN=MTDH PE=1 SV=2 - [LYRIC_HUMAN]	0.2801	1	8	8	23	92140	0.895	0.867	1.067	1.19	7	5	5	9	8	6	0.2405	0.1375	0.1546	25.89	17.39	18.63	582	63.8	9.32
Q9NVT9	Armadillo repeat-containing protein 1 OS=Homo sapiens GN=ARMC1 PE=1 SV=1 - [ARMC1_HUMAN]	0.2801	2	6	6	16	55156	1.061	1.09		1.035	2	3	5	5	5	6	0.1489	0.2021	0.266	16.62	16.54	19.03	282	31.3	5.74
G8JLQ3	Biogenesis of lysosome-related organelles complex 1 subunit 1 OS=Homo sapiens GN=BLOC1S1 PE=4 SV=1 - [G8JLQ3_HUMAN]	0.28	3	2	2	6		1.131	1.047	1.056	1.175	2	2	2	2	2	2	0.28	0.28	0.28	5.14	5.58	5.48	75	8.6	5.97
O14737	Programmed cell death protein 5 OS=Homo sapiens GN=PDCD5 PE=1 SV=3 - [PDCD5_HUMAN]	0.28	2	3	3	11	9141	0.914	0.894	0.947	1.05	1	3	2	2	5	4	0.104	0.28	0.192	6.68	15.29	11.08	125	14.3	6.04
Q01814-4	Isoform ZA of Plasma membrane calcium-transporting ATPase 2 OS=Homo sapiens GN=ATP2B2 - [AT2B2_HUMAN]	0.2799	4	6	28	211						26	23	24	77	69	65	0.2522	0.2565	0.2626	239.03	215.78	200.86	1154	127.3	6.32
Q9Y3E7	Charged multivesicular body protein 3 OS=Homo sapiens GN=CHMP3 PE=1 SV=3 - [CHMP3_HUMAN]	0.2793	4	4	4	7	51652	1.052	0.99	0.942	1.033	3	3	1	3	3	1	0.2387	0.2297	0.1486	8.2	5.07	2.51	222	25.1	5.12
O75367-2	Isoform 1 of Core histone macro-H2A.1 OS=Homo sapiens GN=H2AFY - [H2AY_HUMAN]	0.2791	3	5	6	28	9555	1.099	1.075		0.963	5	6	5	10	8	10	0.2493	0.2791	0.2493	39.34	27.63	36.78	369	39.2	9.83
P07339	Cathepsin D OS=Homo sapiens GN=CTSD PE=1 SV=1 - [CATD_HUMAN]	0.2791	1	9	9	168	1509	0.968	1.07	1.038	0.906	9	9	8	62	55	51	0.2791	0.2791	0.2549	157.79	118.08	130.88	412	44.5	6.54
P23368	NAD-dependent malic enzyme, mitochondrial OS=Homo sapiens GN=ME2 PE=1 SV=1 - [MAOM_HUMAN]	0.2791	1	10	11	61	4200	1.125	0.836	0.968	1.304	11	8	10	23	17	21	0.2791	0.2226	0.2586	56.21	40.2	56.89	584	65.4	7.61
Q6EEV4-2	Isoform 5 of DNA-directed RNA polymerase II subunit GRINL1A, isoforms 4/5 OS=Homo sapiens GN=POLR2M - [GL1AD_HUMAN]	0.2791	3	1	1	2	81488						1	1		1	1		0.2791	0.2791		3.88	3.62	86	8.8	8.25
Q8N668	COMM domain-containing protein 1 OS=Homo sapiens GN=COMMD1 PE=1 SV=1 - [COMD1_HUMAN]	0.2789	1	3	3	14	150684					3	3	3	6	4	4	0.2789	0.2789	0.2789	14.12	9.35	11.67	190	21.2	6.2
E7EPR8	Breast carcinoma-amplified sequence 1 OS=Homo sapiens GN=BCAS1 PE=4 SV=1 - [E7EPR8_HUMAN]	0.2786	2	1	9	39						9	8		18	21		0.2786	0.2448		45.54	57.94		384	41.5	8.7
P52566	Rho GDP-dissociation inhibitor 2 OS=Homo sapiens GN=ARHGDIB PE=1 SV=3 - [GDIR2_HUMAN]	0.2786	5	3	3	6	397	1.04	0.98		1.142	2	2	2	2	2	2	0.2139	0.2139	0.194	6.65	6.67	2.77	201	23	5.21
P53365	Arfaptin-2 OS=Homo sapiens GN=ARFIP2 PE=1 SV=1 - [ARFP2_HUMAN]	0.2786	1	7	7	30	23647	0.963	1.01		1.085	4	5	7	8	10	12	0.1965	0.2287	0.2786	24.36	26.84	29.47	341	37.8	6.04
Q13057	Bifunctional coenzyme A synthase OS=Homo sapiens GN=COASY PE=1 SV=4 - [COASY_HUMAN]	0.2784	2	8	8	27	80347	1.388	1.062	0.915	1.068	6	6	6	10	7	10	0.1862	0.2394	0.2394	24.34	20.64	26.42	564	62.3	6.99
E7ETG7	Methylcrotonoyl-CoA carboxylase subunit alpha, mitochondrial OS=Homo sapiens GN=MCCC1 PE=4 SV=2 - [E7ETG7_HUMAN]	0.2783	4	12	12	43		1.136	1.058	1.1	1.274	10	11	10	14	16	13	0.2348	0.2365	0.2365	48.84	52.02	46.93	575	64	6.9
Q15785	Mitochondrial import receptor subunit TOM34 OS=Homo sapiens GN=TOMM34 PE=1 SV=2 - [TOM34_HUMAN]	0.2783	1	6	6	23	10953	1.137	0.84	0.859	1.195	6	5	6	8	7	8	0.2783	0.2492	0.2783	28.88	24.64	28.38	309	34.5	8.98
Q8TF44	C2 calcium-dependent domain-containing protein 4C OS=Homo sapiens GN=C2CD4C PE=2 SV=2 - [C2C4C_HUMAN]	0.2779	1	6	6	14	126567	0.875	0.899	0.83	0.755	3	4	3	4	6	4	0.152	0.152	0.1021	9.77	13.44	8.31	421	44.5	9.73
Q9Y266	Nuclear migration protein nudC OS=Homo sapiens GN=NUDC PE=1 SV=1 - [NUDC_HUMAN]	0.2779	1	7	8	31	10726	1.035	1.136	1.316	1.167	6	4	5	10	9	12	0.1964	0.1692	0.2054	21.6	26.81	30.95	331	38.2	5.38
C9JG41	CT-BRI3 (Fragment) OS=Homo sapiens GN=ITM2C PE=4 SV=1 - [C9JG41_HUMAN]	0.2778	3	2	2	7						2	2	2	2	2	3	0.2778	0.2778	0.2778	6.55	7.67	9.25	180	20	5.58
B4E327	Uncharacterized protein OS=Homo sapiens GN=ARFGAP2 PE=2 SV=1 - [B4E327_HUMAN]	0.2775	4	6	6	18	84364	0.834	1.064	1.015	0.79	4	5	5	4	7	7	0.1414	0.1649	0.2539	10.31	16.65	20.62	382	41.2	8.15
P00403	Cytochrome c oxidase subunit 2 OS=Homo sapiens GN=MT-CO2 PE=1 SV=1 - [COX2_HUMAN]	0.2775	1	5	5	79	4513	0.866	0.998	1.086	0.896	5	5	5	28	27	24	0.2775	0.2775	0.2775	79.6	77.31	71.5	227	25.5	4.82
P60953-1	Isoform 1 of Cell division control protein 42 homolog OS=Homo sapiens GN=CDC42 - [CDC42_HUMAN]	0.2775	1	1	5	51	998					5	3	3	21	17	13	0.2775	0.2094	0.2094	50.17	46.52	38.46	191	21.3	6.04
P62314	Small nuclear ribonucleoprotein Sm D1 OS=Homo sapiens GN=SNRPD1 PE=1 SV=1 - [SMD1_HUMAN]	0.2773	1	2	2	8	6632					2	1	2	3	3	2	0.2773	0.1681	0.2773	8.37	6.09	6.18	119	13.3	11.56
Q9BU61	NADH dehydrogenase [ubiquinone] 1 alpha subcomplex assembly factor 3 OS=Homo sapiens GN=NDUFAF3 PE=1 SV=1 - [NDUF3_HUMAN]	0.2772	1	3	3	8	25915					2	3	2	2	3	3	0.1522	0.2772	0.2011	6.58	6.82	7.05	184	20.3	8.22
O43236-2	Isoform 2 of Septin-4 OS=Homo sapiens GN=SEPT4 - [SEPT4_HUMAN]	0.2767	5	7	10	88	5414	0.968	1.221	1.578	1.289	9	10	9	27	33	28	0.2745	0.2767	0.2745	89.32	96.38	89.72	459	53	6.33
Q92974-3	Isoform 3 of Rho guanine nucleotide exchange factor 2 OS=Homo sapiens GN=ARHGEF2 - [ARHG2_HUMAN]	0.2766	5	15	15	47	9181	0.831	0.913	1.023	0.914	10	13	15	14	17	16	0.1921	0.238	0.2766	53.09	57.58	54.74	958	108.2	6.87
D6RD42	Muscular LMNA-interacting protein (Fragment) OS=Homo sapiens GN=MLIP PE=4 SV=1 - [D6RD42_HUMAN]	0.2764	14	2	2	3						1	1	1	1	1	1	0.1301	0.1463	0.1463	2.92	2.48	2.69	123	13	5.43
Q8N126	Cell adhesion molecule 3 OS=Homo sapiens GN=CADM3 PE=1 SV=1 - [CADM3_HUMAN]	0.2764	2	8	8	67	57863					8	6	6	22	22	23	0.2764	0.2111	0.2111	62.75	60.34	64.9	398	43.3	6.09
Q9HDC9	Adipocyte plasma membrane-associated protein OS=Homo sapiens GN=APMAP PE=1 SV=2 - [APMAP_HUMAN]	0.2764	2	8	8	71	57136	0.964	0.952	1.078	1.057	8	8	7	22	27	22	0.2764	0.2764	0.2548	61.54	70.44	64.64	416	46.5	6.16
Q13423	NAD(P) transhydrogenase, mitochondrial OS=Homo sapiens GN=NNT PE=1 SV=3 - [NNTM_HUMAN]	0.2762	1	5	21	129	23530	0.669	0.936	1.217	0.869	19	20	18	47	43	39	0.2486	0.2514	0.2238	133.44	117.58	122.63	1086	113.8	8.09
H3BNA4	RNA-binding protein FUS (Fragment) OS=Homo sapiens GN=FUS PE=4 SV=1 - [H3BNA4_HUMAN]	0.2761	6	5	6	24		1.199	0.873	0.844	1.172	4	5	4	6	9	9	0.2575	0.2575	0.2164	18.16	20.14	18.48	268	27.7	9.55
Q12846	Syntaxin-4 OS=Homo sapiens GN=STX4 PE=1 SV=2 - [STX4_HUMAN]	0.2761	1	5	5	26	6810	1.232	1.039	1.072	1.35	4	3	4	10	9	7	0.1751	0.138	0.2391	21.69	18.3	22.67	297	34.2	6.28
P39019	40S ribosomal protein S19 OS=Homo sapiens GN=RPS19 PE=1 SV=2 - [RS19_HUMAN]	0.2759	1	4	4	13	6223	0.889	1.072	1.337	1.065	3	3	4	4	4	5	0.2069	0.2069	0.2759	11.48	11.11	12.12	145	16.1	10.32
Q9H3K6-2	Isoform 2 of BolA-like protein 2 OS=Homo sapiens GN=BOLA2 - [BOLA2_HUMAN]	0.2759	5	1	1	4						1	1	1	2	1	1	0.2759	0.2759	0.2759	7.58	3.62	3.14	58	6.8	5.85
Q9Y617	Phosphoserine aminotransferase OS=Homo sapiens GN=PSAT1 PE=1 SV=2 - [SERC_HUMAN]	0.2757	1	10	10	80	29968	1.764	1.097	0.849	1.321	10	10	9	26	28	26	0.2757	0.2757	0.2405	66.65	72.28	69.26	370	40.4	7.66
F5H126	Synaptotagmin-7 OS=Homo sapiens GN=SYT7 PE=4 SV=1 - [F5H126_HUMAN]	0.2755	2	4	11	49	9066				1.064	10	8	10	19	12	18	0.2493	0.1808	0.2595	48.07	31.06	40.72	686	75.7	9.44
P61201	COP9 signalosome complex subunit 2 OS=Homo sapiens GN=COPS2 PE=1 SV=1 - [CSN2_HUMAN]	0.2754	3	10	10	39	9318	0.965	1.014	1.166	1.041	8	8	7	14	11	14	0.2077	0.2054	0.158	39.17	29.01	32.87	443	51.6	5.53
P62857	40S ribosomal protein S28 OS=Homo sapiens GN=RPS28 PE=1 SV=1 - [RS28_HUMAN]	0.2754	1	3	3	15	6234	1.261	0.736	0.751	1.29	3	3	2	5	6	4	0.2754	0.2754	0.2319	13.76	15.03	9.06	69	7.8	10.7
O00571	ATP-dependent RNA helicase DDX3X OS=Homo sapiens GN=DDX3X PE=1 SV=3 - [DDX3X_HUMAN]	0.2749	1	11	12	54	1654	1.034	0.969	1.013	1.047	9	10	10	16	17	21	0.1843	0.2115	0.2311	44.98	48.4	46.06	662	73.2	7.18
Q9UBQ0	Vacuolar protein sorting-associated protein 29 OS=Homo sapiens GN=VPS29 PE=1 SV=1 - [VPS29_HUMAN]	0.2747	4	3	3	17	51699					2	3	3	5	5	7	0.1978	0.2747	0.2747	15.05	14.58	18.52	182	20.5	6.79
E9PRT4	Vacuolar protein sorting-associated protein 26B OS=Homo sapiens GN=VPS26B PE=4 SV=1 - [E9PRT4_HUMAN]	0.2746	2	7	7	19		0.928	1.015	1.073	0.938	6	4	4	7	6	6	0.2418	0.1761	0.1821	18.73	18.87	18.36	335	38.2	8.43
P60983	Glia maturation factor beta OS=Homo sapiens GN=GMFB PE=1 SV=2 - [GMFB_HUMAN]	0.2746	3	4	4	18	2764	1.068	0.801	0.98	1.365	4	3	3	7	6	5	0.2746	0.2746	0.2746	22.56	15.91	15.46	142	16.7	5.29
P12271	Retinaldehyde-binding protein 1 OS=Homo sapiens GN=RLBP1 PE=1 SV=2 - [RLBP1_HUMAN]	0.2744	1	4	4	27	6017					4	4	4	10	9	8	0.2744	0.2744	0.2744	25.58	21.15	22.07	317	36.5	5.05
Q93050-1	Isoform 2 of V-type proton ATPase 116 kDa subunit a isoform 1 OS=Homo sapiens GN=ATP6V0A1 - [VPP1_HUMAN]	0.2744	3	2	18	172	535					16	15	16	66	53	53	0.2202	0.1986	0.2395	178.03	130.77	135.21	831	95.7	6.65
E9PDK5	Annexin OS=Homo sapiens GN=ANXA11 PE=3 SV=1 - [E9PDK5_HUMAN]	0.2743	3	11	11	47		1.34	1.001	1.06	1.446	8	9	8	17	14	16	0.2354	0.267	0.182	50.78	42.06	50.15	412	45.7	8.46
O60739	Eukaryotic translation initiation factor 1b OS=Homo sapiens GN=EIF1B PE=1 SV=2 - [EIF1B_HUMAN]	0.2743	2	2	2	4	10289					1	1	1	1	2	1	0.1327	0.1416	0.1416	2.22	4.96	2.97	113	12.8	7.37
P48539	Purkinje cell protein 4 OS=Homo sapiens GN=PCP4 PE=2 SV=3 - [PCP4_HUMAN]	0.2742	1	2	2	7	5121					2	2	2	2	2	3	0.2742	0.2742	0.2742	7.71	6.9	10.18	62	6.8	6.71
Q01813	6-phosphofructokinase type C OS=Homo sapiens GN=PFKP PE=1 SV=2 - [K6PP_HUMAN]	0.2742	1	21	23	158	5214	0.831	0.928	1.169	1.05	20	18	17	51	54	53	0.2602	0.2449	0.2347	150.75	154.61	150.25	784	85.5	7.55
Q00535	Cyclin-dependent kinase 5 OS=Homo sapiens GN=CDK5 PE=1 SV=3 - [CDK5_HUMAN]	0.274	1	7	7	36	1020	0.859	0.931	1.19	1.124	7	7	7	12	14	10	0.274	0.274	0.274	35.38	38.91	26.82	292	33.3	7.66
Q9UPA5	Protein bassoon OS=Homo sapiens GN=BSN PE=1 SV=4 - [BSN_HUMAN]	0.2736	1	57	57	268	8927	0.642	0.842	1.078	0.802	48	41	46	95	80	93	0.2267	0.205	0.2216	250.69	223.64	262.99	3926	416.2	7.55
P04843	Dolichyl-diphosphooligosaccharide--protein glycosyltransferase subunit 1 OS=Homo sapiens GN=RPN1 PE=1 SV=1 - [RPN1_HUMAN]	0.2735	1	13	13	46	6184	1.242	0.998	0.887	1.052	9	8	12	14	13	19	0.1812	0.1664	0.2603	40.16	40.69	51.73	607	68.5	6.38
O95139	NADH dehydrogenase [ubiquinone] 1 beta subcomplex subunit 6 OS=Homo sapiens GN=NDUFB6 PE=1 SV=3 - [NDUB6_HUMAN]	0.2734	1	3	3	26	4712	0.804	1.319		0.63	2	3	3	10	8	8	0.1953	0.2734	0.2734	25.25	15.03	15.74	128	15.5	9.63
E9PJH8	Serpin H1 (Fragment) OS=Homo sapiens GN=SERPINH1 PE=4 SV=1 - [E9PJH8_HUMAN]	0.2733	11	2	2	3						1		2	1		2	0.1733		0.2733	3.32		6.56	150	15.5	8.73
Q13200	26S proteasome non-ATPase regulatory subunit 2 OS=Homo sapiens GN=PSMD2 PE=1 SV=3 - [PSMD2_HUMAN]	0.2731	2	20	20	82	5708	1.099	0.992	1.142	1.274	16	15	16	24	26	32	0.2379	0.2357	0.2401	71.25	76.89	76.83	908	100.1	5.2
Q5T4F6	Cartilage acidic protein 1 (Fragment) OS=Homo sapiens GN=CRTAC1 PE=2 SV=1 - [Q5T4F6_HUMAN]	0.2729	4	9	9	36	55118	1.143	0.837	0.997	1.308	7	6	7	14	10	12	0.2443	0.2424	0.25	40.06	27.74	35.95	524	56.5	5.55
B7Z9I1	Medium-chain-specific acyl-CoA dehydrogenase, mitochondrial OS=Homo sapiens GN=ACADM PE=2 SV=1 - [B7Z9I1_HUMAN]	0.2727	4	7	7	36	34	1.223	0.962	0.891	1.233	5	6	4	12	14	10	0.2234	0.2416	0.2182	36.18	39.41	31.18	385	42.4	6.43
C9JHG2	Raftlin (Fragment) OS=Homo sapiens GN=RFTN1 PE=4 SV=1 - [C9JHG2_HUMAN]	0.2727	3	4	4	9		0.955	0.925	0.973	1.011	2	2	4	2	2	5	0.0545	0.0545	0.2727	4.48	4.44	10.49	275	29.7	5.67
H0YNU0	WD repeat-containing protein 20 (Fragment) OS=Homo sapiens GN=WDR20 PE=4 SV=1 - [H0YNU0_HUMAN]	0.2727	9	1	1	3						1	1	1	1	1	1	0.2727	0.2727	0.2727	3.46	3.3	3.52	66	7.3	7.9
Q8NC96	Adaptin ear-binding coat-associated protein 1 OS=Homo sapiens GN=NECAP1 PE=1 SV=2 - [NECP1_HUMAN]	0.2727	1	4	6	40	25977	0.968	0.908		1.103	5	6	5	13	16	11	0.24	0.2727	0.24	38.31	43.56	33.98	275	29.7	6.8
Q9BW30	Tubulin polymerization-promoting protein family member 3 OS=Homo sapiens GN=TPPP3 PE=1 SV=1 - [TPPP3_HUMAN]	0.2727	1	5	5	34	51673	1.503	0.987	0.94	1.426	4	5	4	9	12	13	0.2273	0.2727	0.2273	27.79	37.37	38.07	176	19	9.13
F2Z376	Nucleoporin NUP188 homolog OS=Homo sapiens GN=NUP188 PE=4 SV=1 - [F2Z376_HUMAN]	0.2727	5	1	1	1		0.929	0.946		0.878		1			1			0.2727			1.93		33	3.5	10.68
H0YKK0	Small nuclear ribonucleoprotein polypeptide A', isoform CRA_a OS=Homo sapiens GN=SNRPA1 PE=4 SV=1 - [H0YKK0_HUMAN]	0.2727	4	2	2	2	6627						1	1		1	1		0.1623	0.1104		4.29	3.01	154	17.7	8.73
F5H2G2	Ubiquilin-2 OS=Homo sapiens GN=UBQLN2 PE=4 SV=1 - [F5H2G2_HUMAN]	0.2725	2	5	8	40					0.862	7	7	7	14	11	15	0.2377	0.2377	0.2705	38.91	28.66	39.48	488	52.9	6.42
B7Z2S5	Thioredoxin reductase 1, cytoplasmic OS=Homo sapiens GN=TXNRD1 PE=2 SV=1 - [B7Z2S5_HUMAN]	0.2724	5	7	7	24	7296					5	5	7	8	7	9	0.1993	0.1993	0.2724	16.94	15.54	19.36	547	60	6.68
P60900	Proteasome subunit alpha type-6 OS=Homo sapiens GN=PSMA6 PE=1 SV=1 - [PSA6_HUMAN]	0.2724	5	6	6	21	5687	1.025	1.085	1.191	1.075	5	4	5	9	7	5	0.252	0.1585	0.2195	23.09	17	12.35	246	27.4	6.76
Q07065	Cytoskeleton-associated protein 4 OS=Homo sapiens GN=CKAP4 PE=1 SV=2 - [CKAP4_HUMAN]	0.2724	1	12	12	37	10970	1.037	1.028	0.784	1.012	10	8	9	12	13	12	0.2159	0.186	0.2276	39.3	39.37	39.45	602	66	5.92
D6RFL4	Monocyte differentiation antigen CD14, urinary form (Fragment) OS=Homo sapiens GN=CD14 PE=4 SV=1 - [D6RFL4_HUMAN]	0.2723	2	3	3	16						2	3	2	5	6	5	0.1737	0.2723	0.1737	15.21	16.62	14.34	213	23.3	5.26
E9PCX7	NAD(P) transhydrogenase, mitochondrial OS=Homo sapiens GN=NNT PE=4 SV=1 - [E9PCX7_HUMAN]	0.2723	1	1	17	117	23530					16	16	15	44	38	35	0.2429	0.244	0.2147	124.88	105.9	109.91	955	99.7	7.02
Q6P587	Acylpyruvase FAHD1, mitochondrial OS=Homo sapiens GN=FAHD1 PE=1 SV=2 - [FAHD1_HUMAN]	0.2723	3	3	3	22	81889					3	3	3	7	8	7	0.2723	0.2723	0.2723	26.88	25.8	22.77	224	24.8	7.39
Q96TC7	Regulator of microtubule dynamics protein 3 OS=Homo sapiens GN=FAM82A2 PE=1 SV=2 - [RMD3_HUMAN]	0.2723	2	9	9	32	55177	1.082	0.888	1.041	1.208	8	7	5	11	13	8	0.234	0.2383	0.1638	34.72	35.27	23.75	470	52.1	5.1
Q6IBS0	Twinfilin-2 OS=Homo sapiens GN=TWF2 PE=1 SV=2 - [TWF2_HUMAN]	0.2722	2	7	7	23	11344	0.885	1.024	1.179	1.015	6	3	5	9	7	7	0.2579	0.1289	0.2063	32.84	21.7	21.34	349	39.5	6.84
Q9Y276	Mitochondrial chaperone BCS1 OS=Homo sapiens GN=BCS1L PE=1 SV=1 - [BCS1_HUMAN]	0.2721	1	8	8	23	617	1.087	1.03	1.101	1.16	7	6	7	8	7	8	0.2363	0.2124	0.2267	27.71	19.67	21.17	419	47.5	8.5
Q9Y3D7	Mitochondrial import inner membrane translocase subunit TIM16 OS=Homo sapiens GN=PAM16 PE=1 SV=2 - [TIM16_HUMAN]	0.272	1	2	2	8	51025	0.716	1.003	1.241	0.882	2	1	1	3	3	2	0.272	0.184	0.184	14.46	12.45	10.18	125	13.8	9.7
P78357	Contactin-associated protein 1 OS=Homo sapiens GN=CNTNAP1 PE=1 SV=1 - [CNTP1_HUMAN]	0.2717	1	27	27	190	8506	0.927	0.965	1.094	1.009	23	25	25	62	64	64	0.2384	0.2283	0.2355	174.43	162.86	172.99	1384	156.2	7.05
Q8IU85-2	Isoform 2 of Calcium/calmodulin-dependent protein kinase type 1D OS=Homo sapiens GN=CAMK1D - [KCC1D_HUMAN]	0.2717	2	7	10	47	57118	0.989	1.112	1.059	0.814	10	7	9	17	13	17	0.2717	0.2073	0.2381	52.81	40.64	52.81	357	40.2	6.55
Q15067-2	Isoform 2 of Peroxisomal acyl-coenzyme A oxidase 1 OS=Homo sapiens GN=ACOX1 - [ACOX1_HUMAN]	0.2712	2	8	8	20	51	1.23	1.235	0.834	0.809	5	6	5	6	8	6	0.1667	0.2061	0.1545	14.96	18.82	16.26	660	74.6	7.62
E9PDV8	Glucose-6-phosphate 1-dehydrogenase OS=Homo sapiens GN=G6PD PE=3 SV=1 - [E9PDV8_HUMAN]	0.2711	4	11	11	50		1.467	0.971	0.802	1.178	9	10	9	15	18	17	0.2004	0.2711	0.2397	41.51	42.81	46.55	509	58.2	6.43
O95741	Copine-6 OS=Homo sapiens GN=CPNE6 PE=1 SV=3 - [CPNE6_HUMAN]	0.2711	2	12	13	55	9362	1.502	1.037	0.875	1.284	8	11	11	17	19	19	0.1903	0.2424	0.2442	43.61	45.16	44.63	557	62	5.52
P23677	Inositol-trisphosphate 3-kinase A OS=Homo sapiens GN=ITPKA PE=1 SV=1 - [IP3KA_HUMAN]	0.2711	1	10	11	29	3706	0.801	0.935	0.844	0.824	8	9	8	9	10	10	0.2126	0.1952	0.1649	29.54	27.26	29.19	461	51	7.65
Q9Y3C6	Peptidyl-prolyl cis-trans isomerase-like 1 OS=Homo sapiens GN=PPIL1 PE=1 SV=1 - [PPIL1_HUMAN]	0.2711	1	4	4	16	51645	1.246	1.044	0.977	1.13	4	3	3	6	5	5	0.2711	0.253	0.253	18.12	15.32	15.34	166	18.2	7.99
P49593	Protein phosphatase 1F OS=Homo sapiens GN=PPM1F PE=1 SV=3 - [PPM1F_HUMAN]	0.2709	1	7	7	23	9647	1.041	0.972	0.825	0.901	5	5	6	8	8	7	0.2137	0.207	0.2313	26.88	22.58	21.75	454	49.8	5.1
Q9ULU8-2	Isoform 2 of Calcium-dependent secretion activator 1 OS=Homo sapiens GN=CADPS - [CAPS1_HUMAN]	0.2708	2	3	22	46	8618						22			46			0.2708			139.89		1274	144	5.71
P10301	Ras-related protein R-Ras OS=Homo sapiens GN=RRAS PE=1 SV=1 - [RRAS_HUMAN]	0.2706	1	2	4	16	6237	1.57	0.932	0.762	1.225	3	4	4	4	6	6	0.1972	0.2706	0.2706	12.04	17.31	18.09	218	23.5	6.93
P41250	Glycine--tRNA ligase OS=Homo sapiens GN=GARS PE=1 SV=3 - [SYG_HUMAN]	0.2706	1	14	14	117	2617	0.991	0.896	1.112	1.169	11	11	12	39	43	35	0.23	0.2327	0.2409	111.33	95.95	104.92	739	83.1	7.03
Q6YN16	Hydroxysteroid dehydrogenase-like protein 2 OS=Homo sapiens GN=HSDL2 PE=1 SV=1 - [HSDL2_HUMAN]	0.2703	1	7	7	36	84263	1.028	0.972	0.873	0.932	7	4	5	14	7	15	0.2703	0.1794	0.2057	43.55	22.43	43.52	418	45.4	7.99
Q8TAE8	Growth arrest and DNA damage-inducible proteins-interacting protein 1 OS=Homo sapiens GN=GADD45GIP1 PE=1 SV=1 - [G45IP_HUMAN]	0.2703	1	4	4	13	90480	0.979	1.165	0.889	0.717	3	3	4	4	4	5	0.1982	0.1982	0.2703	10.85	8.41	13.09	222	25.4	10.02
O43776	Asparagine--tRNA ligase, cytoplasmic OS=Homo sapiens GN=NARS PE=1 SV=1 - [SYNC_HUMAN]	0.2701	1	12	12	52	4677	1.104	1.025	1.118	1.16	10	10	8	19	17	16	0.2701	0.2591	0.2263	55.75	54.06	52.2	548	62.9	6.25
Q9UDW1	Cytochrome b-c1 complex subunit 9 OS=Homo sapiens GN=UQCR10 PE=1 SV=3 - [QCR9_HUMAN]	0.2698	1	1	1	5	29796					1	1	1	1	2	2	0.2698	0.2698	0.2698	4.57	8.58	8.5	63	7.3	9.47
H3BR56	Uncharacterized protein C16orf45 (Fragment) OS=Homo sapiens GN=C16orf45 PE=4 SV=1 - [H3BR56_HUMAN]	0.2696	5	2	2	6		1.136	0.926	0.856	1.022	1	1	2	2	1	3	0.0957	0.0957	0.2696	5.6	2.7	8.62	115	13.4	5.14
G3V368	Protein C14orf129 (Fragment) OS=Homo sapiens GN=C14orf129 PE=4 SV=1 - [G3V368_HUMAN]	0.2692	3	1	1	3						1	1	1	1	1	1	0.2692	0.2692	0.2692	2.96	3.46	3.4	78	8.8	4.31
E7EVF4	Cytoplasmic FMR1-interacting protein 2 OS=Homo sapiens GN=CYFIP2 PE=4 SV=1 - [E7EVF4_HUMAN]	0.269	4	16	25	86		0.996	0.95	0.978	1.057	22	21	20	31	28	27	0.245	0.2306	0.2219	85.89	66.28	70.65	1253	145.6	7.11
A6NDN0	Trafficking protein particle complex 3, isoform CRA_a OS=Homo sapiens GN=TRAPPC3 PE=4 SV=1 - [A6NDN0_HUMAN]	0.2687	2	3	3	13	27095	0.845	1.018	1.06	1.111	3	3	3	5	4	4	0.2687	0.2687	0.2687	14.87	12.55	12.64	134	15	4.88
F5H664	Membrane-associated phosphatidylinositol transfer protein 2 (Fragment) OS=Homo sapiens GN=PITPNM2 PE=4 SV=1 - [F5H664_HUMAN]	0.2683	5	1	1	3		0.997	0.97	0.904	0.909	1	1	1	1	1	1	0.2683	0.2683	0.2683	1.94	2.16	1.99	41	4.9	6.58
P23258	Tubulin gamma-1 chain OS=Homo sapiens GN=TUBG1 PE=1 SV=2 - [TBG1_HUMAN]	0.2683	1	6	6	15	7283	0.974	0.923		0.844	4	6	3	5	7	3	0.184	0.2683	0.1508	9.39	20.29	11.04	451	51.1	6.14
P20020-5	Isoform E of Plasma membrane calcium-transporting ATPase 1 OS=Homo sapiens GN=ATP2B1 - [AT2B1_HUMAN]	0.2681	4	16	28	204		0.76	1.02	0.992	0.782	24	24	26	68	67	69	0.2664	0.2579	0.2681	216.53	215.99	219.62	1171	129.1	6.16
E9PGE6	Uncharacterized protein OS=Homo sapiens GN=ATP6V1H PE=4 SV=1 - [E9PGE6_HUMAN]	0.268	3	8	8	55		0.822	1.034	1.108	0.825	7	7	7	20	17	18	0.244	0.244	0.2484	74.54	62.94	61.74	459	52.9	6.61
O60664-3	Isoform 3 of Perilipin-3 OS=Homo sapiens GN=PLIN3 - [PLIN3_HUMAN]	0.2679	2	8	8	32	10226					5	6	4	10	13	9	0.2009	0.2079	0.1801	25.39	36.38	27.1	433	46.9	5.44
E7EX03	Uncharacterized protein OS=Homo sapiens GN=CNDP1 PE=4 SV=1 - [E7EX03_HUMAN]	0.2675	2	9	9	32		0.958	0.788	1.004	1.282	8	8	8	10	11	11	0.251	0.251	0.2325	31.28	32.92	26.33	486	54.5	5.24
Q9NWV8	BRISC and BRCA1-A complex member 1 OS=Homo sapiens GN=BABAM1 PE=1 SV=1 - [BABA1_HUMAN]	0.2675	2	6	6	21	29086	1.149	0.839	1.192	1.517	3	5	5	4	8	9	0.1641	0.2401	0.2249	14.71	23.04	19.22	329	36.5	4.64
E9PQA1	Protein C11orf58 OS=Homo sapiens GN=C11orf58 PE=4 SV=1 - [E9PQA1_HUMAN]	0.2674	3	1	1	10						1	1	1	3	4	3	0.2674	0.2674	0.2674	9.85	11.56	8.87	86	9.6	9.41
Q96MZ0	Ganglioside-induced differentiation-associated protein 1-like 1 OS=Homo sapiens GN=GDAP1L1 PE=2 SV=2 - [GD1L1_HUMAN]	0.267	1	7	7	31	78997	0.995	1.005	1.021	1.075	4	7	7	9	11	11	0.188	0.267	0.267	30.59	32.08	37.56	367	41.9	6.6
Q9Y6K8-3	Isoform 3 of Adenylate kinase isoenzyme 5 OS=Homo sapiens GN=AK5 - [KAD5_HUMAN]	0.2668	2	10	11	87	26289	0.798	1.031	1.107	0.872	11	9	9	33	25	29	0.2668	0.2369	0.2369	86.75	63.7	73.51	536	60.3	5.08
D6RFW1	Small glutamine-rich tetratricopeptide repeat-containing protein beta (Fragment) OS=Homo sapiens GN=SGTB PE=4 SV=1 - [D6RFW1_HUMAN]	0.2667	2	4	4	13				1.338	1.459	4	3	3	4	5	4	0.2667	0.1846	0.1846	9.87	13.4	11.14	195	21.8	4.86
Q9BSJ8-2	Isoform 2 of Extended synaptotagmin-1 OS=Homo sapiens GN=ESYT1 - [ESYT1_HUMAN]	0.2666	2	20	20	77	23344	1.062	0.915	1.085	1.527	14	16	18	24	25	28	0.1939	0.2307	0.2469	60.85	61.93	68.46	1114	123.9	5.78
A8MVW0	Protein FAM171A2 OS=Homo sapiens GN=FAM171A2 PE=1 SV=1 - [F1712_HUMAN]	0.2663	1	10	11	30	284069	0.935	1.161	0.799	0.609	6	8	7	9	11	10	0.1453	0.2034	0.1743	27.15	29.37	34.68	826	87.4	8.05
P12074	Cytochrome c oxidase subunit 6A1, mitochondrial OS=Homo sapiens GN=COX6A1 PE=1 SV=4 - [CX6A1_HUMAN]	0.2661	2	1	1	33	1337					1	1	1	12	9	12	0.2661	0.2661	0.2661	29.96	20.35	31.17	109	12.1	9.32
D6RCQ0	Eukaryotic translation elongation factor 1 epsilon-1 (Fragment) OS=Homo sapiens GN=EEF1E1 PE=4 SV=1 - [D6RCQ0_HUMAN]	0.266	6	2	2	4		1.085	1.019	0.925	0.919	1	2	1	1	2	1	0.1064	0.266	0.1064	3.1	5.37	2.71	94	10.4	8.75
P23297	Protein S100-A1 OS=Homo sapiens GN=S100A1 PE=1 SV=2 - [S10A1_HUMAN]	0.266	1	4	4	51	6271					3	4	4	16	19	16	0.266	0.266	0.266	54.88	60.4	53.69	94	10.5	4.5
P50453	Serpin B9 OS=Homo sapiens GN=SERPINB9 PE=1 SV=1 - [SPB9_HUMAN]	0.266	1	7	8	17	5272	1.113	1.101	0.893	0.904	6	6	4	6	7	4	0.1995	0.2394	0.141	16.82	21.24	12.23	376	42.4	5.86
Q9BXK5	Bcl-2-like protein 13 OS=Homo sapiens GN=BCL2L13 PE=1 SV=1 - [B2L13_HUMAN]	0.266	1	6	6	12	23786	0.954	0.904	1.314	1.549	4	3	4	4	3	5	0.1794	0.1505	0.1835	9.69	9.24	14.75	485	52.7	4.44
E9PQD0	Probable RNA-binding protein EIF1AD OS=Homo sapiens GN=EIF1AD PE=4 SV=1 - [E9PQD0_HUMAN]	0.2656	6	1	1	2						1	1		1	1		0.2656	0.2656		2.1	2.58		64	7.3	10.51
Q5H937	Protein kinase (CAMP-dependent, catalytic) inhibitor gamma OS=Homo sapiens GN=PKIG PE=2 SV=1 - [Q5H937_HUMAN]	0.2656	2	2	2	7						1	2	1	2	3	2	0.25	0.2656	0.25	5.24	6.61	4.86	64	7	4.28
Q9BY32-2	Isoform 2 of Inosine triphosphate pyrophosphatase OS=Homo sapiens GN=ITPA - [ITPA_HUMAN]	0.2655	2	3	3	11	3704			0.862	0.773	3	2	3	4	3	4	0.2655	0.1864	0.2655	8.94	6.11	8.74	177	19.6	5.19
Q5T8Z0	COMM domain containing 3 (Fragment) OS=Homo sapiens GN=COMMD3 PE=2 SV=1 - [Q5T8Z0_HUMAN]	0.2654	5	3	3	11	23412	1.075	1.046	0.767	0.752	2	3	3	3	4	4	0.1914	0.2654	0.2654	9.15	11.38	12.92	162	18.2	6.64
F5H2L4	Acyl-coenzyme A thioesterase 13 OS=Homo sapiens GN=ACOT13 PE=4 SV=1 - [F5H2L4_HUMAN]	0.265	2	2	2	7	55856					2	2	2	2	3	2	0.265	0.265	0.265	7.69	9.91	7.44	117	12.4	8.5
O43768-2	Isoform 2 of Alpha-endosulfine OS=Homo sapiens GN=ENSA - [ENSA_HUMAN]	0.265	13	1	2	22	2029					2	2	2	7	8	7	0.265	0.265	0.265	11.56	11.81	15.83	117	13	8.27
P52565	Rho GDP-dissociation inhibitor 1 OS=Homo sapiens GN=ARHGDIA PE=1 SV=3 - [GDIR1_HUMAN]	0.2647	1	6	6	54	396					5	5	4	19	18	17	0.2402	0.25	0.2255	63.49	53.6	57.79	204	23.2	5.11
Q8IVP5	FUN14 domain-containing protein 1 OS=Homo sapiens GN=FUNDC1 PE=1 SV=1 - [FUND1_HUMAN]	0.2645	1	2	2	7	139341					2	1	2	3	1	3	0.2645	0.1097	0.2645	10.73	4.15	9.04	155	17.2	8.62
Q13596	Sorting nexin-1 OS=Homo sapiens GN=SNX1 PE=1 SV=3 - [SNX1_HUMAN]	0.2644	1	11	12	46	6642	0.974	0.977	1.084	1.137	10	10	9	15	16	15	0.2261	0.2471	0.1973	41.46	45.46	42.85	522	59	5.15
O60493-4	Isoform 4 of Sorting nexin-3 OS=Homo sapiens GN=SNX3 - [SNX3_HUMAN]	0.2643	2	4	4	21	8724	0.966	1.153	0.953	0.808	4	4	4	7	6	8	0.2643	0.2643	0.2643	21	15	19.27	140	16.3	6.8
Q9UNE7	E3 ubiquitin-protein ligase CHIP OS=Homo sapiens GN=STUB1 PE=1 SV=2 - [CHIP_HUMAN]	0.264	2	5	5	24	10273	1.07	1.179	1.001	0.952	5	4	4	9	8	7	0.264	0.1881	0.1881	16.52	18.85	12.34	303	34.8	5.87
F8W914	Reticulon-4 OS=Homo sapiens GN=RTN4 PE=4 SV=1 - [F8W914_HUMAN]	0.2638	2	1	5	138					0.908	5	5	5	49	42	47	0.2638	0.2638	0.2638	146.99	109.8	135.77	345	37.1	4.77
Q9UJS0	Calcium-binding mitochondrial carrier protein Aralar2 OS=Homo sapiens GN=SLC25A13 PE=1 SV=2 - [CMC2_HUMAN]	0.2637	3	9	12	44	10165	1.056	0.988	1.031	1.154	9	8	12	13	15	16	0.1881	0.1719	0.2637	36.83	40.16	45.16	675	74.1	8.62
Q9UKA9	Polypyrimidine tract-binding protein 2 OS=Homo sapiens GN=PTBP2 PE=1 SV=1 - [PTBP2_HUMAN]	0.2637	4	3	5	22	58155					4	5	4	7	8	7	0.2128	0.2637	0.226	19.91	13.92	19.49	531	57.5	8.66
Q14108	Lysosome membrane protein 2 OS=Homo sapiens GN=SCARB2 PE=1 SV=2 - [SCRB2_HUMAN]	0.2636	1	9	9	50	950	1.455	1.02	1.029	1.82	9	7	9	15	16	19	0.2636	0.2071	0.2636	45.77	43.61	59.75	478	54.3	5.14
O60825-2	Isoform 2 of 6-phosphofructo-2-kinase/fructose-2,6-bisphosphatase 2 OS=Homo sapiens GN=PFKFB2 - [F262_HUMAN]	0.2633	4	10	10	37	5208	1.669	1.004	0.832	1.227	10	9	8	14	12	11	0.2633	0.242	0.2123	34.18	30.01	27.19	471	54.4	7.56
P11940-2	Isoform 2 of Polyadenylate-binding protein 1 OS=Homo sapiens GN=PABPC1 - [PABP1_HUMAN]	0.2633	3	8	13	61		0.896	0.893	1.114	1.166	13	10	10	24	19	18	0.2633	0.1901	0.1901	72.81	60.11	55.55	547	61.1	9.07
F5H6G8	MANSC domain-containing protein 1 (Fragment) OS=Homo sapiens GN=MANSC1 PE=4 SV=1 - [F5H6G8_HUMAN]	0.2632	2	1	1	2						1		1	1		1	0.2632		0.2632	2.63		2.34	57	6.3	6.44
O00232	26S proteasome non-ATPase regulatory subunit 12 OS=Homo sapiens GN=PSMD12 PE=1 SV=3 - [PSD12_HUMAN]	0.2632	1	9	9	29	5718	0.999	0.996	0.958	0.935	7	6	6	11	7	11	0.1908	0.193	0.182	26.45	14.93	25	456	52.9	7.65
H7BYT1	Casein kinase 1, delta, isoform CRA_a OS=Homo sapiens GN=CSNK1D PE=4 SV=1 - [H7BYT1_HUMAN]	0.2626	5	3	6	21	1453	1.336	1.17	0.788	0.957	5	4	4	8	7	6	0.2291	0.1983	0.1955	17.28	21.66	14.18	358	40.9	9.82
H0YBB9	Proline synthase co-transcribed bacterial homolog protein (Fragment) OS=Homo sapiens GN=PROSC PE=3 SV=1 - [H0YBB9_HUMAN]	0.2623	3	5	5	18						5	4	3	9	5	4	0.2623	0.2418	0.1762	24.3	17.21	13.52	244	27	6.54
Q9H7C9	UPF0366 protein C11orf67 OS=Homo sapiens GN=C11orf67 PE=1 SV=1 - [CK067_HUMAN]	0.2623	2	2	2	2	28971				1.165		2			2			0.2623			5.43		122	13.3	8.46
O75122	CLIP-associating protein 2 OS=Homo sapiens GN=CLASP2 PE=1 SV=2 - [CLAP2_HUMAN]	0.2612	1	1	20	76	23122					18	14	15	30	22	24	0.2434	0.1901	0.2002	80.74	54.81	57.97	1294	141	8.47
Q9NQP4	Prefoldin subunit 4 OS=Homo sapiens GN=PFDN4 PE=1 SV=1 - [PFD4_HUMAN]	0.2612	2	5	5	24	5203	1.016	0.771	1.037	1.376	5	4	4	9	8	7	0.2612	0.2537	0.2164	30.97	26.25	24.42	134	15.3	4.53
Q9BU02	Thiamine-triphosphatase OS=Homo sapiens GN=THTPA PE=1 SV=3 - [THTPA_HUMAN]	0.2609	1	4	4	9	79178	1.286	1.015	0.779	0.91	4	2	3	4	2	3	0.2609	0.1435	0.2	12.76	5.91	8.97	230	25.6	4.82
Q96AC1-2	Isoform 2 of Fermitin family homolog 2 OS=Homo sapiens GN=FERMT2 - [FERM2_HUMAN]	0.2607	3	2	8	14	10979							8			14			0.2607			34.25	633	72.4	7.5
P09429	High mobility group protein B1 OS=Homo sapiens GN=HMGB1 PE=1 SV=3 - [HMGB1_HUMAN]	0.2605	5	5	5	11	3146	0.682	2.421	1.611	0.452	3	2	4	3	2	6	0.1907	0.1581	0.2233	5.1	2.67	11.32	215	24.9	5.74
P35270	Sepiapterin reductase OS=Homo sapiens GN=SPR PE=1 SV=1 - [SPRE_HUMAN]	0.2605	1	4	4	30	6697					4	4	4	10	10	10	0.2605	0.2605	0.2605	33.32	33.4	35.97	261	28	8.05
H3BQQ6	Protein FAM192A (Fragment) OS=Homo sapiens GN=FAM192A PE=4 SV=1 - [H3BQQ6_HUMAN]	0.2604	9	2	2	7		0.96	1.067	0.892	0.849	2	2	1	3	2	2	0.2604	0.2604	0.1563	7.6	2.41	5.32	96	11.8	4.75
O95970	Leucine-rich glioma-inactivated protein 1 OS=Homo sapiens GN=LGI1 PE=1 SV=1 - [LGI1_HUMAN]	0.2603	1	11	11	38	9211	0.976	0.922	0.952	0.948	11	8	6	18	12	8	0.2603	0.1706	0.14	40.48	33.17	24.41	557	63.8	8.24
Q15276	Rab GTPase-binding effector protein 1 OS=Homo sapiens GN=RABEP1 PE=1 SV=2 - [RABE1_HUMAN]	0.2599	1	16	16	68	9135	0.888	0.994	1.062	0.883	15	14	13	25	25	18	0.2448	0.2483	0.2111	76.49	81.4	58.38	862	99.2	5.01
P23634-7	Isoform ZB of Plasma membrane calcium-transporting ATPase 4 OS=Homo sapiens GN=ATP2B4 - [AT2B4_HUMAN]	0.2598	4	13	25	150	493	0.979	1.033	1.139	1.082	23	19	21	46	46	58	0.2448	0.2288	0.2129	131.19	130.6	162.5	1193	132.5	6.21
D6REN6	Histidine--tRNA ligase, cytoplasmic OS=Homo sapiens GN=HARS PE=4 SV=1 - [D6REN6_HUMAN]	0.2597	2	11	11	35	3035	0.906	0.886	1.245	1.264	8	8	9	13	10	12	0.2045	0.1922	0.2249	32.05	26.39	28.75	489	54.8	5.54
B2RDM2	HCG1811539, isoform CRA_b OS=Homo sapiens GN=TXNDC5 PE=2 SV=1 - [B2RDM2_HUMAN]	0.2593	3	7	7	17	81567	1.17	1.068	0.728	0.836	3	5	6	4	6	7	0.0833	0.1759	0.2284	9.11	15.68	15.98	324	36.2	5.47
H0YGP0	Aspartyl aminopeptidase OS=Homo sapiens GN=DNPEP PE=3 SV=1 - [H0YGP0_HUMAN]	0.2593	4	5	5	19		1.486	1.044	0.744	1.084	5	5	4	7	6	6	0.2593	0.2593	0.2222	23.66	15.3	17.71	378	41.4	6.25
P04264	Keratin, type II cytoskeletal 1 OS=Homo sapiens GN=KRT1 PE=1 SV=6 - [K2C1_HUMAN]	0.2593	2	11	14	83	3848	0.993	0.897	1.114	1.204	10	12	11	30	25	28	0.2019	0.2407	0.236	79.41	60.02	68.4	644	66	8.12
P06132	Uroporphyrinogen decarboxylase OS=Homo sapiens GN=UROD PE=1 SV=2 - [DCUP_HUMAN]	0.2589	2	4	4	8	7389					1	3	3	1	3	4	0.0817	0.1989	0.1853	4.98	10.2	14.38	367	40.8	6.14
Q5TBB2	Sodium/hydrogen exchanger 1 (Fragment) OS=Homo sapiens GN=SLC9A1 PE=2 SV=1 - [Q5TBB2_HUMAN]	0.2589	4	3	3	14	6548					3	3	3	5	4	5	0.2589	0.2589	0.2589	14.28	13.2	15.43	224	25	5.73
Q9P0S9	Transmembrane protein 14C OS=Homo sapiens GN=TMEM14C PE=1 SV=1 - [TM14C_HUMAN]	0.2589	1	1	1	3	51522					1	1	1	1	1	1	0.2589	0.2589	0.2589	3.7	3.56	3.57	112	11.6	9.88
Q7Z4G1	COMM domain-containing protein 6 OS=Homo sapiens GN=COMMD6 PE=1 SV=1 - [COMD6_HUMAN]	0.2588	2	2	2	7	170622	0.991	0.767		0.985	1	2	2	2	2	3	0.1529	0.2588	0.2588	8.16	4.73	9.44	85	9.6	6
P49721	Proteasome subunit beta type-2 OS=Homo sapiens GN=PSMB2 PE=1 SV=1 - [PSB2_HUMAN]	0.2587	1	5	5	18	5690					5	4	4	8	5	5	0.2587	0.2438	0.2438	22.08	8.23	11.36	201	22.8	7.02
F8W031	Uncharacterized protein (Fragment) OS=Homo sapiens PE=4 SV=1 - [F8W031_HUMAN]	0.2586	1	4	6	47		0.962	0.716	1.029	1.574	5	4	4	16	16	15	0.2205	0.1825	0.1939	41.91	28.4	31.42	263	29.2	7.01
H3BM50	Target of rapamycin complex subunit LST8 OS=Homo sapiens GN=MLST8 PE=4 SV=1 - [H3BM50_HUMAN]	0.2586	9	2	2	4		1.051	1.552		0.467	1	2	1	1	2	1	0.1552	0.2586	0.1552	4.39	7.1	4.79	116	12.8	6.02
P14415	Sodium/potassium-transporting ATPase subunit beta-2 OS=Homo sapiens GN=ATP1B2 PE=1 SV=3 - [AT1B2_HUMAN]	0.2586	1	8	8	82	482	0.883	0.978	1.017	0.929	7	6	7	24	29	29	0.2552	0.2552	0.2586	68.08	65.61	71.55	290	33.3	8.31
E9PIE4	Mitochondrial carrier homolog 2 (Fragment) OS=Homo sapiens GN=MTCH2 PE=3 SV=1 - [E9PIE4_HUMAN]	0.2586	1	1	5	11		0.92	0.972		1.053			5			11			0.2586			30.79	263	28.6	7.61
P08574	Cytochrome c1, heme protein, mitochondrial OS=Homo sapiens GN=CYC1 PE=1 SV=3 - [CY1_HUMAN]	0.2585	1	4	4	114	1537	1.145	1.099		0.748	3	3	3	41	35	38	0.2215	0.1354	0.2215	101.29	86.42	90.36	325	35.4	9
E3W994	CLIP-associating protein 2 OS=Homo sapiens GN=CLASP2 PE=4 SV=2 - [E3W994_HUMAN]	0.2584	4	1	20	50						18	14		29	21		0.2404	0.1862		77.57	53.16		1273	138.8	8.34
P78324-4	Isoform 4 of Tyrosine-protein phosphatase non-receptor type substrate 1 OS=Homo sapiens GN=SIRPA - [SHPS1_HUMAN]	0.2584	2	10	10	215		0.984	0.986	0.946	0.861	9	9	8	76	70	69	0.2525	0.2386	0.2227	187.65	172.99	171.57	503	54.8	7.14
C9J792	Splicing factor 1 (Fragment) OS=Homo sapiens GN=SF1 PE=4 SV=1 - [C9J792_HUMAN]	0.2581	10	1	1	4						1	1	1	2	1	1	0.2581	0.2581	0.2581	5.92	2.67	2.71	62	7	4.96
Q9HAV7	GrpE protein homolog 1, mitochondrial OS=Homo sapiens GN=GRPEL1 PE=1 SV=2 - [GRPE1_HUMAN]	0.2581	2	4	4	11	80273	0.856	0.94	1.341	1.242	3	2	4	4	2	5	0.1982	0.129	0.2581	8.94	6.27	14.78	217	24.3	8.12
Q9UNW9	RNA-binding protein Nova-2 OS=Homo sapiens GN=NOVA2 PE=1 SV=1 - [NOVA2_HUMAN]	0.2581	1	5	7	27	4858			1.151	0.926	6	7	6	8	11	8	0.2073	0.2581	0.2175	26.45	36.45	26.58	492	49	8.16
P22830	Ferrochelatase, mitochondrial OS=Homo sapiens GN=FECH PE=1 SV=2 - [HEMH_HUMAN]	0.2577	2	7	7	22	2235	1.06	1.101	1.025	0.958	7	5	5	8	7	7	0.2577	0.1891	0.1891	25.19	19.42	24.07	423	47.8	8.73
P62081	40S ribosomal protein S7 OS=Homo sapiens GN=RPS7 PE=1 SV=1 - [RS7_HUMAN]	0.2577	1	5	5	29	6201	1.21	0.965	0.83	1.01	5	4	4	9	10	10	0.2577	0.2526	0.2526	21.25	22.84	22.1	194	22.1	10.1
P01857	Ig gamma-1 chain C region OS=Homo sapiens GN=IGHG1 PE=1 SV=1 - [IGHG1_HUMAN]	0.2576	1	3	6	97	3500					6	5	5	31	35	31	0.2576	0.2091	0.2091	86.94	95.53	83.93	330	36.1	8.19
P28070	Proteasome subunit beta type-4 OS=Homo sapiens GN=PSMB4 PE=1 SV=4 - [PSB4_HUMAN]	0.2576	1	4	4	29	5692	0.862	0.909	1.161	1.125	4	4	4	8	10	11	0.2576	0.2576	0.2576	25.85	33.32	41.47	264	29.2	5.97
Q9UPV7	Protein KIAA1045 OS=Homo sapiens GN=KIAA1045 PE=1 SV=2 - [K1045_HUMAN]	0.2575	1	6	6	34	23349	0.78	0.983	0.785	0.642	3	4	6	13	9	12	0.1425	0.18	0.2575	50.29	29.39	30.7	400	45.2	5.67
H3BM28	Transmembrane protein C15orf27 OS=Homo sapiens GN=C15orf27 PE=4 SV=1 - [H3BM28_HUMAN]	0.2574	4	1	1	2						1		1	1		1	0.2574		0.2574	3.07		3.56	101	10.9	4.56
P53805-3	Isoform 3 of Calcipressin-1 OS=Homo sapiens GN=RCAN1 - [RCAN1_HUMAN]	0.2573	4	3	3	7	1827	0.91	1.154		0.925	2	2	3	2	2	3	0.1813	0.1813	0.2573	5.16	6.19	7.6	171	19.8	7.59
Q9HBM8	1-acyl-sn-glycerol-3-phosphate acyltransferase alpha OS=Homo sapiens GN=AGPAT1 PE=2 SV=1 - [Q9HBM8_HUMAN]	0.2573	2	3	3	5	10554					1	2	2	1	2	2	0.1345	0.2456	0.1345	0	6.94	5.21	171	18.7	9.04
Q15008	26S proteasome non-ATPase regulatory subunit 6 OS=Homo sapiens GN=PSMD6 PE=1 SV=1 - [PSMD6_HUMAN]	0.2571	2	7	7	22	9861	1.069	0.952	1.078	1.007	6	7	5	8	8	6	0.1954	0.2571	0.1671	22.17	21.31	17.09	389	45.5	5.62
Q86YM7	Homer protein homolog 1 OS=Homo sapiens GN=HOMER1 PE=1 SV=2 - [HOME1_HUMAN]	0.2571	1	7	7	38	9456	0.59	0.878	1.479	0.947	7	7	6	12	16	10	0.2571	0.2571	0.209	40.8	48.54	29.48	354	40.3	5.44
P62140	Serine/threonine-protein phosphatase PP1-beta catalytic subunit OS=Homo sapiens GN=PPP1CB PE=1 SV=3 - [PP1B_HUMAN]	0.2569	1	4	8	50	5500	0.99	1.113	0.918	0.909	8	6	7	17	15	18	0.2569	0.211	0.2508	53.02	40.79	48.35	327	37.2	6.19
Q5TCZ7	CGI-32 protein (Fragment) OS=Homo sapiens GN=RP11-483F11.3 PE=2 SV=1 - [Q5TCZ7_HUMAN]	0.2569	2	2	2	3	51076					1		2	1		2	0.1042		0.2569	3.28		6.45	144	15.8	6.32
Q96DZ9-4	Isoform 4 of CKLF-like MARVEL transmembrane domain-containing protein 5 OS=Homo sapiens GN=CMTM5 - [CKLF5_HUMAN]	0.2568	7	1	1	5	116173					1	1	1	1	3	1	0.2568	0.2568	0.2568	0	9.37	2.52	74	8.3	5.35
O14880	Microsomal glutathione S-transferase 3 OS=Homo sapiens GN=MGST3 PE=1 SV=1 - [MGST3_HUMAN]	0.2566	2	2	2	4	4259					1	1	2	1	1	2	0.1645	0.1645	0.2566	3.77	3.24	6.35	152	16.5	9.38
E7ETN4	Uncharacterized protein OS=Homo sapiens GN=MRPS27 PE=4 SV=1 - [E7ETN4_HUMAN]	0.2564	5	3	3	17		0.621	0.668	1.321	1.177	2	2	3	5	7	5	0.1795	0.1795	0.2564	12.27	11.51	11.59	195	22	4.94
H3BPC4	SUMO-conjugating enzyme UBC9 OS=Homo sapiens GN=UBE2I PE=4 SV=1 - [H3BPC4_HUMAN]	0.2564	5	1	1	9		1.15	0.965	0.873	1.088	1	1	1	2	3	4	0.2564	0.2564	0.2564	2.01	2.34	7.5	39	4.5	8.87
P19086	Guanine nucleotide-binding protein G(z) subunit alpha OS=Homo sapiens GN=GNAZ PE=2 SV=3 - [GNAZ_HUMAN]	0.2563	1	8	8	90	2781	1.231	1.054	0.725	0.805	8	7	7	35	30	25	0.2563	0.2563	0.2563	96.43	86.72	71.25	355	40.9	7.61
Q9NWV4	UPF0587 protein C1orf123 OS=Homo sapiens GN=C1orf123 PE=1 SV=1 - [CA123_HUMAN]	0.2563	1	3	3	11	54987	1.046	0.883	1.214	1.435	3	2	3	4	3	4	0.2563	0.1563	0.2563	13.28	8.76	12.48	160	18	5.01
P02768	Serum albumin OS=Homo sapiens GN=ALB PE=1 SV=2 - [ALBU_HUMAN]	0.2562	2	19	19	222	213	0.934	0.821	1.019	1.245	19	18	18	79	73	70	0.2562	0.2562	0.2562	206.52	186.15	172.36	609	69.3	6.28
P31146	Coronin-1A OS=Homo sapiens GN=CORO1A PE=1 SV=4 - [COR1A_HUMAN]	0.256	1	9	10	62	11151	0.84	0.703	0.974	1.162	10	8	9	24	17	21	0.256	0.2321	0.2321	60.48	42.32	55.82	461	51	6.68
Q9H9A6	Leucine-rich repeat-containing protein 40 OS=Homo sapiens GN=LRRC40 PE=1 SV=1 - [LRC40_HUMAN]	0.2558	1	10	10	29	55631	0.987	0.986	1.02	0.914	7	7	7	9	9	11	0.1429	0.1711	0.186	27.53	18.61	32.86	602	68.2	6.43
B3KXA0	Liprin-alpha-2 OS=Homo sapiens GN=PPFIA2 PE=2 SV=1 - [B3KXA0_HUMAN]	0.2557	5	16	21	57	8499	0.914	1.032	1.028	0.845	15	18	15	20	20	17	0.1916	0.2313	0.2037	58.27	58.39	55.53	1232	140.6	6.04
Q9Y2J8	Protein-arginine deiminase type-2 OS=Homo sapiens GN=PADI2 PE=1 SV=2 - [PADI2_HUMAN]	0.2556	1	16	16	135	11240	1.661	0.936	0.842	1.416	14	13	15	47	46	42	0.2211	0.2165	0.2481	131.56	120.31	119.66	665	75.5	5.59
H0YN98	Abhydrolase domain-containing protein FAM108C1 OS=Homo sapiens GN=FAM108C1 PE=4 SV=1 - [H0YN98_HUMAN]	0.2553	3	1	1	2						1	1		1	1		0.2553	0.2553		4.02	3.81		94	10.7	5.4
Q9UL46	Proteasome activator complex subunit 2 OS=Homo sapiens GN=PSME2 PE=1 SV=4 - [PSME2_HUMAN]	0.2552	3	4	4	18	5721					4	2	3	7	5	6	0.2552	0.1046	0.1632	22.56	9.24	17.28	239	27.4	5.73
B7Z7G2	NADPH:adrenodoxin oxidoreductase, mitochondrial OS=Homo sapiens GN=FDXR PE=2 SV=1 - [B7Z7G2_HUMAN]	0.2551	4	8	8	22	2232	1.126	1.054	1.069	1.057	6	7	6	8	7	7	0.2027	0.2301	0.1891	19.7	19.04	19.45	439	48	6.95
Q9Y2I8	WD repeat-containing protein 37 OS=Homo sapiens GN=WDR37 PE=2 SV=2 - [WDR37_HUMAN]	0.2551	1	8	8	36	22884	0.99	1.007	1.13	1.126	8	7	7	13	10	13	0.2551	0.2287	0.2287	42.53	28.75	36.05	494	54.6	7.23
B4E0P8	UBX domain-containing protein 1 OS=Homo sapiens GN=UBXN1 PE=2 SV=1 - [B4E0P8_HUMAN]	0.255	5	3	3	7	51035					3		2	5		2	0.255		0.25	10.96		7.31	200	22.9	9.13
Q9ULU8	Calcium-dependent secretion activator 1 OS=Homo sapiens GN=CADPS PE=1 SV=3 - [CAPS1_HUMAN]	0.255	3	5	24	143	8618					21	22	19	50	46	47	0.2535	0.2542	0.2343	142.65	140.63	140.14	1353	152.7	5.71
O14874	[3-methyl-2-oxobutanoate dehydrogenase [lipoamide]] kinase, mitochondrial OS=Homo sapiens GN=BCKDK PE=1 SV=2 - [BCKD_HUMAN]	0.2549	3	6	6	17	10295	0.787	1.054	0.98	0.828	5	4	5	6	5	6	0.2282	0.1602	0.2282	16.08	13.85	18.41	412	46.3	8.82
O43427-2	Isoform Short of Acidic fibroblast growth factor intracellular-binding protein OS=Homo sapiens GN=FIBP - [FIBP_HUMAN]	0.2549	3	6	6	18	9158	0.898	1.021	1.271	1.09	5	4	5	7	5	6	0.2073	0.1737	0.2101	24.87	18.59	20.68	357	41.2	6.76
P56381	ATP synthase subunit epsilon, mitochondrial OS=Homo sapiens GN=ATP5E PE=1 SV=2 - [ATP5E_HUMAN]	0.2549	1	1	1	2	514						1	1		1	1		0.2549	0.2549		0	0	51	5.8	9.92
O43920	NADH dehydrogenase [ubiquinone] iron-sulfur protein 5 OS=Homo sapiens GN=NDUFS5 PE=1 SV=3 - [NDUS5_HUMAN]	0.2547	1	2	2	16	4725					1	2	2	5	5	6	0.1132	0.2547	0.2547	17.11	13.18	11.48	106	12.5	9.14
C9JW90	Uncharacterized protein OS=Homo sapiens GN=PITPNB PE=4 SV=1 - [C9JW90_HUMAN]	0.2546	3	1	5	17						4	4	5	5	6	6	0.2066	0.1771	0.2546	14.35	14.23	14.78	271	31.6	6.87
P27816-5	Isoform 5 of Microtubule-associated protein 4 OS=Homo sapiens GN=MAP4 - [MAP4_HUMAN]	0.2546	1	1	15	66		1.237	0.898	0.79	1.107	14	12	12	25	23	18	0.2373	0.2064	0.2089	67.33	62.68	47.41	809	85.2	7.71
P16870-2	Isoform 2 of Carboxypeptidase E OS=Homo sapiens GN=CPE - [CBPE_HUMAN]	0.2545	2	7	7	25	1363	0.907	1.153	0.965	0.734	5	6	6	7	9	9	0.1818	0.1818	0.2545	25.58	28.77	30.51	440	49.9	5.17
P09874	Poly [ADP-ribose] polymerase 1 OS=Homo sapiens GN=PARP1 PE=1 SV=4 - [PARP1_HUMAN]	0.2544	1	18	18	68	142	1.193	0.917	0.922	1.186	17	13	15	25	21	22	0.2377	0.1884	0.2249	80.78	67.73	68.39	1014	113	8.88
H0Y9R3	WD repeat-containing protein 26 (Fragment) OS=Homo sapiens GN=WDR26 PE=4 SV=1 - [H0Y9R3_HUMAN]	0.2542	3	4	4	4		0.992	1.052	0.875	0.822	1	1	2	1	1	2	0.0441	0.0644	0.1458	2.83	4.29	5.63	295	33.2	5.36
P63162	Small nuclear ribonucleoprotein-associated protein N OS=Homo sapiens GN=SNRPN PE=1 SV=1 - [RSMN_HUMAN]	0.2542	6	3	3	18	6638					2	3	2	6	6	6	0.0875	0.2542	0.0875	19.44	15.2	19.62	240	24.6	11.19
Q8N1G4	Leucine-rich repeat-containing protein 47 OS=Homo sapiens GN=LRRC47 PE=1 SV=1 - [LRC47_HUMAN]	0.2539	1	10	10	48	57470	1.086	1.089	0.778	0.892	9	10	9	15	16	17	0.1887	0.2539	0.2521	44.88	45.95	45.04	583	63.4	8.28
Q9Y371-2	Isoform 2 of Endophilin-B1 OS=Homo sapiens GN=SH3GLB1 - [SHLB1_HUMAN]	0.2539	2	8	8	23	51100	0.975	1	0.919	1.052	7	7	5	9	9	5	0.215	0.2228	0.1684	29.45	27.29	10.85	386	43.2	5.68
P48739-2	Isoform 2 of Phosphatidylinositol transfer protein beta isoform OS=Homo sapiens GN=PITPNB - [PIPNB_HUMAN]	0.2537	1	1	5	10	23760					4	4		5	5		0.2059	0.1765		14.35	10.01		272	31.6	6.25
P53779-2	Isoform Alpha-1 of Mitogen-activated protein kinase 10 OS=Homo sapiens GN=MAPK10 - [MK10_HUMAN]	0.2536	7	4	8	33	5602					7	7	6	13	10	10	0.2393	0.1801	0.2038	32.29	24.39	30.84	422	48.5	7.68
Q12765	Secernin-1 OS=Homo sapiens GN=SCRN1 PE=1 SV=2 - [SCRN1_HUMAN]	0.2536	2	9	9	65	9805	0.922	1.125	1.309	1.073	8	7	7	22	21	22	0.2319	0.2101	0.2101	62.04	55.59	65.75	414	46.4	4.75
	>sp|TRFE_HUMAN|	0.2536	2	13	13	84		1.024	0.868	1.154	1.375	12	11	12	27	30	27	0.2393	0.2206	0.1991	77.88	76.06	71.18	698	77	7.12
Q12926	ELAV-like protein 2 OS=Homo sapiens GN=ELAVL2 PE=1 SV=2 - [ELAV2_HUMAN]	0.2535	2	1	8	20	1993					5	5	7	6	7	7	0.1894	0.1755	0.2006	13.05	15.38	13.81	359	39.5	9.13
D6RA10	Ligand-dependent nuclear receptor corepressor-like protein OS=Homo sapiens GN=LCORL PE=4 SV=1 - [D6RA10_HUMAN]	0.2532	3	1	1	1								1			1			0.2532			1.75	79	8.8	9.76
Q6UWE0	E3 ubiquitin-protein ligase LRSAM1 OS=Homo sapiens GN=LRSAM1 PE=1 SV=1 - [LRSM1_HUMAN]	0.2531	1	12	12	41	90678	0.967	1.029	0.985	0.894	8	9	9	15	12	14	0.1798	0.1743	0.166	39.6	36.85	44.32	723	83.5	5.94
Q96BM9	ADP-ribosylation factor-like protein 8A OS=Homo sapiens GN=ARL8A PE=1 SV=1 - [ARL8A_HUMAN]	0.2527	1	2	3	17	127829					3	2	2	6	4	7	0.2527	0.1613	0.1613	17.55	12.18	21.98	186	21.4	7.77
Q9NVJ2	ADP-ribosylation factor-like protein 8B OS=Homo sapiens GN=ARL8B PE=1 SV=1 - [ARL8B_HUMAN]	0.2527	1	4	5	34	55207	1.225	0.978	0.845	1.221	5	4	4	13	11	10	0.2527	0.1613	0.1613	32.17	33.83	28.8	186	21.5	8.43
Q9Y2S7	Polymerase delta-interacting protein 2 OS=Homo sapiens GN=POLDIP2 PE=1 SV=1 - [PDIP2_HUMAN]	0.2527	1	5	5	18	26073	0.836	1.046	1.148	0.942	4	4	3	5	5	8	0.231	0.2201	0.1576	8.38	12.3	11.63	368	42	8.63
Q96BS2	Tescalcin OS=Homo sapiens GN=TESC PE=1 SV=3 - [TESC_HUMAN]	0.2523	1	4	4	10	54997	0.762	1.006	1.286	0.939	4	3	3	4	3	3	0.2523	0.1822	0.1822	8.73	9.22	9.05	214	24.7	4.93
Q96A00	Protein phosphatase 1 regulatory subunit 14A OS=Homo sapiens GN=PPP1R14A PE=1 SV=1 - [PP14A_HUMAN]	0.2517	1	3	3	19	94274	1.035	0.713	0.995	1.438	3	2	3	6	6	7	0.2517	0.2381	0.2517	19.11	19.27	21.21	147	16.7	9.38
Q8N5M4	Tetratricopeptide repeat protein 9C OS=Homo sapiens GN=TTC9C PE=1 SV=1 - [TTC9C_HUMAN]	0.2515	2	3	3	8	283237					2	3	2	3	3	2	0.1696	0.2515	0.1696	7.9	7.28	5.23	171	20	8.92
E9PC15	Acylglycerol kinase, mitochondrial OS=Homo sapiens GN=AGK PE=4 SV=1 - [E9PC15_HUMAN]	0.2513	3	6	6	25		1.068	0.896	0.859	1.029	6	4	6	9	7	9	0.2513	0.099	0.2513	30.28	22.44	26.83	394	43.8	6.34
P51178-2	Isoform 2 of 1-phosphatidylinositol 4,5-bisphosphate phosphodiesterase delta-1 OS=Homo sapiens GN=PLCD1 - [PLCD1_HUMAN]	0.251	1	2	14	40	5333					12	12		20	20		0.251	0.251		56.34	51.41		777	88.1	7.23
C9J5N9	Apolipoprotein O-like OS=Homo sapiens GN=APOOL PE=4 SV=2 - [C9J5N9_HUMAN]	0.2509	2	5	5	18						5	3	3	7	6	5	0.2509	0.1835	0.1236	18.71	19.75	16.69	267	29.1	9.6
P12429	Annexin A3 OS=Homo sapiens GN=ANXA3 PE=1 SV=3 - [ANXA3_HUMAN]	0.2508	2	6	7	27	306	1.101	1.329	0.852	0.681	5	5	5	8	9	10	0.192	0.2105	0.195	23.52	28.94	34.94	323	36.4	5.92
H0YCD2	DNA polymerase subunit gamma-1 (Fragment) OS=Homo sapiens GN=POLG PE=4 SV=1 - [H0YCD2_HUMAN]	0.25	4	1	1	3						1	1	1	1	1	1	0.25	0.25	0.25	0	2.31	0	68	7.5	9.63
O14653	Golgi SNAP receptor complex member 2 OS=Homo sapiens GN=GOSR2 PE=1 SV=2 - [GOSR2_HUMAN]	0.25	3	3	3	10	9570	0.774	0.618		1.424	2	3	2	4	4	2	0.1981	0.25	0.1981	10.14	11.51	7.24	212	24.8	8.06
Q8NCW5	NAD(P)H-hydrate epimerase OS=Homo sapiens GN=APOA1BP PE=1 SV=2 - [NNRE_HUMAN]	0.25	2	6	6	39	128240	1.101	0.867	0.948	1.23	5	5	3	14	13	12	0.2083	0.2118	0.1701	48.54	39.87	38.02	288	31.7	7.66
B1ALK7	Rho guanine nucleotide exchange factor (GEF) 7 OS=Homo sapiens GN=ARHGEF7 PE=4 SV=1 - [B1ALK7_HUMAN]	0.2496	1	3	12	38	8874	0.902	1.194	0.963	0.73	11	8	10	14	11	13	0.2227	0.1475	0.1972	45.21	34.88	36.14	705	79.8	6.67
A8MUW5	Protein FAM98B OS=Homo sapiens GN=FAM98B PE=4 SV=1 - [A8MUW5_HUMAN]	0.2494	2	6	7	26	283742	1.537	0.874	0.766	1.405	6	6	5	9	10	7	0.2125	0.2055	0.1686	28.19	23.86	19.6	433	45.5	8.69
G3V0G5	Ankyrin repeat and MYND domain containing 2, isoform CRA_c OS=Homo sapiens GN=ANKMY2 PE=4 SV=1 - [G3V0G5_HUMAN]	0.2493	2	6	6	22	57037	0.989	0.946	1.071	1.199	4	4	5	7	8	7	0.173	0.1994	0.2493	20.69	17.55	25.34	341	38	7.71
P48147	Prolyl endopeptidase OS=Homo sapiens GN=PREP PE=1 SV=2 - [PPCE_HUMAN]	0.2493	1	14	14	60	5550	0.87	0.991	0.927	0.862	12	11	13	21	18	21	0.2127	0.207	0.2437	68.93	54.85	66.14	710	80.6	5.86
Q92823-2	Isoform 2 of Neuronal cell adhesion molecule OS=Homo sapiens GN=NRCAM - [NRCAM_HUMAN]	0.2492	3	19	19	241	4897	0.903	1.083	0.916	0.741	18	18	17	77	82	82	0.2403	0.2379	0.2403	214.04	200.29	220.66	1236	136.5	5.97
O95202	LETM1 and EF-hand domain-containing protein 1, mitochondrial OS=Homo sapiens GN=LETM1 PE=1 SV=1 - [LETM1_HUMAN]	0.249	1	14	14	59	3954	0.811	1.003	1.229	0.914	12	11	9	21	22	16	0.2246	0.207	0.1827	70.23	71.51	54.27	739	83.3	6.7
Q05469-2	Isoform 2 of Hormone-sensitive lipase OS=Homo sapiens GN=LIPE - [LIPS_HUMAN]	0.249	2	12	12	37	3991	1.294	0.892	0.919	1.249	11	9	9	14	10	13	0.2297	0.1832	0.1974	38.38	28.65	41.49	775	84.1	6.71
O15240	Neurosecretory protein VGF OS=Homo sapiens GN=VGF PE=1 SV=2 - [VGF_HUMAN]	0.2488	1	8	8	32	7425	0.338	1.175	1.364	0.322	7	8	5	11	14	7	0.2293	0.2488	0.1333	36.45	47.51	21.6	615	67.2	4.78
Q9BVM4	Gamma-glutamylaminecyclotransferase OS=Homo sapiens GN=A2LD1 PE=1 SV=2 - [A2LD1_HUMAN]	0.2484	1	2	2	4	87769	1.193	1.142	1.142	1.057	1	2	1	1	2	1	0.0784	0.2484	0.0784	2.51	5.58	3.03	153	17.3	6.87
Q99598	Translin-associated protein X OS=Homo sapiens GN=TSNAX PE=1 SV=1 - [TSNAX_HUMAN]	0.2483	1	4	4	12	7257				0.929	3	2	2	5	3	4	0.2034	0.1103	0.1414	17.81	11.01	11.51	290	33.1	6.55
E9PH05	Protein FAM162A OS=Homo sapiens GN=FAM162A PE=4 SV=1 - [E9PH05_HUMAN]	0.2482	3	3	3	7						3	2	1	3	3	1	0.2482	0.2482	0.1206	9.77	6.44	3.58	141	15.9	9.95
Q13303-3	Isoform 3 of Voltage-gated potassium channel subunit beta-2 OS=Homo sapiens GN=KCNAB2 - [KCAB2_HUMAN]	0.2482	1	3	7	14	8514	1.127	1.074		1.052			7			14			0.2482			47.05	415	46.5	8.72
O15212	Prefoldin subunit 6 OS=Homo sapiens GN=PFDN6 PE=1 SV=1 - [PFD6_HUMAN]	0.2481	1	3	3	15	10471	0.925	1.064	1.216	0.966	3	3	3	4	5	6	0.2481	0.2481	0.2481	10.61	12.84	13.39	129	14.6	8.88
Q7Z406	Myosin-14 OS=Homo sapiens GN=MYH14 PE=1 SV=2 - [MYH14_HUMAN]	0.2481	5	33	40	138	79784	1.152	0.999	0.972	1.186	31	32	32	49	46	43	0.208	0.2135	0.2075	145.66	140.32	125.02	1995	227.7	5.6
P50402	Emerin OS=Homo sapiens GN=EMD PE=1 SV=1 - [EMD_HUMAN]	0.248	2	4	4	16	2010	1.105	0.959	0.868	0.996	3	2	3	6	4	6	0.1654	0.126	0.2087	12.12	9.06	18.79	254	29	5.5
P29992	Guanine nucleotide-binding protein subunit alpha-11 OS=Homo sapiens GN=GNA11 PE=1 SV=2 - [GNA11_HUMAN]	0.2479	1	4	7	34	2767					6	7	6	10	13	11	0.1922	0.2479	0.1922	31.61	35.37	31.78	359	42.1	5.69
B5MCB5	Cellular retinoic acid-binding protein 1 (Fragment) OS=Homo sapiens GN=CRABP1 PE=4 SV=2 - [B5MCB5_HUMAN]	0.2478	2	2	2	5		1.218	1.263		1.006	1	2	1	2	2	1	0.1327	0.2478	0.1327	7.02	5.18	3.64	113	12.3	6.15
Q9UJW0	Dynactin subunit 4 OS=Homo sapiens GN=DCTN4 PE=1 SV=1 - [DCTN4_HUMAN]	0.2478	2	8	8	26	51164	0.814	1.071	1.281	1.067	6	6	7	9	7	10	0.2174	0.1587	0.2196	19.39	18.53	25.86	460	52.3	7.34
P06241	Tyrosine-protein kinase Fyn OS=Homo sapiens GN=FYN PE=1 SV=3 - [FYN_HUMAN]	0.2477	1	7	10	34	2534					7	7	8	12	9	13	0.1788	0.1713	0.2086	35.01	30.71	45.31	537	60.7	6.67
F5H1E1	Coatomer subunit epsilon OS=Homo sapiens GN=COPE PE=4 SV=1 - [F5H1E1_HUMAN]	0.2476	2	7	7	19		1.146	0.889	0.947	0.986	4	5	5	5	7	7	0.2085	0.1954	0.215	9.82	13.19	18.58	307	34.5	5.2
P54750-6	Isoform 6 of Calcium/calmodulin-dependent 3',5'-cyclic nucleotide phosphodiesterase 1A OS=Homo sapiens GN=PDE1A - [PDE1A_HUMAN]	0.2476	6	10	11	39	5136	1.063	0.968	1.126	1.224	10	7	5	17	13	9	0.2476	0.172	0.1512	50.26	36.06	29.41	529	60.6	6.23
O75439	Mitochondrial-processing peptidase subunit beta OS=Homo sapiens GN=PMPCB PE=1 SV=2 - [MPPB_HUMAN]	0.2474	2	7	7	18	9512	1.022	0.887	0.986	1.152	6	5	6	7	5	6	0.2004	0.1411	0.2086	31.58	15.38	14.9	489	54.3	6.83
P05109	Protein S100-A8 OS=Homo sapiens GN=S100A8 PE=1 SV=1 - [S10A8_HUMAN]	0.2473	1	2	2	4	6279	1.107	0.917	0.852	1.069	1	2	1	1	2	1	0.1183	0.2473	0.1183	3.37	3.24	3.41	93	10.8	7.03
B5MCN0	Atlastin-2 OS=Homo sapiens GN=ATL2 PE=4 SV=1 - [B5MCN0_HUMAN]	0.247	6	8	8	25		0.935	0.994	1.165	1.116	6	4	6	10	6	9	0.2034	0.1404	0.201	33.5	20.24	27.43	413	47.4	7.85
O43809	Cleavage and polyadenylation specificity factor subunit 5 OS=Homo sapiens GN=NUDT21 PE=1 SV=1 - [CPSF5_HUMAN]	0.2467	1	3	3	16	11051					2	2	3	4	5	7	0.1806	0.1806	0.2467	8.99	11.19	20.63	227	26.2	8.82
E9PFH8	Lupus La protein OS=Homo sapiens GN=SSB PE=4 SV=1 - [E9PFH8_HUMAN]	0.2465	2	6	6	22		1.447	0.599	0.823	1.956	6	4	5	8	6	8	0.2465	0.133	0.2078	23.74	16.3	19.09	361	41.8	5.96
G5E972	Thymopentin OS=Homo sapiens GN=TMPO PE=4 SV=1 - [G5E972_HUMAN]	0.2464	3	1	7	13	7112					5	2	5	5	2	6	0.1836	0.0918	0.1787	10.59	4.53	11.72	414	46.3	9.03
Q5T1J1	HCG20471, isoform CRA_c OS=Homo sapiens GN=OPRS1 PE=2 SV=1 - [Q5T1J1_HUMAN]	0.2463	5	1	1	1	10280						1			1			0.2463			2.71		134	14.8	5.36
P33176	Kinesin-1 heavy chain OS=Homo sapiens GN=KIF5B PE=1 SV=1 - [KINH_HUMAN]	0.2461	1	15	17	59	3799	0.99	0.987	1.151	1.178	16	12	13	22	17	20	0.2274	0.1713	0.19	76.99	60.31	66.45	963	109.6	6.51
P35573	Glycogen debranching enzyme OS=Homo sapiens GN=AGL PE=1 SV=3 - [GDE_HUMAN]	0.2461	1	24	24	82	178	0.962	0.931	0.984	0.967	19	18	18	29	29	24	0.201	0.186	0.1847	88.29	84.29	72.64	1532	174.7	6.76
P30711	Glutathione S-transferase theta-1 OS=Homo sapiens GN=GSTT1 PE=1 SV=4 - [GSTT1_HUMAN]	0.2458	6	5	5	22	2952	1.406	0.939	0.815	1.221	5	5	4	6	9	7	0.2458	0.2458	0.1958	11.92	20.64	15.78	240	27.3	7.49
Q16762	Thiosulfate sulfurtransferase OS=Homo sapiens GN=TST PE=1 SV=4 - [THTR_HUMAN]	0.2458	1	4	4	25	7263					4	4	4	8	9	8	0.2458	0.2458	0.2458	22.84	22.24	19.61	297	33.4	7.25
Q8TB36	Ganglioside-induced differentiation-associated protein 1 OS=Homo sapiens GN=GDAP1 PE=1 SV=3 - [GDAP1_HUMAN]	0.2458	2	8	8	49	54332	0.848	0.869	1.136	1.158	7	8	8	18	15	16	0.2067	0.2458	0.2458	48.44	40.44	45.04	358	41.3	8.34
Q8WXD2	Secretogranin-3 OS=Homo sapiens GN=SCG3 PE=1 SV=3 - [SCG3_HUMAN]	0.2457	1	7	7	16	29106	0.778	0.566	1.246	1.93	5	5	4	5	6	5	0.1496	0.2009	0.1325	15.89	17.92	17.54	468	53	5.03
F5H7R9	Parathymosin (Fragment) OS=Homo sapiens GN=PTMS PE=4 SV=1 - [F5H7R9_HUMAN]	0.2456	3	2	2	6		0.892	0.86	1.203	1.209	2	1	1	3	2	1	0.2456	0.193	0.193	5.88	5.56	3.28	57	6.3	8.12
Q08623	Pseudouridine-5'-monophosphatase OS=Homo sapiens GN=HDHD1 PE=1 SV=3 - [HDHD1_HUMAN]	0.2456	4	3	3	13	8226					2	3	2	4	6	3	0.1754	0.2456	0.1754	10.29	13.9	4.81	228	25.2	5.31
P21399	Cytoplasmic aconitate hydratase OS=Homo sapiens GN=ACO1 PE=1 SV=3 - [ACOC_HUMAN]	0.2452	1	13	13	62	48				1.055	9	12	11	21	20	21	0.1957	0.2272	0.2103	68.24	63.59	63.8	889	98.3	6.68
E9PN05	Phosphatidylinositol-binding clathrin assembly protein OS=Homo sapiens GN=PICALM PE=4 SV=1 - [E9PN05_HUMAN]	0.245	6	7	9	57	8301	1.127	1.094	1.002	1.001	9	6	5	22	17	18	0.245	0.1561	0.1416	75.3	57.98	62.08	551	59.9	8.76
E9PHS0	LanC-like protein 1 (Fragment) OS=Homo sapiens GN=LANCL1 PE=4 SV=1 - [E9PHS0_HUMAN]	0.2449	2	4	4	30		1.128	1.054	0.971	1.069	4	4	4	10	10	10	0.2449	0.2449	0.2449	21.99	23.84	19.56	196	22	8.15
E9PI28	UPF0705 protein C11orf49 OS=Homo sapiens GN=C11orf49 PE=4 SV=1 - [E9PI28_HUMAN]	0.2449	6	1	1	1		1.107	1.152	0.921	0.882	1			1			0.2449			0			49	5.8	4.51
Q96RR4-6	Isoform 6 of Calcium/calmodulin-dependent protein kinase kinase 2 OS=Homo sapiens GN=CAMKK2 - [KKCC2_HUMAN]	0.2449	8	8	8	34	10645	0.693	0.993		0.908	5	5	5	12	11	11	0.1959	0.1694	0.1776	37.4	31.08	32.33	490	54.1	7.2
Q13618	Cullin-3 OS=Homo sapiens GN=CUL3 PE=1 SV=2 - [CUL3_HUMAN]	0.2448	2	16	16	39	8452	0.937	1.009	1.238	1.1	11	10	8	15	14	10	0.1888	0.181	0.138	43.7	36.88	25.81	768	88.9	8.48
Q6H8Q1-2	Isoform 2 of Actin-binding LIM protein 2 OS=Homo sapiens GN=ABLIM2 - [ABLM2_HUMAN]	0.2448	5	2	9	46	84448					9	9	9	17	15	14	0.2448	0.2448	0.2448	51.04	47.22	43.37	572	63.6	7.96
P24534	Elongation factor 1-beta OS=Homo sapiens GN=EEF1B2 PE=1 SV=3 - [EF1B_HUMAN]	0.2444	1	3	4	30	1933	0.858	1.256	1.254	0.846	3	3	2	10	10	10	0.1644	0.2044	0.1244	34.2	37.26	34.75	225	24.7	4.67
Q9H6U6-6	Isoform 6 of Breast carcinoma-amplified sequence 3 OS=Homo sapiens GN=BCAS3 - [BCAS3_HUMAN]	0.2442	6	9	9	28	54828	0.944	1.023	1.025	0.909	8	8	8	10	8	10	0.2295	0.2295	0.2149	34.67	27.47	30.36	684	74.2	6.6
E7EX01	MAGUK p55 subfamily member 2 OS=Homo sapiens GN=MPP2 PE=4 SV=1 - [E7EX01_HUMAN]	0.244	6	10	11	43		1.076	1.014	0.919	1.035	8	9	9	13	16	14	0.1867	0.2255	0.2255	39.58	48.89	41.45	541	60.5	6.65
O14925	Mitochondrial import inner membrane translocase subunit Tim23 OS=Homo sapiens GN=TIMM23 PE=1 SV=1 - [TIM23_HUMAN]	0.244	4	2	2	5	100287932	1.062	1.105	0.884	0.801	2	1	2	2	1	2	0.244	0.0478	0.244	5.2	2.13	1.76	209	21.9	8.6
P52306	Rap1 GTPase-GDP dissociation stimulator 1 OS=Homo sapiens GN=RAP1GDS1 PE=1 SV=3 - [GDS1_HUMAN]	0.2438	1	1	11	79	5910					11	11	11	26	28	25	0.2438	0.2438	0.2438	87.46	83.36	81.34	607	66.3	5.31
Q86UY8-2	Isoform 2 of 5'-nucleotidase domain-containing protein 3 OS=Homo sapiens GN=NT5DC3 - [NT5D3_HUMAN]	0.2435	2	9	9	33	51559	0.792	1.136	1.018	0.694	8	7	7	15	9	9	0.2241	0.1918	0.1961	46.74	23.56	30.27	464	54.6	7.11
Q8NFV4-4	Isoform 4 of Abhydrolase domain-containing protein 11 OS=Homo sapiens GN=ABHD11 - [ABHDB_HUMAN]	0.2435	2	5	5	15	83451	0.796	0.867	1.489	1.363	5	4	4	6	5	4	0.2435	0.2045	0.2045	23	15.23	11.19	308	33.8	9.25
P02647	Apolipoprotein A-I OS=Homo sapiens GN=APOA1 PE=1 SV=1 - [APOA1_HUMAN]	0.2434	1	7	7	28	335	0.784	0.592	0.846	1.122	7	5	5	11	9	8	0.2434	0.1948	0.1948	35.27	26.39	22.19	267	30.8	5.76
O95140	Mitofusin-2 OS=Homo sapiens GN=MFN2 PE=1 SV=3 - [MFN2_HUMAN]	0.2431	1	12	12	50	9927	0.812	1.067	0.985	0.746	8	7	12	15	14	21	0.144	0.1295	0.2431	46.06	33.98	61.69	757	86.3	6.98
A8MRB2	Transcription factor A, mitochondrial OS=Homo sapiens GN=TFAM PE=4 SV=1 - [A8MRB2_HUMAN]	0.243	2	6	6	24	7019	1.082	0.902	0.707	0.895	5	6	5	7	9	8	0.2196	0.243	0.2196	17.39	28.63	23.99	214	25.4	9.7
P04921-2	Isoform Glycophorin-D of Glycophorin-C OS=Homo sapiens GN=GYPC - [GLPC_HUMAN]	0.243	2	1	1	3	2995					1	1	1	1	1	1	0.243	0.243	0.243	2.69	2.86	2.47	107	11.5	4.92
P19784	Casein kinase II subunit alpha' OS=Homo sapiens GN=CSNK2A2 PE=1 SV=1 - [CSK22_HUMAN]	0.2429	2	5	5	11	1459				1.156	3	4	4	3	4	4	0.1314	0.1886	0.18	10.58	11.57	12.56	350	41.2	8.56
A8MUU7	RAB37, member RAS oncogene family, isoform CRA_b OS=Homo sapiens GN=RAB37 PE=2 SV=1 - [A8MUU7_HUMAN]	0.2426	10	2	5	59	326624				1.103	3	4	4	17	21	21	0.1598	0.1716	0.2308	42.89	52.71	49.03	169	18.3	7.05
B4DLR8	NAD(P)H dehydrogenase [quinone] 1 OS=Homo sapiens GN=NQO1 PE=2 SV=1 - [B4DLR8_HUMAN]	0.2426	5	4	4	15	1728	1.229	1.9	0.989	0.611	3	3	4	5	4	6	0.2376	0.2376	0.2426	10.69	8.29	17.11	202	22.8	8.5
P61353	60S ribosomal protein L27 OS=Homo sapiens GN=RPL27 PE=1 SV=2 - [RL27_HUMAN]	0.2426	1	3	3	5	6155	0.94	1.043	1.213	1.037	2	2	1	2	2	1	0.2206	0.2426	0.0662	5.21	5.97	2.46	136	15.8	10.56
Q59EK9-2	Isoform 2 of RUN domain-containing protein 3A OS=Homo sapiens GN=RUNDC3A - [RUN3A_HUMAN]	0.2425	4	7	7	14	10900	1.027	1.03	0.881	0.846	7	2	5	7	2	5	0.2425	0.055	0.21	18.3	5.36	16.55	400	45.2	5.26
G5E9P9	RAP1, GTP-GDP dissociation stimulator 1, isoform CRA_b OS=Homo sapiens GN=RAP1GDS1 PE=4 SV=1 - [G5E9P9_HUMAN]	0.2422	1	1	11	24	5910							11			24			0.2422			77.57	607	66.3	5.31
P62166	Neuronal calcium sensor 1 OS=Homo sapiens GN=NCS1 PE=1 SV=2 - [NCS1_HUMAN]	0.2421	1	5	5	17	23413	1.13	1.227	1.445	1.295	3	4	5	5	6	6	0.1474	0.2053	0.2421	7.49	9.94	12.54	190	21.9	4.83
A0MZ66-4	Isoform 4 of Shootin-1 OS=Homo sapiens GN=KIAA1598 - [SHOT1_HUMAN]	0.2419	3	9	9	21	57698	1.09	1.057	1.162	1.164	7	5	8	8	5	8	0.1685	0.1452	0.2043	19.07	13.77	24.19	558	63.5	5.6
H7C2V5	Ras-related protein Rab-31 OS=Homo sapiens GN=RAB31 PE=4 SV=1 - [H7C2V5_HUMAN]	0.2419	2	3	3	14		1.135	0.987		0.963	1	3	2	4	6	4	0.0753	0.2419	0.1452	12.8	16.25	12.21	186	20.7	6.77
H7C4M9	Ubiquitin-conjugating enzyme E2 H (Fragment) OS=Homo sapiens GN=UBE2H PE=4 SV=1 - [H7C4M9_HUMAN]	0.2419	5	1	1	1						1			1			0.2419			4.11			62	7.1	7.24
E9PN66	Tumor protein p53-inducible protein 11 (Fragment) OS=Homo sapiens GN=TP53I11 PE=4 SV=1 - [E9PN66_HUMAN]	0.2419	12	1	1	2							1	1		1	1		0.2419	0.2419		2.12	0	62	6.9	9.6
P34931	Heat shock 70 kDa protein 1-like OS=Homo sapiens GN=HSPA1L PE=1 SV=2 - [HS71L_HUMAN]	0.2418	2	3	11	82	3305					11			82			0.2418			252.98			641	70.3	6.02
B7Z223	Regulator of G-protein-signaling 7 OS=Homo sapiens GN=RGS7 PE=2 SV=1 - [B7Z223_HUMAN]	0.2417	7	5	8	36	6000	0.752	1.003	1.041	0.809	7	8	8	12	12	12	0.2188	0.2417	0.2417	38.97	35.28	39.36	393	46.3	8.4
Q16773	Kynurenine--oxoglutarate transaminase 1 OS=Homo sapiens GN=CCBL1 PE=1 SV=1 - [KAT1_HUMAN]	0.2417	1	8	8	17	883	1.019	1.038	1.16	1.166	6	7	4	6	7	4	0.1777	0.2417	0.1351	16.41	15.54	10.95	422	47.8	6.47
O75146	Huntingtin-interacting protein 1-related protein OS=Homo sapiens GN=HIP1R PE=1 SV=2 - [HIP1R_HUMAN]	0.2416	1	15	16	44	9026	1.095	1.038	1.005	0.983	12	13	11	14	16	14	0.2004	0.1873	0.1685	48.69	52.99	45.67	1068	119.3	6.67
F5GX15	Ena/VASP-like protein OS=Homo sapiens GN=EVL PE=4 SV=1 - [F5GX15_HUMAN]	0.2415	5	6	6	19		0.949	0.744	0.973	1.183	5	3	4	8	5	6	0.2047	0.1575	0.1811	5.83	13.16	14.07	381	41.2	9.14
O96008	Mitochondrial import receptor subunit TOM40 homolog OS=Homo sapiens GN=TOMM40 PE=1 SV=1 - [TOM40_HUMAN]	0.241	2	5	5	16	10452	0.995	0.942	0.978	1.094	3	4	4	4	7	5	0.1025	0.1994	0.1967	12.09	19.74	16.43	361	37.9	7.25
O15079	Syntaphilin OS=Homo sapiens GN=SNPH PE=1 SV=2 - [SNPH_HUMAN]	0.2409	2	8	8	47	9751	0.909	1.087	1.21	0.939	8	6	8	16	14	17	0.2409	0.2024	0.2409	54.6	44.41	53.95	494	53.5	5.6
H0Y3K7	Actin-binding LIM protein 1 (Fragment) OS=Homo sapiens GN=ABLIM1 PE=4 SV=1 - [H0Y3K7_HUMAN]	0.2408	15	10	10	29		1.353	1.108	0.897	0.853	7	9	8	10	10	9	0.1472	0.227	0.161	32.54	28.97	22.96	652	73.9	8.25
E5RG44	Protein TRIQK OS=Homo sapiens GN=C8orf83 PE=4 SV=1 - [E5RG44_HUMAN]	0.2407	4	1	1	1						1			1			0.2407			2.09			54	6.1	10.26
P05771-2	Isoform Beta-II of Protein kinase C beta type OS=Homo sapiens GN=PRKCB - [KPCB_HUMAN]	0.2407	1	12	15	101	5579	0.774	1.052	1.309	0.924	15	13	13	37	35	29	0.2407	0.2363	0.2348	103.55	105.53	84.35	673	77	7.02
Q92556	Engulfment and cell motility protein 1 OS=Homo sapiens GN=ELMO1 PE=1 SV=2 - [ELMO1_HUMAN]	0.2407	1	9	13	47	9844	0.971	1.139	1.26	1.119	12	7	10	20	12	15	0.216	0.1458	0.1981	45.2	30.19	37.25	727	83.8	6.28
Q9UMY4-2	Isoform 2 of Sorting nexin-12 OS=Homo sapiens GN=SNX12 - [SNX12_HUMAN]	0.2407	3	4	4	9	29934	1.093	1.105		0.95	3	4	2	3	4	2	0.1975	0.2407	0.1173	9.59	7.65	5.02	162	18.9	8.44
O00139-4	Isoform 4 of Kinesin-like protein KIF2A OS=Homo sapiens GN=KIF2A - [KIF2A_HUMAN]	0.2406	4	2	12	38	3796					10	9	9	12	12	14	0.2151	0.164	0.1734	23.41	34.4	32.15	744	84	6.37
B7Z8E4	Cyclin-Y OS=Homo sapiens GN=CCNY PE=2 SV=1 - [B7Z8E4_HUMAN]	0.2404	4	4	4	27	219771	1.138	0.956	0.918	1.069	4	3	3	10	8	9	0.2404	0.2115	0.2115	24.35	20.9	29.26	208	24.1	5.5
Q12904	Aminoacyl tRNA synthase complex-interacting multifunctional protein 1 OS=Homo sapiens GN=AIMP1 PE=1 SV=2 - [AIMP1_HUMAN]	0.2404	4	4	4	17	9255	0.918	1.071	1.041	0.963	4	2	2	8	5	4	0.2404	0.0737	0.0737	18.14	12	10.8	312	34.3	8.43
Q15750-2	Isoform 2 of TGF-beta-activated kinase 1 and MAP3K7-binding protein 1 OS=Homo sapiens GN=TAB1 - [TAB1_HUMAN]	0.2403	2	6	6	14	10454	0.931	1.116	0.981	0.897	4	5	4	4	6	4	0.1515	0.1861	0.1515	10.65	16.41	9.85	462	49.9	5.6
Q9BQI0	Allograft inflammatory factor 1-like OS=Homo sapiens GN=AIF1L PE=1 SV=1 - [AIF1L_HUMAN]	0.24	3	3	3	9	83543	1.259	0.638	0.956	1.996	3	2	3	3	3	3	0.24	0.18	0.24	9.11	8.36	9.09	150	17.1	7.2
B4DII8	C99 OS=Homo sapiens GN=APP PE=2 SV=1 - [B4DII8_HUMAN]	0.2399	13	10	10	34	351	1.955	0.987	1.294	2.412	5	6	9	9	10	15	0.0965	0.0979	0.2279	19.76	28.59	34.1	746	84.5	4.75
H0Y542	Breast carcinoma-amplified sequence 1 (Fragment) OS=Homo sapiens GN=BCAS1 PE=4 SV=1 - [H0Y542_HUMAN]	0.2395	3	2	10	57						9	9	9	18	22	17	0.1891	0.2122	0.2122	44.53	62.27	51.25	476	51.1	7.93
P14868	Aspartate--tRNA ligase, cytoplasmic OS=Homo sapiens GN=DARS PE=1 SV=2 - [SYDC_HUMAN]	0.2395	3	9	9	35	1615	1.234	0.982	0.912	1.083	6	7	7	9	14	12	0.1617	0.2036	0.1996	29.99	39	34.88	501	57.1	6.55
F5H7F7	Plasma membrane calcium-transporting ATPase 2 OS=Homo sapiens GN=ATP2B2 PE=3 SV=1 - [F5H7F7_HUMAN]	0.2394	4	3	26	75						26			75			0.2394			234.13			1178	130.1	6.1
F2Z2Y6	N-alpha-acetyltransferase 38, NatC auxiliary subunit OS=Homo sapiens GN=NAA38 PE=4 SV=1 - [F2Z2Y6_HUMAN]	0.2388	4	1	1	6						1	1	1	2	2	2	0.2388	0.2388	0.2388	5.93	5.82	5.53	67	7.4	4.88
H0YAY9	Transmembrane protein 68 (Fragment) OS=Homo sapiens GN=TMEM68 PE=4 SV=1 - [H0YAY9_HUMAN]	0.2388	8	1	1	2						1		1	1		1	0.2388		0.2388	4.12		3.13	67	7.3	7.94
Q15365	Poly(rC)-binding protein 1 OS=Homo sapiens GN=PCBP1 PE=1 SV=2 - [PCBP1_HUMAN]	0.2388	1	3	4	65	5093				1.023	4	4	4	23	20	22	0.2388	0.2388	0.2388	83.83	72.86	77.49	356	37.5	7.09
Q9Y5U8	Brain protein 44-like protein OS=Homo sapiens GN=BRP44L PE=1 SV=1 - [BR44L_HUMAN]	0.2385	1	1	1	3	51660					1		1	2		1	0.2385		0.2385	4.96		2.97	109	12.3	9.61
Q96I99	Succinyl-CoA ligase [GDP-forming] subunit beta, mitochondrial OS=Homo sapiens GN=SUCLG2 PE=1 SV=2 - [SUCB2_HUMAN]	0.2384	4	8	8	20	8801	1.216	0.965	1.007	1.17	6	4	5	8	5	7	0.1991	0.1042	0.1574	25.63	10.82	19.38	432	46.5	6.39
F5GYC0	Myelin-associated glycoprotein OS=Homo sapiens GN=MAG PE=4 SV=1 - [F5GYC0_HUMAN]	0.2379	2	10	10	75	4099	0.974	1.003	1.245	1.188	8	9	8	25	22	28	0.1897	0.2196	0.2063	75.83	63.51	81.43	601	66.2	4.97
B4DMT5	Eukaryotic translation initiation factor 3 subunit F OS=Homo sapiens GN=EIF3F PE=2 SV=1 - [B4DMT5_HUMAN]	0.2378	3	5	5	19	8665	0.881	0.999	1.233	1.111	4	4	5	5	4	10	0.1759	0.1792	0.2378	11.18	11.15	22.38	307	33.2	5.59
Q8WXD9	Caskin-1 OS=Homo sapiens GN=CASKIN1 PE=1 SV=1 - [CSKI1_HUMAN]	0.2376	1	20	20	70	57524	0.741	1.239	1.072	0.676	16	14	18	23	21	26	0.1992	0.1593	0.2055	78.26	58.48	87.04	1431	149.7	9.14
P52815	39S ribosomal protein L12, mitochondrial OS=Homo sapiens GN=MRPL12 PE=1 SV=2 - [RM12_HUMAN]	0.2374	1	1	2	17	6182	1.061	0.98	0.897	0.944	2	2	2	6	5	6	0.2374	0.2374	0.2374	15.08	15.21	13.66	198	21.3	8.87
B4DMV3	HCG1685787, isoform CRA_b OS=Homo sapiens GN=IAH1 PE=2 SV=1 - [B4DMV3_HUMAN]	0.237	3	2	2	11	285148					2	2	2	3	4	4	0.237	0.237	0.237	11.1	13.39	14.59	135	15.2	4.64
B2CZX2	Opioid binding protein/cell adhesion molecule-like isoform c OS=Homo sapiens GN=OPCML PE=2 SV=1 - [B2CZX2_HUMAN]	0.2368	4	5	5	28	4978	0.909	1.13	1.121	0.781	5	3	4	9	8	11	0.2368	0.1579	0.1941	28.01	25.14	27.89	304	33.6	5.95
C9JU75	Peptide-N(4)-(N-acetyl-beta-glucosaminyl)asparagine amidase (Fragment) OS=Homo sapiens GN=NGLY1 PE=4 SV=1 - [C9JU75_HUMAN]	0.2368	7	1	1	11						1	1	1	6	1	4	0.2368	0.2368	0.2368	9.94	3.4	7.06	114	12.4	7.59
Q9P1U1	Actin-related protein 3B OS=Homo sapiens GN=ACTR3B PE=1 SV=1 - [ARP3B_HUMAN]	0.2368	2	4	7	30	57180	0.765	0.887	0.997	0.941	6	6	6	11	10	9	0.2153	0.1866	0.1842	36.55	25.94	24.76	418	47.6	5.88
O95248	Myotubularin-related protein 5 OS=Homo sapiens GN=SBF1 PE=1 SV=3 - [MTMR5_HUMAN]	0.2367	3	26	27	118	6305	0.926	1.118	1.082	0.879	21	21	22	38	41	39	0.1993	0.195	0.1934	112.51	114.66	110.05	1867	208.2	6.9
Q9H2X9-2	Isoform 2 of Solute carrier family 12 member 5 OS=Homo sapiens GN=SLC12A5 - [S12A5_HUMAN]	0.2366	2	16	17	93	57468	0.785	0.985	1.135	0.97	17	15	16	33	28	32	0.2366	0.2106	0.2267	97.81	88.9	96.29	1116	123.4	6.29
D6R945	Tetratricopeptide repeat protein 29 (Fragment) OS=Homo sapiens GN=TTC29 PE=4 SV=1 - [D6R945_HUMAN]	0.2366	2	1	1	1							1			1			0.2366			0		93	10.6	9.31
O00299	Chloride intracellular channel protein 1 OS=Homo sapiens GN=CLIC1 PE=1 SV=4 - [CLIC1_HUMAN]	0.2365	1	3	3	12	1192	1.572	0.837	0.949	1.759	2	2	3	3	4	5	0.1245	0.1867	0.2365	8.61	9.74	11.73	241	26.9	5.17
P27824	Calnexin OS=Homo sapiens GN=CANX PE=1 SV=2 - [CALX_HUMAN]	0.2365	1	14	14	100	821	1.422	0.94	0.648	0.976	11	10	12	32	32	36	0.2078	0.2078	0.2061	89.62	87.41	85.04	592	67.5	4.6
O00170	AH receptor-interacting protein OS=Homo sapiens GN=AIP PE=1 SV=2 - [AIP_HUMAN]	0.2364	1	4	4	9	9049	1.137	1.195	1.099	0.982	2	1	3	3	2	4	0.1273	0.0424	0.1515	8.83	5.61	13.57	330	37.6	6.29
Q02952	A-kinase anchor protein 12 OS=Homo sapiens GN=AKAP12 PE=1 SV=4 - [AKA12_HUMAN]	0.2363	1	27	27	113	9590	0.951	0.804	1.197	1.402	23	22	25	38	34	41	0.1964	0.179	0.2228	120.94	106.14	123.37	1782	191.4	4.41
D3DU85	Na(+)/H(+) exchange regulatory cofactor NHE-RF2 OS=Homo sapiens GN=SLC9A3R2 PE=4 SV=1 - [D3DU85_HUMAN]	0.2362	3	4	7	18	9351					6	5	6	6	5	7	0.2239	0.2239	0.2239	16	12.9	15.77	326	36.1	8.21
F5H5C1	Dystrobrevin alpha OS=Homo sapiens GN=DTNA PE=4 SV=1 - [F5H5C1_HUMAN]	0.2362	5	5	12	45						11	9	10	16	14	15	0.2143	0.1953	0.1939	50.45	46.11	44.4	686	77.6	6.95
Q13098-5	Isoform 4 of COP9 signalosome complex subunit 1 OS=Homo sapiens GN=GPS1 - [CSN1_HUMAN]	0.2361	3	7	7	35	2873	1.208	0.906	0.944	1.294	6	5	6	10	11	14	0.1786	0.1376	0.1951	22.41	17.91	31.53	487	55.1	6.61
P38919	Eukaryotic initiation factor 4A-III OS=Homo sapiens GN=EIF4A3 PE=1 SV=4 - [IF4A3_HUMAN]	0.236	1	6	7	29	9775	1.091	1.161	0.858	0.808	7	6	5	11	9	9	0.236	0.1971	0.1727	30.85	23.01	21.51	411	46.8	6.73
P60228	Eukaryotic translation initiation factor 3 subunit E OS=Homo sapiens GN=EIF3E PE=1 SV=1 - [EIF3E_HUMAN]	0.236	1	8	8	26	3646	1.265	0.969	1.156	1.358	6	8	7	7	10	9	0.173	0.236	0.218	20.65	24.85	28.92	445	52.2	6.04
G3V2L0	Y+L amino acid transporter 1 (Fragment) OS=Homo sapiens GN=SLC7A7 PE=4 SV=1 - [G3V2L0_HUMAN]	0.2358	8	1	1	1								1			1			0.2358			0	106	11	4.72
O95219	Sorting nexin-4 OS=Homo sapiens GN=SNX4 PE=1 SV=1 - [SNX4_HUMAN]	0.2356	1	8	8	23	8723	0.828	0.918	1.06	0.92	7	6	6	9	8	6	0.1933	0.1822	0.1911	28.82	22.31	18.39	450	51.9	5.99
C9JIR6	Protein phosphatase 1B (Fragment) OS=Homo sapiens GN=PPM1B PE=3 SV=1 - [C9JIR6_HUMAN]	0.2354	4	5	7	26		0.966	1.15	1.229	0.944	7	5	6	9	9	8	0.2354	0.172	0.1984	23.52	24.71	23.45	378	41.8	5.35
H0YKU1	Tropomodulin-3 (Fragment) OS=Homo sapiens GN=TMOD3 PE=4 SV=1 - [H0YKU1_HUMAN]	0.2353	3	3	3	12		1.283	1.104	0.98	1.224	3	3	3	4	4	4	0.2353	0.2353	0.2353	12.16	11.13	12.3	187	20.9	7.43
P11766	Alcohol dehydrogenase class-3 OS=Homo sapiens GN=ADH5 PE=1 SV=4 - [ADHX_HUMAN]	0.2353	1	6	6	17	128	1.218	1.134	1.104	1.193	5	6	4	6	7	4	0.2139	0.2353	0.1738	20.32	19.43	10.73	374	39.7	7.49
Q04828	Aldo-keto reductase family 1 member C1 OS=Homo sapiens GN=AKR1C1 PE=1 SV=1 - [AK1C1_HUMAN]	0.2353	1	2	5	11	1645					4	4		6	5		0.2105	0.1672		14.77	14.24		323	36.8	7.88
Q9NZW5	MAGUK p55 subfamily member 6 OS=Homo sapiens GN=MPP6 PE=1 SV=2 - [MPP6_HUMAN]	0.2352	9	10	12	37	51678	1.204	0.901	0.934	1.142	11	8	10	12	12	13	0.2352	0.1833	0.1815	34.38	33.54	34.62	540	61.1	6.18
Q8NFW8	N-acylneuraminate cytidylyltransferase OS=Homo sapiens GN=CMAS PE=1 SV=2 - [NEUA_HUMAN]	0.235	1	8	8	20	55907	1.264	0.91	1.013	1.401	5	4	7	6	5	9	0.1521	0.1244	0.2074	17.59	14.62	26.48	434	48.3	7.93
B3KTM6	60S ribosomal protein L5 OS=Homo sapiens GN=RPL5 PE=2 SV=1 - [B3KTM6_HUMAN]	0.2348	2	4	4	10	6125	0.756	1.44		0.597	3	3	3	4	3	3	0.1781	0.1619	0.1619	10.45	8.39	9.38	247	28	9.13
P01023	Alpha-2-macroglobulin OS=Homo sapiens GN=A2M PE=1 SV=3 - [A2MG_HUMAN]	0.2347	2	22	22	73	2	1.045	0.815	0.997	1.236	16	16	15	24	25	24	0.1744	0.1723	0.1628	68.5	63.58	58.22	1474	163.2	6.46
Q7Z3B1	Neuronal growth regulator 1 OS=Homo sapiens GN=NEGR1 PE=1 SV=3 - [NEGR1_HUMAN]	0.2345	1	7	7	94	257194					7	7	6	33	31	30	0.2345	0.2345	0.2288	75.29	74.36	66.67	354	38.7	6.21
F6V707	Tumor protein D53 OS=Homo sapiens GN=TPD52L1 PE=4 SV=1 - [F6V707_HUMAN]	0.2343	9	2	2	3	7164	1.028	0.752		1.685	1	1	1	1	1	1	0.1771	0.0571	0.0571	4.86	2.63	2.72	175	19.4	7.59
Q9BXF6	Rab11 family-interacting protein 5 OS=Homo sapiens GN=RAB11FIP5 PE=1 SV=1 - [RFIP5_HUMAN]	0.2343	1	8	8	21	26056	0.871	1.039	0.975	0.777	6	3	5	8	6	7	0.1577	0.072	0.1455	22.64	11.05	18.71	653	70.4	9.23
P49720	Proteasome subunit beta type-3 OS=Homo sapiens GN=PSMB3 PE=1 SV=2 - [PSB3_HUMAN]	0.2341	1	3	3	19	5691					3	3	3	7	6	6	0.2341	0.2341	0.2341	23.29	20.45	17.37	205	22.9	6.55
P51553	Isocitrate dehydrogenase [NAD] subunit gamma, mitochondrial OS=Homo sapiens GN=IDH3G PE=1 SV=1 - [IDH3G_HUMAN]	0.2341	1	7	7	55	3421	0.909	0.901	1.102	1.071	7	5	5	23	19	13	0.2341	0.2163	0.2163	60.2	69.88	46.14	393	42.8	8.5
O43865	Putative adenosylhomocysteinase 2 OS=Homo sapiens GN=AHCYL1 PE=1 SV=2 - [SAHH2_HUMAN]	0.234	2	7	13	69	10768	0.805	1.269	0.658	0.416	9	7	10	23	20	26	0.2038	0.1321	0.1962	52.99	47.37	65.69	530	58.9	6.89
Q92567-2	Isoform 2 of Protein FAM168A OS=Homo sapiens GN=FAM168A - [F168A_HUMAN]	0.234	3	2	2	7	23201					1	1	2	1	1	5	0.0596	0.0596	0.234	1.71	2.08	1.74	235	25	9.16
H0YDL7	Probable alpha-ketoglutarate-dependent dioxygenase ABH6 (Fragment) OS=Homo sapiens GN=ALKBH6 PE=4 SV=1 - [H0YDL7_HUMAN]	0.234	6	1	1	1		0.752	0.887		1.026		1			1			0.234			0		47	5.1	4.44
H7C3C1	Interleukin-1 receptor-associated kinase 1 (Fragment) OS=Homo sapiens GN=IRAK1 PE=4 SV=1 - [H7C3C1_HUMAN]	0.2339	2	1	2	4						1	1	2	1	1	2	0.0917	0.0917	0.2339	2.26	1.95	2.04	218	22.7	5.8
P25788-2	Isoform 2 of Proteasome subunit alpha type-3 OS=Homo sapiens GN=PSMA3 - [PSA3_HUMAN]	0.2339	2	5	5	29	5684	0.935	1.262	0.932	0.728	5	4	4	9	11	9	0.2339	0.1976	0.1976	22.15	24.16	20.37	248	27.6	5.33
Q5JU85-2	Isoform 2 of IQ motif and SEC7 domain-containing protein 2 OS=Homo sapiens GN=IQSEC2 - [IQEC2_HUMAN]	0.2339	1	17	20	68	23096	1.164	0.954	1.308	1.604	16	18	15	22	26	20	0.1828	0.2043	0.162	61.09	82.45	66.94	1488	162.7	8.56
P51151	Ras-related protein Rab-9A OS=Homo sapiens GN=RAB9A PE=1 SV=1 - [RAB9A_HUMAN]	0.2338	1	5	5	13	9367	1.104	0.996	0.92	1.082	4	3	3	6	4	3	0.2289	0.1791	0.1791	20.87	11.18	7.25	201	22.8	5.47
Q86UW8	Hyaluronan and proteoglycan link protein 4 OS=Homo sapiens GN=HAPLN4 PE=2 SV=1 - [HPLN4_HUMAN]	0.2338	1	6	7	32	404037	0.982	1.079	0.906	0.841	7	7	7	9	12	11	0.2338	0.2338	0.2338	28.56	33.92	34.76	402	42.8	8.85
F5GXS0	Complement C4-B alpha chain OS=Homo sapiens GN=C4B PE=4 SV=1 - [F5GXS0_HUMAN]	0.2338	5	3	24	69		2.187	1.014		1.148		21	21		33	36		0.2138	0.2108		102.97	111.03	1698	187.6	7.33
E2QRD5	Protein C15orf38-AP3S2 OS=Homo sapiens GN=C15orf38-AP3S2 PE=4 SV=1 - [E2QRD5_HUMAN]	0.2335	1	5	7	18	100526783	1.087	1.075	0.887	0.916	4	5	4	5	7	6	0.1066	0.1853	0.1142	11.26	19.96	17.57	394	43.9	5.3
Q92905	COP9 signalosome complex subunit 5 OS=Homo sapiens GN=COPS5 PE=1 SV=4 - [CSN5_HUMAN]	0.2335	1	6	6	15	10987	0.995	1.055	0.95	0.969	5	5	4	6	5	4	0.2096	0.2036	0.1467	16.82	10.74	10.79	334	37.6	6.54
Q14257	Reticulocalbin-2 OS=Homo sapiens GN=RCN2 PE=1 SV=1 - [RCN2_HUMAN]	0.2334	2	7	7	38	5955					7	6	6	13	11	14	0.2334	0.2303	0.2303	48.43	35.48	52.43	317	36.9	4.4
Q92783-2	Isoform 2 of Signal transducing adapter molecule 1 OS=Homo sapiens GN=STAM - [STAM1_HUMAN]	0.2333	2	6	6	13		1.171	0.819	0.924	1.48	5	3	3	5	5	3	0.1935	0.1017	0.0893	16.24	11.99	7.93	403	44.9	4.87
E9PDI3	6-phosphofructokinase, liver type OS=Homo sapiens GN=PFKL PE=4 SV=2 - [E9PDI3_HUMAN]	0.2332	1	1	2	5						2			5			0.2332			12.61			253	26.9	7.71
P84074	Neuron-specific calcium-binding protein hippocalcin OS=Homo sapiens GN=HPCA PE=1 SV=2 - [HPCA_HUMAN]	0.2332	1	1	4	18	3208					4	3	3	7	5	6	0.2332	0.1865	0.1865	21.31	13.02	16.51	193	22.4	4.97
Q9H479	Fructosamine-3-kinase OS=Homo sapiens GN=FN3K PE=1 SV=1 - [FN3K_HUMAN]	0.233	2	5	5	29	64122	1.248	1.112	0.928	1.054	4	5	5	10	11	8	0.1845	0.233	0.233	33.33	35.95	27.69	309	35.1	7.55
B7ZB80	2-oxoisovalerate dehydrogenase subunit beta, mitochondrial OS=Homo sapiens GN=BCKDHB PE=2 SV=1 - [B7ZB80_HUMAN]	0.2329	3	3	3	6	594					1	2	2	1	2	3	0.0528	0.1087	0.177	2.99	5.15	3.36	322	35.5	5.39
Q5VST6	Abhydrolase domain-containing protein FAM108B1 OS=Homo sapiens GN=FAM108B1 PE=2 SV=1 - [F108B_HUMAN]	0.2326	2	3	3	4	51104					3		1	3		1	0.2326		0.0938	10.86		5.36	288	32.2	6.29
Q8TD22	Sideroflexin-5 OS=Homo sapiens GN=SFXN5 PE=2 SV=1 - [SFXN5_HUMAN]	0.2324	1	5	5	30	94097	1.129	0.775	0.955	1.348	4	5	5	10	10	10	0.2059	0.2324	0.2324	26.68	17.98	22.83	340	37.1	9.33
P33402	Guanylate cyclase soluble subunit alpha-2 OS=Homo sapiens GN=GUCY1A2 PE=1 SV=1 - [GCYA2_HUMAN]	0.2322	1	12	12	36	2977	0.846	1	1.05	0.904	9	9	8	13	12	11	0.1803	0.1667	0.1448	41.66	32.43	28.61	732	81.7	7.66
Q16204	Coiled-coil domain-containing protein 6 OS=Homo sapiens GN=CCDC6 PE=1 SV=2 - [CCDC6_HUMAN]	0.2321	1	9	9	39	8030	1.001	1.439	0.804	0.729	8	7	7	14	13	12	0.2321	0.1941	0.1857	34.9	28.15	30.96	474	53.3	7.34
Q99460-2	Isoform 2 of 26S proteasome non-ATPase regulatory subunit 1 OS=Homo sapiens GN=PSMD1 - [PSMD1_HUMAN]	0.2321	2	13	13	42	5707	1.074	1.114	0.834	0.938	11	11	7	15	16	11	0.2126	0.1866	0.1518	46.48	49.35	36.09	922	102.2	5.27
Q9H019-3	Isoform 3 of Protein FAM54B OS=Homo sapiens GN=FAM54B - [FA54B_HUMAN]	0.2321	2	4	4	14		0.892	0.926	1.099	1.03	3	4	4	4	5	5	0.1893	0.2321	0.2321	15.14	15.9	18.53	280	30.8	6.32
Q9H0R3-2	Isoform 2 of Transmembrane protein 222 OS=Homo sapiens GN=TMEM222 - [TM222_HUMAN]	0.2321	6	1	1	3	84065					1	1	1	1	1	1	0.2321	0.2321	0.2321	2.91	2.68	3.27	112	12.8	8.37
P19623	Spermidine synthase OS=Homo sapiens GN=SRM PE=1 SV=1 - [SPEE_HUMAN]	0.2318	1	4	4	10	6723	0.94	2.229		0.444	2	4	2	2	4	4	0.1258	0.2318	0.1258	6.55	10.83	3.14	302	33.8	5.49
Q8NFP7	Diphosphoinositol polyphosphate phosphohydrolase 3-alpha OS=Homo sapiens GN=NUDT10 PE=1 SV=1 - [NUD10_HUMAN]	0.2317	2	3	3	11	170685					2	3	2	2	4	5	0.1463	0.2317	0.2073	3.48	8.51	11.13	164	18.5	5.68
P35241	Radixin OS=Homo sapiens GN=RDX PE=1 SV=1 - [RADI_HUMAN]	0.2316	2	7	10	87	5962	1.331	0.791	0.891	1.648	10	10	9	30	28	29	0.2316	0.2316	0.2007	67.6	55.89	64	583	68.5	6.37
H7C585	Frataxin, mitochondrial (Fragment) OS=Homo sapiens GN=FXN PE=4 SV=1 - [H7C585_HUMAN]	0.2315	3	2	2	2		0.817	1.011	1.216	0.979	2			2			0.2315			5.39			108	12	5.91
Q9Y4G8	Rap guanine nucleotide exchange factor 2 OS=Homo sapiens GN=RAPGEF2 PE=1 SV=1 - [RPGF2_HUMAN]	0.2315	1	19	19	46	9693	0.93	1.029	1.098	0.902	14	10	9	20	13	13	0.1861	0.1174	0.1034	55.9	38.87	38.48	1499	167.3	6.67
P26368-2	Isoform 2 of Splicing factor U2AF 65 kDa subunit OS=Homo sapiens GN=U2AF2 - [U2AF2_HUMAN]	0.2314	2	4	4	11	11338					2	3	3	3	4	4	0.1168	0.1975	0.1614	6.71	9.32	13.5	471	53.1	9.09
Q9H082	Ras-related protein Rab-33B OS=Homo sapiens GN=RAB33B PE=1 SV=1 - [RB33B_HUMAN]	0.2314	2	2	6	66	83452	0.938	0.999	1.008	0.913	5	5	5	20	23	23	0.1834	0.1659	0.1659	52.09	58.35	54.5	229	25.7	7.18
P09497	Clathrin light chain B OS=Homo sapiens GN=CLTB PE=1 SV=1 - [CLCB_HUMAN]	0.2314	1	5	5	13	1212	0.932	0.853		1.102		5	3		8	5		0.2314	0.2052		22.17	16.66	229	25.2	4.64
Q9Y3A3	MOB-like protein phocein OS=Homo sapiens GN=MOB4 PE=1 SV=1 - [PHOCN_HUMAN]	0.2311	1	2	2	31	25843					2	2	2	10	13	8	0.2311	0.2311	0.2311	17.68	13.36	14.57	225	26	5.78
B7Z8G2	Peptidyl-prolyl cis-trans isomerase FKBP5 OS=Homo sapiens GN=FKBP5 PE=2 SV=1 - [B7Z8G2_HUMAN]	0.231	3	5	5	10	2289					3	3	4	3	3	4	0.15	0.1476	0.169	10.89	9.9	11.57	420	47.3	5.87
P31321	cAMP-dependent protein kinase type I-beta regulatory subunit OS=Homo sapiens GN=PRKAR1B PE=1 SV=4 - [KAP1_HUMAN]	0.231	2	6	6	22	5575	0.981	0.82	1.053	1.284	5	5	5	7	9	6	0.231	0.1995	0.231	16.38	20.37	15.77	381	43	5.71
Q9P2R3	Ankyrin repeat and FYVE domain-containing protein 1 OS=Homo sapiens GN=ANKFY1 PE=1 SV=2 - [ANFY1_HUMAN]	0.231	3	14	14	42	51479	1.23	1.145	0.97	1.052	9	10	9	13	16	13	0.1369	0.1685	0.148	36.64	35.03	34.54	1169	128.3	6.1
Q7Z6G3	N-terminal EF-hand calcium-binding protein 2 OS=Homo sapiens GN=NECAB2 PE=1 SV=1 - [NECA2_HUMAN]	0.2306	1	5	5	12	54550	0.8	1.172	1.132	0.711	3	4	4	3	4	5	0.1477	0.1995	0.1788	9.96	12.52	14.84	386	43.2	5.5
Q8TAE6	Protein phosphatase 1 regulatory subunit 14C OS=Homo sapiens GN=PPP1R14C PE=1 SV=3 - [PP14C_HUMAN]	0.2303	1	2	2	9	81706					1	2	1	4	3	2	0.2303	0.2303	0.2303	0	8.34	2.86	165	17.8	5.16
E9PDB1	Non-erythrocytic beta-spectrin 4 OS=Homo sapiens GN=SPTBN4 PE=2 SV=2 - [E9PDB1_HUMAN]	0.2301	2	36	40	98	57731	0.87	1.07	0.923	0.782	28	23	26	33	32	33	0.1595	0.14	0.1677	97.61	92.61	102.55	2564	288.9	6.06
Q02246	Contactin-2 OS=Homo sapiens GN=CNTN2 PE=1 SV=1 - [CNTN2_HUMAN]	0.2298	1	15	15	79	6900	0.873	1.136	1.163	0.932	14	13	15	28	27	24	0.2298	0.2154	0.2298	86.24	79.97	68.82	1040	113.3	7.96
B7Z358	39S ribosomal protein L50, mitochondrial OS=Homo sapiens GN=MRPL50 PE=2 SV=1 - [B7Z358_HUMAN]	0.2296	2	2	2	6	54534	0.858	0.794	0.912	1.002	1	2	2	1	2	3	0.0815	0.2296	0.2296	2.44	6.13	9.3	135	15.5	7.9
Q96S66-4	Isoform 4 of Chloride channel CLIC-like protein 1 OS=Homo sapiens GN=CLCC1 - [CLCC1_HUMAN]	0.2295	4	4	4	30	23155	1.047	0.531	0.988	1.939	4	3	3	12	12	6	0.2295	0.1967	0.1967	23.95	12.81	15.44	366	39.8	5.74
Q9NX08	COMM domain-containing protein 8 OS=Homo sapiens GN=COMMD8 PE=1 SV=1 - [COMD8_HUMAN]	0.2295	1	2	2	4	54951					2	1	1	2	1	1	0.2295	0.1311	0.1311	7.09	3.72	3.67	183	21.1	5.43
Q9HAV0	Guanine nucleotide-binding protein subunit beta-4 OS=Homo sapiens GN=GNB4 PE=1 SV=3 - [GBB4_HUMAN]	0.2294	1	1	4	13	59345					4			13			0.2294			26.86			340	37.5	6
B4DX52	DnaJ homolog subfamily B member 1 OS=Homo sapiens GN=DNAJB1 PE=2 SV=1 - [B4DX52_HUMAN]	0.2292	2	5	5	37	3337	0.914	1.07	0.999	0.885	5	5	4	13	13	11	0.2292	0.2292	0.1875	25.1	14.63	19.24	240	27	8.97
E9PER8	Uncharacterized protein OS=Homo sapiens GN=ARL6IP5 PE=4 SV=1 - [E9PER8_HUMAN]	0.2289	2	4	4	62		0.93	0.962	1.062	1.013	4	4	4	22	18	22	0.2289	0.2289	0.2289	51.86	43.92	58.16	166	19.3	9.77
P08621-3	Isoform 3 of U1 small nuclear ribonucleoprotein 70 kDa OS=Homo sapiens GN=SNRNP70 - [RU17_HUMAN]	0.2289	3	3	3	11	6625	1.271	0.88	0.803	1.188	3	3	3	4	3	4	0.2289	0.2289	0.2289	7.59	7.95	4.25	166	19.8	8.03
Q99784	Noelin OS=Homo sapiens GN=OLFM1 PE=1 SV=4 - [NOE1_HUMAN]	0.2289	1	6	6	29	10439	0.473	0.933	1.201	0.712	5	5	6	10	10	9	0.1691	0.1691	0.2289	27.15	26.05	22.2	485	55.3	6.95
Q9NS86	LanC-like protein 2 OS=Homo sapiens GN=LANCL2 PE=1 SV=1 - [LANC2_HUMAN]	0.2289	1	6	6	34	55915	0.899	1.014	1.261	1.149	6	3	5	14	10	10	0.2289	0.1289	0.2067	42.1	35.73	35.78	450	50.8	7.43
P34913	Epoxide hydrolase 2 OS=Homo sapiens GN=EPHX2 PE=1 SV=2 - [HYES_HUMAN]	0.2288	4	7	7	27	2053	1.407	0.972	0.714	1.019	7	5	7	10	8	9	0.2288	0.1658	0.2288	27.14	27.43	27	555	62.6	6.28
Q5VWJ9	Sorting nexin-30 OS=Homo sapiens GN=SNX30 PE=1 SV=1 - [SNX30_HUMAN]	0.2288	1	6	6	15	401548	0.862	0.986	0.948	0.93	3	6	5	3	6	6	0.1121	0.2288	0.1602	9.76	17.91	19.14	437	49.6	5.35
Q99447	Ethanolamine-phosphate cytidylyltransferase OS=Homo sapiens GN=PCYT2 PE=1 SV=1 - [PCY2_HUMAN]	0.2288	1	6	6	33	5833	0.759	1.4	0.938	0.593	6	6	5	12	12	9	0.2288	0.2288	0.1851	34.73	25.29	23.36	389	43.8	6.92
B7Z1M1	Reticulocalbin-1 OS=Homo sapiens GN=RCN1 PE=2 SV=1 - [B7Z1M1_HUMAN]	0.2286	2	4	4	10		1.061	0.835	0.935	1.26	3	3	2	3	4	3	0.2	0.1393	0.1107	10.81	11.77	7.62	280	33	5.02
P53597	Succinyl-CoA ligase [ADP/GDP-forming] subunit alpha, mitochondrial OS=Homo sapiens GN=SUCLG1 PE=1 SV=4 - [SUCA_HUMAN]	0.2283	1	6	6	24	8802	0.691	0.97		1.034	4	4	5	8	8	8	0.1821	0.2023	0.2168	25.56	17.15	20.95	346	36.2	8.79
O14908	PDZ domain-containing protein GIPC1 OS=Homo sapiens GN=GIPC1 PE=1 SV=2 - [GIPC1_HUMAN]	0.2282	2	7	7	16	10755	1.186	0.966	0.877	0.877	5	4	7	5	4	7	0.2282	0.0901	0.2282	11.08	11.35	18.39	333	36	6.28
P22234	Multifunctional protein ADE2 OS=Homo sapiens GN=PAICS PE=1 SV=3 - [PUR6_HUMAN]	0.2282	2	11	11	54	10606	1.382	0.927	0.85	1.321	10	10	10	16	20	18	0.2282	0.2282	0.2259	50.92	56.36	52.63	425	47	7.23
P30837	Aldehyde dehydrogenase X, mitochondrial OS=Homo sapiens GN=ALDH1B1 PE=1 SV=3 - [AL1B1_HUMAN]	0.2282	1	5	7	20	219					5	6	3	7	7	6	0.1528	0.1954	0.087	22.78	15.8	7.8	517	57.2	6.8
Q8IVF2-3	Isoform 3 of Protein AHNAK2 OS=Homo sapiens GN=AHNAK2 - [AHNK2_HUMAN]	0.2281	2	35	36	89	113146	0.97	0.801	1.241	1.406	28	22	28	31	25	33	0.1684	0.147	0.1933	82.12	66.46	96.15	5695	605.3	5.36
P22059	Oxysterol-binding protein 1 OS=Homo sapiens GN=OSBP PE=1 SV=1 - [OSBP1_HUMAN]	0.228	1	12	12	42	5007	0.983	1.032	1.147	1.079	9	10	11	14	13	15	0.1537	0.1871	0.228	43.91	30.63	38.72	807	89.4	7.3
G3V5L0	Serine hydroxymethyltransferase, mitochondrial (Fragment) OS=Homo sapiens GN=SHMT2 PE=3 SV=1 - [G3V5L0_HUMAN]	0.2279	3	2	3	12						3	2	3	3	4	5	0.2279	0.1628	0.2279	9.06	12.61	15.66	215	23.9	5.9
H0YBZ9	Survival motor neuron protein (Fragment) OS=Homo sapiens GN=SMN1 PE=4 SV=1 - [H0YBZ9_HUMAN]	0.2278	7	1	1	3						1		1	1		2	0.2278		0.2278	1.76		2.6	79	8.5	4.84
H3BTL3	Uncharacterized protein C15orf41 (Fragment) OS=Homo sapiens GN=C15orf41 PE=4 SV=1 - [H3BTL3_HUMAN]	0.2277	3	1	1	1						1			1			0.2277			0			101	11.3	8.16
P17252	Protein kinase C alpha type OS=Homo sapiens GN=PRKCA PE=1 SV=4 - [KPCA_HUMAN]	0.2277	1	9	13	107	5578	1.21	1.092	0.873	0.904	12	13	11	38	37	32	0.2143	0.2277	0.2098	116.21	101.34	92.79	672	76.7	7.05
E9PMI6	Methylosome subunit pICln OS=Homo sapiens GN=CLNS1A PE=4 SV=1 - [E9PMI6_HUMAN]	0.2275	3	2	2	3		0.963	0.89	1.251	1.354	2		1	2		1	0.2275		0.0778	4.33		2.32	167	18.2	4.41
P36955	Pigment epithelium-derived factor OS=Homo sapiens GN=SERPINF1 PE=1 SV=4 - [PEDF_HUMAN]	0.2273	1	6	6	10	5176	0.997	1.064	1.284	1.032	5	2	3	5	2	3	0.1938	0.0526	0.1316	18.33	6.15	9.3	418	46.3	6.38
Q5JPT4	SH3 domain-containing kinase-binding protein 1 OS=Homo sapiens GN=SH3KBP1 PE=2 SV=1 - [Q5JPT4_HUMAN]	0.2272	5	8	8	21	30011	0.823	1.508	1.231	0.669	6	6	5	7	6	8	0.2178	0.1639	0.1616	16.15	9.92	21.05	427	46.6	8.82
F8W7C6	60S ribosomal protein L10 OS=Homo sapiens GN=RPL10 PE=4 SV=1 - [F8W7C6_HUMAN]	0.227	2	4	4	5		0.956	1.232	1.057	0.817	3	1	1	3	1	1	0.227	0.0798	0.0798	5.9	2.4	2.77	163	18.6	9.95
P15311	Ezrin OS=Homo sapiens GN=EZR PE=1 SV=4 - [EZRI_HUMAN]	0.227	1	9	12	74	7430	1.702	0.767	0.856	1.882	10	11	12	25	25	24	0.1894	0.215	0.227	56.69	69.2	59.23	586	69.4	6.27
O00442	RNA 3'-terminal phosphate cyclase OS=Homo sapiens GN=RTCD1 PE=1 SV=1 - [RTC1_HUMAN]	0.2268	2	5	5	21	8634	1.068	0.83		1.31	3	5	5	5	9	7	0.1639	0.2268	0.2268	19.08	24.61	23.51	366	39.3	7.85
O60220	Mitochondrial import inner membrane translocase subunit Tim8 A OS=Homo sapiens GN=TIMM8A PE=1 SV=1 - [TIM8A_HUMAN]	0.2268	1	2	2	12	1678	0.834	0.951	0.976	0.824	2	2	2	4	4	4	0.2268	0.2268	0.2268	10.56	9.94	10.02	97	11	5.16
B7Z3B5	Ribosomal protein S6 kinase alpha-2 OS=Homo sapiens GN=RPS6KA2 PE=2 SV=1 - [B7Z3B5_HUMAN]	0.2267	5	7	11	33	6196	1.617	1.055	0.748	1.059	10	7	9	13	9	11	0.2019	0.163	0.2034	34.04	19.17	29.11	644	73.1	7.96
C9JRU6	DCN1-like protein 1 (Fragment) OS=Homo sapiens GN=DCUN1D1 PE=4 SV=1 - [C9JRU6_HUMAN]	0.2267	7	1	1	12						1	1	1	4	4	4	0.2267	0.2267	0.2267	15.26	11.42	14.25	75	8.8	5.11
Q3ZCW2	Galectin-related protein OS=Homo sapiens GN=LGALSL PE=1 SV=2 - [LEGL_HUMAN]	0.2267	1	3	3	16	29094	0.693	1.032	1.546	1.077	3	3	3	6	5	5	0.2267	0.2267	0.2267	18.78	14.59	15.16	172	19	5.35
Q9BRF8-2	Isoform 2 of Calcineurin-like phosphoesterase domain-containing protein 1 OS=Homo sapiens GN=CPPED1 - [CPPED_HUMAN]	0.2267	2	3	3	10	55313	1.531	1	0.947	1.483	2	3	3	3	3	4	0.1279	0.2267	0.2267	8.98	9.15	7.32	172	19	6.52
E7EP32	Guanine nucleotide-binding protein G(I)/G(S)/G(T) subunit beta-2 OS=Homo sapiens GN=GNB2 PE=4 SV=1 - [E7EP32_HUMAN]	0.2264	2	1	6	40						5	5	6	15	11	14	0.1655	0.1655	0.2264	35.01	27.58	31.81	296	32.4	6.15
O95825	Quinone oxidoreductase-like protein 1 OS=Homo sapiens GN=CRYZL1 PE=1 SV=2 - [QORL1_HUMAN]	0.2264	12	5	5	12	9946	1.072	1.024	1.086	1.04	2	3	5	3	3	6	0.0917	0.1318	0.2264	8.85	5.73	15.88	349	38.7	5.78
P53004	Biliverdin reductase A OS=Homo sapiens GN=BLVRA PE=1 SV=2 - [BIEA_HUMAN]	0.2264	1	5	5	18	644	1.063	1.08	1.072	1.09	5	3	4	8	5	5	0.2264	0.1081	0.1419	23.7	13.62	10.7	296	33.4	6.44
O43639	Cytoplasmic protein NCK2 OS=Homo sapiens GN=NCK2 PE=1 SV=2 - [NCK2_HUMAN]	0.2263	1	6	7	17	8440	0.822	0.873	1.12	1.1	7	3	3	8	4	5	0.2263	0.1132	0.1053	20.69	12.34	8.21	380	42.9	6.95
O60506-3	Isoform 3 of Heterogeneous nuclear ribonucleoprotein Q OS=Homo sapiens GN=SYNCRIP - [HNRPQ_HUMAN]	0.226	4	8	8	36	10492	1.081	0.855	0.947	1.16	8	7	8	16	9	11	0.226	0.1833	0.226	47.61	26.59	33.02	562	62.6	7.56
P18124	60S ribosomal protein L7 OS=Homo sapiens GN=RPL7 PE=1 SV=1 - [RL7_HUMAN]	0.2258	2	5	5	11	6129	1.065	1.013	0.811	1.008	4	2	1	6	3	2	0.1815	0.1008	0.0565	9.15	9.4	7.45	248	29.2	10.65
F8WCK7	Late secretory pathway protein AVL9 homolog OS=Homo sapiens GN=AVL9 PE=4 SV=1 - [F8WCK7_HUMAN]	0.2254	4	7	7	17		0.806	1.048	0.976	0.694	6	3	4	6	5	6	0.1814	0.0814	0.0831	17.24	9.81	17.7	590	65.2	6
O60749	Sorting nexin-2 OS=Homo sapiens GN=SNX2 PE=1 SV=2 - [SNX2_HUMAN]	0.2254	1	9	10	31	6643	1.288	1.165	0.857	1.071	10	7	8	12	9	10	0.2254	0.1638	0.185	33.31	23.9	26.1	519	58.4	5.12
P24821	Tenascin OS=Homo sapiens GN=TNC PE=1 SV=3 - [TENA_HUMAN]	0.2254	1	33	33	155	3371	1.419	0.766	0.772	1.465	28	30	30	53	54	48	0.1954	0.2054	0.204	155.21	150.56	145	2201	240.7	4.89
Q8N128	Protein FAM177A1 OS=Homo sapiens GN=FAM177A1 PE=1 SV=1 - [F177A_HUMAN]	0.2254	3	3	3	13	283635	1.299	1.046	0.892	1.032	3	2	3	5	3	5	0.2254	0.1784	0.2254	18.39	11.42	18.31	213	23.7	4.45
Q96L92-3	Isoform 2 of Sorting nexin-27 OS=Homo sapiens GN=SNX27 - [SNX27_HUMAN]	0.2254	2	8	8	19	81609	1.152	0.976	0.991	1.186	8	5	4	8	6	5	0.2254	0.142	0.1231	20.15	13.86	14.74	528	59.8	6.32
A6NC17	Methionine--tRNA ligase, cytoplasmic OS=Homo sapiens GN=MARS PE=3 SV=3 - [A6NC17_HUMAN]	0.2252	2	11	11	42		1.009	1.047	0.91	0.868	8	10	11	12	15	15	0.1858	0.2236	0.2252	40.62	46.37	47.37	635	71.8	7.14
Q8N3J6-2	Isoform 2 of Cell adhesion molecule 2 OS=Homo sapiens GN=CADM2 - [CADM2_HUMAN]	0.2252	3	6	6	56	253559	0.797	0.999	1.171	0.885	5	5	6	17	18	21	0.2228	0.2228	0.2252	49.35	57.83	60.09	404	44.4	5.64
A8MWK3	Cadherin-2 OS=Homo sapiens GN=CDH2 PE=2 SV=1 - [A8MWK3_HUMAN]	0.2251	2	11	12	72	1000	1.192	0.962	1.106	1.191	11	11	12	21	29	22	0.1817	0.2069	0.2251	56.71	67.62	54.28	875	97	4.84
P49915	GMP synthase [glutamine-hydrolyzing] OS=Homo sapiens GN=GMPS PE=1 SV=1 - [GUAA_HUMAN]	0.2251	1	10	10	42	8833	0.84	0.834	1.078	1.009	9	7	9	15	13	14	0.2251	0.1616	0.2107	48.07	37.31	37.77	693	76.7	6.87
H0YJ34	Fermitin family homolog 2 (Fragment) OS=Homo sapiens GN=FERMT2 PE=4 SV=1 - [H0YJ34_HUMAN]	0.225	1	2	8	36		1.094	0.856	0.883	1.165	6	6	8	10	12	14	0.1875	0.1938	0.225	27.62	29.57	37.31	640	73.3	6.98
O14558	Heat shock protein beta-6 OS=Homo sapiens GN=HSPB6 PE=1 SV=2 - [HSPB6_HUMAN]	0.225	2	2	2	10	126393	2.019	0.882	0.786	1.115	2	2	2	4	3	3	0.225	0.225	0.225	9.87	6.66	6.4	160	17.1	6.4
Q9UGM6	Tryptophan--tRNA ligase, mitochondrial OS=Homo sapiens GN=WARS2 PE=1 SV=1 - [SYWM_HUMAN]	0.225	2	5	5	9	10352	1.013	0.991	1.23	1.193	5	2	2	5	2	2	0.225	0.075	0.1222	16.3	5.43	5.59	360	40.1	9.28
B4DKS8	Heterogeneous nuclear ribonucleoprotein F OS=Homo sapiens GN=HNRNPF PE=2 SV=1 - [B4DKS8_HUMAN]	0.2249	2	2	4	41	3185					3	4	3	14	13	14	0.1953	0.2249	0.1302	46.67	43.34	42.15	338	37.2	6.05
P01024	Complement C3 OS=Homo sapiens GN=C3 PE=1 SV=2 - [CO3_HUMAN]	0.2249	1	23	23	87	718	1.552	0.757	0.7	1.563	18	19	17	28	30	29	0.1684	0.1756	0.1666	92.73	84.12	95.78	1663	187	6.4
Q8WXG6	MAP kinase-activating death domain protein OS=Homo sapiens GN=MADD PE=1 SV=2 - [MADD_HUMAN]	0.2247	1	24	24	84	8567	0.695	0.98	1.154	0.918	19	18	21	30	25	29	0.1591	0.1882	0.1985	92.09	77.26	86.69	1647	183.2	6.04
C9JJV6	Myeloid-associated differentiation marker (Fragment) OS=Homo sapiens GN=MYADM PE=4 SV=1 - [C9JJV6_HUMAN]	0.2245	6	2	2	22		0.98	0.991	0.903	0.949	2	2	2	8	7	7	0.2245	0.2245	0.2245	30.79	25.45	26	147	15.9	8.65
P69891	Hemoglobin subunit gamma-1 OS=Homo sapiens GN=HBG1 PE=1 SV=2 - [HBG1_HUMAN]	0.2245	3	2	3	32	3047	0.531	0.755	1.064	0.804	2	3	3	12	9	11	0.1565	0.2245	0.2245	27.76	22.72	29.41	147	16.1	7.2
C9JIS1	Guanine nucleotide-binding protein G(I)/G(S)/G(T) subunit beta-2 (Fragment) OS=Homo sapiens GN=GNB2 PE=4 SV=1 - [C9JIS1_HUMAN]	0.2241	1	1	5	37		0.91	0.951	1.094	1.002	5	5	5	13	11	13	0.2241	0.2241	0.2241	33.29	30.52	32.85	232	25.5	7.03
P52594-2	Isoform 2 of Arf-GAP domain and FG repeat-containing protein 1 OS=Homo sapiens GN=AGFG1 - [AGFG1_HUMAN]	0.2241	5	5	5	32	3267					5	5	5	10	13	9	0.2241	0.2241	0.2241	41.03	44.7	39.17	522	54.1	8.92
H0YEI6	WD and tetratricopeptide repeats protein 1 (Fragment) OS=Homo sapiens GN=WDTC1 PE=4 SV=1 - [H0YEI6_HUMAN]	0.224	3	2	2	4					0.837	1	2	1	1	2	1	0.112	0.224	0.112	3.44	3.65	3.92	125	13.6	4.41
O14613	Cdc42 effector protein 2 OS=Homo sapiens GN=CDC42EP2 PE=1 SV=1 - [BORG1_HUMAN]	0.2238	1	3	3	8	10435	1.084	0.915		1.477	2	3	2	3	3	2	0.1714	0.2238	0.1476	9.62	9.26	6.17	210	22.5	5.12
P49755	Transmembrane emp24 domain-containing protein 10 OS=Homo sapiens GN=TMED10 PE=1 SV=2 - [TMEDA_HUMAN]	0.2237	1	4	4	29	10972	1.035	0.902	1.039	1.219	4	4	4	11	10	8	0.2237	0.2237	0.2237	33.47	22.09	21.03	219	25	7.44
P61925	cAMP-dependent protein kinase inhibitor alpha OS=Homo sapiens GN=PKIA PE=1 SV=2 - [IPKA_HUMAN]	0.2237	1	1	1	3	5569					1	1	1	1	1	1	0.2237	0.2237	0.2237	3.86	2.94	3.21	76	8	4.54
Q6P9B6	TLD domain-containing protein KIAA1609 OS=Homo sapiens GN=KIAA1609 PE=1 SV=2 - [K1609_HUMAN]	0.2237	2	6	6	14	57707	1.165	0.919		1.07	5	4	4	6	4	4	0.2039	0.1447	0.1447	19.58	14.09	10.21	456	51	6.24
E7EMN6	Protein phosphatase inhibitor 2 (Fragment) OS=Homo sapiens GN=PPP1R2 PE=4 SV=1 - [E7EMN6_HUMAN]	0.2235	3	4	4	17						3	3	3	6	5	6	0.1353	0.2118	0.2118	18.69	18.31	22.86	170	19.2	4.89
P61758	Prefoldin subunit 3 OS=Homo sapiens GN=VBP1 PE=1 SV=3 - [PFD3_HUMAN]	0.2234	1	4	4	28	7411	1.224	0.621	0.779	1.497	4	4	4	11	9	8	0.2234	0.2234	0.2234	34.02	26.98	28.87	197	22.6	7.11
E7ENQ6	Uncharacterized protein OS=Homo sapiens GN=NDUFA13 PE=4 SV=1 - [E7ENQ6_HUMAN]	0.2234	1	3	6	11		0.741	1.146		0.516			6			11			0.2234			23.5	273	30.1	6.9
F5GWR7	Receptor-type tyrosine-protein phosphatase delta OS=Homo sapiens GN=PTPRD PE=4 SV=1 - [F5GWR7_HUMAN]	0.2233	9	15	21	85		0.923	1.031	0.984	0.87	18	18	19	27	29	29	0.2027	0.198	0.21	83.49	75.97	83.06	1505	169.3	6.73
Q9BQ15-2	Isoform 2 of SOSS complex subunit B1 OS=Homo sapiens GN=OBFC2B - [SOSB1_HUMAN]	0.2232	2	1	1	4						1	1	1	1	1	2	0.2232	0.2232	0.2232	2.68	0	0	112	11.5	9.41
Q6NZI2	Polymerase I and transcript release factor OS=Homo sapiens GN=PTRF PE=1 SV=1 - [PTRF_HUMAN]	0.2231	3	7	7	24	284119	1.021	1.116	1.086	1.032	6	4	5	11	5	8	0.2205	0.0949	0.1513	24.13	14.34	21.22	390	43.4	5.6
B4E3A8	Leukocyte elastase inhibitor OS=Homo sapiens GN=SERPINB1 PE=2 SV=1 - [B4E3A8_HUMAN]	0.2229	2	5	6	17	1992	1.373	1.195	1	1.2	5	5	4	6	6	5	0.1935	0.1906	0.1613	14.76	17.61	16.21	341	38.7	6.67
P11441	Ubiquitin-like protein 4A OS=Homo sapiens GN=UBL4A PE=1 SV=1 - [UBL4A_HUMAN]	0.2229	2	3	3	5	8266	0.81	0.905	1.11	0.975	2	1	2	2	1	2	0.1274	0.051	0.1465	5.1	2.2	5.63	157	17.8	8.66
Q7L0J3-2	Isoform 2 of Synaptic vesicle glycoprotein 2A OS=Homo sapiens GN=SV2A - [SV2A_HUMAN]	0.2229	2	10	10	60	9900	0.914	1.042	0.974	0.848	10	8	8	22	18	20	0.2229	0.1437	0.1774	65.94	59.82	65.68	682	76.6	5.38
Q9Y570	Protein phosphatase methylesterase 1 OS=Homo sapiens GN=PPME1 PE=1 SV=3 - [PPME1_HUMAN]	0.2228	1	6	6	32	51400	0.75	0.964	1.376	1.054	5	6	6	9	12	11	0.1865	0.2228	0.2228	28.85	41.59	36.34	386	42.3	5.97
Q15075	Early endosome antigen 1 OS=Homo sapiens GN=EEA1 PE=1 SV=2 - [EEA1_HUMAN]	0.2225	1	22	22	58	8411	0.906	0.893	1.02	1.059	13	16	15	20	20	18	0.1162	0.158	0.1588	57.42	61.39	57.31	1411	162.4	5.68
B4E3S0	Coronin-1C OS=Homo sapiens GN=CORO1C PE=2 SV=1 - [B4E3S0_HUMAN]	0.2222	3	5	6	26	23603	0.904	0.989	1.22	1.093	5	5	5	9	8	9	0.168	0.1707	0.1707	20.09	22.36	26.62	369	41.6	6.73
E9PLX3	Hepatitis B virus X-interacting protein OS=Homo sapiens GN=HBXIP PE=4 SV=1 - [E9PLX3_HUMAN]	0.2222	2	1	1	5						1	1	1	1	2	2	0.2222	0.2222	0.2222	6.16	9.99	9.21	90	9.5	6.9
F8WB82	Aldose 1-epimerase OS=Homo sapiens GN=GALM PE=4 SV=1 - [F8WB82_HUMAN]	0.2222	2	2	2	10						2	2	2	3	4	3	0.2222	0.2222	0.2222	9.73	12.92	9.65	144	15.6	8.85
Q8WVC2	40S ribosomal protein S21 OS=Homo sapiens GN=RPS21 PE=2 SV=1 - [Q8WVC2_HUMAN]	0.2222	3	1	1	4	6227					1	1	1	1	2	1	0.2222	0.2222	0.2222	2.74	5.07	3.14	81	8.8	8.5
Q9NX14	NADH dehydrogenase [ubiquinone] 1 beta subcomplex subunit 11, mitochondrial OS=Homo sapiens GN=NDUFB11 PE=1 SV=1 - [NDUBB_HUMAN]	0.2222	2	2	2	13	54539	0.662	1.082	1.216	0.705	2	2	2	4	5	4	0.2222	0.2222	0.2222	13.17	14.6	12.72	153	17.3	5.22
B7Z7D3	Oxysterol-binding protein OS=Homo sapiens GN=OSBPL1A PE=2 SV=1 - [B7Z7D3_HUMAN]	0.2218	3	9	9	42	114876	0.967	0.973	1.059	0.982	6	7	9	11	15	16	0.1426	0.1532	0.2218	26.74	36.22	35.19	568	65.1	5.78
F5GYW3	CAP-Gly domain-containing linker protein 2 OS=Homo sapiens GN=CLIP2 PE=4 SV=1 - [F5GYW3_HUMAN]	0.2218	3	19	19	91		0.986	1.035	0.991	0.991	17	13	15	35	24	32	0.2055	0.153	0.2075	86.61	72.63	89.3	1046	115.7	6.73
H7C4W3	Synaptophysin (Fragment) OS=Homo sapiens GN=SYP PE=4 SV=1 - [H7C4W3_HUMAN]	0.2217	1	4	4	28		0.629	0.995	1.46	0.877	4	3	3	10	8	10	0.2217	0.1823	0.1823	27.58	24.3	27.86	203	21.5	4.79
Q8WVD5	RING finger protein 141 OS=Homo sapiens GN=RNF141 PE=1 SV=1 - [RN141_HUMAN]	0.2217	1	2	2	12	50862	0.939	1.063	0.928	0.845	2	2	2	4	5	3	0.2217	0.2217	0.2217	13.1	11.62	11.05	230	25.5	5.2
Q10567-3	Isoform C of AP-1 complex subunit beta-1 OS=Homo sapiens GN=AP1B1 - [AP1B1_HUMAN]	0.2215	3	9	18	136		1.046	0.939	0.741	0.919	16	15	17	45	44	47	0.2194	0.1949	0.2077	126.95	117.84	125.63	939	103.5	5.16
Q99733	Nucleosome assembly protein 1-like 4 OS=Homo sapiens GN=NAP1L4 PE=1 SV=1 - [NP1L4_HUMAN]	0.2213	4	5	7	56	4676	1.135	1.025	0.726	0.877	6	6	7	18	21	17	0.1813	0.1813	0.2213	51.14	58.25	41.13	375	42.8	4.69
H7C2T1	Cyclin-dependent kinase inhibitor 1B (Fragment) OS=Homo sapiens GN=CDKN1B PE=4 SV=1 - [H7C2T1_HUMAN]	0.2212	3	2	2	21						2	1	2	8	5	8	0.2212	0.2212	0.2212	21.67	8.22	24.69	104	11.9	7.46
Q14318	Peptidyl-prolyl cis-trans isomerase FKBP8 OS=Homo sapiens GN=FKBP8 PE=1 SV=2 - [FKBP8_HUMAN]	0.2209	2	5	5	36	23770					5	5	5	12	12	12	0.2209	0.2209	0.2209	47.66	42.5	45.99	412	44.5	4.84
Q9NVH1-3	Isoform 3 of DnaJ homolog subfamily C member 11 OS=Homo sapiens GN=DNAJC11 - [DJC11_HUMAN]	0.2209	4	7	7	25	55735	1.068	1.091	0.923	0.908	7	6	7	9	8	8	0.2209	0.1953	0.2209	30.55	24.39	25.51	507	57.2	7.53
P56556	NADH dehydrogenase [ubiquinone] 1 alpha subcomplex subunit 6 OS=Homo sapiens GN=NDUFA6 PE=1 SV=3 - [NDUA6_HUMAN]	0.2208	1	4	4	17	4700	0.866	1.016	1.318	1.076	4	3	4	5	6	6	0.2208	0.2208	0.2208	13.79	18.28	16.65	154	17.9	10.14
O00410	Importin-5 OS=Homo sapiens GN=IPO5 PE=1 SV=4 - [IPO5_HUMAN]	0.2206	2	13	16	69	3843					13	14	14	23	24	22	0.2015	0.1987	0.2078	72.22	61.91	57.1	1097	123.5	4.94
P31943	Heterogeneous nuclear ribonucleoprotein H OS=Homo sapiens GN=HNRNPH1 PE=1 SV=4 - [HNRH1_HUMAN]	0.2205	2	2	6	53	3187					5	6	5	20	17	16	0.1982	0.2205	0.1782	61.77	51.38	47.47	449	49.2	6.3
Q5URX0	Beta-hexosaminidase subunit beta chain B OS=Homo sapiens GN=HEXB PE=2 SV=1 - [Q5URX0_HUMAN]	0.2205	2	5	5	23	3074	1.033	1.034		1.046	4	5	5	6	8	9	0.2205	0.2205	0.2205	18.74	24.92	24.16	331	38.2	6.44
H0YN26	Acidic leucine-rich nuclear phosphoprotein 32 family member A OS=Homo sapiens GN=ANP32A PE=4 SV=1 - [H0YN26_HUMAN]	0.2203	6	3	6	18		0.801	1.269		1.086	4	4	4	6	6	6	0.2147	0.1299	0.2034	16.13	13.43	16.04	177	20	4.58
Q5XKP0	Protein QIL1 OS=Homo sapiens GN=QIL1 PE=1 SV=1 - [QIL1_HUMAN]	0.2203	1	2	2	12	125988					1	1	2	4	4	4	0.1695	0.1695	0.2203	13.57	11.68	12.76	118	13.1	9.42
Q99961	Endophilin-A2 OS=Homo sapiens GN=SH3GL1 PE=1 SV=1 - [SH3G1_HUMAN]	0.2201	1	5	8	44	6455	0.659	1.205	1.451	0.766	7	6	8	15	13	16	0.2065	0.1848	0.2201	45.03	40.52	48.4	368	41.5	5.43
H0YNW7	Guanine nucleotide-binding protein subunit beta-5 OS=Homo sapiens GN=GNB5 PE=4 SV=1 - [H0YNW7_HUMAN]	0.22	5	2	2	3		0.63	1.066	1.355	0.859	1	1	1	1	1	1	0.1	0.12	0.12	2.15	0	2.59	100	11.4	8.02
H7C342	D-dopachrome decarboxylase (Fragment) OS=Homo sapiens GN=DDT PE=4 SV=1 - [H7C342_HUMAN]	0.22	2	1	1	8		1.121	0.883	1.091	1.397	1	1	1	3	3	2	0.22	0.22	0.22	7.5	7.37	5.36	50	5.7	8.73
P02652	Apolipoprotein A-II OS=Homo sapiens GN=APOA2 PE=1 SV=1 - [APOA2_HUMAN]	0.22	1	1	1	3	336					1	1	1	1	1	1	0.22	0.22	0.22	0	0	0	100	11.2	6.62
P22033	Methylmalonyl-CoA mutase, mitochondrial OS=Homo sapiens GN=MUT PE=1 SV=4 - [MUTA_HUMAN]	0.22	1	12	12	39	4594	0.962	1.011	1.237	1.16	9	10	11	12	13	14	0.1467	0.1827	0.2013	36.05	38.29	43.43	750	83.1	6.93
Q9Y3A5	Ribosome maturation protein SBDS OS=Homo sapiens GN=SBDS PE=1 SV=4 - [SBDS_HUMAN]	0.22	1	5	5	15	51119	1.234	1.018	1.055	1.464	5	3	3	7	4	4	0.22	0.076	0.076	17.29	9.47	9.16	250	28.7	8.75
F5GWW0	Uncharacterized protein OS=Homo sapiens GN=CTSB PE=3 SV=1 - [F5GWW0_HUMAN]	0.2198	4	4	4	17		1.338	0.906	1.105	1.636	4	3	3	6	5	6	0.2198	0.1612	0.1612	18.59	14.51	9.91	273	30.8	6.62
Q9NTK5	Obg-like ATPase 1 OS=Homo sapiens GN=OLA1 PE=1 SV=2 - [OLA1_HUMAN]	0.2197	1	7	7	28	29789	0.853	1.021	1.706	1.118	5	6	5	11	9	8	0.1591	0.1995	0.1591	26.31	24.22	21.63	396	44.7	7.81
E7EMM2	AP-3 complex subunit delta-1 OS=Homo sapiens GN=AP3D1 PE=4 SV=1 - [E7EMM2_HUMAN]	0.2195	7	14	14	66		0.945	1.064	0.86	0.731	13	12	10	24	22	20	0.2063	0.1972	0.1585	71.49	64	60.36	984	111.2	8.1
E9PJW1	Syntaxin-17 OS=Homo sapiens GN=STX17 PE=4 SV=1 - [E9PJW1_HUMAN]	0.2195	5	1	1	3		0.76	0.85	0.972	0.87	1	1	1	1	1	1	0.2195	0.2195	0.2195	2.28	2.23	2.31	41	5	9.32
P62745	Rho-related GTP-binding protein RhoB OS=Homo sapiens GN=RHOB PE=1 SV=1 - [RHOB_HUMAN]	0.2194	1	2	3	16	388					3	2	3	6	3	7	0.2194	0.148	0.2194	16.8	6.58	14.44	196	22.1	5.24
E7ENV7	Copine-8 OS=Homo sapiens GN=CPNE8 PE=4 SV=2 - [E7ENV7_HUMAN]	0.2192	2	5	11	37						9	7	8	13	12	12	0.192	0.1431	0.1612	35.78	30.72	35.55	552	62.2	5.94
H3BT07	Haptoglobin beta chain (Fragment) OS=Homo sapiens GN=HP PE=4 SV=1 - [H3BT07_HUMAN]	0.2192	2	9	9	67		0.96	0.628	1.021	1.678	8	8	7	23	23	21	0.1753	0.189	0.1452	74.17	67.79	65.49	365	40.7	5.82
P46940	Ras GTPase-activating-like protein IQGAP1 OS=Homo sapiens GN=IQGAP1 PE=1 SV=1 - [IQGA1_HUMAN]	0.2191	1	20	20	57	8826	0.971	0.951	0.982	1.223	16	12	14	21	17	19	0.1798	0.14	0.1581	65.82	52.24	63.47	1657	189.1	6.48
E5RGF9	Protein FAM114A2 (Fragment) OS=Homo sapiens GN=FAM114A2 PE=4 SV=1 - [E5RGF9_HUMAN]	0.219	2	4	4	11						4	3	4	4	3	4	0.219	0.2143	0.219	13.82	9.31	13.86	210	22.1	4.91
E9PG60	IQ motif and SEC7 domain-containing protein 1 OS=Homo sapiens GN=IQSEC1 PE=4 SV=1 - [E9PG60_HUMAN]	0.219	2	14	17	70	9922	0.818	0.932	1.05	0.924	16	13	12	29	23	18	0.2163	0.1616	0.1562	80.78	65.11	53.78	1114	124.4	8.41
Q15286	Ras-related protein Rab-35 OS=Homo sapiens GN=RAB35 PE=1 SV=1 - [RAB35_HUMAN]	0.2189	4	2	6	82	11021	0.732	1.128	1.627	0.751	4	5	4	25	28	29	0.1692	0.1692	0.1592	63.15	70.91	70.37	201	23	8.29
Q9NPQ8-4	Isoform 4 of Synembryn-A OS=Homo sapiens GN=RIC8A - [RIC8A_HUMAN]	0.2189	3	6	6	17	60626	0.95	0.64	1.164	1.691	5	3	4	7	4	6	0.1642	0.083	0.1623	26.12	13.15	22.95	530	59.6	5.33
P23786	Carnitine O-palmitoyltransferase 2, mitochondrial OS=Homo sapiens GN=CPT2 PE=1 SV=2 - [CPT2_HUMAN]	0.2188	1	10	10	43	1376	1.457	1.1	0.957	1.263	9	9	10	13	14	16	0.2173	0.2173	0.2188	37.82	41.55	46.18	658	73.7	8.18
P13667	Protein disulfide-isomerase A4 OS=Homo sapiens GN=PDIA4 PE=1 SV=2 - [PDIA4_HUMAN]	0.2186	1	10	10	41	9601	0.945	1.001	1.25	1.039	8	7	10	14	13	14	0.1969	0.1488	0.2186	35.89	32.21	39.82	645	72.9	5.07
E9PRB9	Signal peptidase complex subunit 2 OS=Homo sapiens GN=SPCS2 PE=4 SV=1 - [E9PRB9_HUMAN]	0.2184	4	1	1	2						1		1	1		1	0.2184		0.2184	3.26		0	87	10.2	9
F8W7D6	Molybdopterin adenylyltransferase OS=Homo sapiens GN=GPHN PE=4 SV=1 - [F8W7D6_HUMAN]	0.2184	4	10	10	48	10243	0.757	0.878	1.187	1.063	9	8	10	16	14	18	0.2099	0.183	0.2184	46.53	40.34	55.16	705	76.3	5.69
Q9NZG7	Ninjurin-2 OS=Homo sapiens GN=NINJ2 PE=1 SV=1 - [NINJ2_HUMAN]	0.2183	1	2	2	15	4815	1.082	1.16	0.974	0.971	2	2	2	5	5	5	0.2183	0.2183	0.2183	15.15	11.4	14.63	142	15.7	9.52
H0YIB4	Serine/arginine-rich-splicing factor 9 (Fragment) OS=Homo sapiens GN=SRSF9 PE=4 SV=1 - [H0YIB4_HUMAN]	0.2182	2	2	2	5						1	2	1	2	2	1	0.0909	0.2182	0.1273	5.8	2.48	0	110	12.8	5.38
B7Z382	Cytosolic purine 5'-nucleotidase OS=Homo sapiens GN=NT5C2 PE=2 SV=1 - [B7Z382_HUMAN]	0.218	5	7	7	14	22978	1.234	1.006	1.013	1.175	2	7	4	2	8	4	0.0414	0.218	0.1222	4.65	21.22	10.65	532	61.4	5.74
O43390	Heterogeneous nuclear ribonucleoprotein R OS=Homo sapiens GN=HNRNPR PE=1 SV=1 - [HNRPR_HUMAN]	0.218	3	11	11	66	10236	1.05	0.738	0.939	1.395	11	10	11	21	21	24	0.218	0.218	0.218	63.36	63.14	70.47	633	70.9	8.13
F8VSI2	Complement C4 gamma chain OS=Homo sapiens GN=C4A PE=4 SV=1 - [F8VSI2_HUMAN]	0.2179	4	2	23	111		2.063	1.079	0.815	1.935	20	21	21	41	33	37	0.1991	0.2138	0.202	129.54	103.39	112.6	1698	187.5	7.12
P55036	26S proteasome non-ATPase regulatory subunit 4 OS=Homo sapiens GN=PSMD4 PE=1 SV=1 - [PSMD4_HUMAN]	0.2175	4	6	6	11	5710	1.017	0.998	1.019	1.118	2	4	3	4	4	3	0.0955	0.1698	0.1008	7.31	12.05	8.09	377	40.7	4.79
Q9UPT5-2	Isoform 2 of Exocyst complex component 7 OS=Homo sapiens GN=EXOC7 - [EXOC7_HUMAN]	0.2175	7	12	12	27	23265	1.001	0.887	0.961	1.016	9	8	7	9	9	9	0.144	0.1256	0.1164	22.54	26.4	24.81	653	74.7	6.42
E7EWN9	Down syndrome critical region protein 3 OS=Homo sapiens GN=DSCR3 PE=4 SV=1 - [E7EWN9_HUMAN]	0.2174	7	4	4	9		1.09	0.976	0.743	0.861	3	2	2	4	2	3	0.1423	0.1225	0.1225	8.53	4.84	5.36	253	28.3	9.07
P49840	Glycogen synthase kinase-3 alpha OS=Homo sapiens GN=GSK3A PE=1 SV=2 - [GSK3A_HUMAN]	0.2174	1	4	7	31	2931	0.865	1.118	1.086	0.867	7	5	6	11	9	11	0.2174	0.1884	0.1988	39.63	31.29	35.47	483	50.9	8.75
O95057	GTP-binding protein Di-Ras1 OS=Homo sapiens GN=DIRAS1 PE=1 SV=1 - [DIRA1_HUMAN]	0.2172	1	5	5	24	148252	0.845	0.893	1.02	0.981	4	4	5	10	6	8	0.197	0.2121	0.2172	28.94	18.3	20.69	198	22.3	8.72
B4DDW1	Methyltransferase-like protein 7A OS=Homo sapiens GN=METTL7A PE=2 SV=1 - [B4DDW1_HUMAN]	0.2171	4	2	2	15	25840					1	2	2	5	6	4	0.0857	0.2171	0.2171	18.55	23.01	14.79	175	20.5	8.92
F5H6L7	Sodium/calcium exchanger 2 OS=Homo sapiens GN=SLC8A2 PE=4 SV=1 - [F5H6L7_HUMAN]	0.2171	3	9	9	34		0.883	0.95	1.098	0.921	8	8	6	13	11	10	0.1802	0.1965	0.1743	40.61	35.8	33.58	677	74.4	5.16
P01861	Ig gamma-4 chain C region OS=Homo sapiens GN=IGHG4 PE=1 SV=1 - [IGHG4_HUMAN]	0.2171	1	2	4	68	3503					4	3	3	22	21	25	0.2171	0.1682	0.1682	49.34	54.48	58.49	327	35.9	7.36
Q00839-2	Isoform Short of Heterogeneous nuclear ribonucleoprotein U OS=Homo sapiens GN=HNRNPU - [HNRPU_HUMAN]	0.2171	2	16	16	116	3192	1.417	0.878	0.936	1.666	14	12	13	42	36	38	0.2047	0.1948	0.1973	130.7	110	117.55	806	88.9	5.78
Q5JR08	Ras homolog gene family, member C (Fragment) OS=Homo sapiens GN=RHOC PE=2 SV=1 - [Q5JR08_HUMAN]	0.2169	3	2	3	9	389	1.104	0.979		0.96		2	3		3	6		0.1534	0.2169		9.01	14.44	189	21.6	6.58
P51570	Galactokinase OS=Homo sapiens GN=GALK1 PE=1 SV=1 - [GALK1_HUMAN]	0.2168	1	6	6	22	2584	1.47	0.974	0.866	1.127	6	5	5	10	6	6	0.2168	0.2143	0.2143	29.69	17.86	19.01	392	42.2	6.46
Q9NVI7-2	Isoform 2 of ATPase family AAA domain-containing protein 3A OS=Homo sapiens GN=ATAD3A - [ATD3A_HUMAN]	0.2167	2	9	9	38	55210	0.875	0.922	0.984	0.912	7	8	7	11	11	16	0.1911	0.2167	0.1894	35.08	25.76	33.95	586	66.2	9.25
Q92558	Wiskott-Aldrich syndrome protein family member 1 OS=Homo sapiens GN=WASF1 PE=1 SV=1 - [WASF1_HUMAN]	0.2165	1	7	7	32	8936	0.775	1.093	1.16	0.852	7	6	6	9	13	10	0.2165	0.1932	0.1932	32.58	41.01	35.6	559	61.6	6.46
Q9BV29-3	Isoform 3 of Uncharacterized protein C15orf57 OS=Homo sapiens GN=C15orf57 - [CO057_HUMAN]	0.2164	7	1	1	1	90416					1			1			0.2164			3.19			134	15.1	4.61
Q9P0L2-3	Isoform 3 of Serine/threonine-protein kinase MARK1 OS=Homo sapiens GN=MARK1 - [MARK1_HUMAN]	0.2164	2	10	10	29	4139	0.632	1.094	1.127	0.706	8	7	7	11	9	9	0.1755	0.1649	0.1293	35.24	24.96	22.84	758	84.9	9.52
A8MXV4	Nucleoside diphosphate-linked moiety X motif 19, mitochondrial OS=Homo sapiens GN=NUDT19 PE=1 SV=1 - [NUD19_HUMAN]	0.216	1	4	4	8	390916					2	4	2	2	4	2	0.072	0.216	0.072	6.43	8.85	5.46	375	42.2	7.64
P35520	Cystathionine beta-synthase OS=Homo sapiens GN=CBS PE=1 SV=2 - [CBS_HUMAN]	0.216	3	8	8	15	875	1.256	1.101	1.046	1.141	3	6	6	3	6	6	0.0563	0.1434	0.1887	7.68	12.71	13.89	551	60.5	6.65
C9JA93	TBC1 domain family member 15 (Fragment) OS=Homo sapiens GN=TBC1D15 PE=4 SV=1 - [C9JA93_HUMAN]	0.2158	3	3	3	11						3	2	2	5	3	3	0.2158	0.1223	0.1223	12.95	12.71	13.28	278	32.1	8.84
O00560-3	Isoform 3 of Syntenin-1 OS=Homo sapiens GN=SDCBP - [SDCB1_HUMAN]	0.2158	4	4	4	26	6386	0.973	0.93	0.978	1.043	4	4	3	8	9	9	0.2158	0.2158	0.1815	23.44	27.06	29.79	292	31.7	7.53
Q9UNF0-2	Isoform 2 of Protein kinase C and casein kinase substrate in neurons protein 2 OS=Homo sapiens GN=PACSIN2 - [PACN2_HUMAN]	0.2157	2	8	9	30	11252	0.994	0.935	1.012	1.075	9	7	8	11	9	10	0.2157	0.1618	0.1798	28.12	24.66	25.25	445	51.3	5.39
Q9NZL9	Methionine adenosyltransferase 2 subunit beta OS=Homo sapiens GN=MAT2B PE=1 SV=1 - [MAT2B_HUMAN]	0.2156	2	5	5	19	27430	0.965	1.038	1.044	0.907	5	4	4	7	6	6	0.2156	0.1856	0.1856	21.61	19.57	19.63	334	37.5	7.36
Q92796	Disks large homolog 3 OS=Homo sapiens GN=DLG3 PE=1 SV=2 - [DLG3_HUMAN]	0.2154	2	12	12	49	1741	0.806	0.898	1.107	1.008	8	10	10	16	14	19	0.1542	0.1726	0.2007	45.46	40.15	50.06	817	90.3	7.03
Q5T2B5	Cullin 2 OS=Homo sapiens GN=CUL2 PE=2 SV=1 - [Q5T2B5_HUMAN]	0.2153	3	11	11	34	8453	1.018	1.007	0.917	1.025	9	8	9	11	11	12	0.1657	0.1728	0.1969	34.38	26.51	33.28	706	82.3	6.73
Q8NE86-3	Isoform 3 of Calcium uniporter protein, mitochondrial OS=Homo sapiens GN=MCU - [MCU_HUMAN]	0.2152	2	5	5	16	90550	0.788	0.969	1.041	0.807	4	4	3	6	5	5	0.1755	0.1755	0.1358	19.42	15.49	12.28	302	35.1	7.49
Q9Y3Q8	TSC22 domain family protein 4 OS=Homo sapiens GN=TSC22D4 PE=1 SV=2 - [T22D4_HUMAN]	0.2152	1	7	7	17	81628	0.914	0.9	0.885	1.255	5	6	5	5	6	6	0.2101	0.2152	0.1873	15.47	18.23	14.83	395	41	7.21
E9PM31	CD81 antigen (Fragment) OS=Homo sapiens GN=CD81 PE=4 SV=1 - [E9PM31_HUMAN]	0.2151	9	1	1	13						1	1	1	5	5	3	0.2151	0.2151	0.2151	23.16	20.37	13.91	93	10.1	4.59
Q9UIV4	AIF1 protein OS=Homo sapiens GN=AIF1 PE=2 SV=1 - [Q9UIV4_HUMAN]	0.2151	3	1	1	9	199					1	1	1	2	4	3	0.2151	0.2151	0.2151	8.01	11.37	9.02	93	10.4	8.94
P15880	40S ribosomal protein S2 OS=Homo sapiens GN=RPS2 PE=1 SV=2 - [RS2_HUMAN]	0.215	2	5	5	14	6187	0.952	1.018		0.976	4	3	4	5	4	5	0.1775	0.1399	0.1706	14.24	9.14	15.49	293	31.3	10.24
Q92947-2	Isoform Short of Glutaryl-CoA dehydrogenase, mitochondrial OS=Homo sapiens GN=GCDH - [GCDH_HUMAN]	0.215	2	6	6	43	2639	1.364	1.084	0.855	1.146	6	5	4	14	17	12	0.215	0.1939	0.1542	46.71	53.84	40.23	428	47.3	8.31
F6RFD5	Destrin OS=Homo sapiens GN=DSTN PE=4 SV=1 - [F6RFD5_HUMAN]	0.2148	3	2	5	22		0.866	1.101	1.303	1.06	4	3	4	8	6	8	0.2148	0.1704	0.2074	21.14	13.24	17.92	135	15.4	8.59
Q96SZ5	2-aminoethanethiol dioxygenase OS=Homo sapiens GN=ADO PE=1 SV=2 - [AEDO_HUMAN]	0.2148	1	3	3	18	84890					3	2	2	7	5	6	0.2148	0.1222	0.1222	20.82	9.4	11.72	270	29.7	6.04
O14957	Cytochrome b-c1 complex subunit 10 OS=Homo sapiens GN=UQCR11 PE=2 SV=1 - [QCR10_HUMAN]	0.2143	1	1	1	5	10975					1	1	1	2	2	1	0.2143	0.2143	0.2143	5.15	4.72	2.74	56	6.6	9.88
Q6GMV3	Putative peptidyl-tRNA hydrolase PTRHD1 OS=Homo sapiens GN=PTRHD1 PE=1 SV=1 - [PTRD1_HUMAN]	0.2143	1	3	3	9	391356	1.052	0.8		1.306	2	2	3	2	3	4	0.1571	0.2071	0.2143	6.88	9.24	9.12	140	15.8	9.1
E5RJ36	UBX domain-containing protein 2B OS=Homo sapiens GN=UBXN2B PE=4 SV=1 - [E5RJ36_HUMAN]	0.2143	2	3	3	3	137886	0.728	1.006		0.896		3			3			0.2143			5.65		196	21.8	6.58
E7EV50	Gamma-aminobutyric acid receptor subunit beta-2 OS=Homo sapiens GN=GABRB2 PE=3 SV=1 - [E7EV50_HUMAN]	0.2141	3	4	7	23						6	5	5	8	8	7	0.2141	0.1387	0.1387	21.72	19.74	18.92	411	47.5	9.16
Q8NFZ8	Cell adhesion molecule 4 OS=Homo sapiens GN=CADM4 PE=1 SV=1 - [CADM4_HUMAN]	0.2139	1	6	6	58	199731	1.088	0.946	0.991	1.169	5	5	6	19	21	18	0.1985	0.1985	0.2139	67.03	68.1	65.21	388	42.8	6.3
F8W9D6	Adenylosuccinate synthetase OS=Homo sapiens GN=ADSS PE=3 SV=1 - [F8W9D6_HUMAN]	0.2138	2	7	7	24		1.005	0.771	1.233	1.498	5	6	5	8	9	7	0.1563	0.1931	0.1563	20.72	22.25	15.93	435	47.9	5.91
Q8N9N7	Leucine-rich repeat-containing protein 57 OS=Homo sapiens GN=LRRC57 PE=1 SV=1 - [LRC57_HUMAN]	0.2134	1	3	3	14	255252	0.949	1.215	0.953	0.865	3	2	2	5	3	6	0.2134	0.1674	0.1674	16.67	9.51	13.19	239	26.7	8.43
Q92696	Geranylgeranyl transferase type-2 subunit alpha OS=Homo sapiens GN=RABGGTA PE=1 SV=2 - [PGTA_HUMAN]	0.2134	2	9	9	42	5875	0.967	1.1	1.138	1.054	9	6	6	18	11	13	0.2134	0.164	0.1499	45.77	29.8	39.44	567	65	5.67
H7BZI3	Mucin-4 (Fragment) OS=Homo sapiens GN=MUC4 PE=4 SV=1 - [H7BZI3_HUMAN]	0.2134	3	1	1	1								1			1			0.2134			0	164	17.3	11.82
E7EMQ6	Uncharacterized protein OS=Homo sapiens GN=SUMF2 PE=4 SV=1 - [E7EMQ6_HUMAN]	0.2133	5	5	5	12		1.083	1.118	0.755	0.711	5	4	3	5	4	3	0.2133	0.1538	0.1503	14.32	11.72	5.49	286	31.9	7.5
Q13263	Transcription intermediary factor 1-beta OS=Homo sapiens GN=TRIM28 PE=1 SV=5 - [TIF1B_HUMAN]	0.2132	1	12	12	60	10155	1.168	0.924	0.895	1.123	9	10	10	19	20	21	0.1701	0.194	0.1749	47.32	51.72	49.81	835	88.5	5.77
C9JDR8	TBC1 domain family member 5 (Fragment) OS=Homo sapiens GN=TBC1D5 PE=4 SV=1 - [C9JDR8_HUMAN]	0.2131	10	2	2	3							1	2		1	2		0.082	0.2131		3.3	5.33	183	21.6	7.97
Q02156	Protein kinase C epsilon type OS=Homo sapiens GN=PRKCE PE=1 SV=1 - [KPCE_HUMAN]	0.213	1	12	12	33	5581	0.849	0.95	1.116	0.983	9	11	8	10	12	11	0.171	0.2008	0.1777	26.25	27.29	33.66	737	83.6	7.12
F8WD64	Uncharacterized membrane protein C1orf95 OS=Homo sapiens GN=C1orf95 PE=4 SV=1 - [F8WD64_HUMAN]	0.2128	2	2	2	11		0.96	1.481	1.106	0.763	2	2	2	5	3	3	0.2128	0.2128	0.2128	9.58	7.27	4.63	141	15	7.21
Q13572	Inositol-tetrakisphosphate 1-kinase OS=Homo sapiens GN=ITPK1 PE=1 SV=2 - [ITPK1_HUMAN]	0.2126	1	5	5	20	3705	1.124	1.027	1.017	1.072	5	5	3	8	7	5	0.2126	0.2126	0.1329	17.84	15.01	13.23	414	45.6	6.16
C9JBL1	Signal peptidase complex subunit 1 OS=Homo sapiens GN=SPCS1 PE=4 SV=1 - [C9JBL1_HUMAN]	0.2125	2	1	1	1								1			1			0.2125			0	80	9.3	9.64
G5E9F5	MpV17 transgene, murine homolog, glomerulosclerosis, isoform CRA_d OS=Homo sapiens GN=MPV17 PE=4 SV=1 - [G5E9F5_HUMAN]	0.2124	4	2	2	7	4358					2	1	2	2	1	4	0.2124	0.2035	0.2124	8.28	3.5	16.71	113	12.9	9.51
Q02641	Voltage-dependent L-type calcium channel subunit beta-1 OS=Homo sapiens GN=CACNB1 PE=1 SV=3 - [CACB1_HUMAN]	0.2124	5	5	7	31	782	0.686	1.346	1.232	0.799	6	6	6	11	10	10	0.1622	0.1672	0.1622	34.4	29.36	32.15	598	65.7	6.77
H7BXD5	Grancalcin OS=Homo sapiens GN=GCA PE=4 SV=1 - [H7BXD5_HUMAN]	0.2121	2	2	2	9						1	1	2	3	2	4	0.1111	0.1111	0.2121	8.24	5.35	9.68	198	22.1	5.21
Q969Q5	Ras-related protein Rab-24 OS=Homo sapiens GN=RAB24 PE=1 SV=1 - [RAB24_HUMAN]	0.2118	2	3	3	5	53917	0.726	1.168		0.83	1	3	1	1	3	1	0.0739	0.2118	0.0739	2.6	7.5	2.8	203	23.1	6.23
O43488	Aflatoxin B1 aldehyde reductase member 2 OS=Homo sapiens GN=AKR7A2 PE=1 SV=3 - [ARK72_HUMAN]	0.2117	1	5	5	36	8574	1.077	1.203	0.907	0.895	5	4	5	15	13	8	0.2117	0.1811	0.2117	39.72	30.08	19.71	359	39.6	7.17
E9PFC1	Protein KIAA0284 OS=Homo sapiens GN=KIAA0284 PE=4 SV=1 - [E9PFC1_HUMAN]	0.2116	4	18	18	63		0.821	1.032	1.007	0.804	13	16	16	19	21	23	0.1752	0.2035	0.192	57.55	50.06	60.55	1484	159.6	6.79
Q14CZ8	Hepatocyte cell adhesion molecule OS=Homo sapiens GN=HEPACAM PE=1 SV=1 - [HECAM_HUMAN]	0.2115	1	6	6	46	220296	1.17	0.924	0.639	1.026	5	6	6	16	16	14	0.1947	0.2115	0.2115	48.77	50.01	40.62	416	46	9.11
B2REB8	Protein SET OS=Homo sapiens GN=SET PE=3 SV=1 - [B2REB8_HUMAN]	0.2113	5	3	3	14	6418	1.074	0.779	1.361	1.773	3	3	3	4	6	4	0.2113	0.2113	0.2113	11.32	12.98	9.92	265	31	4.23
Q92841	Probable ATP-dependent RNA helicase DDX17 OS=Homo sapiens GN=DDX17 PE=1 SV=2 - [DDX17_HUMAN]	0.2112	3	9	11	39	10521	1.137	0.948	0.927	1.188	8	9	10	11	13	15	0.1468	0.1893	0.166	32.9	37.14	40.61	729	80.2	8.27
Q9NZJ9	Diphosphoinositol polyphosphate phosphohydrolase 2 OS=Homo sapiens GN=NUDT4 PE=1 SV=2 - [NUDT4_HUMAN]	0.2111	2	2	2	15	11163					2	2	2	5	5	5	0.2111	0.2111	0.2111	12.73	15.57	14.8	180	20.3	6.35
P32004	Neural cell adhesion molecule L1 OS=Homo sapiens GN=L1CAM PE=1 SV=2 - [L1CAM_HUMAN]	0.2108	5	18	18	95	3897	0.708	0.978	1.564	0.949	18	13	14	36	29	30	0.2108	0.1591	0.1472	101.77	83.31	88.36	1257	139.9	6.24
Q13409-3	Isoform 2C of Cytoplasmic dynein 1 intermediate chain 2 OS=Homo sapiens GN=DYNC1I2 - [DC1I2_HUMAN]	0.2108	2	1	8	67	1781					8	8	7	18	27	22	0.2108	0.2108	0.2059	63.14	78.74	78.2	612	68.4	5.29
Q96NN6	Kinesin family member C2, isoform CRA_a OS=Homo sapiens GN=KIFC2 PE=2 SV=1 - [Q96NN6_HUMAN]	0.2107	3	2	2	7	90990	0.802	0.919	0.88	0.822	1	1	2	2	2	3	0.0401	0.0401	0.2107	5.78	4.95	3.12	299	32.6	8.21
P42262	Glutamate receptor 2 OS=Homo sapiens GN=GRIA2 PE=1 SV=3 - [GRIA2_HUMAN]	0.2106	1	1	17	73	2891				1.182	14	15	15	24	24	25	0.188	0.1982	0.1869	78.87	70.32	74.02	883	98.8	7.58
A8MT92	Glutamate receptor 2 OS=Homo sapiens GN=GRIA2 PE=4 SV=1 - [A8MT92_HUMAN]	0.2105	2	1	15	44				1.669	0.956	13	14		22	22		0.1986	0.2093		72.51	64.76		836	93.7	7.56
F8WC64	General transcription factor 3C polypeptide 3 OS=Homo sapiens GN=GTF3C3 PE=4 SV=1 - [F8WC64_HUMAN]	0.2105	4	1	1	1		1.394	0.988	0.743	1.044	1			1			0.2105			0			38	4.7	8.91
P39656	Dolichyl-diphosphooligosaccharide--protein glycosyltransferase 48 kDa subunit OS=Homo sapiens GN=DDOST PE=1 SV=4 - [OST48_HUMAN]	0.2105	1	6	6	14	1650	1.17	0.964	0.911	1.088	5	5	4	5	5	4	0.1952	0.1206	0.1053	13.99	11.89	10.68	456	50.8	6.55
Q9Y265	RuvB-like 1 OS=Homo sapiens GN=RUVBL1 PE=1 SV=1 - [RUVB1_HUMAN]	0.2105	1	8	8	31	8607	1.196	0.965	0.944	1.021	7	8	7	9	12	10	0.2061	0.2105	0.2061	26.79	34.55	29.15	456	50.2	6.42
Q96HY6	DDRGK domain-containing protein 1 OS=Homo sapiens GN=DDRGK1 PE=1 SV=2 - [DDRGK_HUMAN]	0.2102	1	4	4	12	65992	1.114	0.896	0.783	0.992	3	3	4	4	3	5	0.1561	0.1529	0.2102	11.38	8.23	12.2	314	35.6	5.12
D6RIU2	Claudin domain-containing protein 1 (Fragment) OS=Homo sapiens GN=CLDND1 PE=4 SV=1 - [D6RIU2_HUMAN]	0.2101	18	2	2	7						2	1	2	3	1	3	0.2101	0.1087	0.2101	7.63	2.21	7.54	138	16	4.94
Q8N684-2	Isoform 2 of Cleavage and polyadenylation specificity factor subunit 7 OS=Homo sapiens GN=CPSF7 - [CPSF7_HUMAN]	0.21	4	6	6	11	79869	0.971	0.99	0.848	0.962	5	3	2	6	3	2	0.184	0.1126	0.0866	18.4	6.69	7.23	462	51.1	7.78
Q96GA7	Serine dehydratase-like OS=Homo sapiens GN=SDSL PE=1 SV=1 - [SDSL_HUMAN]	0.2097	2	4	4	16	113675	1.051	1.138	1.213	1.097	4	4	3	6	6	4	0.2097	0.2097	0.1459	22.13	9.44	9.51	329	34.7	6.89
B8ZZI3	Uncharacterized protein OS=Homo sapiens GN=PTMA PE=4 SV=1 - [B8ZZI3_HUMAN]	0.2097	8	1	1	2							1	1		1	1		0.2097	0.2097		2.91	2.64	62	6.8	4.12
B4DUS9	3'(2'),5'-bisphosphate nucleotidase 1 OS=Homo sapiens GN=BPNT1 PE=2 SV=1 - [B4DUS9_HUMAN]	0.2096	4	5	5	16	10380	1.116	1.097	1.135	1.171	5	4	4	7	4	5	0.2096	0.2059	0.2059	18.91	11.61	14.47	272	29.2	8.28
Q3ZCQ8	Mitochondrial import inner membrane translocase subunit TIM50 OS=Homo sapiens GN=TIMM50 PE=1 SV=2 - [TIM50_HUMAN]	0.2096	2	6	6	22	92609	0.879	1.064	1.049	0.861	6	5	5	6	8	8	0.2096	0.1558	0.1558	17.46	22.68	22.33	353	39.6	8.37
Q5R3B4	Brain protein 44 (Fragment) OS=Homo sapiens GN=BRP44 PE=2 SV=1 - [Q5R3B4_HUMAN]	0.2095	2	2	2	5	25874	0.774	0.966		0.935		2	2		2	3		0.2095	0.2095		6.03	5.73	105	11.7	10.2
F5H8E5	Ubiquitin carboxyl-terminal hydrolase OS=Homo sapiens GN=USP7 PE=3 SV=1 - [F5H8E5_HUMAN]	0.2094	3	14	14	42	7874	0.928	0.908	1.053	1.016	11	11	11	13	13	16	0.1675	0.1565	0.1625	43.39	39.61	43.37	1003	116.9	5.9
C9JTK7	Uncharacterized protein OS=Homo sapiens GN=ATG7 PE=4 SV=1 - [C9JTK7_HUMAN]	0.2093	2	10	10	33		1.079	1.064	1.063	1.019	10	8	9	12	10	11	0.2093	0.1777	0.1928	31.96	26.13	27.54	664	73.3	6.06
D6R925	Solute carrier family 41 member 3 (Fragment) OS=Homo sapiens GN=SLC41A3 PE=4 SV=1 - [D6R925_HUMAN]	0.2093	19	1	1	1						1			1			0.2093			3.35			86	9.1	5.01
F8VQQ3	UPF0160 protein MYG1, mitochondrial OS=Homo sapiens GN=C12orf10 PE=4 SV=1 - [F8VQQ3_HUMAN]	0.2093	3	4	4	13		1.424	1.149	0.727	0.879	3	4	3	4	5	4	0.1495	0.2093	0.1495	10.13	10.6	8.08	301	33.8	7.02
H3BNH6	Double C2-like domain-containing protein alpha (Fragment) OS=Homo sapiens GN=DOC2A PE=4 SV=1 - [H3BNH6_HUMAN]	0.2093	5	3	3	5				0.899	0.878	2	1	2	2	1	2	0.1512	0.093	0.1512	5.99	3.71	6.7	258	28.4	8.76
P50897	Palmitoyl-protein thioesterase 1 OS=Homo sapiens GN=PPT1 PE=1 SV=1 - [PPT1_HUMAN]	0.2092	2	4	4	55	5538					3	3	4	17	20	18	0.1634	0.1634	0.2092	52.38	54.75	52.44	306	34.2	6.52
P07093-2	Isoform 2 of Glia-derived nexin OS=Homo sapiens GN=SERPINE2 - [GDN_HUMAN]	0.2091	3	5	5	20	5270	1.062	1.006	1.191	1.295	2	4	5	5	7	8	0.0655	0.1385	0.2091	14.45	17.08	18.58	397	44	9.38
P12694	2-oxoisovalerate dehydrogenase subunit alpha, mitochondrial OS=Homo sapiens GN=BCKDHA PE=1 SV=2 - [ODBA_HUMAN]	0.209	2	7	7	22	593	1.065	1.046	0.998	1.043	5	5	6	7	7	8	0.1528	0.1371	0.1865	22.35	21.75	24.23	445	50.4	8.27
Q8N5G0-2	Isoform 2 of Uncharacterized protein C4orf52 OS=Homo sapiens GN=C4orf52 - [CD052_HUMAN]	0.209	3	1	1	3	389203					1	1	1	1	1	1	0.209	0.209	0.209	2.96	2.98	3.32	67	7.7	9.86
Q8WUK0	Protein-tyrosine phosphatase mitochondrial 1 OS=Homo sapiens GN=PTPMT1 PE=1 SV=1 - [PTPM1_HUMAN]	0.209	1	3	3	12	114971	0.981	1.08	0.805	0.832	3	3	3	4	4	4	0.209	0.209	0.209	12.06	10.97	10.09	201	22.8	9.77
Q9Y512	Sorting and assembly machinery component 50 homolog OS=Homo sapiens GN=SAMM50 PE=1 SV=3 - [SAM50_HUMAN]	0.209	1	6	6	12	25813	0.941	1.234	1.04	0.815	3	4	3	4	4	4	0.0661	0.1471	0.0768	10.07	12.86	11.21	469	51.9	6.9
O94967-2	Isoform 2 of WD repeat-containing protein 47 OS=Homo sapiens GN=WDR47 - [WDR47_HUMAN]	0.2088	4	12	12	28	22911	0.851	1.126	1.059	0.973	9	9	5	10	12	6	0.1425	0.1717	0.0696	28.77	24.72	16.02	891	98.5	6.04
O95571	Protein ETHE1, mitochondrial OS=Homo sapiens GN=ETHE1 PE=1 SV=2 - [ETHE1_HUMAN]	0.2087	1	3	3	14	23474			0.751	0.883	3	3	2	6	5	3	0.2087	0.2087	0.122	20.19	14.35	9.39	254	27.9	6.83
P16219	Short-chain specific acyl-CoA dehydrogenase, mitochondrial OS=Homo sapiens GN=ACADS PE=1 SV=1 - [ACADS_HUMAN]	0.2087	1	5	5	15	35	0.924	1.098	0.899	0.751	4	4	4	5	4	6	0.1335	0.1796	0.1796	15.74	8.54	14.99	412	44.3	7.99
B4DG44	Alpha- and gamma-adaptin-binding protein p34 OS=Homo sapiens GN=AAGAB PE=2 SV=1 - [B4DG44_HUMAN]	0.2087	2	1	1	1	79719						1			1			0.2087			0		206	22.7	4.72
E9PHP0	Uncharacterized protein OS=Homo sapiens GN=GNL1 PE=4 SV=1 - [E9PHP0_HUMAN]	0.2086	2	8	8	30		1.027	0.983	0.838	0.892	7	6	6	11	9	10	0.1872	0.1266	0.1533	33.36	26.8	29.72	561	64.2	9.45
F8VQR7	Cysteine and glycine-rich protein 2 OS=Homo sapiens GN=CSRP2 PE=4 SV=1 - [F8VQR7_HUMAN]	0.2086	3	2	2	3						1	2		1	2		0.0963	0.2086		2.92	0		187	20.7	8.41
Q96PV0-2	Isoform 2 of Ras GTPase-activating protein SynGAP OS=Homo sapiens GN=SYNGAP1 - [SYGP1_HUMAN]	0.2086	3	18	18	99	8831	0.883	0.957	0.894	0.794	16	17	15	31	33	35	0.1891	0.1946	0.1852	86.94	99.6	102.3	1285	141.2	9.03
Q9NP79	Vacuolar protein sorting-associated protein VTA1 homolog OS=Homo sapiens GN=VTA1 PE=1 SV=1 - [VTA1_HUMAN]	0.2085	1	4	4	16	51534	0.872	0.937	1.427	1.322	4	3	3	7	4	5	0.2085	0.1303	0.1303	15.06	13.34	16.82	307	33.9	6.29
Q9NYU2-2	Isoform 2 of UDP-glucose:glycoprotein glucosyltransferase 1 OS=Homo sapiens GN=UGGT1 - [UGGG1_HUMAN]	0.2084	2	19	19	45	56886	0.948	0.994	1.031	0.984	14	11	12	17	11	17	0.1476	0.1287	0.1528	59.18	35.06	54.69	1531	174.9	5.6
E9PRB2	NADH dehydrogenase [ubiquinone] 1 subunit C2 OS=Homo sapiens GN=NDUFC2 PE=3 SV=1 - [E9PRB2_HUMAN]	0.2083	3	2	2	4	4718	0.763	0.894	1.283	1.138	1	2	1	1	2	1	0.0833	0.2083	0.0833	2.62	5.74	2.64	96	11.4	8.15
Q00587-2	Isoform 2 of Cdc42 effector protein 1 OS=Homo sapiens GN=CDC42EP1 - [BORG5_HUMAN]	0.2083	2	4	4	9	11135					4	2	3	4	2	3	0.2083	0.099	0.1484	13.53	4.79	10.29	384	39.7	7.15
Q5QP59	BCL2-like 1 (Fragment) OS=Homo sapiens GN=BCL2L1 PE=2 SV=1 - [Q5QP59_HUMAN]	0.2083	7	1	1	5	598	0.985	1.045	1.144	1.061	1	1	1	2	1	2	0.2083	0.2083	0.2083	5.14	2.95	5.26	48	5.5	4.26
Q7Z2K8	G protein-regulated inducer of neurite outgrowth 1 OS=Homo sapiens GN=GPRIN1 PE=1 SV=2 - [GRIN1_HUMAN]	0.2083	1	13	13	45	114787	0.938	1.047	1.08	1.011	10	9	10	14	14	17	0.1607	0.1478	0.1508	37.86	38.72	52.6	1008	102.3	8.06
P35613-2	Isoform 2 of Basigin OS=Homo sapiens GN=BSG - [BASI_HUMAN]	0.2082	2	4	4	55	682	0.954	0.832	0.832	0.832	4	3	4	21	16	18	0.2082	0.171	0.2082	60.83	53.19	53.76	269	29.2	5.64
P49589-3	Isoform 3 of Cysteine--tRNA ligase, cytoplasmic OS=Homo sapiens GN=CARS - [SYCC_HUMAN]	0.2082	5	15	15	65	833	0.938	0.943	1.024	1.175	14	9	13	25	18	22	0.1865	0.1384	0.1974	74.54	54.5	64.43	831	94.6	6.83
Q13283	Ras GTPase-activating protein-binding protein 1 OS=Homo sapiens GN=G3BP1 PE=1 SV=1 - [G3BP1_HUMAN]	0.2082	2	5	5	21	10146					3	5	4	6	8	7	0.1245	0.2082	0.1588	9.95	17.84	11.84	466	52.1	5.52
Q9BX66	Sorbin and SH3 domain-containing protein 1 OS=Homo sapiens GN=SORBS1 PE=1 SV=3 - [SRBS1_HUMAN]	0.2082	2	4	18	73	10580	1.15	1.193	0.861	0.832	14	16	13	25	25	23	0.1556	0.1889	0.1525	72.97	71.39	64.18	1292	142.4	6.84
Q969H8	UPF0556 protein C19orf10 OS=Homo sapiens GN=C19orf10 PE=1 SV=1 - [CS010_HUMAN]	0.2081	1	3	3	14	56005	1.065	0.979	0.852	0.905	3	2	3	5	4	5	0.2081	0.1561	0.2081	13.12	10.04	12.58	173	18.8	6.68
F5GY71	Bcl2 antagonist of cell death OS=Homo sapiens GN=BAD PE=4 SV=1 - [F5GY71_HUMAN]	0.2081	2	1	1	1							1			1			0.2081			0		149	16.3	7.71
Q96EY8	Cob(I)yrinic acid a,c-diamide adenosyltransferase, mitochondrial OS=Homo sapiens GN=MMAB PE=1 SV=1 - [MMAB_HUMAN]	0.208	1	4	4	11	326625	0.976	1.324	1.026	0.73	3	3	4	4	3	4	0.108	0.108	0.208	13.27	10.39	10.35	250	27.4	8.6
Q9Y3B4	Pre-mRNA branch site protein p14 OS=Homo sapiens GN=SF3B14 PE=1 SV=1 - [PM14_HUMAN]	0.208	1	2	2	3	51639					2		1	2		1	0.208		0.096	5.31		2.93	125	14.6	9.38
Q9BYX7	Putative beta-actin-like protein 3 OS=Homo sapiens GN=POTEKP PE=5 SV=1 - [ACTBM_HUMAN]	0.208	1	1	6	214	440915						5	5		104	110		0.192	0.1733		227.76	230.06	375	42	6.33
Q8NFH8-4	Isoform 4 of RalBP1-associated Eps domain-containing protein 2 OS=Homo sapiens GN=REPS2 - [REPS2_HUMAN]	0.2079	3	8	8	20	9185	0.898	0.997	1.223	1.066	5	7	5	5	10	5	0.1047	0.1882	0.1426	14.35	24.51	17.25	659	71.4	7.65
B8ZZV5	39S ribosomal protein L30, mitochondrial OS=Homo sapiens GN=MRPL30 PE=4 SV=1 - [B8ZZV5_HUMAN]	0.2079	4	1	1	1								1			1			0.2079			2.97	101	11.9	9.86
Q00325-2	Isoform B of Phosphate carrier protein, mitochondrial OS=Homo sapiens GN=SLC25A3 - [MPCP_HUMAN]	0.2078	3	8	8	55	5250	0.966	0.903	0.925	0.964	6	6	6	19	19	17	0.1524	0.1607	0.1717	48.49	43.34	40.98	361	39.9	9.36
Q86U28	Iron-sulfur cluster assembly 2 homolog, mitochondrial OS=Homo sapiens GN=ISCA2 PE=1 SV=2 - [ISCA2_HUMAN]	0.2078	1	2	2	8	122961	0.711	1.1	1.179	0.76	2	2	2	2	3	3	0.2078	0.2078	0.2078	6.92	10.06	10.65	154	16.5	5.25
	>sp|TRYP_PIG|	0.2078	1	3	3	35		0.862	0.931		0.859	2	3	3	11	13	11	0.1732	0.2078	0.2078	35.67	43.75	36.29	231	24.4	7.18
Q8N5K1	CDGSH iron-sulfur domain-containing protein 2 OS=Homo sapiens GN=CISD2 PE=1 SV=1 - [CISD2_HUMAN]	0.2074	1	3	3	7	493856	1.078	1.116	0.913	0.816	3	2	2	3	2	2	0.2074	0.0963	0.0963	7.25	4.46	4.23	135	15.3	9.61
D6RB55	Amyloid beta A4 precursor protein-binding family B member 2 (Fragment) OS=Homo sapiens GN=APBB2 PE=4 SV=1 - [D6RB55_HUMAN]	0.2071	6	1	1	4								1			4			0.2071			0	140	15.1	9.13
O00533	Neural cell adhesion molecule L1-like protein OS=Homo sapiens GN=CHL1 PE=1 SV=4 - [CHL1_HUMAN]	0.207	2	16	16	88	10752	0.912	0.947	0.971	0.962	13	13	14	32	25	31	0.1656	0.1738	0.1854	70.03	60.89	65.68	1208	135	5.76
B8ZZJ0	Small ubiquitin-related modifier 1 OS=Homo sapiens GN=SUMO1 PE=4 SV=1 - [B8ZZJ0_HUMAN]	0.2069	4	1	1	4		0.951	1.038	1.074	1.059	1	1	1	2	1	1	0.2069	0.2069	0.2069	6.75	3.27	3.64	58	6.7	8.13
H0YLY0	Serine/threonine-protein kinase MRCK beta (Fragment) OS=Homo sapiens GN=CDC42BPB PE=4 SV=1 - [H0YLY0_HUMAN]	0.2069	1	1	8	22						7	4	6	9	5	8	0.1934	0.099	0.1409	23.47	10.92	18.11	667	74.6	7.4
P56378	6.8 kDa mitochondrial proteolipid OS=Homo sapiens GN=MP68 PE=1 SV=1 - [68MP_HUMAN]	0.2069	3	1	1	2	9556						1	1		1	1		0.2069	0.2069		1.86	2.31	58	6.7	10.08
O15294-3	Isoform 1 of UDP-N-acetylglucosamine--peptide N-acetylglucosaminyltransferase 110 kDa subunit OS=Homo sapiens GN=OGT - [OGT1_HUMAN]	0.2066	2	15	15	49	8473	0.909	0.972	1.071	0.963	13	12	13	19	16	14	0.1795	0.1815	0.1728	52.11	41.96	35.48	1036	115.6	6.65
Q9UIC8	Leucine carboxyl methyltransferase 1 OS=Homo sapiens GN=LCMT1 PE=1 SV=2 - [LCMT1_HUMAN]	0.2066	3	4	4	22	51451					4	3	3	9	7	6	0.2066	0.1527	0.1527	33.41	23.91	22.62	334	38.4	6.04
P36404	ADP-ribosylation factor-like protein 2 OS=Homo sapiens GN=ARL2 PE=1 SV=4 - [ARL2_HUMAN]	0.2065	1	3	3	10	402	1.21	1.01	0.962	1.087	3	2	3	4	2	4	0.2065	0.1087	0.2065	11.53	6.17	11.27	184	20.9	6.34
B4DWB0	Iron-sulfur protein NUBPL OS=Homo sapiens GN=NUBPL PE=2 SV=1 - [B4DWB0_HUMAN]	0.2063	5	3	3	7	80224	0.904	0.764		1.253	1	3	1	1	3	3	0.0717	0.2063	0.0717	2.65	9.95	7.21	223	24.4	6.11
E9PBV5	Secernin-2 OS=Homo sapiens GN=SCRN2 PE=4 SV=1 - [E9PBV5_HUMAN]	0.2063	2	4	4	15	90507					3	3	2	5	6	4	0.1455	0.1534	0.0926	17.56	18.47	13.5	378	41.3	6.19
P05090	Apolipoprotein D OS=Homo sapiens GN=APOD PE=1 SV=1 - [APOD_HUMAN]	0.2063	2	3	3	28	347	1.284	1.076	1.107	1.391	3	3	3	10	10	8	0.2063	0.2063	0.2063	26.94	23.77	21.13	189	21.3	5.15
P05198	Eukaryotic translation initiation factor 2 subunit 1 OS=Homo sapiens GN=EIF2S1 PE=1 SV=3 - [IF2A_HUMAN]	0.2063	1	4	4	16	1965	1.029	1.125	0.857	0.75	4	4	4	5	6	5	0.2063	0.2063	0.2063	15.61	17.93	14.23	315	36.1	5.08
E9PHK0	Tetranectin OS=Homo sapiens GN=CLEC3B PE=4 SV=1 - [E9PHK0_HUMAN]	0.2063	2	2	2	3	7123	1.065	1.034		1.222		1	2		1	2		0.075	0.2063		2.17	4.96	160	17.8	5.05
B4E2Z0	SPARC-like protein 1 OS=Homo sapiens GN=SPARCL1 PE=2 SV=1 - [B4E2Z0_HUMAN]	0.2059	2	6	6	27	8404	0.902	1.274	1.098	0.835	5	5	6	9	8	10	0.1707	0.1707	0.2059	24.95	24.25	26.96	539	61.7	4.84
Q63HM9	PI-PLC X domain-containing protein 3 OS=Homo sapiens GN=PLCXD3 PE=2 SV=2 - [PLCX3_HUMAN]	0.2056	1	4	4	10	345557	1.019	1.095	0.879	0.818	4	2	3	4	3	3	0.2056	0.0685	0.1558	11.04	4.6	7.17	321	36.3	6.29
Q15111	Inactive phospholipase C-like protein 1 OS=Homo sapiens GN=PLCL1 PE=1 SV=3 - [PLCL1_HUMAN]	0.2055	1	16	16	53	5334	0.98	0.927	1.055	1.098	12	12	14	19	17	17	0.1626	0.1425	0.179	59.55	52.11	47.41	1095	122.6	5.62
Q9UEW8	STE20/SPS1-related proline-alanine-rich protein kinase OS=Homo sapiens GN=STK39 PE=1 SV=3 - [STK39_HUMAN]	0.2055	1	5	6	15	27347	1.067	0.725	0.822	1.208	6	3	4	7	4	4	0.2055	0.0954	0.1358	11.76	4.61	10.75	545	59.4	6.29
P42566	Epidermal growth factor receptor substrate 15 OS=Homo sapiens GN=EPS15 PE=1 SV=2 - [EPS15_HUMAN]	0.2054	1	9	9	30	2060	1.347	0.856	1.1	1.491	6	7	6	11	9	10	0.1138	0.173	0.135	29.93	27.7	29.17	896	98.6	4.64
Q684P5-3	Isoform 3 of Rap1 GTPase-activating protein 2 OS=Homo sapiens GN=RAP1GAP2 - [RPGP2_HUMAN]	0.2053	3	10	10	28	23108	0.69	0.966	1.159	0.955	6	6	8	8	9	11	0.1406	0.1322	0.1491	27.92	21.03	28.28	711	77.8	6.43
Q96ER9-2	Isoform 2 of Coiled-coil domain-containing protein 51 OS=Homo sapiens GN=CCDC51 - [CCD51_HUMAN]	0.2053	3	4	4	8	79714	0.776	0.996	1.145	0.834	3	1	3	4	1	3	0.1954	0.0563	0.1954	8.43	0	8.66	302	33.6	6.96
Q9BSD7	Cancer-related nucleoside-triphosphatase OS=Homo sapiens GN=NTPCR PE=1 SV=1 - [NTPCR_HUMAN]	0.2053	2	3	3	11	84284	0.931	0.979	0.985	0.921	3	2	2	5	3	3	0.2053	0.1368	0.1368	14.61	9.84	10	190	20.7	9.54
H3BMQ9	Uncharacterized protein (Fragment) OS=Homo sapiens PE=4 SV=1 - [H3BMQ9_HUMAN]	0.2051	4	2	2	2						1	1		1	1		0.0962	0.109		0	2.5		156	18.3	8
B4DJ10	Leucine--tRNA ligase, cytoplasmic OS=Homo sapiens GN=LARS PE=2 SV=1 - [B4DJ10_HUMAN]	0.205	4	15	15	50	51520	0.961	0.876	1.012	1.15	13	13	13	17	17	16	0.1783	0.1845	0.1765	58.26	53.41	50.14	1122	128	7.03
E7EWI9	Heterogeneous nuclear ribonucleoprotein A3 OS=Homo sapiens GN=HNRNPA3 PE=4 SV=1 - [E7EWI9_HUMAN]	0.205	4	7	7	29		1.298	0.894	0.89	1.24	6	6	5	10	8	11	0.205	0.1553	0.1553	30.22	27.44	36.39	322	34.1	8.32
H7C3T4	Peroxiredoxin-4 (Fragment) OS=Homo sapiens GN=PRDX4 PE=4 SV=1 - [H7C3T4_HUMAN]	0.205	3	1	4	35						4	3	3	14	10	11	0.205	0.1615	0.1615	33.71	23.26	28.7	161	18.3	6.19
P49407-2	Isoform 1B of Beta-arrestin-1 OS=Homo sapiens GN=ARRB1 - [ARRB1_HUMAN]	0.2049	2	5	5	16	408	0.81	1.188	1.07	0.742	5	3	4	7	4	5	0.2049	0.1244	0.1707	19.1	13.68	13.01	410	46.3	6.34
Q07157	Tight junction protein ZO-1 OS=Homo sapiens GN=TJP1 PE=1 SV=3 - [ZO1_HUMAN]	0.2048	2	23	23	81	7082	1.321	0.992	0.947	1.29	20	17	20	27	24	30	0.1825	0.1625	0.1848	77.58	65.45	74.64	1748	195.3	6.7
Q9NVK5-2	Isoform 2 of FGFR1 oncogene partner 2 OS=Homo sapiens GN=FGFR1OP2 - [FGOP2_HUMAN]	0.2047	3	3	3	6	26127	0.812	0.988	1.275	1.072	2	2	2	2	2	2	0.1163	0.1628	0.1163	6.2	4.2	6.37	215	25	5.57
Q14155-3	Isoform 3 of Rho guanine nucleotide exchange factor 7 OS=Homo sapiens GN=ARHGEF7 - [ARHG7_HUMAN]	0.2046	3	2	11	28	8874					10	9		14	14		0.1829	0.1586		41.77	38.27		782	87.7	7.08
Q9BVA0	Katanin p80 WD40-containing subunit B1 OS=Homo sapiens GN=KATNB1 PE=1 SV=1 - [KTNB1_HUMAN]	0.2046	1	9	9	27	10300	0.865	1.04	0.973	0.879	7	8	6	8	11	8	0.1664	0.1908	0.1649	21.63	25.23	22.88	655	72.3	7.56
C9J9K3	40S ribosomal protein SA (Fragment) OS=Homo sapiens GN=RPSA PE=3 SV=1 - [C9J9K3_HUMAN]	0.2045	2	6	6	40		1.103	1.031	0.944	0.998	6	6	5	15	13	12	0.2045	0.2045	0.1742	45.17	39.17	38.66	264	29.5	5.25
O75629	Protein CREG1 OS=Homo sapiens GN=CREG1 PE=1 SV=1 - [CREG1_HUMAN]	0.2045	1	3	3	5	8804	1.103	1.018	0.869	0.922	2	1	2	2	1	2	0.1091	0.0545	0.15	2.39	0	3.11	220	24.1	7.59
P21589-2	Isoform 2 of 5'-nucleotidase OS=Homo sapiens GN=NT5E - [5NTD_HUMAN]	0.2042	3	6	6	12	4907					3	3	4	4	4	4	0.1336	0.0878	0.1584	14.07	12.8	14.04	524	57.9	6.98
P35813	Protein phosphatase 1A OS=Homo sapiens GN=PPM1A PE=1 SV=1 - [PPM1A_HUMAN]	0.2042	2	4	6	19	5494	0.946	1.023	1.031	0.987	5	3	4	8	5	6	0.1571	0.1073	0.1518	20.73	10.87	13.72	382	42.4	5.36
O60884	DnaJ homolog subfamily A member 2 OS=Homo sapiens GN=DNAJA2 PE=1 SV=1 - [DNJA2_HUMAN]	0.2039	1	5	5	16	10294	0.839	0.818	1.212	1.373	4	5	4	5	5	6	0.1869	0.2039	0.1311	15.98	16.42	20.5	412	45.7	6.48
Q9HCC0-2	Isoform 2 of Methylcrotonoyl-CoA carboxylase beta chain, mitochondrial OS=Homo sapiens GN=MCCC2 - [MCCB_HUMAN]	0.2038	2	8	8	28	64087	1.044	1.015	1.06	0.947	5	6	7	8	10	10	0.1257	0.1505	0.179	26.44	31.99	33.5	525	57.5	7.71
O60613	15 kDa selenoprotein OS=Homo sapiens GN=SEP15 PE=1 SV=3 - [SEP15_HUMAN]	0.2037	1	3	3	8	9403					2	3	1	3	3	2	0.2037	0.2037	0.0988	10.05	7.5	7.23	162	17.8	5.03
F5GXV6	Breast cancer anti-estrogen resistance protein 1 OS=Homo sapiens GN=BCAR1 PE=4 SV=1 - [F5GXV6_HUMAN]	0.2036	8	2	7	24	9564					6	5	6	8	7	9	0.1801	0.1551	0.1787	22.06	20.41	19.66	722	77.7	5.4
Q8TBX8-3	Isoform 3 of Phosphatidylinositol 5-phosphate 4-kinase type-2 gamma OS=Homo sapiens GN=PIP4K2C - [PI42C_HUMAN]	0.2035	2	6	6	27	79837	0.862	0.924	1.226	1.078	4	5	5	9	9	9	0.1117	0.1861	0.1464	27.89	25.48	23.32	403	45	6.48
H3BSV6	Na(+)/H(+) exchange regulatory cofactor NHE-RF2 OS=Homo sapiens GN=SLC9A3R2 PE=4 SV=1 - [H3BSV6_HUMAN]	0.2035	1	1	4	4	9351	0.952	1.052		0.908		4			4			0.2035			8.45		226	24.7	9.36
G5EA45	Disheveled-associated activator of morphogenesis 2 OS=Homo sapiens GN=DAAM2 PE=4 SV=1 - [G5EA45_HUMAN]	0.2034	2	14	15	44	23500	1.498	1.06	1.077	1.535	11	11	10	15	16	13	0.164	0.1696	0.12	42.3	44.21	32.72	1067	123.3	6.86
Q9P1Y5	Calmodulin-regulated spectrin-associated protein 3 OS=Homo sapiens GN=CAMSAP3 PE=1 SV=2 - [CAMP3_HUMAN]	0.2034	2	13	13	54	57662	0.802	0.972	1.171	0.926	9	10	9	19	17	18	0.1465	0.1561	0.1601	61.57	48.8	59.23	1249	134.7	8.35
Q5HY54	Filamin A, alpha (Actin binding protein 280) OS=Homo sapiens GN=FLNA PE=2 SV=1 - [Q5HY54_HUMAN]	0.2033	3	32	35	130		1.392	0.997	0.928	1.192	30	27	29	44	41	45	0.1726	0.1646	0.168	132.34	126.7	136.4	2607	276.4	6.05
Q9H1K4	Mitochondrial glutamate carrier 2 OS=Homo sapiens GN=SLC25A18 PE=2 SV=1 - [GHC2_HUMAN]	0.2032	1	2	5	25	83733				0.706	4	4	5	8	7	10	0.1619	0.1619	0.2032	22.11	20.31	27.04	315	33.8	9.25
Q02153-2	Isoform HSGC-2 of Guanylate cyclase soluble subunit beta-1 OS=Homo sapiens GN=GUCY1B3 - [GCYB1_HUMAN]	0.2031	4	10	10	37	2983	1.127	0.975	0.904	1.037	8	8	8	13	13	11	0.1587	0.1706	0.1621	33.2	31.14	27.9	586	66.7	5.19
Q49AN9	SNRPG protein OS=Homo sapiens GN=SNRPG PE=4 SV=1 - [Q49AN9_HUMAN]	0.2031	4	2	2	11	6637	1.159	1.167	0.797	0.825	2	1	2	4	3	4	0.2031	0.2031	0.2031	12.2	9.04	12.47	64	7.1	7.18
H7C0X2	Major facilitator superfamily domain-containing protein 6 (Fragment) OS=Homo sapiens GN=MFSD6 PE=4 SV=1 - [H7C0X2_HUMAN]	0.203	4	3	3	10						2	2	2	3	4	3	0.155	0.1439	0.1439	6.96	8.05	10.33	271	30.1	5.94
D3DS81	Neuro-oncological ventral antigen 1, isoform CRA_a OS=Homo sapiens GN=NOVA1 PE=4 SV=1 - [D3DS81_HUMAN]	0.2029	4	5	7	27	4857	0.94	1.218	1.251	0.863	6	7	6	8	10	9	0.1594	0.2029	0.1863	23.82	28.04	25.62	483	49.2	8.53
Q8N3E9	1-phosphatidylinositol 4,5-bisphosphate phosphodiesterase delta-3 OS=Homo sapiens GN=PLCD3 PE=1 SV=3 - [PLCD3_HUMAN]	0.2028	1	10	10	42	113026	1.644	0.969	0.735	1.217	10	7	10	14	13	15	0.2028	0.1546	0.2028	37.68	34.64	34.37	789	89.2	6.98
Q96LT7-2	Isoform 2 of Uncharacterized protein C9orf72 OS=Homo sapiens GN=C9orf72 - [CI072_HUMAN]	0.2027	2	2	2	2	203228					1	1		1	1		0.0811	0.1216		3.35	0		222	24.7	5.3
H7BXI1	Extended synaptotagmin-2 (Fragment) OS=Homo sapiens GN=ESYT2 PE=4 SV=1 - [H7BXI1_HUMAN]	0.2025	4	12	12	52		0.981	0.972		0.968	8	11	11	16	16	20	0.1459	0.1889	0.1844	46.24	42.72	51.4	884	97.9	8.57
P48506	Glutamate--cysteine ligase catalytic subunit OS=Homo sapiens GN=GCLC PE=1 SV=2 - [GSH1_HUMAN]	0.2025	1	8	8	29	2729	1.135	0.876	0.969	1.303	8	7	6	11	11	7	0.2025	0.1994	0.1805	34.8	23.45	17.05	637	72.7	6.09
O43505	N-acetyllactosaminide beta-1,3-N-acetylglucosaminyltransferase OS=Homo sapiens GN=B3GNT1 PE=1 SV=1 - [B3GN1_HUMAN]	0.2024	1	4	4	17	11041					4	4	4	5	6	6	0.2024	0.2024	0.2024	17.84	15.93	18.84	415	47.1	7.2
P13798	Acylamino-acid-releasing enzyme OS=Homo sapiens GN=APEH PE=1 SV=4 - [ACPH_HUMAN]	0.2022	2	9	9	21	327	0.987	1.012	1.18	1.059	8	4	6	10	4	7	0.1858	0.0833	0.1311	32.12	12.96	18.04	732	81.2	5.48
Q6PCB0	von Willebrand factor A domain-containing protein 1 OS=Homo sapiens GN=VWA1 PE=2 SV=1 - [VWA1_HUMAN]	0.2022	1	4	4	6	64856					3	1	2	3	1	2	0.1708	0.0315	0.1191	11.25	3.2	6.68	445	46.8	7.68
Q96I15	Selenocysteine lyase OS=Homo sapiens GN=SCLY PE=1 SV=2 - [SCLY_HUMAN]	0.2022	2	6	6	13	51540	1.067	0.908	1.095	1.209	4	4	3	5	4	4	0.164	0.1573	0.1146	8.28	11.84	7.03	445	48.1	7.12
P47736	Rap1 GTPase-activating protein 1 OS=Homo sapiens GN=RAP1GAP PE=1 SV=2 - [RPGP1_HUMAN]	0.2021	1	1	9	42	5909					9	7	7	15	13	14	0.2021	0.1433	0.1418	49.28	40.21	43.29	663	73.3	5.82
Q9UID3	Protein fat-free homolog OS=Homo sapiens GN=FFR PE=1 SV=2 - [FFR_HUMAN]	0.202	1	10	10	36	738	1.101	1.09	1.005	0.836	9	9	7	12	14	10	0.1752	0.188	0.1598	37.51	41.31	33.88	782	86	6.47
F8VZI9	Protein lifeguard 2 OS=Homo sapiens GN=FAIM2 PE=4 SV=1 - [F8VZI9_HUMAN]	0.2019	2	2	2	13						2	2	2	4	5	4	0.2019	0.2019	0.2019	12.13	17.04	14.59	208	22.7	7.39
O14807	Ras-related protein M-Ras OS=Homo sapiens GN=MRAS PE=1 SV=2 - [RASM_HUMAN]	0.2019	1	2	2	13	22808					2	2	2	4	5	4	0.2019	0.2019	0.2019	9.63	6.81	5.38	208	23.8	8.79
Q16720-6	Isoform ZE of Plasma membrane calcium-transporting ATPase 3 OS=Homo sapiens GN=ATP2B3 - [AT2B3_HUMAN]	0.2019	4	10	18	117						17	16	17	37	41	39	0.1898	0.1811	0.1906	108.27	115.96	114.89	1154	126.6	5.92
Q8IV01	Synaptotagmin-12 OS=Homo sapiens GN=SYT12 PE=2 SV=1 - [SYT12_HUMAN]	0.2019	1	6	6	17	91683	0.642	0.802	1.064	0.703	3	6	5	4	8	5	0.1116	0.2019	0.1758	12.25	22.09	13.71	421	46.5	5.53
B4DWD7	Cytochrome b reductase 1 OS=Homo sapiens GN=CYBRD1 PE=2 SV=1 - [B4DWD7_HUMAN]	0.2018	2	3	3	8	79901					2	2	3	3	2	3	0.0921	0.0921	0.2018	5.64	2.69	9.52	228	25.1	8.44
Q8N568-3	Isoform 3 of Serine/threonine-protein kinase DCLK2 OS=Homo sapiens GN=DCLK2 - [DCLK2_HUMAN]	0.2018	1	11	12	55	166614	1.107	0.947	0.89	1.034	11	10	9	20	17	18	0.1814	0.1699	0.1609	63.68	49.51	57.42	783	85.3	8.53
P48723	Heat shock 70 kDa protein 13 OS=Homo sapiens GN=HSPA13 PE=1 SV=1 - [HSP13_HUMAN]	0.2017	1	6	6	12	6782	0.842	0.826	1.081	1.098	5	1	4	7	1	4	0.1486	0.034	0.1444	16.77	3.01	8.71	471	51.9	5.76
B7Z1I0	Integrin-linked protein kinase OS=Homo sapiens GN=ILK PE=2 SV=1 - [B7Z1I0_HUMAN]	0.2013	3	5	5	23	3611	1.315	1.173	0.926	1.14	5	5	5	8	8	7	0.2013	0.2013	0.2013	22.67	19.26	19.43	318	36.4	9.41
O43615	Mitochondrial import inner membrane translocase subunit TIM44 OS=Homo sapiens GN=TIMM44 PE=1 SV=2 - [TIM44_HUMAN]	0.2013	1	7	7	22	10469	0.805	0.993	1.074	0.95	4	7	5	6	9	7	0.1128	0.2013	0.1416	20.2	23.73	23.62	452	51.3	8.32
Q6PIU2	Neutral cholesterol ester hydrolase 1 OS=Homo sapiens GN=NCEH1 PE=1 SV=3 - [NCEH1_HUMAN]	0.201	3	5	5	41	57552	0.769	1.128	1.061	0.745	5	5	5	11	15	15	0.201	0.201	0.201	34.75	44.97	47.33	408	45.8	7.23
Q7L7Q5	RTN4 OS=Homo sapiens GN=RTN4 PE=2 SV=1 - [Q7L7Q5_HUMAN]	0.201	1	1	3	38	57142	0.837	1.114		0.899			3			38			0.201			108.87	199	22.4	9.31
Q9UKK9	ADP-sugar pyrophosphatase OS=Homo sapiens GN=NUDT5 PE=1 SV=1 - [NUDT5_HUMAN]	0.2009	2	4	4	20	11164					4	4	4	7	6	7	0.2009	0.2009	0.2009	23.75	21.09	22.38	219	24.3	4.94
P54289-3	Isoform 3 of Voltage-dependent calcium channel subunit alpha-2/delta-1 OS=Homo sapiens GN=CACNA2D1 - [CA2D1_HUMAN]	0.2007	6	15	15	76	781	0.831	1.047	1.017	0.827	13	13	14	27	22	27	0.1667	0.1694	0.1796	81.82	64.02	71.26	1086	122.6	5.22
Q8N9F7	Glycerophosphodiester phosphodiesterase domain-containing protein 1 OS=Homo sapiens GN=GDPD1 PE=1 SV=2 - [GDPD1_HUMAN]	0.2006	1	4	4	7	284161	0.831	1.084	1.054	0.806	3	3	1	3	3	1	0.1497	0.1624	0.051	11.55	9.38	3.07	314	36.1	8.47
Q9HCJ6	Synaptic vesicle membrane protein VAT-1 homolog-like OS=Homo sapiens GN=VAT1L PE=1 SV=2 - [VAT1L_HUMAN]	0.2005	1	6	6	19	57687	0.872	0.906	1.086	1.059	4	5	5	5	7	7	0.1695	0.1838	0.2005	15.88	21.17	20.14	419	45.9	5.06
B7Z5E4	Vacuolar protein sorting-associated protein 45 OS=Homo sapiens GN=VPS45 PE=2 SV=1 - [B7Z5E4_HUMAN]	0.2	4	8	8	16	11311	1.056	1.035	1.186	1.104	6	3	4	6	5	5	0.1506	0.0742	0.1056	16.37	12.58	14	445	50.4	8.85
C9JY28	LYR motif-containing protein 4 OS=Homo sapiens GN=LYRM4 PE=4 SV=1 - [C9JY28_HUMAN]	0.2	5	1	1	5	57128					1	1	1	2	2	1	0.2	0.2	0.2	6.81	6.74	2.82	70	8.2	11.18
F5GWR4	Mitochondrial uncoupling protein 4 OS=Homo sapiens GN=SLC25A27 PE=3 SV=1 - [F5GWR4_HUMAN]	0.2	2	4	4	17	9481	0.789	1.272	1.09	0.679	4	4	4	5	6	6	0.2	0.2	0.2	16.45	18.25	20.07	245	27.2	8.59
F5H442	Tumor susceptibility gene 101 protein OS=Homo sapiens GN=TSG101 PE=4 SV=1 - [F5H442_HUMAN]	0.2	2	5	5	12		1.118	1.142	0.933	0.968	3	4	4	3	4	5	0.126	0.1534	0.1726	10.16	13.25	17.16	365	40.9	5.3
F8VUA6	60S ribosomal protein L18 (Fragment) OS=Homo sapiens GN=RPL18 PE=4 SV=1 - [F8VUA6_HUMAN]	0.2	5	2	2	9		1.028	1.046	0.931	0.902	2	2	2	3	3	3	0.2	0.2	0.2	9.35	8.5	9.48	130	14.5	11.75
F8W934	Elongation factor 1-delta OS=Homo sapiens GN=EEF1D PE=3 SV=1 - [F8W934_HUMAN]	0.2	1	1	9	25						8		7	13		12	0.1774		0.1635	34.21		31.99	575	63.4	6.51
O00139-2	Isoform 2 of Kinesin-like protein KIF2A OS=Homo sapiens GN=KIF2A - [KIF2A_HUMAN]	0.2	1	1	11	32	3796					9	9	9	10	11	11	0.1712	0.1682	0.1788	23.65	29.99	27.8	660	75	6.4
O43272	Proline dehydrogenase 1, mitochondrial OS=Homo sapiens GN=PRODH PE=1 SV=3 - [PROD_HUMAN]	0.2	1	6	6	26	5625	1.112	1.152		0.769	5	5	6	8	8	10	0.1817	0.1817	0.2	22.74	20.83	28.33	600	68	7.87
O76081-5	Isoform 4 of Regulator of G-protein signaling 20 OS=Homo sapiens GN=RGS20 - [RGS20_HUMAN]	0.2	4	2	2	6	8601					2	1	2	2	1	3	0.2	0.0955	0.2	5.84	3.66	7.82	220	25.2	5.14
P31153	S-adenosylmethionine synthase isoform type-2 OS=Homo sapiens GN=MAT2A PE=1 SV=1 - [METK2_HUMAN]	0.2	1	7	7	29	4144	0.994	1.047	1.009	1.288	6	5	7	10	8	11	0.1646	0.1595	0.2	29.75	23.29	30.18	395	43.6	6.48
Q8IVS2	Malonyl-CoA-acyl carrier protein transacylase, mitochondrial OS=Homo sapiens GN=MCAT PE=1 SV=2 - [FABD_HUMAN]	0.2	1	4	4	8	27349					2	3	3	2	3	3	0.0769	0.1359	0.141	7.37	10.37	9.51	390	42.9	8.72
Q969E2-2	Isoform 2 of Secretory carrier-associated membrane protein 4 OS=Homo sapiens GN=SCAMP4 - [SCAM4_HUMAN]	0.2	3	2	2	15	113178	1.145	1.099	0.793	0.836	2	2	2	5	5	5	0.2	0.2	0.2	12.67	12.92	10.39	195	22	9.13
Q9NXW2	DnaJ homolog subfamily B member 12 OS=Homo sapiens GN=DNAJB12 PE=1 SV=4 - [DJB12_HUMAN]	0.2	2	2	2	2	54788					1	1		1	1		0.0747	0.1253		0	0		375	41.8	8.53
B1ALC0	Actin-related protein 2/3 complex subunit 5 OS=Homo sapiens GN=ARPC5 PE=3 SV=1 - [B1ALC0_HUMAN]	0.2	3	1	2	6	10092						2	2		3	3		0.2	0.2		8.19	9.77	135	14.8	5.06
Q96QK1	Vacuolar protein sorting-associated protein 35 OS=Homo sapiens GN=VPS35 PE=1 SV=2 - [VPS35_HUMAN]	0.1997	1	12	12	83	55737	1.052	0.847	1.217	1.721	10	11	9	30	24	29	0.1771	0.1771	0.1545	77.13	72.05	74.45	796	91.6	5.49
C9JEX3	Myotubularin-related protein 2 (Fragment) OS=Homo sapiens GN=MTMR2 PE=4 SV=1 - [C9JEX3_HUMAN]	0.1993	4	9	9	20		0.819	0.943	1.252	0.977	7	7	5	8	7	5	0.1831	0.1346	0.0934	20.99	17.59	13.83	557	64.5	7.93
P22676	Calretinin OS=Homo sapiens GN=CALB2 PE=1 SV=2 - [CALB2_HUMAN]	0.1993	1	5	5	27	794	1.471	0.893	0.69	1.323	5	5	5	10	10	7	0.1993	0.1993	0.1993	29.12	25.6	19.19	271	31.5	5.15
Q9NTJ5	Phosphatidylinositide phosphatase SAC1 OS=Homo sapiens GN=SACM1L PE=1 SV=2 - [SAC1_HUMAN]	0.1993	1	9	9	26	22908	0.961	1.155	1.062	0.948	6	7	8	9	8	9	0.1193	0.1465	0.1993	27.01	21.96	22.13	587	66.9	7.12
P54136-2	Isoform Monomeric of Arginine--tRNA ligase, cytoplasmic OS=Homo sapiens GN=RARS - [SYRC_HUMAN]	0.199	2	9	9	30		0.912	1.014	1.129	1.026	8	7	6	10	10	10	0.199	0.1803	0.1633	26.04	19.57	21.3	588	67.1	6.55
Q9BTE6	Alanyl-tRNA editing protein Aarsd1 OS=Homo sapiens GN=AARSD1 PE=1 SV=2 - [AASD1_HUMAN]	0.199	4	4	4	10	80755					3	3	4	3	3	4	0.1383	0.1626	0.199	9.3	9.73	13.03	412	45.5	6.42
E9PQI5	Charged multivesicular body protein 4a OS=Homo sapiens GN=CHMP4A PE=4 SV=1 - [E9PQI5_HUMAN]	0.1988	5	2	2	4					0.965	1	1	2	1	1	2	0.0843	0.0843	0.1988	2.85	2.8	6.46	166	18.8	10.14
O15160-2	Isoform 2 of DNA-directed RNA polymerases I and III subunit RPAC1 OS=Homo sapiens GN=POLR1C - [RPAC1_HUMAN]	0.1988	3	4	4	9	9533					2	2	2	3	4	2	0.0994	0.1082	0.114	9.86	11.44	5.59	342	38.6	6.01
B4E0X8	Far upstream element-binding protein 1 OS=Homo sapiens GN=FUBP1 PE=2 SV=1 - [B4E0X8_HUMAN]	0.1987	6	7	9	25	8880	1.068	1.013	0.983	0.973	8	7	5	10	9	6	0.1781	0.1526	0.0859	23.24	21.07	17.53	629	66.2	7.56
F8WCC8	Arylsulfatase A component C OS=Homo sapiens GN=ARSA PE=4 SV=1 - [F8WCC8_HUMAN]	0.1986	2	5	5	25	410	0.924	0.878	1.103	1.156	4	4	4	9	8	8	0.1608	0.1678	0.1678	30.78	25.47	26	423	44.9	5.87
Q7Z3D6-5	Isoform 5 of UPF0317 protein C14orf159, mitochondrial OS=Homo sapiens GN=C14orf159 - [CN159_HUMAN]	0.1986	5	9	9	30	80017	0.733	0.444	1.034	2.053	6	8	8	9	11	10	0.1348	0.1826	0.1826	27.11	30.62	27.75	564	61	7.09
B4DHQ9	T-cell immunomodulatory protein OS=Homo sapiens GN=ITFG1 PE=2 SV=1 - [B4DHQ9_HUMAN]	0.1985	4	3	3	8	81533	0.957	1.046	1.126	1.045	2	2	2	3	2	3	0.1103	0.1287	0.1287	4.61	4.99	7.71	272	30.5	7.14
O00408-4	Isoform PDE2A4 of cGMP-dependent 3',5'-cyclic phosphodiesterase OS=Homo sapiens GN=PDE2A - [PDE2A_HUMAN]	0.1985	5	11	11	26	5138	1.023	0.835	0.85	1.002	10	6	6	11	7	8	0.1964	0.0976	0.1191	28.88	15.76	21.98	932	104.9	5.53
B7ZA04	Cytoplasmic dynein 1 intermediate chain 2 OS=Homo sapiens GN=DYNC1I2 PE=2 SV=1 - [B7ZA04_HUMAN]	0.1984	1	1	8	55	1781					8	8	7	14	23	18	0.1984	0.1984	0.1937	52.98	66.02	63.71	630	70.4	5.3
Q8TC12	Retinol dehydrogenase 11 OS=Homo sapiens GN=RDH11 PE=1 SV=2 - [RDH11_HUMAN]	0.1981	1	4	5	17	51109	1.122	1.024	1.084	1.184	5	4	4	7	4	6	0.1981	0.1981	0.1981	20.46	12.35	16.96	318	35.4	8.82
Q92614-4	Isoform 4 of Unconventional myosin-XVIIIa OS=Homo sapiens GN=MYO18A - [MY18A_HUMAN]	0.1981	5	30	30	106	399687	1.007	0.836	0.995	1.127	23	23	23	40	33	33	0.1609	0.1653	0.1574	116.5	92.62	108.35	2039	231.1	6.2
Q5TAQ0	Mitochondrial nucleoid factor 1 OS=Homo sapiens GN=MNF1 PE=2 SV=1 - [Q5TAQ0_HUMAN]	0.198	2	2	2	6	84300	0.952	1.029		0.765	1	1	2	1	2	3	0.1287	0.1287	0.198	4.16	3.79	8.38	101	11.9	8.1
P17096-2	Isoform HMG-Y of High mobility group protein HMG-I/HMG-Y OS=Homo sapiens GN=HMGA1 - [HMGA1_HUMAN]	0.1979	2	1	1	5	3159					1	1	1	1	3	1	0.1979	0.1979	0.1979	2.19	6.83	2.21	96	10.7	10.32
P63000	Ras-related C3 botulinum toxin substrate 1 OS=Homo sapiens GN=RAC1 PE=1 SV=1 - [RAC1_HUMAN]	0.1979	2	3	5	23	5879					5	3	5	9	5	9	0.1979	0.1354	0.1979	26.47	14.05	20.25	192	21.4	8.5
[truncated: 3,692 more rows]
