# Supplementary material for: Quantitative profiling brain proteomes revealed mitochondrial dysfunction in Alzheimer’s disease
Source: Mol Brain. 2019 Jan 28;12:8. doi: 10.1186/s13041-019-0430-y (PMC6350377; doi:10.1186/s13041-019-0430-y)
Supplement: Supplementary file 2 — Table S2. iTRAQ quantified human brain proteome of AD individuals and their age-matched control with more than 2 peptides. The data is combined search of three biological replicates. (XLSX 1485 kb) [file 13041_2019_430_MOESM2_ESM.xlsx]

## Sheet: Table S2
Table S2. iTRAQ quantified human brain proteome of AD individuals and their age-matched control with more than 2 peptides. The data is combined search of three biological replicates.
Accession	Description	Sum(Coverage)	Sum(# Proteins)	Sum(# Unique Peptides)	Sum(# Peptides)	Sum(# PSMs)	Gene IDs	115/114	116/114	117/115	117/116	# Peptides A4	# Peptides B4	# Peptides C4	# PSM A4	# PSM B4	# PSM C4	Coverage A4	Coverage B4	Coverage C4	Score A4	Score B4	Score C4	# AAs	MW [kDa]	calc. pI
P05387	60S acidic ribosomal protein P2 OS=Homo sapiens GN=RPLP2 PE=1 SV=1 - [RLA2_HUMAN]	0.913	1	5	6	52	6181	1.143	0.781	1.179	1.791	6	6	6	18	17	17	0.913	0.913	0.913	56.14	54.32	54.41	115	11.7	4.54
P37840	Alpha-synuclein OS=Homo sapiens GN=SNCA PE=1 SV=1 - [SYUA_HUMAN]	0.85	1	10	12	125	6622	0.774	1.088	1.566	0.965	12	12	12	43	39	43	0.85	0.85	0.85	138.78	134.34	135.71	140	14.5	4.7
P04792	Heat shock protein beta-1 OS=Homo sapiens GN=HSPB1 PE=1 SV=2 - [HSPB1_HUMAN]	0.8439	1	12	12	158	3315	2.008	1.016	0.769	1.245	12	10	11	56	48	54	0.8439	0.7951	0.8439	154.82	118.8	158.11	205	22.8	6.4
P61604	10 kDa heat shock protein, mitochondrial OS=Homo sapiens GN=HSPE1 PE=1 SV=2 - [CH10_HUMAN]	0.8431	1	10	10	55	3336	0.689	1.246	1.325	0.759	9	8	7	20	17	18	0.8431	0.8039	0.6471	52.11	47.74	49.62	102	10.9	8.92
P06576	ATP synthase subunit beta, mitochondrial OS=Homo sapiens GN=ATP5B PE=1 SV=3 - [ATPB_HUMAN]	0.8393	1	37	37	1347	506	0.707	1.056	1.174	0.788	36	33	34	479	417	451	0.8393	0.7637	0.7637	1289.19	1108.92	1243.7	529	56.5	5.4
Q16864	V-type proton ATPase subunit F OS=Homo sapiens GN=ATP6V1F PE=1 SV=2 - [VATF_HUMAN]	0.8319	2	9	9	34	9296	0.881	0.829	1	0.95	8	6	6	14	10	10	0.8151	0.5798	0.6555	35.16	31	30.98	119	13.4	5.52
P02042	Hemoglobin subunit delta OS=Homo sapiens GN=HBD PE=1 SV=2 - [HBD_HUMAN]	0.8299	1	7	13	312	3045	0.423	0.684	1.353	0.878	13	12	11	109	101	102	0.8299	0.8163	0.8163	374.83	345.52	355.85	147	16	8.05
P14136	Glial fibrillary acidic protein OS=Homo sapiens GN=GFAP PE=1 SV=1 - [GFAP_HUMAN]	0.8218	1	63	65	3338	2670	2.963	1.096	0.676	1.864	62	57	58	1176	1044	1118	0.8148	0.8102	0.8218	3418.49	2826.05	3067.14	432	49.8	5.52
F5GWR2	60 kDa heat shock protein, mitochondrial OS=Homo sapiens GN=HSPD1 PE=3 SV=1 - [F5GWR2_HUMAN]	0.8204	1	1	15	142		0.73	0.863	1.22	1.047	15	13		71	71		0.8204	0.7673		204.27	193.41		245	26.6	5.22
P04406	Glyceraldehyde-3-phosphate dehydrogenase OS=Homo sapiens GN=GAPDH PE=1 SV=3 - [G3P_HUMAN]	0.809	1	12	29	2539	2597	0.945	1.15	1.233	0.988	28	23	25	877	813	849	0.809	0.7463	0.7463	2903.06	2519.27	2717.34	335	36	8.46
	>sp|HBA_HUMAN|	0.7872	1	4	13	1001		0.271	0.783	2.55	0.828	12	12	13	332	327	342	0.7872	0.7872	0.7872	1108.12	1083.4	1197.26	141	15.1	8.68
P02686-6	Isoform 6 of Myelin basic protein OS=Homo sapiens GN=MBP - [MBP_HUMAN]	0.775	2	4	23	766	4155	1.522	1.16	0.84	1.036	20	19	20	275	237	254	0.7625	0.7375	0.775	552.4	508.95	526.4	160	17.3	11.14
	>sp|HBB_HUMAN|	0.774	1	10	16	872		0.39	0.668	1.298	0.797	16	14	15	304	281	287	0.774	0.774	0.774	951.25	829.86	862.2	146	15.9	7.28
P62158	Calmodulin OS=Homo sapiens GN=CALM1 PE=1 SV=2 - [CALM_HUMAN]	0.7651	4	6	9	387	808	0.991	0.769	1.014	1.316	9	8	8	128	128	131	0.7651	0.7181	0.7181	407.72	354.77	404.57	149	16.8	4.22
P07108	Acyl-CoA-binding protein OS=Homo sapiens GN=DBI PE=1 SV=2 - [ACBP_HUMAN]	0.7586	5	9	9	52	1622	1.668	0.873	1.163	2.419	8	9	7	17	20	15	0.7471	0.7586	0.7471	45.68	44.36	37.63	87	10	6.57
P02511	Alpha-crystallin B chain OS=Homo sapiens GN=CRYAB PE=1 SV=2 - [CRYAB_HUMAN]	0.7543	1	17	17	776	1410	1.393	0.869	0.82	1.39	17	17	17	259	254	263	0.7543	0.7543	0.7543	681.89	614.26	663.25	175	20.1	7.33
F5H265	Ubiquitin (Fragment) OS=Homo sapiens GN=UBC PE=4 SV=1 - [F5H265_HUMAN]	0.7517	16	9	9	76		1.077	1.126	0.937	0.971	8	7	9	26	26	24	0.7517	0.7383	0.7517	82.2	74.26	73.18	149	16.8	6.58
Q6IAA8	Ragulator complex protein LAMTOR1 OS=Homo sapiens GN=LAMTOR1 PE=1 SV=2 - [LTOR1_HUMAN]	0.7516	1	9	9	46	55004	1.049	1.224	1.025	1.034	7	8	8	15	16	15	0.7516	0.677	0.7453	47.14	47.9	41.08	161	17.7	5.15
O75947	ATP synthase subunit d, mitochondrial OS=Homo sapiens GN=ATP5H PE=1 SV=3 - [ATP5H_HUMAN]	0.7453	1	13	13	210	10476	0.741	1.085	1.003	0.661	11	11	12	76	67	67	0.6584	0.6957	0.7391	185.28	168.55	178.55	161	18.5	5.3
D3YTI0	Tumor protein D52 OS=Homo sapiens GN=TPD52 PE=4 SV=2 - [D3YTI0_HUMAN]	0.7337	9	9	9	55		0.705	0.815	1.462	1.409	6	8	8	16	20	19	0.4511	0.6576	0.5326	51.8	53.59	59.43	184	19.8	5.1
P04350	Tubulin beta-4A chain OS=Homo sapiens GN=TUBB4A PE=1 SV=2 - [TBB4A_HUMAN]	0.7275	1	9	34	2615	10382				1.395	31	30	32	943	812	860	0.7252	0.6126	0.7275	2449.06	2081.19	2190.91	444	49.6	4.88
P68371	Tubulin beta-4B chain OS=Homo sapiens GN=TUBB4B PE=1 SV=1 - [TBB4B_HUMAN]	0.7258	1	2	34	2566	10383	0.754	0.9	1.452	1.199	30	31	32	933	795	838	0.7236	0.6112	0.7258	2491.18	2103.17	2214.35	445	49.8	4.89
P22626	Heterogeneous nuclear ribonucleoproteins A2/B1 OS=Homo sapiens GN=HNRNPA2B1 PE=1 SV=2 - [ROA2_HUMAN]	0.7195	2	20	22	149	3181	1.256	0.841	0.952	1.314	20	18	18	58	46	45	0.711	0.6204	0.6827	171.5	153.37	148.52	353	37.4	8.95
Q99627-2	Isoform 2 of COP9 signalosome complex subunit 8 OS=Homo sapiens GN=COPS8 - [CSN8_HUMAN]	0.7188	4	6	6	49	10920	0.883	1.33	1.073	0.704	6	6	6	18	14	17	0.7188	0.7188	0.7188	54.06	36.5	33.82	160	17.9	7.25
P80723	Brain acid soluble protein 1 OS=Homo sapiens GN=BASP1 PE=1 SV=2 - [BASP1_HUMAN]	0.7181	1	17	17	342	10409	0.977	1.154	1.324	1.337	16	17	17	122	107	113	0.7181	0.7181	0.7181	344.74	280.87	299.42	227	22.7	4.63
P06733	Alpha-enolase OS=Homo sapiens GN=ENO1 PE=1 SV=2 - [ENOA_HUMAN]	0.712	1	36	39	1261	2023	1.299	0.842	1.012	1.157	32	31	33	456	403	402	0.6728	0.6728	0.6843	1260.73	1162.24	1137.32	434	47.1	7.39
P61106	Ras-related protein Rab-14 OS=Homo sapiens GN=RAB14 PE=1 SV=4 - [RAB14_HUMAN]	0.7116	2	12	15	129	51552	0.991	1.001	1.233	1.152	14	12	15	42	40	47	0.7116	0.6744	0.7116	115.32	113.75	125.09	215	23.9	6.21
Q8N111	Cell cycle exit and neuronal differentiation protein 1 OS=Homo sapiens GN=CEND1 PE=2 SV=1 - [CEND_HUMAN]	0.7114	1	11	11	97	51286	0.772	0.522	1.948	2.763	11	8	8	42	27	28	0.7114	0.698	0.7114	68.32	51.76	55.79	149	14.9	9.2
P61764	Syntaxin-binding protein 1 OS=Homo sapiens GN=STXBP1 PE=1 SV=1 - [STXB1_HUMAN]	0.7071	1	3	47	602	6812	0.784	1.067	1.3	0.955	39	41	39	214	192	196	0.6801	0.6768	0.6448	619.29	550.77	572.69	594	67.5	6.96
P61764-2	Isoform 2 of Syntaxin-binding protein 1 OS=Homo sapiens GN=STXBP1 - [STXB1_HUMAN]	0.7032	1	3	47	605	6812	0.706	0.979	1.075	0.877	39	42	39	216	193	196	0.6716	0.675	0.6418	624.72	550.25	571.97	603	68.7	6.77
G3V2S6	V-type proton ATPase subunit D OS=Homo sapiens GN=ATP6V1D PE=4 SV=1 - [G3V2S6_HUMAN]	0.7031	2	12	12	68		0.879	0.941	1.201	1.022	10	11	11	25	23	20	0.6875	0.7031	0.6979	77.15	61.28	53.7	192	21.9	5.76
O75368	SH3 domain-binding glutamic acid-rich-like protein OS=Homo sapiens GN=SH3BGRL PE=1 SV=1 - [SH3L1_HUMAN]	0.7018	1	7	7	103	6451	1.458	0.817	0.898	1.44	7	7	7	35	31	37	0.7018	0.7018	0.7018	75.67	60.16	63.82	114	12.8	5.25
F8VW92	Tubulin beta chain OS=Homo sapiens GN=TUBB PE=3 SV=1 - [F8VW92_HUMAN]	0.6989	3	8	33	2008		0.762	0.879	1.648	1.441	29	30	30	726	620	662	0.6966	0.6253	0.6989	1981.39	1664.55	1803.44	435	48.5	5.2
Q9UHG2	ProSAAS OS=Homo sapiens GN=PCSK1N PE=1 SV=1 - [PCSK1_HUMAN]	0.6962	1	12	12	100	27344	0.613	0.857	1.13	0.664	12	11	12	36	32	32	0.6962	0.6962	0.6962	96.53	85.56	92.62	260	27.4	6.62
D6RBT8	Ubiquitin carboxyl-terminal hydrolase isozyme L1 OS=Homo sapiens GN=UCHL1 PE=4 SV=1 - [D6RBT8_HUMAN]	0.6948	2	12	12	244		0.732	1.15	1.218	0.739	11	10	8	88	78	78	0.6948	0.4883	0.4836	212.46	208.29	201.16	213	23.8	5.34
P08133	Annexin A6 OS=Homo sapiens GN=ANXA6 PE=1 SV=3 - [ANXA6_HUMAN]	0.6939	1	11	45	418	309	1.224	1.076	0.873	0.989	39	41	42	146	133	139	0.6508	0.6419	0.6612	470.02	413.28	455.05	673	75.8	5.6
Q14194-2	Isoform LCRMP-1 of Dihydropyrimidinase-related protein 1 OS=Homo sapiens GN=CRMP1 - [DPYL1_HUMAN]	0.6939	1	8	32	525	1400	0.687	0.924	1.19	0.825	24	25	27	182	171	172	0.5262	0.6079	0.605	601.12	547.59	575.88	686	74.2	6.86
O76070	Gamma-synuclein OS=Homo sapiens GN=SNCG PE=1 SV=2 - [SYUG_HUMAN]	0.6929	1	8	9	138	6623	0.692	0.891	1.356	1.04	9	8	9	45	45	48	0.6929	0.6063	0.6929	143.32	136.5	143.79	127	13.3	4.86
B4DQI8	Ras-related protein Rap-1b OS=Homo sapiens GN=RAP1B PE=2 SV=1 - [B4DQI8_HUMAN]	0.6909	3	1	10	49	5908	0.962	0.908		1.177	8	6	8	18	14	17	0.5576	0.4061	0.5939	42.29	29.13	26.38	165	18.8	8.53
Q16555	Dihydropyrimidinase-related protein 2 OS=Homo sapiens GN=DPYSL2 PE=1 SV=1 - [DPYL2_HUMAN]	0.6906	1	36	42	2259	1808	0.988	0.914	1.187	1.262	40	37	37	773	731	755	0.6801	0.6503	0.6731	2463.25	2300	2382.25	572	62.3	6.38
Q9UI09	NADH dehydrogenase [ubiquinone] 1 alpha subcomplex subunit 12 OS=Homo sapiens GN=NDUFA12 PE=1 SV=1 - [NDUAC_HUMAN]	0.6897	1	9	9	67	55967	0.845	0.956	1.179	1.079	7	7	7	24	20	23	0.6276	0.6207	0.6552	52.57	49.26	59.43	145	17.1	9.63
P09417	Dihydropteridine reductase OS=Homo sapiens GN=QDPR PE=1 SV=2 - [DHPR_HUMAN]	0.6885	1	13	13	281	5860	1.264	0.851	1.106	1.716	13	12	12	91	99	91	0.6885	0.5984	0.5984	273.1	278.83	259.29	244	25.8	7.37
Q9BUW7	UPF0184 protein C9orf16 OS=Homo sapiens GN=C9orf16 PE=1 SV=1 - [CI016_HUMAN]	0.6867	1	2	2	5	79095	0.985	1.155	1.002	0.84	1	1	1	1	1	3	0.1084	0.1084	0.5783	2.59	2.36	0	83	9	4.22
P62258	14-3-3 protein epsilon OS=Homo sapiens GN=YWHAE PE=1 SV=1 - [1433E_HUMAN]	0.6863	1	19	21	444	7531	1.097	0.972	0.997	1.136	20	20	18	147	151	146	0.6627	0.6863	0.5843	394.96	382.17	404.92	255	29.2	4.74
B7Z1R5	V-type proton ATPase catalytic subunit A OS=Homo sapiens GN=ATP6V1A PE=2 SV=1 - [B7Z1R5_HUMAN]	0.6832	2	31	31	487	523	0.891	0.934	1.039	0.955	28	28	29	171	153	163	0.6182	0.6182	0.6815	505.28	397.39	437.95	584	64.7	5.66
Q96F85	CB1 cannabinoid receptor-interacting protein 1 OS=Homo sapiens GN=CNRIP1 PE=1 SV=1 - [CNRP1_HUMAN]	0.6829	1	10	10	53	25927	0.799	1.081	1.154	0.929	7	8	9	17	17	19	0.5854	0.5244	0.6098	55.75	49.67	57.65	164	18.6	7.94
P21796	Voltage-dependent anion-selective channel protein 1 OS=Homo sapiens GN=VDAC1 PE=1 SV=2 - [VDAC1_HUMAN]	0.682	1	18	19	639	7416	0.731	1	1.146	0.869	18	18	19	224	207	208	0.682	0.6749	0.682	635.74	565.41	587.29	283	30.8	8.54
P63104	14-3-3 protein zeta/delta OS=Homo sapiens GN=YWHAZ PE=1 SV=1 - [1433Z_HUMAN]	0.6816	1	16	22	406	7534	0.912	1.051	1.361	1.103	21	21	20	132	136	138	0.6816	0.6571	0.6571	367.82	377.8	379.63	245	27.7	4.79
P10809	60 kDa heat shock protein, mitochondrial OS=Homo sapiens GN=HSPD1 PE=1 SV=2 - [CH60_HUMAN]	0.6789	1	22	36	515	3329	0.827	1.066	1.218	0.931	31	30	29	172	167	176	0.6684	0.644	0.5916	529.4	494.48	531.25	573	61	5.87
P09104	Gamma-enolase OS=Homo sapiens GN=ENO2 PE=1 SV=3 - [ENOG_HUMAN]	0.6774	1	18	29	1482	2026	0.759	0.965	1.256	0.973	27	27	26	490	490	502	0.6774	0.6774	0.6774	1460.36	1304.41	1407.89	434	47.2	5.03
Q16352	Alpha-internexin OS=Homo sapiens GN=INA PE=1 SV=2 - [AINX_HUMAN]	0.6774	1	32	38	564	9118	0.698	1.013	1.542	1.071	35	29	31	203	176	185	0.6673	0.6052	0.6152	556.2	493.11	515.28	499	55.4	5.4
	>sp|PPIA_HUMAN|	0.6768	1	10	10	361		1.116	0.793	0.9	1.349	9	10	9	119	126	116	0.5122	0.6768	0.5122	327.44	334	317.42	164	17.9	7.81
E7ESP9	Neurofilament medium polypeptide OS=Homo sapiens GN=NEFM PE=3 SV=1 - [E7ESP9_HUMAN]	0.6762	2	71	76	1325	4741	0.931	0.966	1.407	1.274	68	61	64	467	435	423	0.6716	0.6488	0.6568	1398.22	1252.73	1298.72	877	98.3	4.86
P12277	Creatine kinase B-type OS=Homo sapiens GN=CKB PE=1 SV=1 - [KCRB_HUMAN]	0.6745	1	28	29	1959	1152	0.887	1.115	0.945	0.735	26	28	24	689	615	655	0.6325	0.6745	0.6142	1835.3	1603.31	1718.8	381	42.6	5.59
P17600	Synapsin-1 OS=Homo sapiens GN=SYN1 PE=1 SV=3 - [SYN1_HUMAN]	0.6723	1	33	36	645	6853	0.725	1.083	1.597	0.979	36	31	34	224	199	222	0.6723	0.5872	0.6227	604.65	567.48	552.42	705	74.1	9.83
Q14194	Dihydropyrimidinase-related protein 1 OS=Homo sapiens GN=CRMP1 PE=1 SV=1 - [DPYL1_HUMAN]	0.6696	1	3	27	351	1400	0.898	1.194	0.832	0.706	22	23		182	169		0.5612	0.6066		596.08	539.7		572	62.1	7.03
P08670	Vimentin OS=Homo sapiens GN=VIM PE=1 SV=4 - [VIME_HUMAN]	0.6674	1	35	42	552	7431	2.487	0.964	0.735	1.604	40	36	35	196	179	177	0.6674	0.6137	0.6223	529.82	440.3	476.52	466	53.6	5.12
P31323	cAMP-dependent protein kinase type II-beta regulatory subunit OS=Homo sapiens GN=PRKAR2B PE=1 SV=3 - [KAP3_HUMAN]	0.6627	1	18	21	142	5577	0.957	1.064	0.947	0.928	20	20	20	53	44	45	0.6459	0.6388	0.6388	154.81	124.63	133.23	418	46.3	4.92
B1AKZ4	Phosphoprotein enriched in astrocytes 15 OS=Homo sapiens GN=PEA15 PE=2 SV=1 - [B1AKZ4_HUMAN]	0.6615	1	11	11	65	8682	1.057	1.042	0.856	0.884	10	9	9	23	20	22	0.6462	0.5846	0.5923	58.57	45.74	55.83	130	15	5.02
P09972	Fructose-bisphosphate aldolase C OS=Homo sapiens GN=ALDOC PE=1 SV=2 - [ALDOC_HUMAN]	0.6593	2	28	31	1312	230	0.938	0.919	1.06	1.013	26	27	28	447	432	433	0.6511	0.6154	0.6181	999.31	914.61	943.75	364	39.4	6.87
P07196	Neurofilament light polypeptide OS=Homo sapiens GN=NEFL PE=1 SV=3 - [NFL_HUMAN]	0.6501	1	43	47	1379	4747	0.848	0.996	1.739	1.501	42	40	39	467	461	451	0.6464	0.6004	0.5967	1430.9	1288.94	1312.35	543	61.5	4.65
P14927	Cytochrome b-c1 complex subunit 7 OS=Homo sapiens GN=UQCRB PE=1 SV=2 - [QCR7_HUMAN]	0.6486	1	11	11	83	7381	0.737	0.923	1.177	0.878	11	9	9	29	29	25	0.6486	0.5946	0.5946	81.62	76.25	73.65	111	13.5	8.78
P14618-2	Isoform M1 of Pyruvate kinase isozymes M1/M2 OS=Homo sapiens GN=PKM2 - [KPYM_HUMAN]	0.6478	1	2	40	1057	5315	0.69	0.943	1.271	0.926	38	36	38	371	341	345	0.6478	0.6328	0.6328	1026.58	948.56	939.2	531	58	7.71
P16152	Carbonyl reductase [NADPH] 1 OS=Homo sapiens GN=CBR1 PE=1 SV=3 - [CBR1_HUMAN]	0.6462	1	15	18	271	873	1.186	1.148	0.973	1.016	17	14	16	98	85	88	0.6462	0.5271	0.5884	263.38	247.47	255.55	277	30.4	8.32
Q15019	Septin-2 OS=Homo sapiens GN=SEPT2 PE=1 SV=1 - [SEPT2_HUMAN]	0.6454	2	16	17	248	4735	1.356	0.997	1.22	1.264	14	15	13	85	82	81	0.5512	0.6343	0.5956	269.84	244.73	249.22	361	41.5	6.6
F5H098	Malate dehydrogenase OS=Homo sapiens GN=MDH1 PE=3 SV=1 - [F5H098_HUMAN]	0.6449	2	21	21	302	4190	0.869	1.019	1.099	0.952	19	17	20	106	97	99	0.6051	0.5568	0.6023	313.12	277.74	270.29	352	38.6	7.71
P62760	Visinin-like protein 1 OS=Homo sapiens GN=VSNL1 PE=1 SV=2 - [VISL1_HUMAN]	0.644	1	11	13	137	7447	0.748	0.822	1.6	1.494	10	9	11	45	44	48	0.6073	0.5236	0.623	122.93	124	131.38	191	22.1	5.15
B2ZZ89	Spectrin beta non-erythrocytic 1 OS=Homo sapiens GN=SPTBN1 PE=2 SV=1 - [B2ZZ89_HUMAN]	0.6434	1	135	146	1676	6711	0.99	0.928	1.09	1.085	134	132	131	560	560	556	0.6231	0.6053	0.5994	1775.19	1669.25	1734.32	2364	274.4	5.57
B3KUK2	Superoxide dismutase OS=Homo sapiens GN=SOD2 PE=2 SV=1 - [B3KUK2_HUMAN]	0.642	2	9	9	140		1.251	0.848	0.879	1.264	9	9	8	46	44	50	0.642	0.642	0.5909	136.09	95.63	134.54	176	19.7	8.03
P61204	ADP-ribosylation factor 3 OS=Homo sapiens GN=ARF3 PE=1 SV=2 - [ARF3_HUMAN]	0.6409	2	6	10	113	377	0.811	1.22	1.144	0.731	9	10	9	42	35	36	0.6409	0.6409	0.5856	111.53	94.91	102.68	181	20.6	7.43
E7EV03	Microtubule-associated protein 2 (Fragment) OS=Homo sapiens GN=MAP2 PE=4 SV=1 - [E7EV03_HUMAN]	0.6402	1	2	25	152				1.125	1.372	21	17	22	51	47	54	0.5079	0.4762	0.5855	159.19	137.22	160	567	61.7	4.65
Q96KP4	Cytosolic non-specific dipeptidase OS=Homo sapiens GN=CNDP2 PE=1 SV=2 - [CNDP2_HUMAN]	0.6379	1	24	24	203	55748	1.128	1.047	1.062	1.165	21	20	23	67	66	70	0.5832	0.5011	0.6358	217.69	200.15	226.49	475	52.8	5.97
Q5R370	Calcyclin binding protein OS=Homo sapiens GN=CACYBP PE=2 SV=1 - [Q5R370_HUMAN]	0.6378	3	10	10	37	27101	1.012	0.735	1.415	1.921	9	7	8	13	11	13	0.5135	0.4595	0.5243	43.73	35.64	39.05	185	21.2	7.9
P09543-2	Isoform CNPI of 2',3'-cyclic-nucleotide 3'-phosphodiesterase OS=Homo sapiens GN=CNP - [CN37_HUMAN]	0.6359	2	37	38	909	1267	1.071	0.925	1.29	1.468	37	33	35	333	275	301	0.6309	0.6185	0.606	869.16	733.7	808.85	401	45.1	8.53
G3V0I0	Tumor suppressor candidate 2 OS=Homo sapiens GN=TUSC2 PE=4 SV=1 - [G3V0I0_HUMAN]	0.6316	3	2	2	11	11334	0.865	1.039	0.933	0.756	2	2	2	3	4	4	0.6316	0.6316	0.6316	7.68	8.59	8.22	57	5.8	11.34
P00558	Phosphoglycerate kinase 1 OS=Homo sapiens GN=PGK1 PE=1 SV=3 - [PGK1_HUMAN]	0.6307	1	24	24	367	5230	0.855	0.955	1.132	1.136	21	19	20	126	124	117	0.5971	0.5036	0.5803	332.57	318.03	311.66	417	44.6	8.1
O00764	Pyridoxal kinase OS=Homo sapiens GN=PDXK PE=1 SV=1 - [PDXK_HUMAN]	0.6282	1	16	16	196	8566	0.934	1.071	1.045	0.865	14	15	13	67	65	64	0.5801	0.5288	0.4968	179.4	159.7	157.33	312	35.1	6.13
P22695	Cytochrome b-c1 complex subunit 2, mitochondrial OS=Homo sapiens GN=UQCRC2 PE=1 SV=3 - [QCR2_HUMAN]	0.6247	1	23	23	443	7385	0.726	1.053	1.265	0.895	22	18	19	152	144	147	0.6247	0.5872	0.5982	431.49	387.37	412.14	453	48.4	8.63
F6U236	Protein kinase C and casein kinase substrate in neurons protein 1 OS=Homo sapiens GN=PACSIN1 PE=4 SV=1 - [F6U236_HUMAN]	0.6219	2	24	25	315		0.749	0.758	1.38	1.296	24	19	20	116	96	103	0.6219	0.5622	0.5398	305.82	272.96	287.34	402	46.1	5.35
P35232	Prohibitin OS=Homo sapiens GN=PHB PE=1 SV=1 - [PHB_HUMAN]	0.6213	1	15	15	162	5245	0.868	1.079	1.09	0.829	13	15	14	55	55	52	0.614	0.6213	0.614	165.91	151.61	157.42	272	29.8	5.76
Q5VU66	Tropomyosin 3 OS=Homo sapiens GN=TPM3 PE=2 SV=1 - [Q5VU66_HUMAN]	0.6169	2	2	25	222	7170	0.776	1.023	1.057	0.824	24	24	22	79	75	68	0.6169	0.6089	0.5806	244.9	213.58	209.5	248	28.9	4.75
P60174-1	Isoform 2 of Triosephosphate isomerase OS=Homo sapiens GN=TPI1 - [TPIS_HUMAN]	0.6145	2	15	15	388	7167	0.864	1.09	1.193	0.837	12	12	13	126	127	135	0.498	0.5542	0.5783	388.94	357.16	407.29	249	26.7	6.9
Q15404	Ras suppressor protein 1 OS=Homo sapiens GN=RSU1 PE=1 SV=3 - [RSU1_HUMAN]	0.6137	2	9	9	35	6251	1.393	0.967	0.95	1.324	9	7	7	14	9	12	0.6137	0.5018	0.5018	40.41	17.83	32.95	277	31.5	8.65
Q13885	Tubulin beta-2A chain OS=Homo sapiens GN=TUBB2A PE=1 SV=1 - [TBB2A_HUMAN]	0.6112	1	2	32	2426	7280	0.796	0.774	1.541	1.513	29	31	30	868	748	810	0.609	0.6112	0.6112	2393.97	2038.41	2226.82	445	49.9	4.89
Q9BVA1	Tubulin beta-2B chain OS=Homo sapiens GN=TUBB2B PE=1 SV=1 - [TBB2B_HUMAN]	0.6112	1	2	32	2312	347733				1.358	28	31	29	828	711	773	0.609	0.6112	0.6112	2241.78	1898.98	2086.77	445	49.9	4.89
G3V5P4	Cofilin 2 (Muscle), isoform CRA_d OS=Homo sapiens GN=CFL2 PE=4 SV=1 - [G3V5P4_HUMAN]	0.6107	2	3	10	91	1073			1.307	1.205	8	9	9	28	34	29	0.5168	0.6107	0.604	82.57	82.12	74	149	16.9	8.62
Q9NZR1	Tropomodulin-2 OS=Homo sapiens GN=TMOD2 PE=1 SV=1 - [TMOD2_HUMAN]	0.6097	1	12	12	134	29767	1.077	0.62	1.143	2.044	10	11	9	46	44	44	0.5897	0.5128	0.4929	143.64	121.65	128.79	351	39.6	5.27
P07737	Profilin-1 OS=Homo sapiens GN=PFN1 PE=1 SV=2 - [PROF1_HUMAN]	0.6071	1	8	8	134	5216	1.35	0.803	0.888	1.45	8	7	7	45	41	48	0.6071	0.5286	0.5286	143.39	132.16	149.88	140	15	8.27
P21281	V-type proton ATPase subunit B, brain isoform OS=Homo sapiens GN=ATP6V1B2 PE=1 SV=3 - [VATB2_HUMAN]	0.6067	1	26	26	443	526	0.812	1.051	0.992	0.793	23	23	24	149	146	148	0.5851	0.5577	0.5988	472.88	405.6	448.94	511	56.5	5.81
P61981	14-3-3 protein gamma OS=Homo sapiens GN=YWHAG PE=1 SV=2 - [1433G_HUMAN]	0.6032	1	12	17	274	7532	0.876	0.865	1.325	1.282	15	14	15	96	92	86	0.5628	0.502	0.5385	264.67	238.68	231.41	247	28.3	4.89
F8VQQ4	Tubulin alpha-1A chain (Fragment) OS=Homo sapiens GN=TUBA1A PE=3 SV=1 - [F8VQQ4_HUMAN]	0.5982	1	2	19	670		1.06	1.09	1.19	1.179	19	19		357	313		0.5982	0.5982		1016.62	911.22		219	24.2	5.29
F6XY72	Nucleoside diphosphate kinase OS=Homo sapiens GN=NME2 PE=3 SV=1 - [F6XY72_HUMAN]	0.5974	1	1	4	15		1.097	1.174		0.958			4			15			0.5974			51.48	77	8.7	5.39
Q16143	Beta-synuclein OS=Homo sapiens GN=SNCB PE=1 SV=1 - [SYUB_HUMAN]	0.597	1	8	11	73	6620	0.682	0.709	1.349	1.314	9	9	8	25	25	23	0.5896	0.5149	0.5896	75.99	71.27	57.76	134	14.3	4.41
P13804-2	Isoform 2 of Electron transfer flavoprotein subunit alpha, mitochondrial OS=Homo sapiens GN=ETFA - [ETFA_HUMAN]	0.5951	2	12	12	121	2108	0.752	1.047	1.115	1.16	10	10	11	39	43	39	0.5739	0.5704	0.5951	123.78	125.35	116.85	284	30	8.57
Q5W145	NADH dehydrogenase (Ubiquinone) 1 beta subcomplex, 8, 19kDa OS=Homo sapiens GN=NDUFB8 PE=2 SV=1 - [Q5W145_HUMAN]	0.5935	4	8	8	38	4714	0.791	0.985	0.829	0.819	7	8	7	12	13	13	0.5226	0.5935	0.5677	31.29	30.25	31.58	155	18.5	5.54
P46108-2	Isoform Crk-I of Adapter molecule crk OS=Homo sapiens GN=CRK - [CRK_HUMAN]	0.5931	2	7	7	44	1398	1.13	0.91	0.91	1.124	7	7	5	17	16	11	0.5931	0.5931	0.4412	46.1	45.37	30.26	204	22.9	5.48
Q9NZN3	EH domain-containing protein 3 OS=Homo sapiens GN=EHD3 PE=1 SV=2 - [EHD3_HUMAN]	0.5925	1	15	28	126	30845	0.899	1.017	0.967	0.87	26	22	23	46	41	39	0.5757	0.5178	0.486	138.84	128.38	115.65	535	60.8	6.57
A8MZ71	Uncharacterized protein OS=Homo sapiens GN=COX7A2 PE=4 SV=1 - [A8MZ71_HUMAN]	0.5904	2	4	4	64		0.928	0.896	0.697	0.764	3	3	4	22	18	24	0.5663	0.5663	0.5904	72.01	51.53	66.86	83	9.4	9.35
P31946-2	Isoform Short of 14-3-3 protein beta/alpha OS=Homo sapiens GN=YWHAB - [1433B_HUMAN]	0.5902	2	11	19	230		1.045	0.928	1.142	1.165	16	17	15	79	77	74	0.5328	0.5902	0.5328	211.48	192.71	178.01	244	27.8	4.83
P49006	MARCKS-related protein OS=Homo sapiens GN=MARCKSL1 PE=1 SV=2 - [MRP_HUMAN]	0.5897	1	6	6	84	65108	1.187	0.641	0.779	1.264	5	4	6	28	26	30	0.4154	0.3744	0.5897	53.15	32.52	38.49	195	19.5	4.67
P51149	Ras-related protein Rab-7a OS=Homo sapiens GN=RAB7A PE=1 SV=1 - [RAB7A_HUMAN]	0.5894	1	11	11	116	7879	1.097	1.065	1.095	1.146	11	11	11	40	40	36	0.5894	0.5894	0.5894	121.79	112.82	103.96	207	23.5	6.7
	>sp|ANXA5_HUMAN|	0.5893	2	17	18	175		1.718	0.947	0.765	1.348	18	16	17	64	53	58	0.5893	0.5549	0.5549	186.32	150.47	167.08	319	35.8	5.05
Q14894	Thiomorpholine-carboxylate dehydrogenase OS=Homo sapiens GN=CRYM PE=1 SV=1 - [CRYM_HUMAN]	0.5892	1	12	12	111	1428	0.442	0.938	1.548	0.794	8	11	9	36	39	36	0.4873	0.5892	0.5223	126.41	121.01	118.45	314	33.8	5.14
F5GYQ4	Glutamate dehydrogenase OS=Homo sapiens GN=GLUD1 PE=3 SV=1 - [F5GYQ4_HUMAN]	0.5878	2	29	29	368		1.167	1.083	0.807	0.895	26	25	27	122	120	126	0.5633	0.5367	0.5837	383.88	359.97	376.38	490	54.3	7.8
P30085	UMP-CMP kinase OS=Homo sapiens GN=CMPK1 PE=1 SV=3 - [KCY_HUMAN]	0.5867	3	9	9	36	51727	0.889	0.935	1.291	1.026	8	7	7	15	10	11	0.5816	0.4031	0.4031	45.61	28.95	26.53	196	22.2	5.57
P61088	Ubiquitin-conjugating enzyme E2 N OS=Homo sapiens GN=UBE2N PE=1 SV=1 - [UBE2N_HUMAN]	0.5855	2	6	6	77	7334	0.91	0.898	1.245	1.191	5	5	5	25	26	26	0.5395	0.5395	0.4013	73.33	67.65	68.63	152	17.1	6.57
P30041	Peroxiredoxin-6 OS=Homo sapiens GN=PRDX6 PE=1 SV=3 - [PRDX6_HUMAN]	0.5848	1	16	16	147	9588	1.977	0.927	0.775	1.56	16	14	13	49	48	50	0.5848	0.5759	0.567	128.94	125.39	129.23	224	25	6.38
O95182	NADH dehydrogenase [ubiquinone] 1 alpha subcomplex subunit 7 OS=Homo sapiens GN=NDUFA7 PE=1 SV=3 - [NDUA7_HUMAN]	0.5841	1	8	8	64	4701	0.87	1.147	0.848	0.686	6	6	7	24	18	22	0.5841	0.4602	0.5841	61.13	48.3	70.65	113	12.5	10.18
P30047	GTP cyclohydrolase 1 feedback regulatory protein OS=Homo sapiens GN=GCHFR PE=1 SV=3 - [GFRP_HUMAN]	0.5833	2	3	3	7	2644	1.141	0.823	1.117	1.543	3	2	1	4	2	1	0.5833	0.4881	0.2976	12.13	7.02	4.55	84	9.7	6.54
O75955	Flotillin-1 OS=Homo sapiens GN=FLOT1 PE=1 SV=3 - [FLOT1_HUMAN]	0.5831	1	19	19	101	10211	1.126	1.134	1.026	0.932	17	16	17	35	34	32	0.5386	0.5035	0.4918	104.71	101.67	95.45	427	47.3	7.49
P25705	ATP synthase subunit alpha, mitochondrial OS=Homo sapiens GN=ATP5A1 PE=1 SV=1 - [ATPA_HUMAN]	0.5823	1	36	36	1046	498	0.801	0.958	0.984	0.877	31	33	34	364	325	357	0.5769	0.5624	0.575	1035.19	910.38	1028.23	553	59.7	9.13
P17174	Aspartate aminotransferase, cytoplasmic OS=Homo sapiens GN=GOT1 PE=1 SV=3 - [AATC_HUMAN]	0.5763	1	20	20	363	2805	0.817	0.918	1.254	1.048	20	16	17	124	121	118	0.5763	0.5012	0.5182	371.7	355.23	342.51	413	46.2	7.01
P09211	Glutathione S-transferase P OS=Homo sapiens GN=GSTP1 PE=1 SV=2 - [GSTP1_HUMAN]	0.5762	1	5	9	83	2950	1.229	1.007		1.1		9			83			0.5762			229.24		210	23.3	5.64
Q1JUQ5	Peptidyl-prolyl cis-trans isomerase OS=Homo sapiens GN=FKBP12-Exip2 PE=2 SV=1 - [Q1JUQ5_HUMAN]	0.5761	3	3	3	45	2280				1.095	3	2	3	16	15	14	0.5761	0.2065	0.5761	51.21	41.24	41.34	92	10.1	5.9
	>sp|GSTP1_HUMAN|	0.5742	1	5	9	270		1.203	0.875	0.931	1.382	9	9	9	88	87	95	0.5742	0.5742	0.5742	264.86	239.88	264.34	209	23.2	5.64
Q13509	Tubulin beta-3 chain OS=Homo sapiens GN=TUBB3 PE=1 SV=2 - [TBB3_HUMAN]	0.5733	1	13	30	2188	10381	1.023	0.925	1.257	1.093	28	30	27	795	675	718	0.5711	0.5733	0.5733	2149.33	1775.01	1919.14	450	50.4	4.93
P62805	Histone H4 OS=Homo sapiens GN=HIST1H4A PE=1 SV=2 - [H4_HUMAN]	0.5728	1	11	11	126	8359	1.469	1.051	0.964	1.289	11	9	10	42	41	43	0.5728	0.534	0.5728	124.7	120.79	126.1	103	11.4	11.36
E9PEM9	Glutathione S-transferase Mu 2 OS=Homo sapiens GN=GSTM2 PE=3 SV=1 - [E9PEM9_HUMAN]	0.5707	4	5	9	39	2946	1.355	0.765	0.95	1.702	8	8	9	13	12	14	0.4869	0.4869	0.5707	31.68	28.61	36.05	191	22.6	5.31
G3V1A4	Cofilin 1 (Non-muscle), isoform CRA_a OS=Homo sapiens GN=CFL1 PE=4 SV=1 - [G3V1A4_HUMAN]	0.5705	3	3	10	154	1072	0.771	1.021	1.343	1.021	9	9	9	53	51	50	0.5705	0.5705	0.5638	126.67	124.26	138.61	149	16.8	8.35
Q9P0J0	NADH dehydrogenase [ubiquinone] 1 alpha subcomplex subunit 13 OS=Homo sapiens GN=NDUFA13 PE=1 SV=3 - [NDUAD_HUMAN]	0.5694	1	5	8	67	51079	0.8	1.118	0.826	0.651	8	6	7	27	21	19	0.5694	0.5625	0.5625	72.31	51.53	45.08	144	16.7	8.43
Q05193-4	Isoform 4 of Dynamin-1 OS=Homo sapiens GN=DNM1 - [DYN1_HUMAN]	0.5678	1	3	52	738		1.008	0.814	1.005	1.209	45	49	48	262	240	236	0.4942	0.5514	0.5105	745.78	601.58	635.9	856	96.3	7.17
Q99714	3-hydroxyacyl-CoA dehydrogenase type-2 OS=Homo sapiens GN=HSD17B10 PE=1 SV=3 - [HCD2_HUMAN]	0.567	1	8	8	45	3028	1.107	1.019	0.78	0.817	8	8	7	15	17	13	0.567	0.567	0.4674	53.11	51.68	42.93	261	26.9	7.78
P04075	Fructose-bisphosphate aldolase A OS=Homo sapiens GN=ALDOA PE=1 SV=2 - [ALDOA_HUMAN]	0.5659	1	7	28	1807	226	1.079	0.714	0.94	1.416	26	23	24	620	585	602	0.5549	0.5247	0.5247	1883.08	1712.85	1790.5	364	39.4	8.09
P49418	Amphiphysin OS=Homo sapiens GN=AMPH PE=1 SV=1 - [AMPH_HUMAN]	0.5655	1	23	23	186	273	0.924	0.88	0.928	0.977	20	19	20	68	57	61	0.4935	0.505	0.4719	211.04	179.26	184.89	695	76.2	4.64
P56385	ATP synthase subunit e, mitochondrial OS=Homo sapiens GN=ATP5I PE=1 SV=2 - [ATP5I_HUMAN]	0.5652	1	4	4	23	521	0.732	0.924	1.287	0.988	3	3	3	6	10	7	0.3913	0.5217	0.5217	18.08	30.47	20.61	69	7.9	9.35
P12814	Alpha-actinin-1 OS=Homo sapiens GN=ACTN1 PE=1 SV=2 - [ACTN1_HUMAN]	0.565	2	28	42	278	87	0.748	0.917	1.339	0.916	39	39	36	97	89	92	0.5258	0.5404	0.4877	305.08	270.29	287.17	892	103	5.41
Q9H115	Beta-soluble NSF attachment protein OS=Homo sapiens GN=NAPB PE=1 SV=2 - [SNAB_HUMAN]	0.5638	1	14	18	201	63908	0.883	0.932	1.347	0.937	16	16	16	70	63	68	0.5134	0.5302	0.4933	240.54	218.96	221.76	298	33.5	5.47
P30043	Flavin reductase (NADPH) OS=Homo sapiens GN=BLVRB PE=1 SV=3 - [BLVRB_HUMAN]	0.5631	1	6	6	40	645	1.012	0.987	1.055	1.027	4	4	4	16	11	13	0.3544	0.4515	0.5437	47.38	30.46	30.73	206	22.1	7.65
Q99497	Protein DJ-1 OS=Homo sapiens GN=PARK7 PE=1 SV=2 - [PARK7_HUMAN]	0.5608	1	13	13	243	11315	1.047	0.969	0.971	0.949	13	9	12	92	75	76	0.5608	0.5185	0.5608	223.42	201.93	196.61	189	19.9	6.79
P00338	L-lactate dehydrogenase A chain OS=Homo sapiens GN=LDHA PE=1 SV=2 - [LDHA_HUMAN]	0.5602	3	20	21	166	3939	0.869	0.941	1.188	1.047	19	18	18	54	56	56	0.5602	0.5	0.5241	159.85	146.98	151.11	332	36.7	8.27
F8WAG8	Dynactin subunit 2 OS=Homo sapiens GN=DCTN2 PE=4 SV=1 - [F8WAG8_HUMAN]	0.5597	5	18	18	132		0.868	0.943	1.14	0.912	16	15	17	46	41	45	0.4828	0.4695	0.5597	152.6	130.96	153.43	377	41.7	5.14
Q9UHD8-7	Isoform 7 of Septin-9 OS=Homo sapiens GN=SEPT9 - [SEPT9_HUMAN]	0.5556	4	26	26	170	10801	0.965	1.128	1.161	0.993	20	21	18	56	57	57	0.4444	0.4832	0.4109	103.39	98.77	94.33	567	63.5	8.66
P60520	Gamma-aminobutyric acid receptor-associated protein-like 2 OS=Homo sapiens GN=GABARAPL2 PE=1 SV=1 - [GBRL2_HUMAN]	0.5556	1	6	7	29	11345	0.909	0.903	1.252	1.356	6	6	7	9	9	11	0.547	0.547	0.5556	27.23	27.63	32.97	117	13.7	8.1
Q9NP97	Dynein light chain roadblock-type 1 OS=Homo sapiens GN=DYNLRB1 PE=1 SV=3 - [DLRB1_HUMAN]	0.5521	3	4	4	27	83658	0.992	0.868	0.859	1.033	4	4	4	8	10	9	0.5521	0.5521	0.5521	24.42	28.19	27.67	96	10.9	7.25
Q13526	Peptidyl-prolyl cis-trans isomerase NIMA-interacting 1 OS=Homo sapiens GN=PIN1 PE=1 SV=1 - [PIN1_HUMAN]	0.5521	1	5	5	65	5300	0.941	0.935	0.853	0.826	4	5	4	22	23	20	0.3497	0.5521	0.3497	72.23	68.4	64.87	163	18.2	8.82
P21579	Synaptotagmin-1 OS=Homo sapiens GN=SYT1 PE=1 SV=1 - [SYT1_HUMAN]	0.5498	1	15	23	230	6857	0.719	1.054	1.171	0.773	21	19	21	81	69	80	0.5474	0.5261	0.5474	224.86	196.43	220.91	422	47.5	8.12
B7Z9L0	T-complex protein 1 subunit delta OS=Homo sapiens GN=CCT4 PE=2 SV=1 - [B7Z9L0_HUMAN]	0.5487	2	18	18	168	10575	0.898	0.969	1.009	0.917	17	16	17	51	56	61	0.5238	0.5093	0.5217	168.79	162.33	181.29	483	52.3	6.57
F8VZV5	Myosin light polypeptide 6 OS=Homo sapiens GN=MYL6 PE=4 SV=1 - [F8VZV5_HUMAN]	0.5481	11	4	6	47		1.191	0.615	0.848	1.708	6	4	5	16	15	16	0.5481	0.4444	0.5037	52.75	53.04	53.3	135	15	5
P78371	T-complex protein 1 subunit beta OS=Homo sapiens GN=CCT2 PE=1 SV=4 - [TCPB_HUMAN]	0.5477	1	21	21	185	10576	0.949	0.947	1.008	0.926	18	17	19	62	59	64	0.5234	0.5121	0.4935	203.91	188.45	208.28	535	57.5	6.46
P08107	Heat shock 70 kDa protein 1A/1B OS=Homo sapiens GN=HSPA1A PE=1 SV=5 - [HSP71_HUMAN]	0.5476	2	22	29	441	3304	1.121	0.877	1.167	1.449	27	25	25	154	148	139	0.5226	0.5335	0.4961	442.52	425.68	405.02	641	70	5.66
P09651-3	Isoform 2 of Heterogeneous nuclear ribonucleoprotein A1 OS=Homo sapiens GN=HNRNPA1 - [ROA1_HUMAN]	0.5468	8	10	13	67	3178	1.34	0.803	0.837	1.385	13	11	10	26	22	19	0.5468	0.4757	0.4569	77.56	72.72	61.42	267	29.4	9.14
P11142	Heat shock cognate 71 kDa protein OS=Homo sapiens GN=HSPA8 PE=1 SV=1 - [HSP7C_HUMAN]	0.5449	1	25	36	746	3312	0.812	0.844	1.315	1.162	33	33	35	246	248	252	0.5341	0.531	0.5449	699.64	695.22	700.74	646	70.9	5.52
O00429	Dynamin-1-like protein OS=Homo sapiens GN=DNM1L PE=1 SV=2 - [DNM1L_HUMAN]	0.5448	2	11	25	195	10059	0.808	0.764	1.529	1.649	24	22	19	70	62	63	0.5149	0.4715	0.4511	227.73	196.68	200.34	736	81.8	6.81
B4E2V5	Erythrocyte band 7 integral membrane protein OS=Homo sapiens GN=STOM PE=2 SV=1 - [B4E2V5_HUMAN]	0.5443	2	9	9	39	2040	0.918	1.347	1.217	0.753	8	6	8	12	13	14	0.4937	0.3629	0.5316	36.03	43.84	35.91	237	25.9	7.39
Q14195-2	Isoform LCRMP-4 of Dihydropyrimidinase-related protein 3 OS=Homo sapiens GN=DPYSL3 - [DPYL3_HUMAN]	0.5424	1	22	28	533	1809	1.472	1.096	0.785	1.161	25	24	21	179	179	175	0.5175	0.4868	0.4722	544.78	528.57	534.53	684	73.9	6.35
Q9UKY7-2	Isoform 2 of Protein CDV3 homolog OS=Homo sapiens GN=CDV3 - [CDV3_HUMAN]	0.5399	2	5	5	28	55573	1.123	1.067	1.125	1.176	3	3	3	6	12	10	0.3756	0.4178	0.2817	13.8	19.97	30.25	213	22.1	5.81
P0C0S5	Histone H2A.Z OS=Homo sapiens GN=H2AFZ PE=1 SV=2 - [H2AZ_HUMAN]	0.5391	4	4	5	22	3015	1.651	0.669	0.846	1.779	5	4	3	10	6	6	0.5391	0.4844	0.375	25.78	17.85	18.09	128	13.5	10.58
P24752	Acetyl-CoA acetyltransferase, mitochondrial OS=Homo sapiens GN=ACAT1 PE=1 SV=1 - [THIL_HUMAN]	0.5386	1	22	22	212	38	1.023	0.942	1.074	1.109	22	21	22	79	63	70	0.5386	0.534	0.5386	256.56	195.62	220.4	427	45.2	8.85
Q96CX2	BTB/POZ domain-containing protein KCTD12 OS=Homo sapiens GN=KCTD12 PE=1 SV=1 - [KCD12_HUMAN]	0.5385	1	10	11	49	115207	1.307	1.055	0.902	0.985	9	8	7	20	14	15	0.4769	0.3723	0.3692	50.2	34.23	44.29	325	35.7	5.64
O43707	Alpha-actinin-4 OS=Homo sapiens GN=ACTN4 PE=1 SV=2 - [ACTN4_HUMAN]	0.5379	1	15	42	260	81	0.86	0.768	1.174	1.374	35	36	38	88	87	85	0.5104	0.4643	0.5038	286.66	259.31	271.24	911	104.8	5.44
	>sp|CAH2_HUMAN|	0.5367	2	13	13	117		1.124	0.867	1.121	1.586	13	12	12	41	37	39	0.5367	0.4981	0.4981	116.11	99.73	114.43	259	29.1	7.4
Q04917	14-3-3 protein eta OS=Homo sapiens GN=YWHAH PE=1 SV=4 - [1433F_HUMAN]	0.5366	1	13	16	215	7533	0.968	0.881	1.16	1.335	16	15	14	76	71	68	0.5366	0.4959	0.4919	209.59	190.29	194.77	246	28.2	4.84
O14745	Na(+)/H(+) exchange regulatory cofactor NHE-RF1 OS=Homo sapiens GN=SLC9A3R1 PE=1 SV=4 - [NHRF1_HUMAN]	0.5363	1	12	12	62	9368	1.01	0.971	1.114	1.049	11	11	9	20	21	21	0.4972	0.5	0.3855	46.43	55.54	49.02	358	38.8	5.77
P54652	Heat shock-related 70 kDa protein 2 OS=Homo sapiens GN=HSPA2 PE=1 SV=1 - [HSP72_HUMAN]	0.5352	1	18	29	327	3306	1.274	0.984	1.29	1.45	28	25	23	119	110	98	0.5274	0.4789	0.3631	342.98	304.8	275.77	639	70	5.74
E7EPD0	Target of Myb protein 1 OS=Homo sapiens GN=TOM1 PE=4 SV=1 - [E7EPD0_HUMAN]	0.5352	5	14	14	71		0.831	1.181	1.453	0.767	13	13	12	27	22	22	0.5044	0.533	0.5022	72.84	60.08	68.4	454	49.6	5.01
Q9NRV9	Heme-binding protein 1 OS=Homo sapiens GN=HEBP1 PE=1 SV=1 - [HEBP1_HUMAN]	0.5344	1	8	8	28	50865	1.166	0.951	0.785	0.981	5	7	7	6	9	13	0.3545	0.4444	0.4974	19.18	21.15	36.26	189	21.1	5.8
P11137-3	Isoform 3 of Microtubule-associated protein 2 OS=Homo sapiens GN=MAP2 - [MAP2_HUMAN]	0.5337	2	57	80	635	4133	0.758	1.092	1.158	0.862	68	66	71	209	209	217	0.4635	0.4619	0.4942	642.42	602.63	632.02	1823	199	4.91
Q06830	Peroxiredoxin-1 OS=Homo sapiens GN=PRDX1 PE=1 SV=1 - [PRDX1_HUMAN]	0.5327	1	12	16	164	5052	1.461	0.92	1.021	1.62	14	14	14	58	56	50	0.5276	0.4975	0.4975	164.22	150.09	144.84	199	22.1	8.13
P50395	Rab GDP dissociation inhibitor beta OS=Homo sapiens GN=GDI2 PE=1 SV=2 - [GDIB_HUMAN]	0.5326	2	13	21	260	2665	1.085	1.047	1.041	1.025	20	20	20	83	89	88	0.5124	0.5034	0.5034	225.58	218.52	227.6	445	50.6	6.47
P06744	Glucose-6-phosphate isomerase OS=Homo sapiens GN=GPI PE=1 SV=4 - [G6PI_HUMAN]	0.5323	1	24	24	425	2821	1.006	1.01	1.163	1.191	22	24	22	139	139	147	0.5179	0.5323	0.4982	442.21	408.91	446.39	558	63.1	8.32
P54920	Alpha-soluble NSF attachment protein OS=Homo sapiens GN=NAPA PE=1 SV=3 - [SNAA_HUMAN]	0.5322	1	12	16	99	8775	1.032	0.949	0.967	1.091	16	14	14	43	26	30	0.5322	0.4814	0.4814	146.06	91.27	104.14	295	33.2	5.36
H0YAX3	39S ribosomal protein L13, mitochondrial (Fragment) OS=Homo sapiens GN=MRPL13 PE=4 SV=1 - [H0YAX3_HUMAN]	0.5319	3	2	2	4		0.8	1.117		0.71	1	2	1	1	2	1	0.3191	0.5319	0.2128	3.59	4.18	2.08	47	5.8	4.65
	>sp|CAH1_HUMAN|	0.5308	2	11	11	136		0.508	0.701	1.444	1.078	9	8	8	46	45	45	0.4769	0.4615	0.4269	133.2	102.55	125.03	260	28.7	7.12
P07900	Heat shock protein HSP 90-alpha OS=Homo sapiens GN=HSP90AA1 PE=1 SV=5 - [HS90A_HUMAN]	0.5301	4	25	44	738	3320	1.096	0.922	1.052	1.103	42	39	40	264	238	236	0.5205	0.5068	0.4973	765.86	682.21	673.87	732	84.6	5.02
Q9H4M9	EH domain-containing protein 1 OS=Homo sapiens GN=EHD1 PE=1 SV=2 - [EHD1_HUMAN]	0.53	2	10	22	76	10938	1.155	0.834	0.971	1.366	20	17	18	27	24	25	0.5131	0.4363	0.4382	68.05	64.79	63.31	534	60.6	6.83
Q9UM19	Hippocalcin-like protein 4 OS=Homo sapiens GN=HPCAL4 PE=2 SV=3 - [HPCL4_HUMAN]	0.5288	2	6	9	59	51440	0.956	0.905		0.899	6	7	6	15	23	21	0.3822	0.4188	0.3455	43.87	58.83	55.97	191	22.2	4.89
P53680-2	Isoform 2 of AP-2 complex subunit sigma OS=Homo sapiens GN=AP2S1 - [AP2S1_HUMAN]	0.5288	2	6	6	39	1175	0.894	0.973	0.977	0.878	4	4	6	12	12	15	0.4615	0.4615	0.5288	34.02	30.47	37.32	104	12.4	5.85
P18085	ADP-ribosylation factor 4 OS=Homo sapiens GN=ARF4 PE=1 SV=3 - [ARF4_HUMAN]	0.5278	2	4	7	49	378	1.28	0.764	0.826	1.403	7	6	7	17	15	17	0.5278	0.4444	0.5278	48.38	39.9	45.41	180	20.5	7.14
P36543	V-type proton ATPase subunit E 1 OS=Homo sapiens GN=ATP6V1E1 PE=1 SV=1 - [VATE1_HUMAN]	0.5265	1	13	13	127	529	0.834	0.997	1.186	0.775	11	11	11	40	44	43	0.4912	0.4867	0.4823	115.79	100.15	115.18	226	26.1	8
P04632	Calpain small subunit 1 OS=Homo sapiens GN=CAPNS1 PE=1 SV=1 - [CPNS1_HUMAN]	0.5261	1	7	8	35	826	1.521	0.961	0.979	1.614	7	6	7	10	11	14	0.5	0.4739	0.5224	27.97	26.89	35.32	268	28.3	5.2
F5H857	Phosphoglucomutase-1 OS=Homo sapiens GN=PGM1 PE=3 SV=1 - [F5H857_HUMAN]	0.526	2	21	21	129		1.307	0.934	0.948	1.366	19	17	19	44	39	46	0.5019	0.4442	0.4944	142.83	110.8	141.88	538	58.7	5.95
Q9H4G4	Golgi-associated plant pathogenesis-related protein 1 OS=Homo sapiens GN=GLIPR2 PE=1 SV=3 - [GAPR1_HUMAN]	0.526	1	5	5	35	152007	1.091	1.054	0.928	1.018	4	5	5	11	11	13	0.3831	0.526	0.526	30.15	28.73	27.19	154	17.2	9.41
B3KQT9	Protein disulfide-isomerase A3 OS=Homo sapiens GN=PDIA3 PE=2 SV=1 - [B3KQT9_HUMAN]	0.525	3	15	17	115	2923	0.972	0.964	0.951	1.124	13	14	14	36	38	41	0.3896	0.4396	0.4125	109.9	109.55	112.39	480	54.1	7.21
B4DJA5	Ras-related protein Rab-5A OS=Homo sapiens GN=RAB5A PE=2 SV=1 - [B4DJA5_HUMAN]	0.5224	2	5	7	49	5868	1.289	0.848	0.759	1.082	7	5	6	21	14	14	0.5224	0.398	0.4677	44.85	31.8	38.98	201	22.2	8.82
P61086	Ubiquitin-conjugating enzyme E2 K OS=Homo sapiens GN=UBE2K PE=1 SV=3 - [UBE2K_HUMAN]	0.52	2	7	7	20	3093	0.947	0.88	1.128	1.156	5	6	4	7	8	5	0.35	0.445	0.295	18.36	18.18	17.97	200	22.4	5.44
P06396	Gelsolin OS=Homo sapiens GN=GSN PE=1 SV=1 - [GELS_HUMAN]	0.5192	1	25	25	468	2934	1.237	0.946	1.101	1.392	21	20	22	147	157	164	0.4668	0.4412	0.5038	418.27	430.58	453.3	782	85.6	6.28
F6U1T9	Calcineurin subunit B type 1 OS=Homo sapiens GN=PPP3R1 PE=4 SV=1 - [F6U1T9_HUMAN]	0.5188	4	6	6	112		1.133	0.64	1.128	1.965	6	6	6	37	37	38	0.5188	0.5188	0.5188	139.59	132.88	126.39	160	18.2	4.92
B7Z4V2	Stress-70 protein, mitochondrial OS=Homo sapiens GN=HSPA9 PE=2 SV=1 - [B7Z4V2_HUMAN]	0.5173	2	26	26	348	3313	0.862	0.837	1.039	0.929	26	25	25	123	108	117	0.5173	0.5113	0.5113	401.44	335.42	361.16	665	72.4	5.94
H0YAI6	WD repeat-containing protein 41 (Fragment) OS=Homo sapiens GN=WDR41 PE=4 SV=1 - [H0YAI6_HUMAN]	0.5167	12	2	2	11		0.83	0.965	0.96	0.843	2	1	2	3	5	3	0.5167	0.3667	0.5167	6.46	10.42	9.84	60	6.9	6.52
P08238	Heat shock protein HSP 90-beta OS=Homo sapiens GN=HSP90AB1 PE=1 SV=4 - [HS90B_HUMAN]	0.5166	2	24	44	777	3326	1.024	0.826	0.989	1.199	41	40	40	277	251	249	0.5069	0.5166	0.4972	796.04	701.93	714	724	83.2	5.03
P48047	ATP synthase subunit O, mitochondrial OS=Homo sapiens GN=ATP5O PE=1 SV=1 - [ATPO_HUMAN]	0.5164	1	11	11	122	539	0.736	1.173	1.136	0.716	9	9	10	40	38	44	0.507	0.4554	0.4648	132.69	113.96	132.12	213	23.3	9.96
P46459	Vesicle-fusing ATPase OS=Homo sapiens GN=NSF PE=1 SV=3 - [NSF_HUMAN]	0.5161	1	38	38	405	4905	0.843	0.882	1.336	1.25	35	33	34	135	136	134	0.5134	0.4933	0.4597	355.21	350.71	348.19	744	82.5	6.95
A8MUB1	Tubulin alpha-4A chain OS=Homo sapiens GN=TUBA4A PE=2 SV=1 - [A8MUB1_HUMAN]	0.515	3	3	25	1346	7277	0.724	0.945	1.456	1.133	25	24	23	484	418	444	0.515	0.5127	0.5127	1286.76	1098.61	1150.58	433	48.3	5.01
E7EPK1	Septin-7 OS=Homo sapiens GN=SEPT7 PE=3 SV=1 - [E7EPK1_HUMAN]	0.5138	4	26	28	366		1.042	0.851	0.954	1.101	25	24	26	129	117	120	0.4656	0.4541	0.4794	344.48	315.43	323.56	436	50.5	8.63
P35611-2	Isoform 2 of Alpha-adducin OS=Homo sapiens GN=ADD1 - [ADDA_HUMAN]	0.5135	6	23	24	194	118	1.129	1.128	1.002	0.951	22	22	21	66	62	66	0.4311	0.4675	0.3819	189.25	147.94	175.81	631	69.9	6.46
P20674	Cytochrome c oxidase subunit 5A, mitochondrial OS=Homo sapiens GN=COX5A PE=1 SV=2 - [COX5A_HUMAN]	0.5133	1	8	8	108	9377	0.808	1.663	0.802	0.478	8	6	6	38	35	35	0.5133	0.5133	0.5133	113.96	101.32	98.56	150	16.8	6.79
Q9BT78	COP9 signalosome complex subunit 4 OS=Homo sapiens GN=COPS4 PE=1 SV=1 - [CSN4_HUMAN]	0.5123	2	14	14	96	51138	0.927	0.965	1.083	1.02	13	13	10	33	33	30	0.4778	0.4828	0.3941	97.97	91.05	88.93	406	46.2	5.83
Q00610-2	Isoform 2 of Clathrin heavy chain 1 OS=Homo sapiens GN=CLTC - [CLH1_HUMAN]	0.5113	2	79	79	1007	1213	0.832	1.036	1.123	0.906	75	67	69	342	342	323	0.4948	0.4686	0.4649	1017.77	930	932.62	1639	187.8	5.69
Q9UJZ1	Stomatin-like protein 2 OS=Homo sapiens GN=STOML2 PE=1 SV=1 - [STML2_HUMAN]	0.5112	1	14	14	61	30968	0.827	1.207	0.969	0.758	11	13	14	22	19	20	0.3371	0.4298	0.5112	64.76	54.08	53.98	356	38.5	7.39
O43301	Heat shock 70 kDa protein 12A OS=Homo sapiens GN=HSPA12A PE=1 SV=2 - [HS12A_HUMAN]	0.5111	1	34	37	296	259217	0.861	0.84	1.144	1.148	34	32	34	101	92	103	0.4963	0.4815	0.5037	293.17	256.53	284.22	675	74.9	6.77
P07195	L-lactate dehydrogenase B chain OS=Homo sapiens GN=LDHB PE=1 SV=2 - [LDHB_HUMAN]	0.509	1	18	19	297	3945	1.138	1.017	1.15	1.31	19	18	18	105	91	101	0.509	0.482	0.482	313.55	269.14	294.53	334	36.6	6.05
P19105	Myosin regulatory light chain 12A OS=Homo sapiens GN=MYL12A PE=1 SV=2 - [ML12A_HUMAN]	0.5088	2	3	7	35	10627	1.142	0.691	0.805	1.417	7	6	7	10	13	12	0.5088	0.4035	0.5088	33.43	42.04	39.99	171	19.8	4.81
P35080	Profilin-2 OS=Homo sapiens GN=PFN2 PE=1 SV=3 - [PROF2_HUMAN]	0.5071	1	2	6	53	5217	0.681	1.062	1.512	0.9	6	5	5	17	16	20	0.5071	0.3929	0.3929	51.1	46.11	59.03	140	15	6.99
O94811	Tubulin polymerization-promoting protein OS=Homo sapiens GN=TPPP PE=1 SV=1 - [TPPP_HUMAN]	0.5068	1	14	14	242	11076	0.883	0.988	0.942	0.92	14	13	13	80	84	78	0.5068	0.4658	0.4703	295.67	302.42	280.5	219	23.7	9.44
P42765	3-ketoacyl-CoA thiolase, mitochondrial OS=Homo sapiens GN=ACAA2 PE=1 SV=2 - [THIM_HUMAN]	0.5063	1	12	12	110	10449	1.098	0.928	1.041	1.202	12	11	11	39	37	34	0.5063	0.5038	0.5038	121.33	116.38	116.6	397	41.9	8.09
B4DJV2	Citrate synthase OS=Homo sapiens GN=CS PE=2 SV=1 - [B4DJV2_HUMAN]	0.5055	2	15	17	289	1431	0.83	1.065	1.257	1.004	16	11	12	97	98	94	0.4834	0.3687	0.4194	309.09	247.51	276.34	453	50.4	7.9
Q15181	Inorganic pyrophosphatase OS=Homo sapiens GN=PPA1 PE=1 SV=2 - [IPYR_HUMAN]	0.5052	1	11	12	51	5464	0.867	1.011	1.031	0.908	10	10	10	18	18	15	0.4464	0.5017	0.4706	52.09	46.37	43.46	289	32.6	5.86
P14621	Acylphosphatase-2 OS=Homo sapiens GN=ACYP2 PE=1 SV=2 - [ACYP2_HUMAN]	0.5051	1	6	6	20	98	0.979	0.928	1.028	1.132	4	6	5	6	7	7	0.4646	0.5051	0.5051	17.28	9.44	15.56	99	11.1	9.5
P61026	Ras-related protein Rab-10 OS=Homo sapiens GN=RAB10 PE=1 SV=1 - [RAB10_HUMAN]	0.505	2	7	11	133	10890	1.032	1.069	0.873	0.828	8	9	10	41	45	47	0.35	0.47	0.5	111.93	116.04	121.04	200	22.5	8.38
Q9H0Q0	Protein FAM49A OS=Homo sapiens GN=FAM49A PE=1 SV=1 - [FA49A_HUMAN]	0.5046	1	10	12	52	81553	1.019	1.095	1.007	0.93	9	8	7	17	18	17	0.3994	0.3189	0.2817	53.01	50.86	42.95	323	37.3	6.01
G3V1D1	Ferritin OS=Homo sapiens GN=FTH1 PE=3 SV=1 - [G3V1D1_HUMAN]	0.5044	3	9	9	103	2495	0.871	1.256	1.226	1.001	9	9	8	34	35	34	0.5044	0.5044	0.5044	84.73	85.81	89.77	113	12.9	5.3
Q15819	Ubiquitin-conjugating enzyme E2 variant 2 OS=Homo sapiens GN=UBE2V2 PE=1 SV=4 - [UB2V2_HUMAN]	0.5034	1	3	6	46	7336	1.053	0.993	1.34	1.143	5	6	6	16	13	17	0.3586	0.5034	0.5034	39.29	29.71	43.6	145	16.4	8.09
C9JUE0	Protein TFG (Fragment) OS=Homo sapiens GN=TFG PE=4 SV=1 - [C9JUE0_HUMAN]	0.5032	5	6	6	31		0.94	1.038	1.253	1.086	5	5	6	12	9	10	0.4904	0.4904	0.5032	30	19.65	21.87	157	17.7	5.05
O75306	NADH dehydrogenase [ubiquinone] iron-sulfur protein 2, mitochondrial OS=Homo sapiens GN=NDUFS2 PE=1 SV=2 - [NDUS2_HUMAN]	0.5032	1	18	18	146	4720	0.887	0.997	1.059	0.907	15	17	18	53	50	43	0.4924	0.5032	0.5032	123.56	103.7	98.27	463	52.5	7.55
Q9UI15	Transgelin-3 OS=Homo sapiens GN=TAGLN3 PE=1 SV=2 - [TAGL3_HUMAN]	0.5025	2	9	9	85	29114	0.661	0.813	1.338	1.126	9	6	8	32	27	26	0.5025	0.3317	0.4422	91.68	71.32	79.89	199	22.5	7.33
B4E022	Transketolase OS=Homo sapiens GN=TKT PE=2 SV=1 - [B4E022_HUMAN]	0.5017	3	23	23	213	7086	1.131	1.053	1.085	1.266	21	22	20	67	78	68	0.4861	0.5	0.4809	201.69	203.92	205.11	576	62.8	7.52
Q99623	Prohibitin-2 OS=Homo sapiens GN=PHB2 PE=1 SV=2 - [PHB2_HUMAN]	0.5017	1	12	12	95	11331	0.848	1.068	1.003	0.836	12	11	11	31	30	34	0.5017	0.4749	0.4749	96.8	80.31	95.51	299	33.3	9.83
P30044-2	Isoform Cytoplasmic+peroxisomal of Peroxiredoxin-5, mitochondrial OS=Homo sapiens GN=PRDX5 - [PRDX5_HUMAN]	0.5	2	10	10	192	25824	0.783	1.044	1.36	1.014	10	9	9	68	62	62	0.5	0.5	0.5	207.99	157.04	176.88	162	17	7.24
E9PPD9	Band 4.1-like protein 2 OS=Homo sapiens GN=EPB41L2 PE=4 SV=1 - [E9PPD9_HUMAN]	0.4988	3	30	31	226	2037	1.581	1.078	1.004	1.422	25	24	25	74	76	76	0.4131	0.4225	0.4589	192.56	192.01	194.05	852	95.5	5.77
Q86TX2	Acyl-coenzyme A thioesterase 1 OS=Homo sapiens GN=ACOT1 PE=1 SV=1 - [ACOT1_HUMAN]	0.4988	2	12	12	60	641371	1.253	1.148	0.783	0.879	10	9	10	20	20	20	0.3729	0.3848	0.4418	58.12	57.09	58.4	421	46.2	7.34
O75746	Calcium-binding mitochondrial carrier protein Aralar1 OS=Homo sapiens GN=SLC25A12 PE=1 SV=2 - [CMC1_HUMAN]	0.4985	1	24	27	201	8604	0.846	1.101	1.134	0.838	26	26	24	67	67	67	0.4985	0.4838	0.4956	223.81	198.3	206.13	678	74.7	8.38
P28331-4	Isoform 4 of NADH-ubiquinone oxidoreductase 75 kDa subunit, mitochondrial OS=Homo sapiens GN=NDUFS1 - [NDUS1_HUMAN]	0.4985	4	24	24	273	4719	0.829	1.071	1.026	0.799	23	23	22	92	90	91	0.4806	0.497	0.4791	299.37	288.57	284.4	670	73.5	5.87
P49419-2	Isoform 2 of Alpha-aminoadipic semialdehyde dehydrogenase OS=Homo sapiens GN=ALDH7A1 - [AL7A1_HUMAN]	0.4971	1	18	18	114	501	1.247	1.14	0.996	1.109	17	16	18	42	36	36	0.4971	0.4677	0.4971	125.14	104.63	97.12	511	55.3	6.86
P40926	Malate dehydrogenase, mitochondrial OS=Homo sapiens GN=MDH2 PE=1 SV=3 - [MDHM_HUMAN]	0.497	7	17	17	368	4191	0.822	1.142	1.133	0.828	15	15	17	126	116	126	0.4763	0.4793	0.497	421.65	383.61	411.11	338	35.5	8.68
P09493	Tropomyosin alpha-1 chain OS=Homo sapiens GN=TPM1 PE=1 SV=2 - [TPM1_HUMAN]	0.4965	2	3	17	134	7168	0.926	1.047	1	0.835	17	13	14	46	44	44	0.4965	0.3944	0.419	147.32	136.73	140.23	284	32.7	4.74
O14531	Dihydropyrimidinase-related protein 4 OS=Homo sapiens GN=DPYSL4 PE=1 SV=2 - [DPYL4_HUMAN]	0.4948	1	18	18	106	10570	0.773	0.943	1.233	1.057	15	13	16	34	34	38	0.4633	0.3566	0.4476	105.31	114.54	128.96	572	61.8	7.09
P07954-2	Isoform Cytoplasmic of Fumarate hydratase, mitochondrial OS=Homo sapiens GN=FH - [FUMH_HUMAN]	0.4946	2	14	14	106		0.91	0.658	1.114	1.767	13	11	10	35	36	35	0.4497	0.4069	0.3619	108.34	110.78	106.8	467	50.2	7.4
Q2VPS2	Syntaxin 1B alternative isoform deltaTM OS=Homo sapiens GN=STX1B PE=2 SV=1 - [Q2VPS2_HUMAN]	0.4946	2	14	15	229	112755	0.71	0.866	1.545	1.274	15	14	14	76	76	77	0.4946	0.4693	0.4513	211.44	205.51	216.09	277	31.8	5.24
Q14240	Eukaryotic initiation factor 4A-II OS=Homo sapiens GN=EIF4A2 PE=1 SV=2 - [IF4A2_HUMAN]	0.4939	2	10	16	102	1974	1.109	0.638	0.896	1.663	15	13	14	40	34	28	0.4693	0.3735	0.398	99.01	77.85	74.24	407	46.4	5.48
B7Z242	Amine oxidase [flavin-containing] B OS=Homo sapiens GN=MAOB PE=2 SV=1 - [B7Z242_HUMAN]	0.4921	2	17	19	279	4129	1.681	1.14	0.846	1.194	19	19	18	92	89	98	0.4921	0.4921	0.4881	246.2	225.45	243.33	504	57.2	7.52
P31942-3	Isoform 3 of Heterogeneous nuclear ribonucleoprotein H3 OS=Homo sapiens GN=HNRNPH3 - [HNRH3_HUMAN]	0.4916	3	8	8	78	3189	1.089	1.033	0.978	1.174	7	7	6	29	22	27	0.4242	0.4444	0.3771	62.39	61.13	64.83	297	31.5	7.31
Q99962	Endophilin-A1 OS=Homo sapiens GN=SH3GL2 PE=1 SV=1 - [SH3G2_HUMAN]	0.4915	1	13	16	183	6456	0.791	0.992	1.268	0.93	14	14	13	60	61	62	0.4574	0.4915	0.4801	209.05	200.44	200.27	352	39.9	5.45
Q15056-2	Isoform Short of Eukaryotic translation initiation factor 4H OS=Homo sapiens GN=EIF4H - [IF4H_HUMAN]	0.4912	2	8	8	45	7458	0.812	1.416	0.956	0.625	8	6	6	15	15	15	0.4912	0.364	0.4035	48.82	28.52	27.69	228	25.2	8.09
Q5T013	Putative hydroxypyruvate isomerase OS=Homo sapiens GN=HYI PE=2 SV=2 - [HYI_HUMAN]	0.491	1	7	7	19	81888	1.585	1.132	0.61	0.879	6	5	5	6	6	7	0.4043	0.3646	0.3646	20.3	17.4	23.86	277	30.4	5.5
P63208	S-phase kinase-associated protein 1 OS=Homo sapiens GN=SKP1 PE=1 SV=2 - [SKP1_HUMAN]	0.4908	1	8	8	74	6500	1.001	0.798	0.989	1.258	7	7	8	24	22	28	0.4847	0.4847	0.4908	72.9	64.59	83.7	163	18.6	4.54
P18859	ATP synthase-coupling factor 6, mitochondrial OS=Homo sapiens GN=ATP5J PE=1 SV=1 - [ATP5J_HUMAN]	0.4907	1	7	7	63	522	0.812	0.601	1.212	1.655	6	7	6	19	22	22	0.4907	0.4907	0.4907	55.18	58.61	64.77	108	12.6	9.52
Q9H0R4	Haloacid dehalogenase-like hydrolase domain-containing protein 2 OS=Homo sapiens GN=HDHD2 PE=1 SV=1 - [HDHD2_HUMAN]	0.4903	1	7	7	47	84064	1.096	1.148	1.046	0.99	6	6	5	16	16	15	0.39	0.4479	0.3475	54.41	53.87	48.3	259	28.5	6.24
P55072	Transitional endoplasmic reticulum ATPase OS=Homo sapiens GN=VCP PE=1 SV=4 - [TERA_HUMAN]	0.4901	1	40	40	310	7415	1.045	0.848	1.054	1.299	34	33	34	102	101	107	0.4442	0.4504	0.4653	290.76	248.61	265.45	806	89.3	5.26
C9J8H9	ATP synthase subunit f, mitochondrial OS=Homo sapiens GN=ATP5J2 PE=4 SV=1 - [C9J8H9_HUMAN]	0.4898	8	2	2	21	9551	0.776	0.978	1.019	0.808	2	2	2	7	7	7	0.4898	0.4898	0.4898	17.4	17.31	16.65	49	5.7	9.7
P47985	Cytochrome b-c1 complex subunit Rieske, mitochondrial OS=Homo sapiens GN=UQCRFS1 PE=1 SV=2 - [UCRI_HUMAN]	0.4891	1	12	12	102	7386	0.851	1.112	0.971	0.897	12	10	10	31	36	35	0.4891	0.4489	0.4489	91.49	75.09	92.28	274	29.6	8.32
P11177	Pyruvate dehydrogenase E1 component subunit beta, mitochondrial OS=Homo sapiens GN=PDHB PE=1 SV=3 - [ODPB_HUMAN]	0.4875	2	15	15	125	5162	0.794	1.039	1.121	0.891	14	11	12	45	41	39	0.4847	0.415	0.4178	135.07	104.18	112.91	359	39.2	6.65
P01112	GTPase HRas OS=Homo sapiens GN=HRAS PE=1 SV=1 - [RASH_HUMAN]	0.4868	1	5	8	58	3265	0.914	0.951	1.115	1.039	8	7	7	20	19	19	0.4868	0.4074	0.4074	48.91	55.71	42	189	21.3	5.31
P10114	Ras-related protein Rap-2a OS=Homo sapiens GN=RAP2A PE=1 SV=1 - [RAP2A_HUMAN]	0.4863	1	6	11	81	5911	0.847	0.966	1.141	1.026	10	9	8	31	25	25	0.4754	0.4699	0.4699	94.58	65.32	76.08	183	20.6	4.82
P05091	Aldehyde dehydrogenase, mitochondrial OS=Homo sapiens GN=ALDH2 PE=1 SV=2 - [ALDH2_HUMAN]	0.4855	1	22	23	243	217	1.023	1.045	0.883	0.858	21	22	23	86	72	85	0.4836	0.4855	0.4855	242.81	199.44	247.83	517	56.3	7.05
P11216	Glycogen phosphorylase, brain form OS=Homo sapiens GN=PYGB PE=1 SV=5 - [PYGB_HUMAN]	0.4852	1	36	43	399	5834	1.302	1.219	0.93	0.98	39	40	39	134	131	134	0.4745	0.4698	0.4591	408.04	392.78	395.96	843	96.6	6.86
Q9H2H8	Peptidyl-prolyl cis-trans isomerase-like 3 OS=Homo sapiens GN=PPIL3 PE=1 SV=1 - [PPIL3_HUMAN]	0.4845	2	5	5	27	53938	1.133	1.09	0.808	0.839	5	5	4	9	9	9	0.4845	0.4845	0.4161	25.2	23.19	19.66	161	18.1	6.79
Q9H9B4	Sideroflexin-1 OS=Homo sapiens GN=SFXN1 PE=1 SV=4 - [SFXN1_HUMAN]	0.4845	1	12	12	76	94081	0.828	1.162	1.045	0.729	10	9	10	27	26	23	0.4534	0.3137	0.4814	80.59	71.11	62.03	322	35.6	9.07
Q9Y333	U6 snRNA-associated Sm-like protein LSm2 OS=Homo sapiens GN=LSM2 PE=1 SV=1 - [LSM2_HUMAN]	0.4842	1	3	3	10	57819	1.109	0.882	0.935	1.192	3	2	2	4	3	3	0.4842	0.4	0.2842	12.66	11.04	9.39	95	10.8	6.52
E9PM69	26S protease regulatory subunit 6A OS=Homo sapiens GN=PSMC3 PE=3 SV=1 - [E9PM69_HUMAN]	0.4836	2	15	15	74		1.198	0.898	0.992	1.297	13	11	14	26	21	27	0.4509	0.335	0.4534	75.35	52.96	62.04	397	44.3	5.05
Q99798	Aconitate hydratase, mitochondrial OS=Homo sapiens GN=ACO2 PE=1 SV=2 - [ACON_HUMAN]	0.4833	2	32	32	497	50	0.808	1.121	1.083	0.776	28	29	28	172	161	164	0.4372	0.4577	0.4513	518.8	461.5	478.01	780	85.4	7.61
O14548	Cytochrome c oxidase subunit 7A-related protein, mitochondrial OS=Homo sapiens GN=COX7A2L PE=1 SV=2 - [COX7R_HUMAN]	0.4825	1	3	3	10	9167	0.77	1.008	0.836	0.62	2	3	3	3	3	4	0.193	0.4825	0.4825	8	10.16	16.88	114	12.6	9.42
H7BYD0	NADH dehydrogenase [ubiquinone] 1 alpha subcomplex subunit 5 (Fragment) OS=Homo sapiens GN=NDUFA5 PE=4 SV=1 - [H7BYD0_HUMAN]	0.4821	3	4	4	57		0.578	0.924	1.603	1.049	4	4	4	20	18	19	0.4821	0.4821	0.4821	59.05	51.69	53.51	112	13.1	5.15
P17987	T-complex protein 1 subunit alpha OS=Homo sapiens GN=TCP1 PE=1 SV=1 - [TCPA_HUMAN]	0.482	1	15	16	112	6950	0.872	0.999	1.13	1.068	15	14	16	41	35	36	0.4712	0.4281	0.482	123.68	106.99	102.2	556	60.3	6.11
Q8N8N7	Prostaglandin reductase 2 OS=Homo sapiens GN=PTGR2 PE=1 SV=1 - [PTGR2_HUMAN]	0.4815	2	9	9	30	145482	1.513	1.203	0.94	1.133	8	7	7	10	10	10	0.4046	0.3048	0.3162	29.75	24.74	28.63	351	38.5	5.41
P30519	Heme oxygenase 2 OS=Homo sapiens GN=HMOX2 PE=1 SV=2 - [HMOX2_HUMAN]	0.481	1	11	11	70	3163	0.829	0.973	1.309	1.094	11	10	9	27	21	22	0.481	0.4241	0.3671	75.59	61.07	79.19	316	36	5.41
Q13153	Serine/threonine-protein kinase PAK 1 OS=Homo sapiens GN=PAK1 PE=1 SV=2 - [PAK1_HUMAN]	0.4807	1	13	18	144	5058	0.724	0.912	1.097	0.92	16	16	15	48	46	50	0.3927	0.3945	0.345	138.38	142.98	140.32	545	60.6	5.76
O95336	6-phosphogluconolactonase OS=Homo sapiens GN=PGLS PE=1 SV=2 - [6PGL_HUMAN]	0.4806	1	8	8	86	25796	1.194	1.134	0.832	0.961	8	8	7	30	28	28	0.4806	0.4806	0.438	87.24	80.63	85.05	258	27.5	6.05
P22061	Protein-L-isoaspartate(D-aspartate) O-methyltransferase OS=Homo sapiens GN=PCMT1 PE=1 SV=4 - [PIMT_HUMAN]	0.4802	3	6	8	91	5110	1.249	0.593	0.838	1.702	8	8	6	31	30	30	0.4802	0.4802	0.4053	79.45	82.39	79.77	227	24.6	7.21
G5E939	Discs, large homolog 4 (Drosophila), isoform CRA_e OS=Homo sapiens GN=DLG4 PE=4 SV=1 - [G5E939_HUMAN]	0.4785	5	22	24	133	1742	0.559	1.015	1.602	0.873	19	20	15	42	51	40	0.4258	0.4286	0.3828	145.02	148.66	131.31	721	80.1	5.94
P35612	Beta-adducin OS=Homo sapiens GN=ADD2 PE=1 SV=3 - [ADDB_HUMAN]	0.478	1	24	25	163	119	0.866	0.931	1.032	0.99	18	21	22	57	55	51	0.4504	0.4628	0.4518	135.72	142.28	131.38	726	80.8	5.92
O75914-2	Isoform 2 of Serine/threonine-protein kinase PAK 3 OS=Homo sapiens GN=PAK3 - [PAK3_HUMAN]	0.4761	4	8	16	63	5063				0.564	11	13	11	21	21	21	0.3088	0.3934	0.3401	61.09	55.35	56.22	544	60.7	5.52
P52758	Ribonuclease UK114 OS=Homo sapiens GN=HRSP12 PE=1 SV=1 - [UK114_HUMAN]	0.4745	1	5	5	71	10247	0.89	1	1.11	1.012	5	5	5	26	22	23	0.4745	0.4745	0.4745	75.38	59.12	63.38	137	14.5	8.68
Q8N3V7-3	Isoform 3 of Synaptopodin OS=Homo sapiens GN=SYNPO - [SYNPO_HUMAN]	0.4745	3	18	18	70	11346	0.414	0.793	1.537	0.799	13	12	15	23	23	24	0.3489	0.365	0.3752	68.04	64.55	67.96	685	73.6	9.33
O14994	Synapsin-3 OS=Homo sapiens GN=SYN3 PE=1 SV=2 - [SYN3_HUMAN]	0.4741	1	15	16	99	8224	0.83	0.968	1.395	1.149	12	13	15	31	31	37	0.3552	0.3828	0.4741	87.68	79.14	83.67	580	63.3	9.39
Q9UN36-2	Isoform 2 of Protein NDRG2 OS=Homo sapiens GN=NDRG2 - [NDRG2_HUMAN]	0.4734	2	12	12	137	57447	0.941	1.179	1.027	0.719	11	11	12	47	37	53	0.3866	0.4566	0.4734	117.72	88.35	128.59	357	39.3	5.38
P09471	Guanine nucleotide-binding protein G(o) subunit alpha OS=Homo sapiens GN=GNAO1 PE=1 SV=4 - [GNAO_HUMAN]	0.4718	1	16	19	655	2775	0.998	1.073	0.962	0.879	17	17	15	231	215	209	0.4718	0.435	0.4266	602.34	563.12	568.42	354	40	5.53
Q96DE0	U8 snoRNA-decapping enzyme OS=Homo sapiens GN=NUDT16 PE=1 SV=2 - [NUD16_HUMAN]	0.4718	2	6	7	23	131870	0.961	1.187	1.215	1.049	7	6	6	7	8	8	0.4718	0.4718	0.359	17.65	20.97	16.78	195	21.3	6.89
E9PQ56	Poly(U)-binding-splicing factor PUF60 (Fragment) OS=Homo sapiens GN=PUF60 PE=4 SV=1 - [E9PQ56_HUMAN]	0.4706	8	8	8	32		1.165	0.909	0.904	1.163	6	6	6	10	11	11	0.3591	0.3591	0.3932	34.44	33.05	36.23	323	34.5	8.59
Q02790	Peptidyl-prolyl cis-trans isomerase FKBP4 OS=Homo sapiens GN=FKBP4 PE=1 SV=3 - [FKBP4_HUMAN]	0.4706	1	14	14	55	2288	0.984	0.81	1.218	1.392	9	12	9	17	20	18	0.366	0.3965	0.3377	46.83	46.78	50.77	459	51.8	5.43
Q99584	Protein S100-A13 OS=Homo sapiens GN=S100A13 PE=1 SV=1 - [S10AD_HUMAN]	0.4694	1	6	6	37	6284	1.194	0.734	1.09	1.657	5	5	6	12	13	12	0.3878	0.3878	0.4694	34.87	33.56	34.9	98	11.5	6.16
Q15435	Protein phosphatase 1 regulatory subunit 7 OS=Homo sapiens GN=PPP1R7 PE=1 SV=1 - [PP1R7_HUMAN]	0.4694	1	13	13	68	5510	0.849	1.002	1.031	0.923	12	11	11	26	22	20	0.4083	0.4417	0.4417	93.26	75.8	71.21	360	41.5	4.91
P61601	Neurocalcin-delta OS=Homo sapiens GN=NCALD PE=2 SV=2 - [NCALD_HUMAN]	0.4663	1	6	7	27	83988	0.666	0.849	1.187	0.952	7	4	6	11	7	9	0.4663	0.3005	0.399	29.34	20.38	25.18	193	22.2	5.35
Q15149-3	Isoform 3 of Plectin OS=Homo sapiens GN=PLEC - [PLEC_HUMAN]	0.4656	1	2	194	1228		1.536	1.005	0.805	1.116	172	160	164	433	393	402	0.435	0.4263	0.4298	1285.78	1099.44	1149.4	4570	517.7	5.74
Q2YDC2	HCG1985580, isoform CRA_f OS=Homo sapiens GN=PDCD6 PE=2 SV=1 - [Q2YDC2_HUMAN]	0.4656	2	6	6	52	10016	0.954	1.099	1.154	0.997	6	6	6	19	19	14	0.4656	0.4656	0.4656	64.18	53.68	48.38	189	21.7	5.4
Q9Y2J2	Band 4.1-like protein 3 OS=Homo sapiens GN=EPB41L3 PE=1 SV=2 - [E41L3_HUMAN]	0.4655	1	5	45	449	23136	0.963	0.938	0.879	0.899	41	39	40	167	141	141	0.4278	0.4094	0.4342	516.77	431.72	432.45	1087	120.6	5.19
B7Z686	Neuronal-specific septin-3 OS=Homo sapiens GN=SEPT3 PE=2 SV=1 - [B7Z686_HUMAN]	0.465	2	13	13	61	55964	0.724	1.13	1.452	0.886	10	12	12	18	19	24	0.3636	0.4196	0.458	51.89	48.37	59.95	286	33	6.62
Q9NY65-2	Isoform 2 of Tubulin alpha-8 chain OS=Homo sapiens GN=TUBA8 - [TBA8_HUMAN]	0.4648	2	1	17	981	51807			1.577	0.902	17	15	15	356	302	323	0.4648	0.4439	0.4439	968.05	804.53	839.46	383	42.9	5.08
P53999	Activated RNA polymerase II transcriptional coactivator p15 OS=Homo sapiens GN=SUB1 PE=1 SV=3 - [TCP4_HUMAN]	0.4646	1	8	8	43	10923	1.197	0.738	0.981	1.414	8	7	6	17	13	13	0.4646	0.378	0.378	45.66	35.62	40.54	127	14.4	9.6
P35080-2	Isoform IIb of Profilin-2 OS=Homo sapiens GN=PFN2 - [PROF2_HUMAN]	0.4643	4	1	5	30	5217	1.928	1.208	0.728	1.139	5	4		16	14		0.4643	0.35		49.28	42.38		140	15.1	6.1
E5RIW3	Tubulin-specific chaperone A OS=Homo sapiens GN=TBCA PE=4 SV=1 - [E5RIW3_HUMAN]	0.4643	3	5	5	18		0.958	1.199	1.152	0.842	3	5	3	6	7	5	0.25	0.4643	0.25	14.55	16.48	11.46	84	10.1	4.63
Q03252	Lamin-B2 OS=Homo sapiens GN=LMNB2 PE=1 SV=3 - [LMNB2_HUMAN]	0.4633	1	19	21	100	84823	1.102	1.124	0.923	0.943	17	18	19	35	31	34	0.3733	0.4033	0.4217	86.83	83.11	91.17	600	67.6	5.35
Q99426	Tubulin-folding cofactor B OS=Homo sapiens GN=TBCB PE=1 SV=2 - [TBCB_HUMAN]	0.4631	1	9	9	54	1155	1.469	0.713	0.93	1.961	8	8	8	17	19	18	0.4631	0.4016	0.4016	46.05	53.94	52.53	244	27.3	5.15
Q8IXJ6-2	Isoform 2 of NAD-dependent protein deacetylase sirtuin-2 OS=Homo sapiens GN=SIRT2 - [SIR2_HUMAN]	0.4631	3	14	14	210	22933	1.165	0.92	1.195	1.583	13	13	12	72	66	72	0.4574	0.4318	0.4261	190.41	151.25	172.54	352	39.5	6.44
Q16774	Guanylate kinase OS=Homo sapiens GN=GUK1 PE=1 SV=2 - [KGUA_HUMAN]	0.4619	5	5	5	19	2987	0.898	0.693		1.54	3	4	5	6	5	8	0.3147	0.3503	0.4619	10.52	9.73	19.11	197	21.7	6.55
Q9UBW8	COP9 signalosome complex subunit 7a OS=Homo sapiens GN=COPS7A PE=1 SV=1 - [CSN7A_HUMAN]	0.4618	1	8	8	39	50813	1.023	0.962	0.958	1.04	6	8	7	10	14	15	0.4073	0.4618	0.4036	33.1	36.64	43.54	275	30.3	8.22
P13073	Cytochrome c oxidase subunit 4 isoform 1, mitochondrial OS=Homo sapiens GN=COX4I1 PE=1 SV=1 - [COX41_HUMAN]	0.4615	1	13	13	100	1327	0.867	0.679	0.987	1.287	12	10	10	36	32	32	0.4615	0.3491	0.4438	92.27	78.34	82.81	169	19.6	9.51
O43237	Cytoplasmic dynein 1 light intermediate chain 2 OS=Homo sapiens GN=DYNC1LI2 PE=1 SV=1 - [DC1L2_HUMAN]	0.4614	1	16	16	59	1783	0.988	1.022	1.161	1.025	12	10	13	20	18	21	0.378	0.2642	0.3841	56.19	43.21	55.31	492	54.1	6.38
O94925	Glutaminase kidney isoform, mitochondrial OS=Homo sapiens GN=GLS PE=1 SV=1 - [GLSK_HUMAN]	0.4604	1	26	26	183	2744	0.737	1.044	1.301	0.951	23	20	22	63	55	65	0.4574	0.4126	0.4499	205.71	182.29	199.05	669	73.4	7.77
O15400-2	Isoform 2 of Syntaxin-7 OS=Homo sapiens GN=STX7 - [STX7_HUMAN]	0.4603	2	7	7	29	8417	1.1	0.867	1.224	1.15	6	5	7	9	10	10	0.4017	0.3849	0.4603	30.25	25.63	28.61	239	27.4	5.12
P61018	Ras-related protein Rab-4B OS=Homo sapiens GN=RAB4B PE=1 SV=1 - [RAB4B_HUMAN]	0.4601	2	6	9	86	53916	0.918	1.017	1.015	0.885	8	8	9	25	30	31	0.446	0.446	0.4601	63.86	71.8	72.77	213	23.6	6.06
B1AHC9	X-ray repair complementing defective repair in Chinese hamster cells 6 (Ku autoantigen, 70kDa) OS=Homo sapiens GN=XRCC6 PE=4 SV=1 - [B1AHC9_HUMAN]	0.4597	3	21	21	69	2547	1.39	0.814	1.035	1.453	14	15	17	20	23	26	0.3506	0.3631	0.3685	64.58	65.61	70.08	559	64.2	9.28
P04080	Cystatin-B OS=Homo sapiens GN=CSTB PE=1 SV=2 - [CYTB_HUMAN]	0.4592	1	3	3	23	1476	1.161	1.151	1.228	1.239	3	3	3	7	7	9	0.4592	0.4592	0.4592	23.28	21.55	23.86	98	11.1	7.56
Q9Y3L5	Ras-related protein Rap-2c OS=Homo sapiens GN=RAP2C PE=1 SV=1 - [RAP2C_HUMAN]	0.459	1	2	7	48	57826	1.38	1.018	0.906	1.034	7	7	6	17	16	15	0.459	0.459	0.459	55.97	41.31	46.32	183	20.7	4.94
P61225	Ras-related protein Rap-2b OS=Homo sapiens GN=RAP2B PE=1 SV=1 - [RAP2B_HUMAN]	0.459	1	3	8	56	5912	1.23	0.984	0.829	0.979	8	7	7	20	18	18	0.459	0.4098	0.459	65.73	49.39	55.09	183	20.5	4.81
P63010	AP-2 complex subunit beta OS=Homo sapiens GN=AP2B1 PE=1 SV=1 - [AP2B1_HUMAN]	0.4589	2	24	33	297	163	0.87	1.002	1.142	0.951	30	28	29	103	100	94	0.445	0.3981	0.4002	300.17	268.95	260.21	937	104.5	5.38
Q9UIJ7	GTP:AMP phosphotransferase, mitochondrial OS=Homo sapiens GN=AK3 PE=1 SV=4 - [KAD3_HUMAN]	0.4581	1	8	8	37	50808	0.992	0.982	1.163	1.196	7	8	7	13	11	13	0.4097	0.4581	0.4097	39.05	31.75	35.77	227	25.5	9.16
A8MQ60	Uncharacterized protein OS=Homo sapiens GN=ATP6V1C1 PE=4 SV=1 - [A8MQ60_HUMAN]	0.456	2	12	12	55		0.86	0.94	1.188	1.036	10	8	9	18	19	18	0.3874	0.3434	0.3681	50.79	46.8	52.62	364	41.8	7.05
P67936	Tropomyosin alpha-4 chain OS=Homo sapiens GN=TPM4 PE=1 SV=3 - [TPM4_HUMAN]	0.4556	1	10	18	141	7171	1.002	0.721	1.025	1.363	18	17	17	46	48	47	0.4556	0.4476	0.4476	151.52	149.98	150.37	248	28.5	4.69
O14818	Proteasome subunit alpha type-7 OS=Homo sapiens GN=PSMA7 PE=1 SV=1 - [PSA7_HUMAN]	0.4556	1	8	8	36	5688	0.989	0.905	1.069	1.171	6	8	7	12	13	11	0.3427	0.4556	0.379	34.66	38.24	32.66	248	27.9	8.46
Q05639	Elongation factor 1-alpha 2 OS=Homo sapiens GN=EEF1A2 PE=1 SV=1 - [EF1A2_HUMAN]	0.4536	1	10	17	118	1917	0.619	1.243	1.731	0.858	14	14	14	38	39	41	0.4514	0.4536	0.3996	88.56	77.98	88.65	463	50.4	9.03
Q5T6W5	Heterogeneous nuclear ribonucleoprotein K OS=Homo sapiens GN=HNRNPK PE=2 SV=1 - [Q5T6W5_HUMAN]	0.4533	2	16	16	150	3190	1.296	0.864	1.337	1.738	15	14	13	51	52	47	0.4322	0.4065	0.4112	157.44	146.45	140.88	428	47.5	5.63
Q04837	Single-stranded DNA-binding protein, mitochondrial OS=Homo sapiens GN=SSBP1 PE=1 SV=1 - [SSBP_HUMAN]	0.4527	1	7	7	37	6742	1.011	0.881	1.322	1.518	7	5	5	13	12	12	0.4527	0.4122	0.4122	35.71	35.84	35.18	148	17.2	9.6
Q9H425	Uncharacterized protein C1orf198 OS=Homo sapiens GN=C1orf198 PE=1 SV=1 - [CA198_HUMAN]	0.4526	1	9	9	24	84886	1.408	1.39	1.09	0.989	6	6	7	9	7	8	0.3058	0.3394	0.3272	25.82	23.29	26.18	327	36.3	5.72
P11021	78 kDa glucose-regulated protein OS=Homo sapiens GN=HSPA5 PE=1 SV=2 - [GRP78_HUMAN]	0.4526	1	25	27	238	3309	1.001	0.86	1.084	1.219	24	24	23	88	72	78	0.445	0.4235	0.4358	275.75	220.25	242.73	654	72.3	5.16
P43304-2	Isoform 2 of Glycerol-3-phosphate dehydrogenase, mitochondrial OS=Homo sapiens GN=GPD2 - [GPDM_HUMAN]	0.4526	2	21	21	93		0.904	0.988	1.109	1.006	18	17	18	31	31	31	0.3993	0.3927	0.396	103.96	95.95	94.33	601	67.5	6.81
P62333	26S protease regulatory subunit 10B OS=Homo sapiens GN=PSMC6 PE=1 SV=1 - [PRS10_HUMAN]	0.4524	1	13	13	80	5706	0.835	1.101	1.097	0.85	12	13	12	26	27	27	0.4447	0.4524	0.4216	66.41	70.12	69.07	389	44.1	7.49
E7EWT5	Uncharacterized protein OS=Homo sapiens GN=CIRBP PE=4 SV=1 - [E7EWT5_HUMAN]	0.4519	3	4	4	31		1.313	1.073	0.79	0.925	4	4	4	11	9	11	0.4519	0.4519	0.4519	29.33	23.05	37.62	135	15.3	10.74
F5GXC8	Succinyl-CoA ligase [ADP-forming] subunit beta, mitochondrial OS=Homo sapiens GN=SUCLA2 PE=3 SV=1 - [F5GXC8_HUMAN]	0.4519	4	15	15	113	8803	0.766	1.079	1.246	0.904	11	13	11	38	40	35	0.3802	0.4173	0.3852	102.42	100.98	89.51	405	43.8	5.87
Q9Y2Q3	Glutathione S-transferase kappa 1 OS=Homo sapiens GN=GSTK1 PE=1 SV=3 - [GSTK1_HUMAN]	0.4513	1	7	7	31	373156	1.163	0.873	0.819	1.125	7	5	5	12	10	9	0.4513	0.292	0.292	39.58	29.72	30.95	226	25.5	8.41
O95168-2	Isoform 2 of NADH dehydrogenase [ubiquinone] 1 beta subcomplex subunit 4 OS=Homo sapiens GN=NDUFB4 - [NDUB4_HUMAN]	0.45	2	6	6	43	4710	0.894	1.039	0.714	0.645	5	5	5	17	12	14	0.45	0.3417	0.3417	46.71	31.85	40.07	120	14	9.8
P10606	Cytochrome c oxidase subunit 5B, mitochondrial OS=Homo sapiens GN=COX5B PE=1 SV=2 - [COX5B_HUMAN]	0.4496	1	8	8	143	1329	0.815	0.983	1.036	0.788	8	8	8	46	47	50	0.4496	0.4496	0.4496	98.51	113.22	116.44	129	13.7	8.81
H7C1U8	Apolipoprotein O (Fragment) OS=Homo sapiens GN=APOO PE=4 SV=1 - [H7C1U8_HUMAN]	0.4494	2	4	4	16		0.844	0.783	1.149	1.233	4	3	4	6	4	6	0.4494	0.2809	0.4494	19.92	9.77	17.04	178	20.1	8.62
F5GYU9	Pleckstrin homology domain-containing family B member 1 OS=Homo sapiens GN=PLEKHB1 PE=4 SV=1 - [F5GYU9_HUMAN]	0.4493	6	4	4	21		1.139	0.862	0.9	1.252	4	3	4	8	6	7	0.4493	0.3841	0.4493	21.71	16.9	21.02	138	15.1	6.76
E7EPA8	Protein disulfide-isomerase OS=Homo sapiens GN=P4HB PE=3 SV=2 - [E7EPA8_HUMAN]	0.4492	2	15	15	65		0.886	0.797	1.252	1.371	13	12	12	25	18	22	0.4228	0.378	0.3374	73.11	43.04	56.06	492	55.4	4.82
Q13404	Ubiquitin-conjugating enzyme E2 variant 1 OS=Homo sapiens GN=UBE2V1 PE=1 SV=2 - [UB2V1_HUMAN]	0.449	5	2	5	40	7335	0.991	1.002	0.899	0.893	4	4	5	12	13	15	0.3061	0.3878	0.449	25.6	28.13	31.8	147	16.5	7.93
Q9BPU6	Dihydropyrimidinase-related protein 5 OS=Homo sapiens GN=DPYSL5 PE=1 SV=1 - [DPYL5_HUMAN]	0.4486	1	20	20	103	56896	1.05	0.898	1.126	1.139	18	17	15	35	32	36	0.4362	0.4202	0.4255	109.12	104.76	116.98	564	61.4	7.2
B4DE60	Receptor expression-enhancing protein 2 OS=Homo sapiens GN=REEP2 PE=2 SV=1 - [B4DE60_HUMAN]	0.4486	3	5	5	16	51308	0.791	0.943	1.122	0.903	4	3	3	6	5	5	0.3411	0.2664	0.2664	19.92	14.53	14.13	214	23.8	9.26
F5GZH7	Phosphorylase OS=Homo sapiens GN=PYGM PE=3 SV=1 - [F5GZH7_HUMAN]	0.4471	2	28	36	183		1.478	0.861	0.715	1.246	33	30	32	61	60	62	0.4387	0.4002	0.4075	183.24	168.17	170.8	832	95.9	7.94
P82909	28S ribosomal protein S36, mitochondrial OS=Homo sapiens GN=MRPS36 PE=1 SV=2 - [RT36_HUMAN]	0.4466	1	5	5	22	92259	0.708	0.973	1.024	0.734	5	5	5	7	7	8	0.4466	0.4466	0.4466	22.32	21.48	25.61	103	11.5	9.99
E5RGZ4	Enolase (Fragment) OS=Homo sapiens GN=ENO3 PE=3 SV=1 - [E5RGZ4_HUMAN]	0.4452	5	5	11	303				1.007	0.722	8	8	7	103	97	103	0.318	0.3569	0.2862	242.64	199.15	212.25	283	30.4	7.14
P46821	Microtubule-associated protein 1B OS=Homo sapiens GN=MAP1B PE=1 SV=2 - [MAP1B_HUMAN]	0.4449	1	89	90	729	4131	0.848	0.955	1.281	1.146	77	72	77	247	229	253	0.4226	0.391	0.4011	726.87	657.49	765.5	2468	270.5	4.81
P23396	40S ribosomal protein S3 OS=Homo sapiens GN=RPS3 PE=1 SV=2 - [RS3_HUMAN]	0.4444	2	8	8	38	6188	1.152	1.014	0.825	0.958	7	7	7	12	13	13	0.3868	0.3909	0.3909	31.72	32.44	33.32	243	26.7	9.66
P32119	Peroxiredoxin-2 OS=Homo sapiens GN=PRDX2 PE=1 SV=5 - [PRDX2_HUMAN]	0.4444	1	15	16	200	7001	0.918	0.887	1.083	1.213	15	14	16	61	68	71	0.4242	0.399	0.4444	176.69	191.88	203.13	198	21.9	5.97
Q9UQB8-3	Isoform 3 of Brain-specific angiogenesis inhibitor 1-associated protein 2 OS=Homo sapiens GN=BAIAP2 - [BAIP2_HUMAN]	0.4434	6	15	15	67	10458	0.782	0.878	0.968	0.918	13	12	13	27	19	21	0.3594	0.3359	0.3965	85.99	62.1	68.51	512	56.6	8.97
Q8N6N7	Acyl-CoA-binding domain-containing protein 7 OS=Homo sapiens GN=ACBD7 PE=1 SV=1 - [ACBD7_HUMAN]	0.4432	1	3	3	17	414149	1.01	1.036	0.997	1.04	3	3	2	7	5	5	0.4432	0.4432	0.3409	22.36	15.97	16.68	88	9.8	6.71
O75489	NADH dehydrogenase [ubiquinone] iron-sulfur protein 3, mitochondrial OS=Homo sapiens GN=NDUFS3 PE=1 SV=1 - [NDUS3_HUMAN]	0.4432	1	14	14	125	4722	0.873	1.018	0.97	0.8	13	14	13	45	39	41	0.4394	0.4432	0.4015	127.64	108.28	116.93	264	30.2	7.5
Q7Z4W1	L-xylulose reductase OS=Homo sapiens GN=DCXR PE=1 SV=2 - [DCXR_HUMAN]	0.4426	1	7	7	33	51181	1.113	0.962	0.964	1	4	5	6	8	12	13	0.2623	0.3689	0.4098	24.98	36.9	40.94	244	25.9	8.1
P22314	Ubiquitin-like modifier-activating enzyme 1 OS=Homo sapiens GN=UBA1 PE=1 SV=3 - [UBA1_HUMAN]	0.4423	1	32	37	433	7317	1.13	1.058	1.017	1.005	34	34	35	140	146	147	0.4301	0.4178	0.4301	417	400.14	426.17	1058	117.8	5.76
Q16891-2	Isoform 2 of Mitochondrial inner membrane protein OS=Homo sapiens GN=IMMT - [IMMT_HUMAN]	0.4418	4	30	30	151	10989	0.779	0.919	1.1	0.932	26	25	25	54	49	48	0.3628	0.407	0.3521	175.16	151.67	144.3	747	82.6	6.57
P40939	Trifunctional enzyme subunit alpha, mitochondrial OS=Homo sapiens GN=HADHA PE=1 SV=2 - [ECHA_HUMAN]	0.4417	1	32	32	249	3030	1.143	1.003	1.015	1.121	26	27	28	72	85	92	0.384	0.384	0.4128	226.45	245.38	257.68	763	82.9	9.04
F8VZJ2	Nascent polypeptide-associated complex subunit alpha OS=Homo sapiens GN=NACA PE=4 SV=1 - [F8VZJ2_HUMAN]	0.4412	5	5	5	33		1.171	0.733	0.86	1.355	5	5	4	13	11	9	0.4412	0.4412	0.3382	20.14	13.74	10.1	136	15	4.91
P63151	Serine/threonine-protein phosphatase 2A 55 kDa regulatory subunit B alpha isoform OS=Homo sapiens GN=PPP2R2A PE=1 SV=1 - [2ABA_HUMAN]	0.4407	2	9	13	54	5520	0.917	1.003	1.307	1.185	8	11	13	16	17	21	0.2528	0.4094	0.4407	44.21	42.54	57.05	447	51.7	6.2
P30049	ATP synthase subunit delta, mitochondrial OS=Homo sapiens GN=ATP5D PE=1 SV=2 - [ATPD_HUMAN]	0.4405	1	6	6	197	513	0.849	0.784	0.921	1.002	6	5	5	69	64	64	0.4405	0.4405	0.4405	196.98	162.11	179.29	168	17.5	5.49
Q9NTX5-6	Isoform 6 of Ethylmalonyl-CoA decarboxylase OS=Homo sapiens GN=ECHDC1 - [ECHD1_HUMAN]	0.4401	3	9	9	31		1.285	0.924	1.005	1.281	7	9	8	9	10	12	0.3873	0.4401	0.4401	24.75	24.29	31.73	284	31.1	8.85
Q9UQ16-2	Isoform 2 of Dynamin-3 OS=Homo sapiens GN=DNM3 - [DYN3_HUMAN]	0.44	5	17	34	207	26052	0.921	0.95	1.014	0.939	26	29	31	72	64	71	0.3574	0.3807	0.4144	201.42	168.98	185.82	859	96.6	8.22
O43181	NADH dehydrogenase [ubiquinone] iron-sulfur protein 4, mitochondrial OS=Homo sapiens GN=NDUFS4 PE=1 SV=1 - [NDUS4_HUMAN]	0.44	1	7	7	28	4724	0.754	0.983	1.108	0.756	4	4	7	7	9	12	0.3486	0.3486	0.44	24.51	27.1	31.47	175	20.1	10.3
O75781	Paralemmin-1 OS=Homo sapiens GN=PALM PE=1 SV=2 - [PALM_HUMAN]	0.4393	1	4	13	103	5064	0.92	1.234	1.076	0.783	11	13	10	33	32	38	0.4367	0.4393	0.4315	102.7	94.3	106.98	387	42.1	5
P00167-2	Isoform 2 of Cytochrome b5 OS=Homo sapiens GN=CYB5A - [CYB5_HUMAN]	0.4388	4	3	3	15	1528	1.161	0.844	1.042	1.343	3	2	3	5	4	6	0.4388	0.3469	0.4388	18.44	13.98	21.35	98	11.3	5.14
Q08257	Quinone oxidoreductase OS=Homo sapiens GN=CRYZ PE=1 SV=1 - [QOR_HUMAN]	0.4377	2	9	9	59	1429	0.616	1.138	1.62	0.991	9	6	8	20	19	20	0.4377	0.3222	0.4103	68.88	58.77	67.33	329	35.2	8.44
Q9H008	Phospholysine phosphohistidine inorganic pyrophosphate phosphatase OS=Homo sapiens GN=LHPP PE=1 SV=2 - [LHPP_HUMAN]	0.437	1	6	6	86	64077	0.809	2.81	1.106	0.294	6	6	6	28	32	26	0.437	0.437	0.437	81.59	72	65.75	270	29.1	6.15
P25787	Proteasome subunit alpha type-2 OS=Homo sapiens GN=PSMA2 PE=1 SV=2 - [PSA2_HUMAN]	0.4359	1	8	8	40	5683	1.128	0.901		1.133	6	6	8	13	13	14	0.3846	0.3889	0.4359	40.1	36.1	42.36	234	25.9	7.43
Q5JRS3	Ubiquitin-like modifier activating enzyme 1 (Fragment) OS=Homo sapiens GN=UBA1 PE=2 SV=1 - [Q5JRS3_HUMAN]	0.4359	1	3	8	12	7317	0.71	0.738		1.054			8			12			0.4359			36.38	195	20.7	7.88
C9JFR7	Cytochrome c (Fragment) OS=Homo sapiens GN=CYCS PE=3 SV=1 - [C9JFR7_HUMAN]	0.4356	3	6	6	71		0.691	0.613	1.253	1.345	5	5	5	28	20	23	0.4158	0.4158	0.4257	97.39	53.74	78.82	101	11.3	9.66
Q9BZV1	UBX domain-containing protein 6 OS=Homo sapiens GN=UBXN6 PE=1 SV=1 - [UBXN6_HUMAN]	0.4354	1	12	12	76	80700	0.846	1.058	1.038	0.886	10	9	10	26	25	25	0.4059	0.3878	0.39	72.49	69.18	65.15	441	49.7	6.89
O60313	Dynamin-like 120 kDa protein, mitochondrial OS=Homo sapiens GN=OPA1 PE=1 SV=3 - [OPA1_HUMAN]	0.4354	2	37	37	189	4976	0.828	0.939	1.178	1.003	29	32	33	61	63	65	0.3448	0.401	0.3958	174.8	170.72	192.73	960	111.6	7.87
P43686-2	Isoform 2 of 26S protease regulatory subunit 6B OS=Homo sapiens GN=PSMC4 - [PRS6B_HUMAN]	0.4341	2	9	9	64	5704	1.16	0.986	0.917	1.079	9	9	8	23	21	20	0.4341	0.4341	0.385	68.61	53.74	50.52	387	43.5	5.26
P00568	Adenylate kinase isoenzyme 1 OS=Homo sapiens GN=AK1 PE=1 SV=3 - [KAD1_HUMAN]	0.433	2	7	8	84	203	1.341	1.058	0.866	1.086	8	8	7	30	27	27	0.433	0.433	0.3814	73.79	65.17	64.31	194	21.6	8.63
P61457	Pterin-4-alpha-carbinolamine dehydratase OS=Homo sapiens GN=PCBD1 PE=1 SV=2 - [PHS_HUMAN]	0.4327	1	5	5	28	5092	1.418	1.177	0.881	0.954	4	5	4	9	9	10	0.4327	0.4327	0.4327	18.81	21.76	20.97	104	12	6.8
P61020	Ras-related protein Rab-5B OS=Homo sapiens GN=RAB5B PE=1 SV=1 - [RAB5B_HUMAN]	0.4326	1	4	6	55	5869	1.047	1.02	1.163	1.009	6	5	5	21	17	17	0.4326	0.3814	0.3814	63.75	57	52.91	215	23.7	8.13
Q09666	Neuroblast differentiation-associated protein AHNAK OS=Homo sapiens GN=AHNAK PE=1 SV=2 - [AHNK_HUMAN]	0.4321	1	124	125	436	79026	1.801	0.877	0.875	1.699	95	96	90	144	144	148	0.329	0.3621	0.3428	367.25	350.97	362.51	5890	628.7	6.15
Q9Y2T3	Guanine deaminase OS=Homo sapiens GN=GDA PE=1 SV=1 - [GUAD_HUMAN]	0.4317	1	16	16	100	9615	0.784	0.738	1.26	1.368	15	14	15	36	32	32	0.4075	0.3855	0.4273	106.72	95.17	103.62	454	51	5.68
B1AKK2	Dimethylarginine dimethylaminohydrolase 1 OS=Homo sapiens GN=DDAH1 PE=2 SV=1 - [B1AKK2_HUMAN]	0.4316	1	15	16	160	23576	0.883	0.959	1.177	1.171	13	12	13	59	53	48	0.4246	0.4281	0.3895	186.89	179.27	149.87	285	31.1	5.81
Q9GZP4	PITH domain-containing protein 1 OS=Homo sapiens GN=PITHD1 PE=1 SV=1 - [PITH1_HUMAN]	0.4313	2	7	7	52	57095	1.091	0.996	0.9	0.872	7	4	6	23	14	15	0.4313	0.327	0.3791	68.26	39.11	46.5	211	24.2	5.74
P46439	Glutathione S-transferase Mu 5 OS=Homo sapiens GN=GSTM5 PE=1 SV=3 - [GSTM5_HUMAN]	0.4312	1	6	10	30	2949	0.751	0.775	0.985	1.048	9	9	6	11	11	8	0.3624	0.422	0.2706	26.75	26.26	21.92	218	25.7	7.39
Q96JE9	Microtubule-associated protein 6 OS=Homo sapiens GN=MAP6 PE=1 SV=2 - [MAP6_HUMAN]	0.4305	1	25	25	149	4135	0.936	0.773	1.051	1.252	18	19	18	50	46	53	0.337	0.353	0.321	123.69	132.04	147.43	813	86.5	9.16
P30042-2	Isoform Short of ES1 protein homolog, mitochondrial OS=Homo sapiens GN=C21orf33 - [ES1_HUMAN]	0.4304	4	8	8	58	102724023	0.8	0.78	1.085	1.191	8	7	7	18	20	20	0.4304	0.4304	0.3671	63.03	61.76	61.75	237	24.7	8.13
Q14254	Flotillin-2 OS=Homo sapiens GN=FLOT2 PE=1 SV=2 - [FLOT2_HUMAN]	0.4299	2	17	17	69	2319	1.062	1.026	1.142	1.086	14	15	13	25	22	22	0.3832	0.4159	0.3715	81.6	70.58	68.52	428	47	5.25
E9PBU3	Phosphoribosylaminoimidazolecarboxamide formyltransferase OS=Homo sapiens GN=ATIC PE=4 SV=1 - [E9PBU3_HUMAN]	0.4298	2	19	19	99		1.199	1.049	0.896	0.99	15	14	16	34	30	35	0.3604	0.3147	0.3672	114.92	99.53	115.99	591	64.5	6.71
P09382	Galectin-1 OS=Homo sapiens GN=LGALS1 PE=1 SV=2 - [LEG1_HUMAN]	0.4296	1	7	7	131	3956	1.177	0.647	1.269	2.005	7	6	6	45	41	45	0.4296	0.3556	0.3556	98.49	90.67	100.29	135	14.7	5.5
P08559-3	Isoform 3 of Pyruvate dehydrogenase E1 component subunit alpha, somatic form, mitochondrial OS=Homo sapiens GN=PDHA1 - [ODPA_HUMAN]	0.429	4	17	17	89	5160	0.761	0.952	1.069	0.859	16	11	13	33	26	30	0.4262	0.2841	0.3175	79.16	62.49	70.71	359	40.2	8.28
P58876	Histone H2B type 1-D OS=Homo sapiens GN=HIST1H2BD PE=1 SV=2 - [H2B1D_HUMAN]	0.4286	11	3	6	271	3017	1.744	1.131	0.876	1.302	6	4	5	100	88	83	0.4286	0.2698	0.3571	287.18	244.34	242.03	126	13.9	10.32
O00154-6	Isoform 6 of Cytosolic acyl coenzyme A thioester hydrolase OS=Homo sapiens GN=ACOT7 - [BACH_HUMAN]	0.4286	3	12	12	111	11332	0.774	1.06	1.131	0.866	11	10	12	40	32	39	0.4286	0.3678	0.4286	117.34	103.39	123.12	329	36.5	7.78
E9PLK3	Puromycin-sensitive aminopeptidase OS=Homo sapiens GN=NPEPPS PE=4 SV=1 - [E9PLK3_HUMAN]	0.4284	4	34	34	226	9520	1.086	0.951	1.034	1.142	29	30	31	71	76	79	0.3749	0.388	0.4153	202.06	209.77	215.94	915	102.9	5.6
Q13177	Serine/threonine-protein kinase PAK 2 OS=Homo sapiens GN=PAK2 PE=1 SV=3 - [PAK2_HUMAN]	0.4275	1	7	13	55	5062	0.959	1.031		0.781	11	10	10	18	19	18	0.3969	0.376	0.3855	53.84	51.98	51.48	524	58	5.96
O75964	ATP synthase subunit g, mitochondrial OS=Homo sapiens GN=ATP5L PE=1 SV=3 - [ATP5L_HUMAN]	0.4272	2	4	4	57	10632	0.829	1.037	1.048	0.814	4	3	3	20	19	18	0.4272	0.3592	0.3592	58.01	51.24	54.45	103	11.4	9.64
P55809	Succinyl-CoA:3-ketoacid-coenzyme A transferase 1, mitochondrial OS=Homo sapiens GN=OXCT1 PE=1 SV=1 - [SCOT1_HUMAN]	0.4269	1	17	17	236	5019	0.844	1.061	1.102	0.808	16	15	15	77	82	77	0.425	0.4	0.3654	249.5	242.97	226.86	520	56.1	7.46
P51148	Ras-related protein Rab-5C OS=Homo sapiens GN=RAB5C PE=1 SV=2 - [RAB5C_HUMAN]	0.4259	2	5	7	98	5878	1.248	0.949	0.699	0.979	6	5	6	35	28	35	0.4213	0.3704	0.375	91.99	83.89	86.91	216	23.5	8.41
Q9UK22	F-box only protein 2 OS=Homo sapiens GN=FBXO2 PE=1 SV=2 - [FBX2_HUMAN]	0.4257	1	8	8	54	26232	0.986	0.823	0.897	1.276	8	8	8	17	16	21	0.4257	0.4257	0.4257	54.42	53.75	62.84	296	33.3	4.37
Q9NR28-2	Isoform 2 of Diablo homolog, mitochondrial OS=Homo sapiens GN=DIABLO - [DBLOH_HUMAN]	0.4247	3	4	4	11	56616	0.767	0.493		0.846	3	4	2	4	4	3	0.371	0.4247	0.1989	15.35	14.29	9.52	186	21.2	4.81
P68104	Elongation factor 1-alpha 1 OS=Homo sapiens GN=EEF1A1 PE=1 SV=1 - [EF1A1_HUMAN]	0.4242	2	8	15	131	1915	1.67	0.886	0.782	1.474	13	13	13	45	40	46	0.3636	0.3615	0.4004	118.71	89.33	98.39	462	50.1	9.01
B4DUR8	T-complex protein 1 subunit gamma OS=Homo sapiens GN=CCT3 PE=2 SV=1 - [B4DUR8_HUMAN]	0.424	3	17	18	162	7203	0.932	1.008	1.212	1.092	16	18	16	56	55	51	0.382	0.424	0.404	165.16	152.73	142.25	500	55.6	5.64
H3BNT7	26S proteasome non-ATPase regulatory subunit 7 OS=Homo sapiens GN=PSMD7 PE=4 SV=1 - [H3BNT7_HUMAN]	0.4237	3	4	4	16		0.938	1.033		1.044	3	3	4	5	5	6	0.3672	0.3672	0.4237	20.56	20.08	23.07	177	20.1	5.57
P78417	Glutathione S-transferase omega-1 OS=Homo sapiens GN=GSTO1 PE=1 SV=2 - [GSTO1_HUMAN]	0.4232	3	9	9	28	9446	1.187	0.809	1.138	1.531	6	7	7	11	8	9	0.2614	0.332	0.3071	23.86	19.43	16.37	241	27.5	6.6
P34932	Heat shock 70 kDa protein 4 OS=Homo sapiens GN=HSPA4 PE=1 SV=4 - [HSP74_HUMAN]	0.4226	1	30	31	191	3308	0.892	0.907	0.993	0.998	25	27	28	62	63	66	0.3571	0.4155	0.3964	178.37	180.88	197.28	840	94.3	5.19
P49411	Elongation factor Tu, mitochondrial OS=Homo sapiens GN=TUFM PE=1 SV=2 - [EFTU_HUMAN]	0.4226	1	16	16	127	7284	0.813	1.086	1.174	0.876	14	13	14	40	41	46	0.3739	0.3407	0.3827	129.82	132.43	144.85	452	49.5	7.61
P59768	Guanine nucleotide-binding protein G(I)/G(S)/G(O) subunit gamma-2 OS=Homo sapiens GN=GNG2 PE=1 SV=2 - [GBG2_HUMAN]	0.4225	3	3	3	16	54331	0.776	0.979		1.24	2	3	2	5	6	5	0.4225	0.4225	0.4225	14.08	14.13	10.99	71	7.8	7.99
Q12860	Contactin-1 OS=Homo sapiens GN=CNTN1 PE=1 SV=1 - [CNTN1_HUMAN]	0.4224	1	43	43	503	1272	0.917	0.967	0.94	0.833	37	39	38	164	171	168	0.387	0.4136	0.3615	483.33	424.48	432.81	1018	113.2	5.9
Q15907	Ras-related protein Rab-11B OS=Homo sapiens GN=RAB11B PE=1 SV=4 - [RB11B_HUMAN]	0.422	1	2	8	45	9230	1.182	1.148	0.924	0.981	6	7	7	14	16	15	0.3394	0.4083	0.422	40.66	41.56	37.81	218	24.5	5.94
Q9NUP9	Protein lin-7 homolog C OS=Homo sapiens GN=LIN7C PE=1 SV=1 - [LIN7C_HUMAN]	0.4213	2	3	7	14	55327				0.995		7	6		8	6		0.4213	0.3401		24.82	13.98	197	21.8	8.43
Q9Y277	Voltage-dependent anion-selective channel protein 3 OS=Homo sapiens GN=VDAC3 PE=1 SV=1 - [VDAC3_HUMAN]	0.4205	3	10	11	182	7419	0.83	1.058	1.093	0.915	11	10	9	64	60	58	0.4205	0.3922	0.371	182.66	161.9	146.52	283	30.6	8.66
P62993	Growth factor receptor-bound protein 2 OS=Homo sapiens GN=GRB2 PE=1 SV=1 - [GRB2_HUMAN]	0.4194	1	7	7	23	2885	1.01	0.652	1.122	1.727	6	5	6	10	7	6	0.3641	0.3641	0.4194	12.86	15.99	14.49	217	25.2	6.32
Q8N573-8	Isoform 8 of Oxidation resistance protein 1 OS=Homo sapiens GN=OXR1 - [OXR1_HUMAN]	0.4192	2	34	34	194	55074	0.77	0.867	1.231	1.044	30	28	27	64	60	70	0.3952	0.4032	0.354	195.52	174.53	198.61	873	97.9	5.43
P01009	Alpha-1-antitrypsin OS=Homo sapiens GN=SERPINA1 PE=1 SV=3 - [A1AT_HUMAN]	0.4187	1	11	11	126	5265	0.771	0.686	1.124	1.16	9	10	9	38	43	45	0.3469	0.3923	0.3469	122.22	132.02	142.29	418	46.7	5.59
P14550	Alcohol dehydrogenase [NADP(+)] OS=Homo sapiens GN=AKR1A1 PE=1 SV=3 - [AK1A1_HUMAN]	0.4185	1	9	10	107	10327	1.268	1.179	0.988	1.062	9	9	10	37	33	37	0.3477	0.3477	0.4185	99.69	77.66	88.56	325	36.5	6.79
Q9UEY8-2	Isoform 1 of Gamma-adducin OS=Homo sapiens GN=ADD3 - [ADDG_HUMAN]	0.4184	2	19	19	97	120	1.194	1.08	0.855	0.923	15	18	15	32	36	29	0.3531	0.3769	0.3516	108.58	109.63	97.84	674	75.6	6.81
P31948	Stress-induced-phosphoprotein 1 OS=Homo sapiens GN=STIP1 PE=1 SV=1 - [STIP1_HUMAN]	0.418	2	24	24	121	10963	0.993	0.764	1.131	1.788	20	20	15	45	42	34	0.407	0.3683	0.2818	116.35	129.5	90.93	543	62.6	6.8
H7C5M9	Programmed cell death protein 10 (Fragment) OS=Homo sapiens GN=PDCD10 PE=4 SV=1 - [H7C5M9_HUMAN]	0.418	7	3	3	6		0.858	1.119	1.294	0.923	2	2	2	2	2	2	0.2213	0.2213	0.2951	7.46	5.79	6.04	122	14.2	6.18
Q02750	Dual specificity mitogen-activated protein kinase kinase 1 OS=Homo sapiens GN=MAP2K1 PE=1 SV=2 - [MP2K1_HUMAN]	0.4173	1	10	13	66	5604	0.96	0.878	1.286	1.367	13	10	12	24	21	21	0.4173	0.3486	0.4173	68.1	62.24	64.61	393	43.4	6.62
B7Z3U6	ATPase, Na+/K+ transporting, alpha 1 polypeptide, isoform CRA_a OS=Homo sapiens GN=ATP1A1 PE=2 SV=1 - [B7Z3U6_HUMAN]	0.4173	3	29	44	985	476	0.817	0.883	1.066	0.909	38	40	39	334	322	329	0.4113	0.4022	0.3962	1015.37	980.8	1031.12	992	109.5	5.31
O95167	NADH dehydrogenase [ubiquinone] 1 alpha subcomplex subunit 3 OS=Homo sapiens GN=NDUFA3 PE=1 SV=1 - [NDUA3_HUMAN]	0.4167	1	2	2	16	4696	0.881	1.096	0.901	0.705	2	2	2	4	6	6	0.4167	0.4167	0.4167	17.25	20.89	14.98	84	9.3	8.46
Q14697	Neutral alpha-glucosidase AB OS=Homo sapiens GN=GANAB PE=1 SV=3 - [GANAB_HUMAN]	0.4163	3	27	27	116	23193	1.034	0.878	0.972	1.186	20	21	22	34	41	41	0.3528	0.3369	0.3761	87.37	96.3	94.15	944	106.8	6.14
P28838-2	Isoform 2 of Cytosol aminopeptidase OS=Homo sapiens GN=LAP3 - [AMPL_HUMAN]	0.416	2	16	16	84	51056	1.391	1.002	0.806	1.183	15	13	11	29	25	30	0.3975	0.3443	0.2848	75.11	62.56	75.51	488	52.7	6.74
B4DL14	ATP synthase gamma chain OS=Homo sapiens GN=ATP5C1 PE=2 SV=1 - [B4DL14_HUMAN]	0.416	2	1	9	74	509	1.079	0.989	0.995	1.085	8	9	8	25	24	25	0.412	0.416	0.292	67.49	58.74	68.02	250	27.5	7.42
O00165-5	Isoform 5 of HCLS1-associated protein X-1 OS=Homo sapiens GN=HAX1 - [HAX1_HUMAN]	0.4156	4	5	5	18	10456	0.957	1.069	0.629	0.708	3	4	5	6	7	5	0.2554	0.3074	0.4156	14.39	10.76	9.17	231	26.1	5.2
B7Z403	Glyoxalase domain-containing protein 4 OS=Homo sapiens GN=GLOD4 PE=2 SV=1 - [B7Z403_HUMAN]	0.4152	4	8	8	60	51031	0.987	0.943	1.292	1.395	7	7	8	21	20	19	0.3253	0.3253	0.4152	53.56	48.72	46.99	289	32	5.36
P01116-2	Isoform 2B of GTPase KRas OS=Homo sapiens GN=KRAS - [RASK_HUMAN]	0.4149	1	4	7	49	3845	0.723	1.135	1.331	0.934	7	7	7	17	16	16	0.4149	0.4149	0.4149	39.3	49.11	40.63	188	21.4	8.12
Q15366-3	Isoform 3 of Poly(rC)-binding protein 2 OS=Homo sapiens GN=PCBP2 - [PCBP2_HUMAN]	0.4144	4	6	7	74	5094	0.855	1.121	1.241	0.921	5	5	7	24	21	29	0.2707	0.2707	0.4144	80.97	68.95	91.44	362	38.2	6.79
P48643	T-complex protein 1 subunit epsilon OS=Homo sapiens GN=CCT5 PE=1 SV=1 - [TCPE_HUMAN]	0.414	1	16	16	108	22948	0.865	0.867	1.283	1.214	14	15	15	35	37	36	0.3623	0.3937	0.3993	113.28	117.14	106.64	541	59.6	5.66
Q16658	Fascin OS=Homo sapiens GN=FSCN1 PE=1 SV=3 - [FSCN1_HUMAN]	0.4138	1	16	16	196	6624	0.864	0.907	1.317	1.101	15	15	15	60	64	72	0.3935	0.3935	0.3732	150.06	153.47	159.78	493	54.5	7.24
P31937	3-hydroxyisobutyrate dehydrogenase, mitochondrial OS=Homo sapiens GN=HIBADH PE=1 SV=2 - [3HIDH_HUMAN]	0.4137	1	10	10	60	11112	0.967	0.932	1.078	1.11	10	9	10	19	19	22	0.4137	0.4137	0.4137	67.33	60.64	71.49	336	35.3	8.13
P11498	Pyruvate carboxylase, mitochondrial OS=Homo sapiens GN=PC PE=1 SV=2 - [PYC_HUMAN]	0.4134	1	33	33	168	5091	1.027	1.079	0.917	0.842	31	32	30	54	61	53	0.3998	0.3947	0.3718	172.27	184.22	163.95	1178	129.6	6.84
P26232-2	Isoform 2 of Catenin alpha-2 OS=Homo sapiens GN=CTNNA2 - [CTNA2_HUMAN]	0.4133	4	25	27	109	1496	1.236	0.888	0.857	1.161	24	20	19	41	34	34	0.3768	0.3072	0.2983	119.91	94.61	103.06	905	100.4	5.96
B1AKY9	ATPase, Na+/K+ transporting, alpha 2 (+) polypeptide OS=Homo sapiens GN=ATP1A2 PE=3 SV=1 - [B1AKY9_HUMAN]	0.4133	2	28	44	754	477	0.934	0.723	0.942	1.275	34	36	40	257	236	261	0.3637	0.3935	0.3905	730.46	715.72	759.53	1009	110.8	5.59
Q13228	Selenium-binding protein 1 OS=Homo sapiens GN=SELENBP1 PE=1 SV=2 - [SBP1_HUMAN]	0.4131	2	15	15	89	8991	1.522	1.044	0.776	1.077	15	14	15	32	29	28	0.4131	0.375	0.4131	100.32	84.39	80.71	472	52.4	6.37
Q14204	Cytoplasmic dynein 1 heavy chain 1 OS=Homo sapiens GN=DYNC1H1 PE=1 SV=5 - [DYHC1_HUMAN]	0.4126	1	158	158	964	1778	1.031	1.011	1.128	1.181	137	133	137	340	304	320	0.3672	0.3653	0.3767	1035.07	878.2	952.18	4646	532.1	6.4
Q9UD71	Protein phosphatase 1 regulatory subunit 1B OS=Homo sapiens GN=PPP1R1B PE=1 SV=2 - [PPR1B_HUMAN]	0.4118	2	5	5	12	84152	1.092	1.143	0.911	0.867	4	2	3	4	3	5	0.4069	0.0784	0.2304	8.76	4.69	12.25	204	22.9	4.53
P00505	Aspartate aminotransferase, mitochondrial OS=Homo sapiens GN=GOT2 PE=1 SV=3 - [AATM_HUMAN]	0.4116	1	16	16	265	2806	0.889	1.042	1.151	0.943	16	13	15	99	81	85	0.4116	0.3419	0.4047	262.84	227.15	241.87	430	47.5	9.01
B4DR63	26S protease regulatory subunit 4 OS=Homo sapiens GN=PSMC1 PE=2 SV=1 - [B4DR63_HUMAN]	0.4114	2	10	11	41	5700	0.939	0.982	1.069	0.94	8	9	9	12	14	15	0.2834	0.297	0.3324	30.39	30.78	38.24	367	41.1	5.01
Q969P0	Immunoglobulin superfamily member 8 OS=Homo sapiens GN=IGSF8 PE=1 SV=1 - [IGSF8_HUMAN]	0.4111	1	19	19	166	93185	0.956	1.143	1.108	0.799	17	15	16	56	54	56	0.3948	0.3703	0.3915	174.86	149.63	171.46	613	65	8
Q13015	Protein AF1q OS=Homo sapiens GN=MLLT11 PE=2 SV=1 - [AF1Q_HUMAN]	0.4111	1	2	2	16	10962			0.777	0.739	2	2	2	5	6	5	0.4111	0.4111	0.4111	18.82	19.14	17.61	90	10.1	4.54
H3BT58	Coactosin-like protein OS=Homo sapiens GN=COTL1 PE=4 SV=1 - [H3BT58_HUMAN]	0.411	2	4	4	17		1.578	0.705	1.093	2.445	4	3	4	6	5	6	0.411	0.3562	0.411	18.47	14.23	17.77	73	8.2	8.41
P62277	40S ribosomal protein S13 OS=Homo sapiens GN=RPS13 PE=1 SV=2 - [RS13_HUMAN]	0.4106	1	6	6	31	6207	0.998	1.025	0.915	0.913	6	4	4	12	10	9	0.4106	0.2649	0.2649	37.12	29.3	27.37	151	17.2	10.54
P04083	Annexin A1 OS=Homo sapiens GN=ANXA1 PE=1 SV=2 - [ANXA1_HUMAN]	0.4104	1	11	11	56	301	1.481	0.873		1.62	10	9	8	20	19	17	0.3873	0.3613	0.2948	60.73	51.84	49.21	346	38.7	7.02
B5MCQ6	Histone deacetylase 11 OS=Homo sapiens GN=HDAC11 PE=4 SV=1 - [B5MCQ6_HUMAN]	0.4104	5	8	8	25	79885	0.986	1.062	1.021	1.094	8	6	4	10	8	7	0.4104	0.3806	0.2575	29.03	24.31	18.9	268	30.7	6.55
P23381-2	Isoform 2 of Tryptophan--tRNA ligase, cytoplasmic OS=Homo sapiens GN=WARS - [SYWC_HUMAN]	0.4104	2	12	12	52		0.786	1.105	1.184	0.811	11	8	8	20	16	16	0.3561	0.2995	0.2948	56.12	41.02	42.47	424	48.1	6.35
Q12905	Interleukin enhancer-binding factor 2 OS=Homo sapiens GN=ILF2 PE=1 SV=2 - [ILF2_HUMAN]	0.4103	1	11	11	40	3608	1.176	1.058	0.919	0.998	8	9	7	11	14	15	0.3385	0.3821	0.3128	34.65	36.11	48.11	390	43	5.26
Q8TDQ7	Glucosamine-6-phosphate isomerase 2 OS=Homo sapiens GN=GNPDA2 PE=1 SV=1 - [GNPI2_HUMAN]	0.4094	1	5	8	33	132789	0.895	1.028	1.294	1.207	7	7	6	11	12	10	0.3514	0.3986	0.3406	35.8	33.94	26.66	276	31.1	6.95
B4E2W0	3-ketoacyl-CoA thiolase OS=Homo sapiens GN=HADHB PE=2 SV=1 - [B4E2W0_HUMAN]	0.4093	2	14	14	117	3032	1.254	1.038	0.948	1.204	14	11	10	41	41	35	0.4093	0.3208	0.2898	113.73	120.29	102.93	452	48.8	9.17
P46109	Crk-like protein OS=Homo sapiens GN=CRKL PE=1 SV=1 - [CRKL_HUMAN]	0.4092	1	10	10	56	1399	0.969	0.844	1.131	1.346	8	9	10	18	17	21	0.3993	0.4026	0.4092	48.51	52.72	61.93	303	33.8	6.74
H0YG83	Oligoribonuclease, mitochondrial (Fragment) OS=Homo sapiens GN=REXO2 PE=4 SV=1 - [H0YG83_HUMAN]	0.4091	6	5	5	25		1.175	0.995	1.09	1.295	4	4	5	10	7	8	0.3052	0.3052	0.4091	23.64	21.67	21.02	154	17.9	8.94
H0YHQ0	V-type proton ATPase subunit G 2 OS=Homo sapiens GN=ATP6V1G2 PE=4 SV=1 - [H0YHQ0_HUMAN]	0.4087	3	7	7	35		0.879	0.614	1.29	1.527	6	6	7	12	9	14	0.4087	0.4087	0.4087	34.64	23.82	31.31	115	13.3	10.07
B8ZZK5	Phosphodiesterase 6D, cGMP-specific, rod, delta, isoform CRA_a OS=Homo sapiens GN=PDE6D PE=4 SV=1 - [B8ZZK5_HUMAN]	0.4086	3	3	3	16	5147	1.084	0.892	0.875	0.981	3	3	2	6	5	5	0.4086	0.4086	0.3333	15.4	15.16	13.15	93	10.8	8.85
O75381	Peroxisomal membrane protein PEX14 OS=Homo sapiens GN=PEX14 PE=1 SV=1 - [PEX14_HUMAN]	0.4085	3	6	6	33	5195	0.87	1.142	1.361	1.025	6	5	4	15	11	7	0.4085	0.3236	0.1936	37.76	38.36	28.15	377	41.2	4.94
Q9ULP0-3	Isoform 3 of Protein NDRG4 OS=Homo sapiens GN=NDRG4 - [NDRG4_HUMAN]	0.407	5	10	10	57	65009	1	0.801	1.297	1.634	8	8	7	20	16	21	0.3827	0.3827	0.3423	69.01	41.75	51.83	371	40.6	5.49
E9PCG9	D-beta-hydroxybutyrate dehydrogenase, mitochondrial OS=Homo sapiens GN=BDH1 PE=3 SV=1 - [E9PCG9_HUMAN]	0.4063	2	9	9	33	622	0.812	1.1	1.196	0.855	7	7	8	12	10	11	0.3242	0.332	0.3789	29.4	24.92	29.49	256	29	7.78
C9JGP9	NADH dehydrogenase [ubiquinone] 1 alpha subcomplex subunit 10, mitochondrial OS=Homo sapiens GN=NDUFA10 PE=4 SV=2 - [C9JGP9_HUMAN]	0.4056	3	12	12	57		0.694	0.971	1.371	1.081	8	9	10	18	18	21	0.3465	0.3718	0.3803	56.94	60.03	74.34	355	40.8	8.48
B2RCS5	Actinin, alpha 2, isoform CRA_b OS=Homo sapiens GN=ACTN2 PE=2 SV=1 - [B2RCS5_HUMAN]	0.4049	1	21	30	148	88	0.678	1.015	0.912	0.63	27	26	26	51	52	45	0.3837	0.3814	0.368	168.96	156.97	142.23	894	103.9	5.52
O75531	Barrier-to-autointegration factor OS=Homo sapiens GN=BANF1 PE=1 SV=1 - [BAF_HUMAN]	0.4045	1	2	2	12	8815	1.476	0.845	0.937	1.65	2	2	2	5	4	3	0.4045	0.4045	0.4045	12.72	16.95	12.15	89	10.1	6.09
Q02978	Mitochondrial 2-oxoglutarate/malate carrier protein OS=Homo sapiens GN=SLC25A11 PE=1 SV=3 - [M2OM_HUMAN]	0.4045	1	12	12	80	8402	0.93	0.96	1.211	1.034	11	11	11	26	26	28	0.3726	0.3949	0.3949	74.05	72.39	72.43	314	34	9.91
Q53GQ0	Estradiol 17-beta-dehydrogenase 12 OS=Homo sapiens GN=HSD17B12 PE=1 SV=2 - [DHB12_HUMAN]	0.4038	1	9	9	34	51144	1.252	1.203	0.875	0.885	7	7	8	12	11	11	0.3526	0.3526	0.4038	41.85	30.9	38.56	312	34.3	9.32
O00499	Myc box-dependent-interacting protein 1 OS=Homo sapiens GN=BIN1 PE=1 SV=1 - [BIN1_HUMAN]	0.403	3	3	19	271	274	0.617	1.027	1.678	0.95	19	18	18	87	91	93	0.403	0.403	0.403	253.83	233.56	249.26	593	64.7	5.06
Q9NQC3	Reticulon-4 OS=Homo sapiens GN=RTN4 PE=1 SV=2 - [RTN4_HUMAN]	0.4027	1	23	27	269	57142	1.04	0.963	0.917	0.986	23	23	23	96	83	90	0.3591	0.3498	0.3733	298.92	231.38	262.59	1192	129.9	4.5
P05141	ADP/ATP translocase 2 OS=Homo sapiens GN=SLC25A5 PE=1 SV=7 - [ADT2_HUMAN]	0.4027	1	2	12	115	292	0.755	0.965	1.153	0.882	11	9	9	42	35	38	0.3758	0.2416	0.3356	110.25	85.73	101.86	298	32.8	9.69
Q9NVS9	Pyridoxine-5'-phosphate oxidase OS=Homo sapiens GN=PNPO PE=1 SV=1 - [PNPO_HUMAN]	0.4023	2	9	9	41	55163	1.384	0.722	0.704	1.351	8	8	6	12	18	11	0.4023	0.3985	0.3257	37.89	44.78	31.56	261	30	7.06
Q04760	Lactoylglutathione lyase OS=Homo sapiens GN=GLO1 PE=1 SV=4 - [LGUL_HUMAN]	0.4022	1	6	6	78	2739	0.974	1.093	1.122	0.993	6	6	6	27	25	26	0.4022	0.4022	0.4022	44.22	38.33	45.23	184	20.8	5.31
P13637	Sodium/potassium-transporting ATPase subunit alpha-3 OS=Homo sapiens GN=ATP1A3 PE=1 SV=3 - [AT1A3_HUMAN]	0.4018	4	21	41	952	478	0.765	1.062	1.244	0.959	39	35	37	331	311	310	0.3959	0.3771	0.3791	1009.29	964.51	964	1013	111.7	5.38
P02766	Transthyretin OS=Homo sapiens GN=TTR PE=1 SV=1 - [TTHY_HUMAN]	0.4014	2	3	3	8	7276	1.09	0.926	0.644	0.756	2	2	2	2	2	4	0.2449	0.3129	0.3129	6	6.05	12.19	147	15.9	5.76
O15020	Spectrin beta chain, brain 2 OS=Homo sapiens GN=SPTBN2 PE=1 SV=3 - [SPTN2_HUMAN]	0.4013	4	60	68	346	6712	0.854	0.97	1.036	0.929	61	55	55	127	108	111	0.3762	0.3297	0.3339	406.82	332.3	351.01	2390	271.2	6.11
P08195-4	Isoform 4 of 4F2 cell-surface antigen heavy chain OS=Homo sapiens GN=SLC3A2 - [4F2_HUMAN]	0.4009	6	19	19	117		1.078	0.959	0.947	1.023	17	14	14	42	38	37	0.3979	0.292	0.2632	128.91	105.77	104.47	661	71.1	4.97
B4DEM7	T-complex protein 1 subunit theta OS=Homo sapiens GN=CCT8 PE=2 SV=1 - [B4DEM7_HUMAN]	0.4008	3	19	19	117	10694	0.945	0.984	1.01	0.957	17	17	17	41	38	38	0.3667	0.3516	0.3478	125.41	106.37	114.09	529	57.6	5.39
P02545	Prelamin-A/C OS=Homo sapiens GN=LMNA PE=1 SV=1 - [LMNA_HUMAN]	0.4006	1	22	22	110	4000	1.326	1.053	0.967	1.176	18	16	18	38	35	37	0.3253	0.2816	0.3102	113.99	86.43	109.07	664	74.1	7.02
P02649	Apolipoprotein E OS=Homo sapiens GN=APOE PE=1 SV=1 - [APOE_HUMAN]	0.4006	1	10	10	102	348	1.123	0.948	0.821	1.071	9	10	9	32	37	33	0.3912	0.4006	0.3912	100.78	106.9	86.48	317	36.1	5.73
Q13554-2	Isoform 1 of Calcium/calmodulin-dependent protein kinase type II subunit beta OS=Homo sapiens GN=CAMK2B - [KCC2B_HUMAN]	0.4004	2	8	18	261	816	0.702	1.097	1.567	1.007	17	14	16	92	86	83	0.3708	0.3432	0.3727	250.27	237.67	246.36	542	60.3	7.28
P35580-3	Isoform 3 of Myosin-10 OS=Homo sapiens GN=MYH10 - [MYH10_HUMAN]	0.4001	2	56	67	276	4628	0.968	0.841	1.002	1.131	53	52	56	99	84	93	0.329	0.3265	0.3575	297.24	251.11	284.86	1997	231.2	5.53
P80404	4-aminobutyrate aminotransferase, mitochondrial OS=Homo sapiens GN=ABAT PE=1 SV=3 - [GABT_HUMAN]	0.4	3	15	15	141	18	1.118	0.958	0.795	0.903	14	12	13	46	46	49	0.362	0.36	0.374	126.15	122.24	128.34	500	56.4	7.96
Q8WZA0	Protein LZIC OS=Homo sapiens GN=LZIC PE=1 SV=1 - [LZIC_HUMAN]	0.4	2	4	4	21	84328				1.272	2	4	3	7	8	6	0.1737	0.4	0.2526	20.57	17.73	16.07	190	21.5	4.94
F5H897	Heat shock protein 75 kDa, mitochondrial OS=Homo sapiens GN=TRAP1 PE=3 SV=1 - [F5H897_HUMAN]	0.3994	2	18	19	128	10131	0.818	0.844	1.122	1.097	14	14	17	44	41	43	0.3011	0.3548	0.381	128.45	125.34	124.79	651	74.2	7.87
Q99685	Monoglyceride lipase OS=Homo sapiens GN=MGLL PE=1 SV=2 - [MGLL_HUMAN]	0.3993	2	7	7	35	11343	0.686	0.826	1.176	0.909	5	6	6	12	11	12	0.2838	0.3201	0.363	38.4	31.74	36.96	303	33.2	6.99
H0YNE9	Ras-related protein Rab-8B (Fragment) OS=Homo sapiens GN=RAB8B PE=3 SV=1 - [H0YNE9_HUMAN]	0.3989	4	2	8	108		1.45	1.127	0.932	0.807	8	8	8	37	34	37	0.3989	0.3989	0.3989	97.8	84.74	85.94	188	21.9	8.48
P36507	Dual specificity mitogen-activated protein kinase kinase 2 OS=Homo sapiens GN=MAP2K2 PE=1 SV=1 - [MP2K2_HUMAN]	0.3975	1	7	10	26	5605	1.035	0.973	1.351	1.409	6	7	8	8	9	9	0.2775	0.2425	0.27	23	25.32	22.98	400	44.4	6.55
H3BPB8	Mannose phosphate isomerase, isoform CRA_a OS=Homo sapiens GN=MPI PE=4 SV=1 - [H3BPB8_HUMAN]	0.397	2	10	10	50	4351	1.205	1.045	1.149	1.37	10	8	8	17	15	18	0.397	0.3176	0.3176	49.39	40.67	42.68	403	44.4	5.67
Q9ULC4-2	Isoform 2 of Malignant T-cell-amplified sequence 1 OS=Homo sapiens GN=MCTS1 - [MCTS1_HUMAN]	0.3964	3	5	5	24		0.983	0.938	0.961	1.019	4	4	5	8	7	9	0.3254	0.3314	0.3964	25.06	21.52	29.07	169	19.2	8.25
Q70I54	LIM-nebulette OS=Homo sapiens GN=LNEBL PE=2 SV=1 - [Q70I54_HUMAN]	0.3963	1	10	10	47	10529	0.976	1.044	0.961	0.925	7	9	7	14	20	13	0.3741	0.3889	0.3333	36.41	51.29	35.01	270	31.2	8.31
O75874	Isocitrate dehydrogenase [NADP] cytoplasmic OS=Homo sapiens GN=IDH1 PE=1 SV=2 - [IDHC_HUMAN]	0.3961	1	13	13	62	3417	1.208	1.003	1.273	1.526	11	9	11	22	20	20	0.3527	0.3019	0.3551	69.66	64.6	65.44	414	46.6	7.01
Q5T440	Putative transferase CAF17, mitochondrial OS=Homo sapiens GN=IBA57 PE=1 SV=1 - [CAF17_HUMAN]	0.3961	2	7	7	16	200205	0.938	1.126	1.274	0.749	4	7	5	4	7	5	0.2303	0.3961	0.2303	14.69	21.88	12.05	356	38.1	9.83
Q08209	Serine/threonine-protein phosphatase 2B catalytic subunit alpha isoform OS=Homo sapiens GN=PPP3CA PE=1 SV=1 - [PP2BA_HUMAN]	0.3954	1	13	22	178	5530	0.839	1.172	1.013	0.709	19	16	17	61	56	61	0.3858	0.3282	0.357	179.66	159.62	170.86	521	58.7	5.86
O94905	Erlin-2 OS=Homo sapiens GN=ERLIN2 PE=1 SV=1 - [ERLN2_HUMAN]	0.3953	2	9	9	32	11160	1.49	1.053	1.101	1.53	8	7	8	11	8	13	0.3451	0.3245	0.3569	36.75	23.25	42.18	339	37.8	5.62
Q9UMX5	Neudesin OS=Homo sapiens GN=NENF PE=1 SV=1 - [NENF_HUMAN]	0.3953	1	5	5	14	29937	1.132	0.847	0.857	1.23	4	4	4	5	4	5	0.3314	0.3081	0.3081	10.97	8.08	12.02	172	18.8	5.69
F5H7H8	Synapsin-2 OS=Homo sapiens GN=SYN2 PE=4 SV=1 - [F5H7H8_HUMAN]	0.3949	2	13	16	260		0.964	1.106	1.132	0.933	16	15	15	93	86	81	0.3949	0.3794	0.3794	285.62	276.1	265.24	514	56.2	8.41
C9JRD2	DnaJ homolog subfamily B member 2 (Fragment) OS=Homo sapiens GN=DNAJB2 PE=4 SV=1 - [C9JRD2_HUMAN]	0.3947	4	5	6	29		0.973	1.124	0.954	0.796	5	4	6	13	6	10	0.25	0.1974	0.3947	41.4	16.22	25.53	228	25.4	5.73
Q9BPW8	Protein NipSnap homolog 1 OS=Homo sapiens GN=NIPSNAP1 PE=1 SV=1 - [NIPS1_HUMAN]	0.3944	1	9	9	54	8508	0.769	1.551	1.166	0.601	7	8	8	20	17	17	0.3204	0.3556	0.3592	52.13	43.23	43.9	284	33.3	9.31
P04181	Ornithine aminotransferase, mitochondrial OS=Homo sapiens GN=OAT PE=1 SV=1 - [OAT_HUMAN]	0.3941	1	11	11	47	4942	1.057	1.003	0.804	0.843	10	10	10	16	15	16	0.3531	0.3554	0.3554	41.82	41.38	45.32	439	48.5	7.03
P13716	Delta-aminolevulinic acid dehydratase OS=Homo sapiens GN=ALAD PE=1 SV=1 - [HEM2_HUMAN]	0.3939	1	9	9	43	210	1.039	1.035	1.207	1.229	6	7	8	15	11	17	0.3364	0.3394	0.3909	57.58	39.77	55.54	330	36.3	6.79
P46783	40S ribosomal protein S10 OS=Homo sapiens GN=RPS10 PE=1 SV=1 - [RS10_HUMAN]	0.3939	1	5	5	31	6204	0.949	1.084	1.089	1.035	5	5	4	11	9	11	0.3939	0.3939	0.297	29.95	26.33	33.83	165	18.9	10.15
C9JKD6	Uncharacterized protein OS=Homo sapiens GN=UGP2 PE=4 SV=1 - [C9JKD6_HUMAN]	0.3937	4	14	14	88		1.121	1.007	0.971	1.165	12	10	11	32	26	30	0.3504	0.2697	0.3425	82.44	64.38	87.27	508	56.9	7.88
O75891	Cytosolic 10-formyltetrahydrofolate dehydrogenase OS=Homo sapiens GN=ALDH1L1 PE=1 SV=2 - [AL1L1_HUMAN]	0.3936	3	24	24	124	10840	1.249	1.121	1.013	0.929	18	21	22	39	40	45	0.2738	0.3481	0.3647	129.46	123.81	138.65	902	98.8	5.94
O75223	Gamma-glutamylcyclotransferase OS=Homo sapiens GN=GGCT PE=1 SV=1 - [GGCT_HUMAN]	0.3936	1	6	6	22	79017	0.968	0.61	1.208	1.907	6	5	4	7	8	7	0.3936	0.3191	0.3191	20.01	21.9	19.13	188	21	5.14
Q14141-2	Isoform I of Septin-6 OS=Homo sapiens GN=SEPT6 - [SEPT6_HUMAN]	0.3934	6	7	15	96	23157	0.854	0.893		1.118	10	10	13	30	30	36	0.3208	0.3326	0.37	74.94	72.41	89.8	427	48.8	6.81
Q9BUP0	EF-hand domain-containing protein D1 OS=Homo sapiens GN=EFHD1 PE=1 SV=1 - [EFHD1_HUMAN]	0.3933	3	5	6	20	80303	0.753	0.669		2.353	4	2	4	7	5	8	0.2176	0.0962	0.2887	19.76	12.55	15.88	239	26.9	5.39
Q92752	Tenascin-R OS=Homo sapiens GN=TNR PE=1 SV=3 - [TENR_HUMAN]	0.3932	1	35	35	498	7143	1.056	0.908	1.043	1.145	29	30	32	168	165	165	0.3432	0.3166	0.3601	468.49	445.02	466.13	1358	149.5	4.82
Q9BUB1	PRKAR2A protein OS=Homo sapiens GN=PRKAR2A PE=2 SV=1 - [Q9BUB1_HUMAN]	0.3927	2	8	11	91	5576	0.622	1.056	1.313	0.725	11	11	11	34	28	29	0.3927	0.3927	0.3927	109.98	88.96	93.81	382	43	5.08
E9PRY0	Eukaryotic translation initiation factor 3 subunit M OS=Homo sapiens GN=EIF3M PE=4 SV=1 - [E9PRY0_HUMAN]	0.3919	4	2	2	8					1.48	2	2	1	3	3	2	0.3919	0.3919	0.2432	10.53	11.26	8.25	74	8.5	5.41
P12532	Creatine kinase U-type, mitochondrial OS=Homo sapiens GN=CKMT1A PE=1 SV=1 - [KCRU_HUMAN]	0.3909	1	16	16	345	1159	0.86	0.983	1.068	0.888	14	14	14	103	112	130	0.3381	0.3501	0.3597	338.44	326.89	362.38	417	47	8.34
P24539	ATP synthase subunit b, mitochondrial OS=Homo sapiens GN=ATP5F1 PE=1 SV=2 - [AT5F1_HUMAN]	0.3906	1	8	8	43	515	0.825	1.052	1.147	0.879	5	7	6	15	15	13	0.2148	0.3438	0.2617	40.62	39.53	35.32	256	28.9	9.36
P13591	Neural cell adhesion molecule 1 OS=Homo sapiens GN=NCAM1 PE=1 SV=3 - [NCAM1_HUMAN]	0.3904	1	3	26	478	4684	1.124	0.972	0.958	1.05	24	24	24	160	155	163	0.3788	0.3718	0.3718	470.82	434.66	472.29	858	94.5	4.87
P24844	Myosin regulatory light polypeptide 9 OS=Homo sapiens GN=MYL9 PE=1 SV=4 - [MYL9_HUMAN]	0.3895	1	1	5	20	10398	1.031	1.102	0.71	0.702	5	4	5	6	7	7	0.3895	0.2849	0.3895	19.97	20.81	22.44	172	19.8	4.92
P16949	Stathmin OS=Homo sapiens GN=STMN1 PE=1 SV=3 - [STMN1_HUMAN]	0.3893	3	5	9	68	3925	0.538	0.827	1.349	0.749	8	7	8	22	23	23	0.3289	0.3221	0.3826	63.47	60.34	61.4	149	17.3	5.97
Q16799	Reticulon-1 OS=Homo sapiens GN=RTN1 PE=1 SV=1 - [RTN1_HUMAN]	0.3892	1	16	18	78	6252	0.917	0.865	1.028	1.576	18	15	15	26	26	26	0.3892	0.3479	0.3041	79.43	79.45	80.99	776	83.6	4.69
Q4G0N4	NAD kinase domain-containing protein 1 OS=Homo sapiens GN=NADKD1 PE=1 SV=2 - [NAKD1_HUMAN]	0.3891	1	12	12	51	133686	1.234	0.981	0.845	1.067	12	10	10	19	16	16	0.3891	0.3281	0.3281	53.5	49.37	43.61	442	49.4	8.18
Q9NZ45	CDGSH iron-sulfur domain-containing protein 1 OS=Homo sapiens GN=CISD1 PE=1 SV=1 - [CISD1_HUMAN]	0.3889	1	5	5	36	55847	0.747	0.921	0.917	0.78	5	4	5	10	12	14	0.3889	0.3796	0.3889	33.25	35.72	41.42	108	12.2	9.09
P14866	Heterogeneous nuclear ribonucleoprotein L OS=Homo sapiens GN=HNRNPL PE=1 SV=2 - [HNRPL_HUMAN]	0.3888	1	14	14	70	3191	1.17	0.912	0.988	1.312	9	13	13	23	22	25	0.2767	0.3888	0.3888	66.03	63.93	74.16	589	64.1	8.22
P00390-2	Isoform Cytoplasmic of Glutathione reductase, mitochondrial OS=Homo sapiens GN=GSR - [GSHR_HUMAN]	0.3883	3	9	9	33	2936	1.024	1.014	0.819	0.87	7	9	7	12	12	9	0.3048	0.3883	0.3048	39.31	40.45	31.35	479	51.7	7.71
B1ALW1	Thioredoxin OS=Homo sapiens GN=TXN PE=4 SV=1 - [B1ALW1_HUMAN]	0.3882	3	4	4	37	7295	0.973	0.756	1.259	1.674	4	4	4	11	14	12	0.3882	0.3882	0.3882	25.83	24.75	22.89	85	9.4	6.04
P27816	Microtubule-associated protein 4 OS=Homo sapiens GN=MAP4 PE=1 SV=3 - [MAP4_HUMAN]	0.388	2	15	30	107	4134	1.496	0.982	0.837	1.309	24	25	21	39	39	29	0.2951	0.3351	0.2717	111.7	98.65	81.74	1152	120.9	5.43
P27348	14-3-3 protein theta OS=Homo sapiens GN=YWHAQ PE=1 SV=1 - [1433T_HUMAN]	0.3878	1	4	12	82	10971				0.837	11	11	10	30	27	25	0.3102	0.3878	0.3102	77.48	62.69	60.58	245	27.7	4.78
G5E9R5	Acid phosphatase 1, soluble, isoform CRA_d OS=Homo sapiens GN=ACP1 PE=4 SV=1 - [G5E9R5_HUMAN]	0.3875	3	3	3	13	52	1.08	1.188	0.85	0.767	3	3	2	6	4	3	0.3875	0.3875	0.3875	23.43	14.1	12.61	80	9	8.34
Q9NQ66	1-phosphatidylinositol 4,5-bisphosphate phosphodiesterase beta-1 OS=Homo sapiens GN=PLCB1 PE=1 SV=1 - [PLCB1_HUMAN]	0.3873	1	35	35	177	23236	0.651	0.841	1.174	0.907	28	29	30	57	59	61	0.3388	0.3512	0.347	173.92	162.29	173.9	1216	138.5	6.23
P63096	Guanine nucleotide-binding protein G(i) subunit alpha-1 OS=Homo sapiens GN=GNAI1 PE=1 SV=2 - [GNAI1_HUMAN]	0.387	1	8	14	231	2770	0.841	0.899	1.156	1.184	14	14	14	88	75	68	0.387	0.387	0.387	213.62	181.22	183.05	354	40.3	5.97
Q15382	GTP-binding protein Rheb OS=Homo sapiens GN=RHEB PE=1 SV=1 - [RHEB_HUMAN]	0.3859	1	6	6	27	6009	0.948	0.993	1.158	1.069	6	5	4	10	9	8	0.3859	0.3859	0.3207	29.11	29.58	27.04	184	20.5	5.92
P40123	Adenylyl cyclase-associated protein 2 OS=Homo sapiens GN=CAP2 PE=1 SV=1 - [CAP2_HUMAN]	0.3857	1	11	11	113	10486	0.724	0.996	1.07	0.792	10	10	11	39	35	39	0.3564	0.3291	0.3857	116.66	101.59	120.7	477	52.8	6.37
Q9BPX5	Actin-related protein 2/3 complex subunit 5-like protein OS=Homo sapiens GN=ARPC5L PE=1 SV=1 - [ARP5L_HUMAN]	0.3856	1	4	5	29	81873	0.902	1.045	0.902	0.763	5	3	4	13	8	8	0.3856	0.2157	0.3399	37.35	20.73	23.78	153	16.9	6.6
B7Z8Q0	Protein kinase C gamma type OS=Homo sapiens GN=PRKCG PE=2 SV=1 - [B7Z8Q0_HUMAN]	0.385	2	16	17	78	5582	0.848	1.075	1.014	0.827	13	15	13	24	28	26	0.3139	0.3212	0.3577	71.5	67.22	65.41	548	62	7.12
O75083	WD repeat-containing protein 1 OS=Homo sapiens GN=WDR1 PE=1 SV=4 - [WDR1_HUMAN]	0.3845	1	13	13	62	9948	1.314	0.965	1.054	1.238	10	11	10	20	21	21	0.3086	0.33	0.2904	66.93	72.1	79.37	606	66.2	6.65
P19367-4	Isoform 4 of Hexokinase-1 OS=Homo sapiens GN=HK1 - [HXK1_HUMAN]	0.3845	6	41	41	404	3098	0.839	1.07	1.114	0.913	34	36	35	139	129	136	0.337	0.3514	0.3558	381.08	350.96	362.35	905	101	6.9
H0YD13	CD44 antigen (Fragment) OS=Homo sapiens GN=CD44 PE=4 SV=1 - [H0YD13_HUMAN]	0.3838	18	6	6	23		2.261	1.083	0.79	1.691	5	5	5	8	8	7	0.3135	0.3351	0.3351	25.03	23.64	21.22	185	20.2	8.27
Q02252	Methylmalonate-semialdehyde dehydrogenase [acylating], mitochondrial OS=Homo sapiens GN=ALDH6A1 PE=1 SV=2 - [MMSA_HUMAN]	0.3832	1	19	19	135	4329	1.194	1.07	0.944	0.986	18	17	15	43	47	45	0.3626	0.3645	0.3495	135.93	138.98	145.12	535	57.8	8.5
Q14764	Major vault protein OS=Homo sapiens GN=MVP PE=1 SV=4 - [MVP_HUMAN]	0.383	2	21	21	72	9961	0.795	0.684	1.153	1.167	17	18	17	25	26	21	0.3449	0.3337	0.3203	74.74	75.09	62.81	893	99.3	5.48
Q9C0H9-5	Isoform 4 of SRC kinase signaling inhibitor 1 OS=Homo sapiens GN=SRCIN1 - [SRCN1_HUMAN]	0.3829	1	30	30	119	80725	1.028	0.864	1.04	1.159	25	25	24	39	44	36	0.3212	0.355	0.3652	132.73	129.77	123.63	1183	127	9.38
Q9NUQ9	Protein FAM49B OS=Homo sapiens GN=FAM49B PE=1 SV=1 - [FA49B_HUMAN]	0.3827	1	8	11	86	51571	1.068	0.881	0.913	1.127	9	9	10	30	28	28	0.321	0.3426	0.3549	87.54	72.82	73.66	324	36.7	6.06
Q6ICJ4	Em:AP000351.3 protein OS=Homo sapiens GN=Em:AP000351.3 PE=2 SV=1 - [Q6ICJ4_HUMAN]	0.3826	2	6	6	25	653689	1.331	1.495	1.291	1.184	5	6	6	8	8	9	0.3261	0.3826	0.3826	21.07	24.05	26.04	230	25.9	7.46
Q9NUJ1	Abhydrolase domain-containing protein 10, mitochondrial OS=Homo sapiens GN=ABHD10 PE=1 SV=1 - [ABHDA_HUMAN]	0.3824	1	9	9	46	55347	0.827	1.12	1.171	0.857	9	7	8	16	16	14	0.3824	0.3333	0.3627	48.77	39.31	39.9	306	33.9	8.57
Q02218	2-oxoglutarate dehydrogenase, mitochondrial OS=Homo sapiens GN=OGDH PE=1 SV=3 - [ODO1_HUMAN]	0.3822	5	25	30	176	4967	0.866	0.934	1.003	1.039	25	28	25	61	67	48	0.3079	0.3715	0.3675	168.42	179.96	135.12	1023	115.9	6.86
Q02818	Nucleobindin-1 OS=Homo sapiens GN=NUCB1 PE=1 SV=4 - [NUCB1_HUMAN]	0.3818	1	11	11	24	4924	1.047	0.921	0.902	0.982	10	8	5	11	8	5	0.3297	0.2495	0.1432	30.56	21.31	11.64	461	53.8	5.25
E7EUY3	Propionyl-CoA carboxylase beta chain, mitochondrial OS=Homo sapiens GN=PCCB PE=4 SV=1 - [E7EUY3_HUMAN]	0.3818	6	13	13	72		0.911	1.134	0.863	0.705	11	13	13	21	25	26	0.3295	0.3818	0.3818	69.92	78.89	83.81	516	55.7	7.24
Q13126	S-methyl-5'-thioadenosine phosphorylase OS=Homo sapiens GN=MTAP PE=1 SV=2 - [MTAP_HUMAN]	0.3816	1	7	7	28	4507	1.141	1.01	0.958	1.063	7	7	6	10	10	8	0.3816	0.3816	0.3004	33.73	28.38	23.14	283	31.2	7.18
O00231	26S proteasome non-ATPase regulatory subunit 11 OS=Homo sapiens GN=PSMD11 PE=1 SV=3 - [PSD11_HUMAN]	0.3815	1	13	13	55	5717	1.149	1.01	1.074	1.046	12	11	10	21	19	15	0.346	0.327	0.3057	61.68	58.37	44.42	422	47.4	6.48
O95782-2	Isoform B of AP-2 complex subunit alpha-1 OS=Homo sapiens GN=AP2A1 - [AP2A1_HUMAN]	0.3812	2	22	26	158	160	0.875	0.981	1.001	0.896	21	21	19	54	55	49	0.312	0.3204	0.333	152.38	152.01	137.86	955	105.3	7.66
Q9Y224	UPF0568 protein C14orf166 OS=Homo sapiens GN=C14orf166 PE=1 SV=1 - [CN166_HUMAN]	0.3811	1	9	9	35	51637	1.098	0.855	1.195	1.782	9	8	8	14	11	10	0.3811	0.3607	0.3156	39.87	32.42	30.19	244	28.1	6.65
P46926	Glucosamine-6-phosphate isomerase 1 OS=Homo sapiens GN=GNPDA1 PE=1 SV=1 - [GNPI1_HUMAN]	0.3806	1	4	7	21	10007	1.085	1.009	1.106	1.178	7	6	5	8	7	6	0.3806	0.2768	0.2353	20.78	15.75	16.93	289	32.6	6.92
Q96DA2	Ras-related protein Rab-39B OS=Homo sapiens GN=RAB39B PE=1 SV=1 - [RB39B_HUMAN]	0.3803	2	5	8	73	116442	0.896	1.069	1.306	1.11	6	8	7	21	27	25	0.2441	0.3803	0.3192	49.58	65.2	58.46	213	24.6	7.83
Q01484	Ankyrin-2 OS=Homo sapiens GN=ANK2 PE=1 SV=4 - [ANK2_HUMAN]	0.3796	1	39	107	678	287	0.806	0.796	1.145	1.091	95	88	83	217	235	226	0.3538	0.3475	0.3321	619.18	635.57	659.52	3957	433.4	5.14
H3BN27	Plasmolipin OS=Homo sapiens GN=PLLP PE=4 SV=1 - [H3BN27_HUMAN]	0.379	2	3	3	39		1.065	1.011	0.856	0.948	3	3	3	10	16	13	0.379	0.379	0.379	24.94	36.16	31.08	124	13.1	9.73
O15540	Fatty acid-binding protein, brain OS=Homo sapiens GN=FABP7 PE=1 SV=3 - [FABP7_HUMAN]	0.3788	1	4	4	30	2173	0.957	0.822	0.871	0.857	4	3	3	11	9	10	0.3788	0.3106	0.3106	34.68	35.26	34.49	132	14.9	5.59
Q8N183	Mimitin, mitochondrial OS=Homo sapiens GN=NDUFAF2 PE=1 SV=1 - [MIMIT_HUMAN]	0.3787	1	4	4	24	91942	0.831	0.875	1.159	1.104	4	4	3	10	7	7	0.3787	0.3787	0.3314	30.65	20.75	20.91	169	19.8	8.97
O95292	Vesicle-associated membrane protein-associated protein B/C OS=Homo sapiens GN=VAPB PE=1 SV=3 - [VAPB_HUMAN]	0.3786	1	6	7	71	9217	0.835	0.909	1.366	1.455	6	7	7	23	23	25	0.3128	0.3786	0.3786	77.83	77.11	79	243	27.2	7.3
P51452	Dual specificity protein phosphatase 3 OS=Homo sapiens GN=DUSP3 PE=1 SV=1 - [DUS3_HUMAN]	0.3784	1	6	6	17	1845	0.902	0.948	0.986	0.93	4	5	4	4	8	5	0.2811	0.3784	0.2973	11.47	23.21	17.87	185	20.5	7.8
P63092	Guanine nucleotide-binding protein G(s) subunit alpha isoforms short OS=Homo sapiens GN=GNAS PE=1 SV=1 - [GNAS2_HUMAN]	0.3782	3	11	12	110	2778	1.244	1.155	0.874	0.989	12	12	12	44	33	33	0.3782	0.3782	0.3782	96.56	87.22	82.77	394	45.6	5.82
Q8WXF7	Atlastin-1 OS=Homo sapiens GN=ATL1 PE=1 SV=1 - [ATLA1_HUMAN]	0.3781	1	16	16	77	51062	0.93	0.99	1.002	0.99	14	14	12	26	26	25	0.3495	0.3513	0.3226	77.57	73.33	70.06	558	63.5	6.18
Q6P452	Annexin OS=Homo sapiens GN=ANXA4 PE=2 SV=1 - [Q6P452_HUMAN]	0.3779	2	8	9	31	307	1.661	1.006	0.792	1.298	8	7	9	10	9	12	0.3244	0.301	0.3779	31.97	26.22	31.36	299	33.5	5.86
O95989	Diphosphoinositol polyphosphate phosphohydrolase 1 OS=Homo sapiens GN=NUDT3 PE=1 SV=1 - [NUDT3_HUMAN]	0.3779	1	5	5	24	11165	1.011	1.115	1.009	0.899	5	4	4	8	8	8	0.3779	0.3547	0.2791	23.82	22.72	23.3	172	19.5	6.34
P04899	Guanine nucleotide-binding protein G(i) subunit alpha-2 OS=Homo sapiens GN=GNAI2 PE=1 SV=3 - [GNAI2_HUMAN]	0.3775	1	7	13	285	2771	1.476	0.941	0.999	1.229	13	13	13	100	99	86	0.3775	0.3775	0.3775	250	252.19	229.15	355	40.4	5.54
P35754	Glutaredoxin-1 OS=Homo sapiens GN=GLRX PE=1 SV=2 - [GLRX1_HUMAN]	0.3774	1	2	2	12	2745	0.982	0.801	1.194	1.466	2	2	2	4	3	5	0.3774	0.3774	0.3774	8.23	8.13	12.9	106	11.8	8.09
P27361	Mitogen-activated protein kinase 3 OS=Homo sapiens GN=MAPK3 PE=1 SV=4 - [MK03_HUMAN]	0.3773	3	12	14	98	5595	1.218	1.139	1.206	1.136	12	13	13	32	33	33	0.3773	0.3773	0.3536	92.47	94.78	91.07	379	43.1	6.74
P25325	3-mercaptopyruvate sulfurtransferase OS=Homo sapiens GN=MPST PE=1 SV=3 - [THTM_HUMAN]	0.3771	1	8	8	27	4357	1.124	1.001	0.914	1.043	6	6	7	9	8	10	0.3468	0.303	0.3569	30.69	20.36	29.99	297	33.2	6.6
Q9P032	NADH dehydrogenase [ubiquinone] 1 alpha subcomplex assembly factor 4 OS=Homo sapiens GN=NDUFAF4 PE=1 SV=1 - [NDUF4_HUMAN]	0.3771	1	6	6	13	29078	0.694	0.887	1.46	1.106	5	3	5	5	3	5	0.32	0.2286	0.3429	14.96	10.21	16.35	175	20.3	8.82
Q9ULD0	2-oxoglutarate dehydrogenase-like, mitochondrial OS=Homo sapiens GN=OGDHL PE=1 SV=3 - [OGDHL_HUMAN]	0.3762	1	22	27	146	55753	0.782	1.051	1.094	0.805	26	25	22	50	49	47	0.3594	0.3436	0.3089	143.58	131.59	133.16	1010	114.4	6.65
P19338	Nucleolin OS=Homo sapiens GN=NCL PE=1 SV=3 - [NUCL_HUMAN]	0.3761	1	25	25	73	4691	1.216	0.753	0.982	1.524	19	20	18	25	25	23	0.2901	0.3014	0.269	69.68	71	61.51	710	76.6	4.7
P61160	Actin-related protein 2 OS=Homo sapiens GN=ACTR2 PE=1 SV=1 - [ARP2_HUMAN]	0.3756	1	2	10	102	10097	1.176	0.756	0.879	1.264	9	8	9	37	33	32	0.3604	0.3325	0.3477	111.63	99.46	99.84	394	44.7	6.74
Q8WUM4	Programmed cell death 6-interacting protein OS=Homo sapiens GN=PDCD6IP PE=1 SV=1 - [PDC6I_HUMAN]	0.3756	1	24	24	113	10015	0.857	0.974	1.273	1.059	21	20	19	43	33	37	0.356	0.3237	0.3099	132.12	104.93	120.77	868	96	6.52
H0YDX2	UPF0480 protein C15orf24 (Fragment) OS=Homo sapiens GN=C15orf24 PE=4 SV=1 - [H0YDX2_HUMAN]	0.375	2	3	3	5		0.994	1.176	1.193	1.005	2	1	2	2	1	2	0.225	0.1563	0.3063	6.63	2.79	6.03	160	18.2	9.7
P21912	Succinate dehydrogenase [ubiquinone] iron-sulfur subunit, mitochondrial OS=Homo sapiens GN=SDHB PE=1 SV=3 - [DHSB_HUMAN]	0.375	1	10	10	62	6390	0.885	0.968	1.1	1.034	9	9	8	21	19	22	0.3679	0.3286	0.3214	55.17	54.35	60.41	280	31.6	8.76
O43242	26S proteasome non-ATPase regulatory subunit 3 OS=Homo sapiens GN=PSMD3 PE=1 SV=2 - [PSMD3_HUMAN]	0.3745	2	13	13	42	5709	1.082	1.098	1.067	1.014	12	10	10	17	11	14	0.2996	0.2659	0.3202	49.23	33.31	40.16	534	60.9	8.44
B7ZC39	Endophilin-B2 OS=Homo sapiens GN=SH3GLB2 PE=4 SV=1 - [B7ZC39_HUMAN]	0.3743	1	15	15	114	56904	0.767	1.035	1.045	0.944	12	11	13	41	36	37	0.3235	0.3529	0.3422	131.51	122.04	121.25	374	41.6	5.97
Q16798	NADP-dependent malic enzyme, mitochondrial OS=Homo sapiens GN=ME3 PE=2 SV=2 - [MAON_HUMAN]	0.3742	1	13	13	97	10873	1.029	1.047	0.782	0.716	13	11	11	30	35	32	0.3742	0.3493	0.3162	105.79	103.3	108.23	604	67	7.97
B4DHN0	Mitogen-activated protein kinase 1 OS=Homo sapiens GN=MAPK1 PE=2 SV=1 - [B4DHN0_HUMAN]	0.3736	2	7	11	125	5594	1.421	1.029	0.686	1.073	10	10	11	48	37	40	0.3736	0.2902	0.3736	130.95	102.12	106.68	348	40.4	7.15
F5H425	Eukaryotic translation initiation factor 3 subunit J OS=Homo sapiens GN=EIF3J PE=4 SV=1 - [F5H425_HUMAN]	0.3732	2	6	6	14	8669	0.988	0.805	1.256	1.536	3	3	4	4	5	5	0.2679	0.2727	0.3158	11.97	9.6	17.15	209	23	4.64
E5RGN3	Copper transport protein ATOX1 OS=Homo sapiens GN=ATOX1 PE=4 SV=1 - [E5RGN3_HUMAN]	0.3729	3	4	4	10		0.617	0.828	1.121	0.868	2	2	3	3	3	4	0.2712	0.2712	0.3729	4.15	4.02	7.05	59	6.3	7.85
P36542	ATP synthase subunit gamma, mitochondrial OS=Homo sapiens GN=ATP5C1 PE=1 SV=1 - [ATPG_HUMAN]	0.3725	1	2	10	107	509	0.933	1.011	0.948	0.864	9	10	9	37	35	35	0.3691	0.3725	0.2685	86.93	81.31	78.55	298	33	9.22
P51659	Peroxisomal multifunctional enzyme type 2 OS=Homo sapiens GN=HSD17B4 PE=1 SV=3 - [DHB4_HUMAN]	0.3723	1	20	20	88	3295	1.159	1.088	0.899	0.982	18	17	15	31	29	28	0.3071	0.3057	0.2826	97.88	92.2	85.2	736	79.6	8.84
B4DUC9	SPRY domain-containing protein 4 OS=Homo sapiens GN=SPRYD4 PE=2 SV=1 - [B4DUC9_HUMAN]	0.3721	2	3	3	10	283377	1.072	0.838	0.926	1.081	3	2	2	4	3	3	0.3721	0.2868	0.2868	11.11	6.9	7.63	129	14.4	5.24
P35998	26S protease regulatory subunit 7 OS=Homo sapiens GN=PSMC2 PE=1 SV=3 - [PRS7_HUMAN]	0.3718	1	12	12	67	5701	0.921	0.935	1.104	1.071	12	12	12	26	22	19	0.3718	0.3718	0.3718	74.25	65.93	56.11	433	48.6	5.95
P48735	Isocitrate dehydrogenase [NADP], mitochondrial OS=Homo sapiens GN=IDH2 PE=1 SV=2 - [IDHP_HUMAN]	0.3717	1	17	17	143	3418	0.79	0.982	1.248	0.993	16	13	16	48	49	46	0.3473	0.3097	0.3606	135.54	124.16	114.65	452	50.9	8.69
Q14847	LIM and SH3 domain protein 1 OS=Homo sapiens GN=LASP1 PE=1 SV=2 - [LASP1_HUMAN]	0.3716	2	9	9	36	3927	0.994	1.072	0.925	0.767	6	5	8	14	9	13	0.2644	0.2644	0.3716	30.27	26.09	34.21	261	29.7	7.05
P49748-2	Isoform 2 of Very long-chain specific acyl-CoA dehydrogenase, mitochondrial OS=Homo sapiens GN=ACADVL - [ACADV_HUMAN]	0.3712	4	18	18	67	37	1.113	0.996	0.93	0.877	14	14	16	22	21	24	0.3081	0.2891	0.3444	63.87	61.1	63.74	633	68	8.56
Q16629-3	Isoform 3 of Serine/arginine-rich splicing factor 7 OS=Homo sapiens GN=SRSF7 - [SRSF7_HUMAN]	0.3712	6	3	4	26	6432	1.005	1.361	0.935	0.641	3	4	4	9	8	9	0.3712	0.3712	0.3712	30.95	26.12	28.04	132	15.2	9.63
P40227	T-complex protein 1 subunit zeta OS=Homo sapiens GN=CCT6A PE=1 SV=3 - [TCPZ_HUMAN]	0.371	1	15	15	131	908	0.919	1.007	1.096	1.081	14	12	13	48	40	43	0.354	0.3126	0.322	150.83	114.33	127.57	531	58	6.68
E5RHG8	Transcription elongation factor B polypeptide 1 (Fragment) OS=Homo sapiens GN=TCEB1 PE=4 SV=1 - [E5RHG8_HUMAN]	0.3708	3	3	3	33		0.912	0.918	1.181	1.191	3	3	3	11	11	11	0.3708	0.3708	0.3708	35.77	30.56	28.87	89	10	5.39
P48163	NADP-dependent malic enzyme OS=Homo sapiens GN=ME1 PE=1 SV=1 - [MAOX_HUMAN]	0.3706	1	14	14	63	4199	1.104	0.872	0.893	1.099	13	8	12	25	16	22	0.3182	0.2622	0.3024	64	43.39	62.33	572	64.1	6.13
P00387-2	Isoform 2 of NADH-cytochrome b5 reductase 3 OS=Homo sapiens GN=CYB5R3 - [NB5R3_HUMAN]	0.3705	3	8	8	86	1727	1.419	0.981	0.834	1.252	8	8	8	27	31	28	0.3705	0.3705	0.3705	87.1	95.38	86.14	278	31.6	7.58
B4DDG7	AP-1 complex subunit mu-1 OS=Homo sapiens GN=AP1M1 PE=2 SV=1 - [B4DDG7_HUMAN]	0.3704	3	8	8	39	8907	0.962	1.015	0.997	0.843	7	7	7	14	13	12	0.3077	0.3077	0.3305	36.35	31.63	27.97	351	40.2	7.2
E7EVN0	Uncharacterized protein OS=Homo sapiens GN=ASNA1 PE=4 SV=1 - [E7EVN0_HUMAN]	0.3697	2	8	8	26		1.029	0.987	1.027	1.028	7	5	8	8	8	10	0.303	0.2333	0.3697	25.07	26.17	32.66	330	37	4.78
B4DDF7	Serine/threonine-protein phosphatase 2A 65 kDa regulatory subunit A alpha isoform OS=Homo sapiens GN=PPP2R1A PE=2 SV=1 - [B4DDF7_HUMAN]	0.3696	2	19	19	151	5518	0.9	0.922	1.131	1.036	18	16	15	55	45	51	0.3679	0.3299	0.2988	169.99	132.7	166.33	579	64.1	5.14
D6RFM5	Succinate dehydrogenase [ubiquinone] flavoprotein subunit, mitochondrial OS=Homo sapiens GN=SDHA PE=4 SV=1 - [D6RFM5_HUMAN]	0.3688	2	12	12	109	6389	0.776	0.979	1.126	0.951	10	8	10	37	33	39	0.2847	0.211	0.3173	124.16	111.19	135.67	583	63.5	7.24
Q9Y5L4	Mitochondrial import inner membrane translocase subunit Tim13 OS=Homo sapiens GN=TIMM13 PE=1 SV=1 - [TIM13_HUMAN]	0.3684	1	3	3	21	26517	0.805	0.75	1.175	1.303	3	2	3	6	7	8	0.3684	0.2632	0.3684	17.9	17.55	21.09	95	10.5	8.18
E9PCW3	Uncharacterized protein OS=Homo sapiens GN=C22orf28 PE=4 SV=1 - [E9PCW3_HUMAN]	0.3682	2	11	11	57		1.003	0.858	1.356	1.276	10	10	11	18	18	21	0.3661	0.3661	0.3682	47.78	64.12	67.73	478	52.4	7.17
Q15102	Platelet-activating factor acetylhydrolase IB subunit gamma OS=Homo sapiens GN=PAFAH1B3 PE=1 SV=1 - [PA1B3_HUMAN]	0.368	1	5	5	24	5050	0.967	0.929		1.036	4	4	4	9	7	8	0.329	0.2684	0.329	24.3	20.16	26.17	231	25.7	6.84
P49588	Alanine--tRNA ligase, cytoplasmic OS=Homo sapiens GN=AARS PE=1 SV=2 - [SYAC_HUMAN]	0.3678	1	29	29	203	16	1.005	0.997	0.949	0.998	27	26	26	64	69	70	0.3419	0.3233	0.3233	185.79	195.36	214.99	968	106.7	5.53
P45974-2	Isoform Short of Ubiquitin carboxyl-terminal hydrolase 5 OS=Homo sapiens GN=USP5 - [UBP5_HUMAN]	0.3677	2	22	22	115	8078	1.087	0.944	0.954	1.136	20	21	18	42	34	39	0.3365	0.3677	0.297	111.21	93.73	105.82	835	93.2	5.08
O60262	Guanine nucleotide-binding protein G(I)/G(S)/G(O) subunit gamma-7 OS=Homo sapiens GN=GNG7 PE=1 SV=1 - [GBG7_HUMAN]	0.3676	1	3	3	14	2788	1.068	1.103	0.977	0.974	3	3	3	4	5	5	0.3676	0.3676	0.3676	12.17	15.54	15.33	68	7.5	8.51
P52788-2	Isoform 2 of Spermine synthase OS=Homo sapiens GN=SMS - [SPSY_HUMAN]	0.3674	2	7	7	28	6611	1.038	1.145	1.127	1.1	6	6	7	9	9	10	0.3674	0.3674	0.3674	28.13	25.16	31.12	313	35.3	5.02
Q15257-3	Isoform 3 of Serine/threonine-protein phosphatase 2A activator OS=Homo sapiens GN=PPP2R4 - [PTPA_HUMAN]	0.3673	4	7	7	43	5524	1.014	1.024	1.234	1.155	6	6	7	14	12	17	0.3673	0.3673	0.3673	41.21	31.61	44.59	294	33.4	6.29
E9PDF3	Uncharacterized protein OS=Homo sapiens GN=RALY PE=4 SV=1 - [E9PDF3_HUMAN]	0.3667	12	5	5	19		1.346	1.019	1.002	1.139	4	3	4	7	7	5	0.3292	0.3	0.3625	13.37	2.56	8.25	240	25.4	7.4
Q6FHB0	MAPRE3 protein (Fragment) OS=Homo sapiens GN=MAPRE3 PE=2 SV=1 - [Q6FHB0_HUMAN]	0.3665	2	9	9	61	22924	0.914	0.78	2.041	0.897	8	7	7	20	20	21	0.3665	0.2776	0.3132	54.74	62.58	63.47	281	32	5.54
Q8IW45	ATP-dependent (S)-NAD(P)H-hydrate dehydratase OS=Homo sapiens GN=CARKD PE=1 SV=1 - [NNRD_HUMAN]	0.366	1	8	8	52	55739	0.965	1.165	1.074	1.011	7	8	7	18	16	18	0.3141	0.366	0.3256	57.66	51.33	56.28	347	36.6	8.06
P36776	Lon protease homolog, mitochondrial OS=Homo sapiens GN=LONP1 PE=1 SV=2 - [LONM_HUMAN]	0.366	1	21	21	85	9361	0.753	0.945	1.402	1.066	18	16	17	30	26	29	0.3306	0.3097	0.318	87.7	69.45	85.08	959	106.4	6.39
Q9GZT8-2	Isoform 2 of NIF3-like protein 1 OS=Homo sapiens GN=NIF3L1 - [NIF3L_HUMAN]	0.3657	2	8	8	26	60491	1.096	1.091	0.856	0.843	7	4	6	10	7	9	0.3	0.1629	0.2629	27.35	15.94	21.89	350	39	6.4
P23284	Peptidyl-prolyl cis-trans isomerase B OS=Homo sapiens GN=PPIB PE=1 SV=2 - [PPIB_HUMAN]	0.3657	1	8	8	47	5479	1.032	1.039	1.22	1.295	8	7	7	17	19	11	0.3657	0.338	0.3611	42.82	47.79	33.42	216	23.7	9.41
P35579	Myosin-9 OS=Homo sapiens GN=MYH9 PE=1 SV=4 - [MYH9_HUMAN]	0.3653	1	49	59	264	4627	1.164	0.897	1.112	1.558	46	51	51	90	89	85	0.2893	0.3296	0.3357	295.6	277.83	273.8	1960	226.4	5.6
P00352	Retinal dehydrogenase 1 OS=Homo sapiens GN=ALDH1A1 PE=1 SV=2 - [AL1A1_HUMAN]	0.3653	1	14	15	70	216	0.915	0.98	1.948	1.44	12	14	12	24	26	20	0.2974	0.3393	0.2914	72.32	79.49	62.97	501	54.8	6.73
O60869	Endothelial differentiation-related factor 1 OS=Homo sapiens GN=EDF1 PE=1 SV=1 - [EDF1_HUMAN]	0.3649	2	4	4	16	8721			1.364	2.977	4	3	3	5	5	6	0.3649	0.2973	0.2973	13.12	5.81	10.64	148	16.4	9.95
Q99832-3	Isoform 3 of T-complex protein 1 subunit eta OS=Homo sapiens GN=CCT7 - [TCPH_HUMAN]	0.3647	2	16	16	81	10574	0.951	0.987	1.219	0.912	12	12	12	26	29	26	0.2766	0.2766	0.3126	83.13	74.27	70.14	499	54.8	7.68
D6RGI3	Septin 11, isoform CRA_b OS=Homo sapiens GN=SEPT11 PE=3 SV=1 - [D6RGI3_HUMAN]	0.3647	4	8	16	135	55752			1.142	1.271	14	13	14	50	39	46	0.3224	0.3318	0.3412	131.02	96.49	127.67	425	49	6.96
P55957	BH3-interacting domain death agonist OS=Homo sapiens GN=BID PE=1 SV=1 - [BID_HUMAN]	0.3641	2	4	4	14	637	1.042	0.862	1.126	1.207	3	4	4	5	4	5	0.2872	0.3641	0.3641	16.23	12.13	12.99	195	22	5.44
H3BMU1	IST1 homolog (Fragment) OS=Homo sapiens GN=IST1 PE=4 SV=1 - [H3BMU1_HUMAN]	0.3641	7	4	4	9		0.855	1.041	1.447	1.145	4	2	2	5	2	2	0.3641	0.1262	0.1262	8.3	5.84	5.89	206	23.4	6.61
E9PH64	NADH dehydrogenase [ubiquinone] 1 beta subcomplex subunit 9 OS=Homo sapiens GN=NDUFB9 PE=4 SV=1 - [E9PH64_HUMAN]	0.3631	2	6	6	28		0.829	1.034	1.058	0.822	6	4	4	9	8	11	0.3631	0.2083	0.2083	27.49	17.91	22.76	168	20.4	7.88
P61586	Transforming protein RhoA OS=Homo sapiens GN=RHOA PE=1 SV=1 - [RHOA_HUMAN]	0.3627	1	4	5	30	387	0.915	1.201	1.04	0.773	4	5	5	9	9	12	0.3627	0.3627	0.3627	24.92	23.24	31.17	193	21.8	6.1
Q92598-2	Isoform Beta of Heat shock protein 105 kDa OS=Homo sapiens GN=HSPH1 - [HS105_HUMAN]	0.3624	3	20	21	139	10808	0.876	0.903	1.191	1.182	19	17	18	43	49	47	0.3243	0.2936	0.3206	124.14	122.48	139.31	814	92.1	5.55
E5RJ52	AP-3 complex subunit mu-2 (Fragment) OS=Homo sapiens GN=AP3M2 PE=4 SV=1 - [E5RJ52_HUMAN]	0.3624	2	8	8	40		0.792	1.073	1.303	0.888	6	8	7	15	13	12	0.3171	0.3624	0.2892	46.2	39.29	30.74	287	31.8	8.65
P61006	Ras-related protein Rab-8A OS=Homo sapiens GN=RAB8A PE=1 SV=1 - [RAB8A_HUMAN]	0.3623	3	2	8	97	4218	0.839	0.852	1.404	1.299	8	7	7	33	31	33	0.3623	0.2947	0.2947	86.88	80.95	82.27	207	23.7	9.07
Q9BQI5	SH3-containing GRB2-like protein 3-interacting protein 1 OS=Homo sapiens GN=SGIP1 PE=1 SV=2 - [SGIP1_HUMAN]	0.3623	5	19	19	90	84251	0.753	0.937	0.902	0.751	16	16	17	26	29	35	0.3116	0.2995	0.3514	79.78	74.99	83.52	828	89.1	8.22
O60861-1	Isoform 1 of Growth arrest-specific protein 7 OS=Homo sapiens GN=GAS7 - [GAS7_HUMAN]	0.3617	4	10	10	52	8522	0.66	1.102	1.252	0.732	10	10	8	19	17	16	0.3617	0.3617	0.3568	45.09	39.83	43.65	412	47.2	7.58
E9PQP6	Protein farnesyltransferase/geranylgeranyltransferase type-1 subunit alpha (Fragment) OS=Homo sapiens GN=FNTA PE=4 SV=1 - [E9PQP6_HUMAN]	0.3614	3	6	6	17		1.425	0.938	0.863	1.268	5	4	4	7	5	5	0.3213	0.1968	0.2088	21.97	13.52	14.32	249	30.1	6
P19404	NADH dehydrogenase [ubiquinone] flavoprotein 2, mitochondrial OS=Homo sapiens GN=NDUFV2 PE=1 SV=2 - [NDUV2_HUMAN]	0.3614	2	9	9	63	4729	0.809	0.884	1.091	0.992	9	7	7	22	21	20	0.3614	0.3173	0.3173	68.05	62.23	63.14	249	27.4	8.06
P47756	F-actin-capping protein subunit beta OS=Homo sapiens GN=CAPZB PE=1 SV=4 - [CAPZB_HUMAN]	0.361	1	2	9	41	832	1.291	0.868	0.946	1.402	8		7	21		20	0.3249		0.2924	66.18		54.97	277	31.3	5.59
Q00013	55 kDa erythrocyte membrane protein OS=Homo sapiens GN=MPP1 PE=1 SV=2 - [EM55_HUMAN]	0.3605	3	9	9	35	4354	0.812	0.999	1.436	1.13	8	5	7	13	8	14	0.3197	0.1588	0.2682	33.95	19.96	31.27	466	52.3	7.37
P52272	Heterogeneous nuclear ribonucleoprotein M OS=Homo sapiens GN=HNRNPM PE=1 SV=3 - [HNRPM_HUMAN]	0.3603	2	5	15	70	4670	1.269	0.888	1.046	1.518	13	12	14	23	22	25	0.2753	0.2959	0.3356	81.24	72.9	81.29	730	77.5	8.7
Q2M2I8	AP2-associated protein kinase 1 OS=Homo sapiens GN=AAK1 PE=1 SV=3 - [AAK1_HUMAN]	0.36	1	18	18	91	22848	0.924	1.055	1.026	0.912	16	14	13	32	30	29	0.3424	0.307	0.2862	86.67	76.82	70.21	961	103.8	6.6
Q92882	Osteoclast-stimulating factor 1 OS=Homo sapiens GN=OSTF1 PE=1 SV=2 - [OSTF1_HUMAN]	0.3598	1	6	6	18	26578	1.065	0.812	0.901	1.31	5	5	4	6	7	5	0.3037	0.3551	0.2991	19.31	15.95	12.83	214	23.8	5.68
P13010	X-ray repair cross-complementing protein 5 OS=Homo sapiens GN=XRCC5 PE=1 SV=3 - [XRCC5_HUMAN]	0.3593	1	19	19	97	7520	1.31	1.028	0.943	1.222	17	14	14	39	29	29	0.3169	0.3169	0.2637	107.44	89.68	95.26	732	82.7	5.81
P15927	Replication protein A 32 kDa subunit OS=Homo sapiens GN=RPA2 PE=1 SV=1 - [RFA2_HUMAN]	0.3593	4	4	4	10	6118	1.251	1.16		0.952	1	3	3	1	4	5	0.137	0.2778	0.263	4.05	12.83	12.57	270	29.2	6.15
Q9H2U2	Inorganic pyrophosphatase 2, mitochondrial OS=Homo sapiens GN=PPA2 PE=1 SV=2 - [IPYR2_HUMAN]	0.3593	3	8	9	34	27068	1.133	0.899	1.108	1.39	7	9	8	11	12	11	0.2605	0.3593	0.3024	31.75	25.29	33.02	334	37.9	7.39
B7Z254	Protein disulfide-isomerase A6 OS=Homo sapiens GN=PDIA6 PE=2 SV=1 - [B7Z254_HUMAN]	0.3593	5	9	9	41	10130	1.06	0.953	0.822	0.921	7	5	9	13	11	17	0.2929	0.1808	0.3593	42.81	33.37	51.54	437	47.8	5.08
Q9NX40	OCIA domain-containing protein 1 OS=Homo sapiens GN=OCIAD1 PE=1 SV=1 - [OCAD1_HUMAN]	0.3592	1	3	8	41	54940	0.987	1.023	1.041	1.019	8	7	8	13	13	15	0.3592	0.3143	0.3592	41.23	41.72	45.53	245	27.6	7.49
G3V4W0	Heterogeneous nuclear ribonucleoproteins C1/C2 (Fragment) OS=Homo sapiens GN=HNRNPC PE=4 SV=1 - [G3V4W0_HUMAN]	0.3588	5	4	8	36		1.244	0.907	0.718	0.981	7	7	7	12	12	12	0.3244	0.3168	0.3168	30.45	35.23	33.65	262	28.9	8.4
P30084	Enoyl-CoA hydratase, mitochondrial OS=Homo sapiens GN=ECHS1 PE=1 SV=4 - [ECHM_HUMAN]	0.3586	1	13	13	69	1892	0.877	0.952	1.005	0.927	11	11	13	26	22	21	0.3276	0.3276	0.3586	72.85	61.6	56.42	290	31.4	8.07
E9PF41	Actin-related protein 2 OS=Homo sapiens GN=ACTR2 PE=3 SV=1 - [E9PF41_HUMAN]	0.3584	1	2	10	89	10097	0.99	0.981		1.343	8	7	9	31	28	30	0.3434	0.3133	0.3308	91.18	82.05	91.31	399	45.3	7.2
O43837	Isocitrate dehydrogenase [NAD] subunit beta, mitochondrial OS=Homo sapiens GN=IDH3B PE=1 SV=2 - [IDH3B_HUMAN]	0.3584	1	10	10	88	3420	0.744	1.094	1.562	0.969	10	9	10	27	30	31	0.3584	0.3584	0.3584	85.94	87.33	92.14	385	42.2	8.46
Q9Y285	Phenylalanine--tRNA ligase alpha subunit OS=Homo sapiens GN=FARSA PE=1 SV=3 - [SYFA_HUMAN]	0.3583	1	16	16	94	2193	0.724	0.978	0.949	0.747	12	12	14	32	27	35	0.3543	0.2835	0.3563	109.06	82.4	102.05	508	57.5	7.8
P78356	Phosphatidylinositol 5-phosphate 4-kinase type-2 beta OS=Homo sapiens GN=PIP4K2B PE=1 SV=1 - [PI42B_HUMAN]	0.3582	1	8	12	82	8396	0.814	1.005	0.956	0.891	10	10	10	27	30	25	0.2764	0.2788	0.2837	78.26	80.02	73.67	416	47.3	7.33
Q9P0L0	Vesicle-associated membrane protein-associated protein A OS=Homo sapiens GN=VAPA PE=1 SV=3 - [VAPA_HUMAN]	0.3574	2	8	9	63	9218	1.491	0.783	0.949	1.852	9	8	8	23	19	21	0.3574	0.3574	0.3574	69.01	50.54	58.7	249	27.9	8.62
B4DJB1	AP-2 complex subunit mu OS=Homo sapiens GN=AP2M1 PE=2 SV=1 - [B4DJB1_HUMAN]	0.3573	3	13	13	162	1173	0.88	0.934	0.99	1.065	12	10	12	53	53	56	0.3547	0.336	0.3413	152.17	158.33	168.54	375	42.7	9.39
P45880-2	Isoform 2 of Voltage-dependent anion-selective channel protein 2 OS=Homo sapiens GN=VDAC2 - [VDAC2_HUMAN]	0.3569	4	8	8	335	7417	0.739	1.074	1.239	0.876	7	8	7	111	116	108	0.311	0.3569	0.311	282.83	287.95	272.81	283	30.4	7.2
Q4V328	GRIP1-associated protein 1 OS=Homo sapiens GN=GRIPAP1 PE=1 SV=1 - [GRAP1_HUMAN]	0.3567	2	19	19	77	56850	0.902	1.077	1.05	0.852	16	13	15	26	25	26	0.3008	0.2533	0.2866	67	63.9	67.09	841	95.9	5.11
P05026	Sodium/potassium-transporting ATPase subunit beta-1 OS=Homo sapiens GN=ATP1B1 PE=1 SV=1 - [AT1B1_HUMAN]	0.3564	1	12	12	140	481	0.738	1.008	1.177	0.876	12	11	12	49	49	42	0.3564	0.3564	0.3564	130.63	131.92	114.4	303	35	8.53
Q9UFN0	Protein NipSnap homolog 3A OS=Homo sapiens GN=NIPSNAP3A PE=1 SV=2 - [NPS3A_HUMAN]	0.3563	1	7	7	50	25934	1.117	1.097	1.033	1.162	5	6	6	18	14	18	0.2429	0.3158	0.2834	35.65	18.94	22.11	247	28.4	9.16
Q9BS92	Protein NipSnap homolog 3B OS=Homo sapiens GN=NIPSNAP3B PE=2 SV=1 - [NPS3B_HUMAN]	0.3563	1	6	6	26	55335	0.975	1.263	1.32	0.804	6	4	4	11	8	7	0.3563	0.2591	0.251	22.1	20.93	15.8	247	28.3	9.28
O14910	Protein lin-7 homolog A OS=Homo sapiens GN=LIN7A PE=1 SV=2 - [LIN7A_HUMAN]	0.3562	1	4	8	22	8825	0.897	0.882	1.332	1.293	6	7	6	7	8	7	0.2446	0.309	0.2876	21.7	24.98	23	233	26	8.72
P61421	V-type proton ATPase subunit d 1 OS=Homo sapiens GN=ATP6V0D1 PE=1 SV=1 - [VA0D1_HUMAN]	0.3561	3	12	12	89	9114	0.782	1.088	1.246	0.971	12	12	12	31	26	32	0.3561	0.3561	0.3561	72.2	62.17	82.89	351	40.3	5
O94973	AP-2 complex subunit alpha-2 OS=Homo sapiens GN=AP2A2 PE=1 SV=2 - [AP2A2_HUMAN]	0.3557	2	18	22	133	161	0.883	1.115	1.204	1.011	21	20	18	49	43	41	0.3291	0.3291	0.3003	139.34	125.96	121.32	939	103.9	6.96
P07741	Adenine phosphoribosyltransferase OS=Homo sapiens GN=APRT PE=1 SV=2 - [APT_HUMAN]	0.3556	2	5	5	24	353	1.135	1.044	0.858	0.998	5	4	4	8	8	8	0.3556	0.3	0.3	21.69	19.81	19.51	180	19.6	6.02
P26038	Moesin OS=Homo sapiens GN=MSN PE=1 SV=3 - [MOES_HUMAN]	0.3553	1	12	15	117	4478	1.283	1.071	1.227	1.466	13	13	13	39	37	41	0.2912	0.305	0.3137	119.41	103.26	113.15	577	67.8	6.4
B4DQJ8	6-phosphogluconate dehydrogenase, decarboxylating OS=Homo sapiens GN=PGD PE=2 SV=1 - [B4DQJ8_HUMAN]	0.3553	2	11	11	78	5226	0.985	1.006	1.206	1.151	10	9	9	28	24	26	0.3511	0.2723	0.234	80.24	74.17	79.82	470	51.8	7.44
A6NDG6	Phosphoglycolate phosphatase OS=Homo sapiens GN=PGP PE=1 SV=1 - [PGP_HUMAN]	0.3551	1	6	6	23	283871	0.998	0.919	0.833	0.932	4	5	5	8	7	8	0.19	0.3333	0.2118	21.77	18.77	14.62	321	34	6.14
B4DG58	Uncharacterized protein OS=Homo sapiens GN=CTNND2 PE=2 SV=1 - [B4DG58_HUMAN]	0.355	1	1	21	86	1501	1.365	1.139	0.718	0.887	15	15	14	31	29	26	0.2925	0.2717	0.213	84.75	69.78	71.71	817	89.7	8.09
P16298	Serine/threonine-protein phosphatase 2B catalytic subunit beta isoform OS=Homo sapiens GN=PPP3CB PE=1 SV=2 - [PP2BB_HUMAN]	0.355	2	9	17	108	5532	0.814	0.993	1.093	0.923	15	14	17	36	34	38	0.3454	0.3282	0.355	99.98	94.59	105.97	524	59	5.91
Q92945-2	Isoform 2 of Far upstream element-binding protein 2 OS=Homo sapiens GN=KHSRP - [FUBP2_HUMAN]	0.3549	2	16	17	70	8570	1.159	1.131	0.895	0.908	17	15	17	24	22	24	0.3549	0.3042	0.3549	72.51	62.58	68.83	710	72.9	7.9
Q9UNZ2-5	Isoform 3 of NSFL1 cofactor p47 OS=Homo sapiens GN=NSFL1C - [NSF1C_HUMAN]	0.3548	1	9	9	62	55968	1.045	1.014	1.061	1.028	8	8	9	20	18	24	0.3065	0.3065	0.3548	62.05	56.7	63.48	372	40.8	5.15
Q9UHG3	Prenylcysteine oxidase 1 OS=Homo sapiens GN=PCYOX1 PE=1 SV=3 - [PCYOX_HUMAN]	0.3545	1	12	12	45	51449	1.071	1.092	1.051	0.993	11	11	12	13	14	18	0.303	0.303	0.3545	41.7	34.94	55.3	505	56.6	6.18
Q6UWR7	Ectonucleotide pyrophosphatase/phosphodiesterase family member 6 OS=Homo sapiens GN=ENPP6 PE=2 SV=2 - [ENPP6_HUMAN]	0.3545	1	14	14	98	133121	1.049	0.86	1.763	1.962	12	12	13	33	33	32	0.325	0.3318	0.3295	103.45	94.08	96.4	440	50.2	7.99
Q6ZVM7-2	Isoform 2 of TOM1-like protein 2 OS=Homo sapiens GN=TOM1L2 - [TM1L2_HUMAN]	0.3545	2	13	13	74	146691	0.821	1.023	0.929	0.756	10	11	10	24	29	21	0.3414	0.337	0.3348	70.44	84.84	69.16	457	49.9	4.65
Q8TEA8	D-tyrosyl-tRNA(Tyr) deacylase 1 OS=Homo sapiens GN=DTD1 PE=1 SV=2 - [DTD1_HUMAN]	0.3541	1	4	4	18	92675	1.041	1.085	1.003	0.921	2	3	3	5	6	7	0.1483	0.2823	0.2201	17.61	18.35	19.22	209	23.4	8.24
P04908	Histone H2A type 1-B/E OS=Homo sapiens GN=HIST1H2AB PE=1 SV=2 - [H2A1B_HUMAN]	0.3538	3	2	5	95	8335	1.135	1.028	1.322	1.422	5	5	5	32	33	30	0.3538	0.3538	0.3538	92.54	89.59	91.01	130	14.1	11.05
O00264	Membrane-associated progesterone receptor component 1 OS=Homo sapiens GN=PGRMC1 PE=1 SV=3 - [PGRC1_HUMAN]	0.3538	1	7	7	38	10857	1.038	1.107	1.139	1.113	5	6	6	12	12	14	0.3333	0.3385	0.3487	37	31.13	41.76	195	21.7	4.7
P08237	6-phosphofructokinase, muscle type OS=Homo sapiens GN=PFKM PE=1 SV=2 - [K6PF_HUMAN]	0.3538	2	18	20	177	5213	0.927	1.018	1.245	1.155	18	16	16	61	59	57	0.3013	0.2949	0.2769	194.54	193.84	186.69	780	85.1	7.99
Q13442	28 kDa heat- and acid-stable phosphoprotein OS=Homo sapiens GN=PDAP1 PE=1 SV=1 - [HAP28_HUMAN]	0.3536	1	7	7	24	11333	1.076	0.935	0.66	0.872	3	6	4	7	11	6	0.1768	0.2983	0.2265	12.55	25.24	14.73	181	20.6	8.87
P07311	Acylphosphatase-1 OS=Homo sapiens GN=ACYP1 PE=1 SV=2 - [ACYP1_HUMAN]	0.3535	2	3	3	11	97	1.038	0.877	0.919	1.179	3	3	2	4	4	3	0.3535	0.3535	0.2323	13.46	12.98	8.4	99	11.3	9.31
Q16836	Hydroxyacyl-coenzyme A dehydrogenase, mitochondrial OS=Homo sapiens GN=HADH PE=1 SV=3 - [HCDH_HUMAN]	0.3535	3	6	6	49	3033	0.899	1.065	1.057	0.798	6	6	6	15	16	18	0.3535	0.3535	0.3535	47.19	57.5	49.51	314	34.3	8.85
Q8N9I0	Synaptotagmin-2 OS=Homo sapiens GN=SYT2 PE=1 SV=2 - [SYT2_HUMAN]	0.3532	1	6	14	56	127833	1.043	0.934	1.129	1.232	13	8	11	22	15	19	0.3508	0.2196	0.2888	55.34	42.06	49.77	419	46.8	7.99
P78559	Microtubule-associated protein 1A OS=Homo sapiens GN=MAP1A PE=1 SV=6 - [MAP1A_HUMAN]	0.3528	2	65	66	482	4130	0.885	0.998	1.086	1.033	61	55	55	171	154	157	0.3275	0.3136	0.2911	468.19	418.9	439.18	2803	305.3	4.92
Q99747	Gamma-soluble NSF attachment protein OS=Homo sapiens GN=NAPG PE=1 SV=1 - [SNAG_HUMAN]	0.3526	1	13	13	102	8774	0.836	0.908	1.222	1.079	11	12	11	33	37	32	0.2885	0.3494	0.2885	108.18	115.58	110.18	312	34.7	5.41
O60888-3	Isoform C of Protein CutA OS=Homo sapiens GN=CUTA - [CUTA_HUMAN]	0.3526	3	3	3	13	51596				0.722	2	3	2	5	5	3	0.2628	0.3526	0.2628	16.43	13.38	9.21	156	16.8	5.21
Q5T123	SH3 domain binding glutamic acid-rich protein like 3 OS=Homo sapiens GN=SH3BGRL3 PE=2 SV=1 - [Q5T123_HUMAN]	0.3523	3	4	4	22	83442	0.723	1.989	1.104	0.4	4	2	3	9	6	7	0.3523	0.2273	0.2273	24.69	17.95	23.53	88	9.4	9.36
B0QZK4	Heterochromatin protein 1, binding protein 3 (Fragment) OS=Homo sapiens GN=HP1BP3 PE=3 SV=1 - [B0QZK4_HUMAN]	0.3518	3	10	10	40	50809	1.3	1.086	1.136	1.253	8	6	8	14	12	14	0.3478	0.2925	0.3004	38.02	32.81	36.19	253	28.5	9.88
P07355	Annexin A2 OS=Homo sapiens GN=ANXA2 PE=1 SV=2 - [ANXA2_HUMAN]	0.351	3	13	13	35	302	1.689	0.937	0.801	1.49	11	8	8	13	12	10	0.3481	0.3038	0.3274	32.02	34.98	31.12	339	38.6	7.75
Q9UBQ7	Glyoxylate reductase/hydroxypyruvate reductase OS=Homo sapiens GN=GRHPR PE=1 SV=1 - [GRHPR_HUMAN]	0.3506	1	9	9	68	9380	1.103	1.027	1.258	1.303	7	8	9	20	21	27	0.3201	0.3506	0.3506	69.19	71.85	78.35	328	35.6	7.39
Q8IXM3	39S ribosomal protein L41, mitochondrial OS=Homo sapiens GN=MRPL41 PE=1 SV=1 - [RM41_HUMAN]	0.3504	1	2	2	8	64975					2	2	2	4	2	2	0.3504	0.3504	0.3504	12.18	6.62	2.91	137	15.4	9.57
Q15233	Non-POU domain-containing octamer-binding protein OS=Homo sapiens GN=NONO PE=1 SV=4 - [NONO_HUMAN]	0.3503	1	10	10	53	4841	1.226	0.944	0.865	1.068	8	7	10	17	15	21	0.259	0.2357	0.3503	46.9	40.24	56.85	471	54.2	8.95
Q96GK7	Fumarylacetoacetate hydrolase domain-containing protein 2A OS=Homo sapiens GN=FAHD2A PE=1 SV=1 - [FAH2A_HUMAN]	0.3503	1	6	6	36	51011	0.896	0.991	0.935	0.843	5	5	4	12	14	10	0.2962	0.3153	0.2611	37.79	40.98	31.91	314	34.6	8.24
Q9Y5J6	Mitochondrial import inner membrane translocase subunit Tim9 B OS=Homo sapiens GN=FXC1 PE=1 SV=1 - [TIM9B_HUMAN]	0.3495	2	2	2	2	26515	0.981	1.199	1.04	0.848	1	1		1	1		0.1068	0.2427		2.56	2.65		103	11.6	7.43
Q9NP81	Serine--tRNA ligase, mitochondrial OS=Homo sapiens GN=SARS2 PE=1 SV=1 - [SYSM_HUMAN]	0.3494	1	13	13	68	54938	0.847	0.933	0.967	0.908	12	10	12	23	22	23	0.3282	0.2934	0.3243	71.69	62.9	72.76	518	58.2	8.13
Q13232	Nucleoside diphosphate kinase 3 OS=Homo sapiens GN=NME3 PE=1 SV=2 - [NDK3_HUMAN]	0.3491	2	4	4	14	4832	1.003	0.855	1.097	1.069	2	3	2	3	6	5	0.1775	0.2722	0.1598	9	18.56	16.05	169	19	7.84
O95433	Activator of 90 kDa heat shock protein ATPase homolog 1 OS=Homo sapiens GN=AHSA1 PE=1 SV=1 - [AHSA1_HUMAN]	0.3491	1	9	9	57	10598	0.95	0.891	1.265	1.261	9	8	7	22	16	19	0.3491	0.2929	0.284	65.33	41.53	52.72	338	38.3	5.53
Q15126	Phosphomevalonate kinase OS=Homo sapiens GN=PMVK PE=1 SV=3 - [PMVK_HUMAN]	0.349	1	5	5	13	10654	1.102	1.154	1.033	0.945	2	4	3	4	5	4	0.1094	0.2969	0.1615	12.84	15.02	9.8	192	22	5.73
	>sp|FABPH_HUMAN|	0.3485	2	5	5	42		0.968	0.808	1.15	1.293	5	5	5	13	16	13	0.3485	0.3485	0.3485	40.2	43.68	38.97	132	14.7	6.8
C9K098	Cytoplasmic protein NCK1 (Fragment) OS=Homo sapiens GN=NCK1 PE=4 SV=1 - [C9K098_HUMAN]	0.3478	7	2	3	5		0.931	1.008	1.176	1.098	2	2	1	2	2	1	0.1652	0.2783	0.0957	5.6	5.1	3	115	13.2	9.14
Q8N335	Glycerol-3-phosphate dehydrogenase 1-like protein OS=Homo sapiens GN=GPD1L PE=1 SV=1 - [GPD1L_HUMAN]	0.3476	1	9	9	41	23171	0.986	0.976	1.112	1.075	7	8	6	16	12	13	0.2479	0.3077	0.2536	43.21	30.91	32.14	351	38.4	7.02
P31689	DnaJ homolog subfamily A member 1 OS=Homo sapiens GN=DNAJA1 PE=1 SV=2 - [DNJA1_HUMAN]	0.3476	19	8	9	35	3301	0.837	0.682		1.797	7	8	7	13	11	11	0.3275	0.3476	0.3123	44.02	32.11	36.28	397	44.8	7.08
P28072	Proteasome subunit beta type-6 OS=Homo sapiens GN=PSMB6 PE=1 SV=4 - [PSB6_HUMAN]	0.3473	1	3	3	9	5694	0.827	1.16	1.086	0.762	3	1	2	6	1	2	0.3473	0.1632	0.2092	7.52	4.32	6.76	239	25.3	4.92
E9PL57	Protein NEDD8-MDP1 (Fragment) OS=Homo sapiens GN=NEDD8-MDP1 PE=4 SV=1 - [E9PL57_HUMAN]	0.3471	4	5	5	10		1.043	0.919		1.126	4	1	3	5	2	3	0.2824	0.0824	0.1765	11.28	5.55	6.71	170	19.5	7.43
P05388	60S acidic ribosomal protein P0 OS=Homo sapiens GN=RPLP0 PE=1 SV=1 - [RLA0_HUMAN]	0.347	1	7	7	37	6175	1.008	1.073	1.239	1.24	7	6	6	15	11	11	0.347	0.3123	0.3123	42.91	32.68	34.55	317	34.3	5.97
E7ESM6	Staphylococcal nuclease domain-containing protein 1 OS=Homo sapiens GN=SND1 PE=4 SV=2 - [E7ESM6_HUMAN]	0.3467	2	22	22	69		1.161	0.992	0.94	1.073	17	19	18	22	24	23	0.3011	0.3078	0.2944	66.41	69.28	70.34	900	101.1	7.17
P29218	Inositol monophosphatase 1 OS=Homo sapiens GN=IMPA1 PE=1 SV=1 - [IMPA1_HUMAN]	0.3466	1	10	10	73	3612	1.063	1.127	1.301	1.234	9	8	10	22	25	26	0.3357	0.3357	0.3466	76.35	78.63	77.27	277	30.2	5.26
A8MRA7	ATP synthase mitochondrial F1 complex assembly factor 1 OS=Homo sapiens GN=ATPAF1 PE=4 SV=1 - [A8MRA7_HUMAN]	0.3462	2	5	5	15		0.907	1.011	1.093	0.965	4	4	3	6	5	4	0.2923	0.2154	0.1615	15.67	15.08	10.94	260	28.6	8.85
P84095	Rho-related GTP-binding protein RhoG OS=Homo sapiens GN=RHOG PE=1 SV=1 - [RHOG_HUMAN]	0.3455	1	7	7	40	391	1.407	0.872	0.702	1.258	7	6	6	14	14	12	0.3455	0.3403	0.3455	36.2	39.58	35.14	191	21.3	8.12
P26599	Polypyrimidine tract-binding protein 1 OS=Homo sapiens GN=PTBP1 PE=1 SV=1 - [PTBP1_HUMAN]	0.3446	3	7	7	16	5725	1.074	0.968		1.18	3	4	5	5	5	6	0.1525	0.1375	0.2712	16.39	11.89	20.58	531	57.2	9.17
Q00169	Phosphatidylinositol transfer protein alpha isoform OS=Homo sapiens GN=PITPNA PE=1 SV=2 - [PIPNA_HUMAN]	0.3444	2	7	7	35	5306	1.24	0.75	0.816	1.388	7	3	4	12	11	12	0.3444	0.1259	0.2407	42.92	31.73	41.56	270	31.8	6.55
G3V2G2	Ataxin-3 (Fragment) OS=Homo sapiens GN=ATXN3 PE=4 SV=1 - [G3V2G2_HUMAN]	0.3444	19	4	4	8		0.952	1.326	0.982	0.721	3	2	2	3	3	2	0.3377	0.2053	0.2119	8.66	9.52	6.24	151	17.2	4.96
O95817	BAG family molecular chaperone regulator 3 OS=Homo sapiens GN=BAG3 PE=1 SV=3 - [BAG3_HUMAN]	0.3443	1	12	12	41	9531	1.731	0.992	0.91	1.494	10	8	9	14	13	14	0.3026	0.2626	0.273	40.44	34.05	41.57	575	61.6	6.95
P63241	Eukaryotic translation initiation factor 5A-1 OS=Homo sapiens GN=EIF5A PE=1 SV=2 - [IF5A1_HUMAN]	0.3442	2	5	5	17	1984	0.935	0.849	1.253	1.384	4	3	4	4	4	9	0.3377	0.3052	0.3117	12.87	9.15	25.71	154	16.8	5.24
P54819-6	Isoform 6 of Adenylate kinase 2, mitochondrial OS=Homo sapiens GN=AK2 - [KAD2_HUMAN]	0.3438	8	5	5	21		1.177	0.882	0.901	1.215	5	5	3	7	7	7	0.3438	0.3438	0.2135	20.52	17.31	19.23	192	21.8	7.97
P26196	Probable ATP-dependent RNA helicase DDX6 OS=Homo sapiens GN=DDX6 PE=1 SV=2 - [DDX6_HUMAN]	0.3437	5	9	10	48	1656	1.096	1.019	0.888	1.036	10	8	9	18	16	14	0.3437	0.2836	0.3085	44.25	43.97	46.12	483	54.4	8.66
Q9Y4G6	Talin-2 OS=Homo sapiens GN=TLN2 PE=1 SV=4 - [TLN2_HUMAN]	0.3434	1	53	55	256	83660	0.834	1.069	1.104	0.889	49	47	48	92	82	82	0.332	0.3088	0.2946	285.48	237.02	250.81	2542	271.4	5.57
O43175	D-3-phosphoglycerate dehydrogenase OS=Homo sapiens GN=PHGDH PE=1 SV=4 - [SERA_HUMAN]	0.3433	2	13	13	89	26227	1.693	0.989	0.707	1.253	11	11	12	29	29	31	0.2777	0.3114	0.2852	83.56	82.51	92.43	533	56.6	6.71
Q8TCD5	5'(3')-deoxyribonucleotidase, cytosolic type OS=Homo sapiens GN=NT5C PE=1 SV=2 - [NT5C_HUMAN]	0.3433	1	5	5	17	30833	1.221	1.379	0.848	0.748	5	3	4	8	3	6	0.3433	0.2488	0.3383	18.05	8.44	19.6	201	23.4	6.64
O15239	NADH dehydrogenase [ubiquinone] 1 alpha subcomplex subunit 1 OS=Homo sapiens GN=NDUFA1 PE=1 SV=1 - [NDUA1_HUMAN]	0.3429	1	2	2	5	4694	0.223	1.813		0.328	1	1	2	1	1	3	0.1857	0.1857	0.3429	3.53	2.57	6	70	8.1	8.84
Q9Y697-2	Isoform Cytoplasmic of Cysteine desulfurase, mitochondrial OS=Homo sapiens GN=NFS1 - [NFS1_HUMAN]	0.3426	2	9	9	38	9054	0.83	1.023	1.163	0.897	7	7	8	12	12	14	0.2746	0.2746	0.2947	42.98	40.02	38.08	397	44	7.11
Q9NQW7	Xaa-Pro aminopeptidase 1 OS=Homo sapiens GN=XPNPEP1 PE=1 SV=3 - [XPP1_HUMAN]	0.3419	5	13	13	59	7511	1.235	0.836	1.042	1.494	11	12	9	20	21	18	0.2825	0.3242	0.2584	55.28	55.91	42.28	623	69.9	5.67
P49327	Fatty acid synthase OS=Homo sapiens GN=FASN PE=1 SV=3 - [FAS_HUMAN]	0.3413	1	49	49	233	2194	1.007	0.883	0.981	1.139	45	43	38	85	80	68	0.3146	0.3138	0.2875	268.47	233.17	212.03	2511	273.3	6.44
P10644	cAMP-dependent protein kinase type I-alpha regulatory subunit OS=Homo sapiens GN=PRKAR1A PE=1 SV=1 - [KAP0_HUMAN]	0.3412	1	8	8	26	5573	1.177	0.886	0.984	1.334	5	8	6	7	11	8	0.2021	0.3412	0.2493	26.1	32.44	23.48	381	43	5.35
P38117	Electron transfer flavoprotein subunit beta OS=Homo sapiens GN=ETFB PE=1 SV=3 - [ETFB_HUMAN]	0.3412	2	9	9	44	2109	0.895	1.102	1.015	0.797	8	7	8	14	14	16	0.302	0.298	0.3098	43.53	33.35	35.91	255	27.8	8.1
E9PBF6	Lamin-B1 OS=Homo sapiens GN=LMNB1 PE=3 SV=1 - [E9PBF6_HUMAN]	0.3411	2	8	10	25		1.18	1.099	0.845	0.907	6	7	7	8	8	9	0.1783	0.2506	0.2041	17.02	17.47	20.86	387	44.6	5.05
E7ESJ9	Uncharacterized protein OS=Homo sapiens GN=DLAT PE=3 SV=1 - [E7ESJ9_HUMAN]	0.3411	4	11	11	118		0.693	0.953	1.144	0.846	10	9	9	41	38	39	0.3201	0.3037	0.3037	122.13	108.29	106.84	428	46.2	8.97
Q99536	Synaptic vesicle membrane protein VAT-1 homolog OS=Homo sapiens GN=VAT1 PE=1 SV=2 - [VAT1_HUMAN]	0.341	1	9	9	59	10493	1.133	1.097	1.082	1.065	9	7	6	22	19	18	0.341	0.2799	0.2799	69.61	55.66	53.66	393	41.9	6.29
Q13367	AP-3 complex subunit beta-2 OS=Homo sapiens GN=AP3B2 PE=1 SV=2 - [AP3B2_HUMAN]	0.341	1	19	26	91	8120	0.738	1.073	1.175	0.818	21	20	18	30	31	30	0.2819	0.2449	0.2689	84.74	92.84	87.26	1082	119	5.59
Q03154	Aminoacylase-1 OS=Homo sapiens GN=ACY1 PE=1 SV=1 - [ACY1_HUMAN]	0.3407	3	9	9	34	95	1.085	1.162	0.862	0.872	8	7	7	14	11	9	0.326	0.3186	0.3039	35.87	26.97	22.2	408	45.9	6.18
Q5SRE7	Phytanoyl-CoA dioxygenase domain-containing protein 1 OS=Homo sapiens GN=PHYHD1 PE=1 SV=2 - [PHYD1_HUMAN]	0.3402	1	8	8	28	254295	1.887	1.117	0.773	1.145	5	6	7	8	8	12	0.2749	0.2818	0.3333	23.86	24.3	28.95	291	32.4	6.32
Q9NP72	Ras-related protein Rab-18 OS=Homo sapiens GN=RAB18 PE=1 SV=1 - [RAB18_HUMAN]	0.3398	1	6	6	19	22931	0.923	1.107	1.093	0.879	5	5	4	8	6	5	0.3398	0.335	0.2816	24.5	17.15	15.72	206	23	5.24
H3BRW3	FAD-linked sulfhydryl oxidase ALR OS=Homo sapiens GN=GFER PE=4 SV=1 - [H3BRW3_HUMAN]	0.3394	3	2	2	12		0.951	1.241		0.804	1	2	1	3	5	4	0.2294	0.3394	0.2294	11.13	19.45	17.6	109	11.7	9.96
Q5HYK3	2-methoxy-6-polyprenyl-1,4-benzoquinol methylase, mitochondrial OS=Homo sapiens GN=COQ5 PE=1 SV=2 - [COQ5_HUMAN]	0.3394	1	8	8	14	84274	0.868	1.009	1.152	1.009	4	6	4	4	6	4	0.2049	0.2538	0.1468	10.86	17.14	10.03	327	37.1	6.95
O15075	Serine/threonine-protein kinase DCLK1 OS=Homo sapiens GN=DCLK1 PE=1 SV=2 - [DCLK1_HUMAN]	0.3392	1	11	22	124	9201	0.977	0.981	0.883	0.877	17	18	21	39	43	42	0.3189	0.3054	0.3392	120.37	124.91	122.71	740	82.2	8.66
P12236	ADP/ATP translocase 3 OS=Homo sapiens GN=SLC25A6 PE=1 SV=4 - [ADT3_HUMAN]	0.3389	1	2	13	111	293	0.661	0.948	1.2	0.832	10	9	10	41	33	37	0.255	0.2416	0.2718	110.65	83.08	106.27	298	32.8	9.74
G3V5Q1	DNA-(apurinic or apyrimidinic site) lyase (Fragment) OS=Homo sapiens GN=APEX1 PE=4 SV=1 - [G3V5Q1_HUMAN]	0.3388	3	4	4	11		1.386	0.866	1.162	1.935	3	3	4	3	4	4	0.2521	0.2025	0.3388	9.38	6.93	12.64	242	27.1	8.76
C9JF58	Protein OSCP1 OS=Homo sapiens GN=OSCP1 PE=4 SV=2 - [C9JF58_HUMAN]	0.3383	3	6	6	12		1.038	1.112	1.017	0.997	5	5	2	5	5	2	0.3144	0.2904	0.1437	14.11	12.77	6.52	334	38.2	5.63
E7EX54	Mitogen-activated protein kinase 14 (Fragment) OS=Homo sapiens GN=MAPK14 PE=4 SV=1 - [E7EX54_HUMAN]	0.3383	10	2	3	4		0.955	0.412		2.272	2		2	2		2	0.2406		0.1579	5.64		2.15	133	15.5	5.68
P68431	Histone H3.1 OS=Homo sapiens GN=HIST1H3A PE=1 SV=2 - [H31_HUMAN]	0.3382	5	5	6	83	8968	1.262	1.098	0.968	1.108	4	6	5	26	31	26	0.2426	0.3382	0.2941	43.21	46.18	40.48	136	15.4	11.12
Q9GZN7	Protein rogdi homolog OS=Homo sapiens GN=ROGDI PE=2 SV=1 - [ROGDI_HUMAN]	0.338	1	6	6	22	79641	0.892	1.008	1.128	1.021	5	3	5	8	6	8	0.2578	0.1742	0.2997	24.09	18.38	22.85	287	32.2	8.16
Q9NS69	Mitochondrial import receptor subunit TOM22 homolog OS=Homo sapiens GN=TOMM22 PE=1 SV=3 - [TOM22_HUMAN]	0.338	1	3	3	11	56993	0.824	1.045	1.027	0.807	3	2	2	5	3	3	0.338	0.2606	0.2606	16.8	9.79	9.96	142	15.5	4.34
P15104	Glutamine synthetase OS=Homo sapiens GN=GLUL PE=1 SV=4 - [GLNA_HUMAN]	0.3378	1	9	9	111	2752	0.657	0.736	1.28	1.295	8	5	7	38	35	38	0.3378	0.1582	0.1662	112.83	110.33	114.35	373	42	6.89
F5H4I0	Dihydrolipoyl dehydrogenase OS=Homo sapiens GN=DLD PE=3 SV=1 - [F5H4I0_HUMAN]	0.3377	3	13	13	146		0.713	0.977	1.161	0.74	13	10	11	55	42	49	0.3377	0.2919	0.2919	156.23	96.22	116.95	459	48.9	7.49
E9PP21	Cysteine and glycine-rich protein 1 OS=Homo sapiens GN=CSRP1 PE=4 SV=1 - [E9PP21_HUMAN]	0.3375	2	1	5	31		0.711	0.798	1.069	0.951	5	3	4	14	9	8	0.3375	0.3375	0.3375	28.14	22.82	16.72	160	16.9	8.91
P48426	Phosphatidylinositol 5-phosphate 4-kinase type-2 alpha OS=Homo sapiens GN=PIP4K2A PE=1 SV=2 - [PI42A_HUMAN]	0.3374	2	8	12	86	5305	1.285	1.138	0.981	1.118	11	11	12	30	28	28	0.3325	0.3325	0.3374	79.36	76.61	73.66	406	46.2	6.99
Q8N2F6-4	Isoform 4 of Armadillo repeat-containing protein 10 OS=Homo sapiens GN=ARMC10 - [ARM10_HUMAN]	0.3373	4	5	5	22	83787	0.968	1.032	1.1	1.036	4	5	4	7	8	7	0.253	0.3373	0.253	23.11	24.4	21.79	249	27.4	7.46
Q16795	NADH dehydrogenase [ubiquinone] 1 alpha subcomplex subunit 9, mitochondrial OS=Homo sapiens GN=NDUFA9 PE=1 SV=2 - [NDUA9_HUMAN]	0.3369	1	10	10	81	4704	0.69	1.099	1.441	0.868	10	9	10	32	24	25	0.3369	0.305	0.3369	105.5	75.55	79.89	377	42.5	9.8
Q9Y2S2-2	Isoform 2 of Lambda-crystallin homolog OS=Homo sapiens GN=CRYL1 - [CRYL1_HUMAN]	0.3367	2	9	9	52	51084	1.534	1.193	0.808	1.119	8	9	9	17	17	18	0.3333	0.3367	0.3367	46.19	41.59	48.06	297	33.3	6
B4DME8	Uncharacterized protein OS=Homo sapiens GN=DDX1 PE=2 SV=1 - [B4DME8_HUMAN]	0.3366	2	14	14	64	1653	1.343	0.931	1.046	1.598	11	11	13	21	21	22	0.2712	0.281	0.3366	70.46	60.39	68.45	612	68.7	7.68
O75208	Ubiquinone biosynthesis protein COQ9, mitochondrial OS=Homo sapiens GN=COQ9 PE=1 SV=1 - [COQ9_HUMAN]	0.3365	1	5	5	38	57017	0.808	0.938	0.965	0.835	5	5	5	12	13	13	0.3365	0.3365	0.3365	24.38	21.28	27.57	318	35.5	5.94
Q8N987	N-terminal EF-hand calcium-binding protein 1 OS=Homo sapiens GN=NECAB1 PE=1 SV=1 - [NECA1_HUMAN]	0.3362	1	8	8	28	64168	0.859	0.83	0.8	0.842	7	6	6	12	8	8	0.3362	0.2792	0.3191	41.93	22.25	23.75	351	40.5	4.88
C9J0K6	Sorcin OS=Homo sapiens GN=SRI PE=4 SV=1 - [C9J0K6_HUMAN]	0.3355	4	5	5	18	6717	1.387	0.798	0.991	1.649	4	4	3	7	6	5	0.2645	0.2839	0.2129	17.49	17.94	16.2	155	17.6	5.6
Q9BRX8-2	Isoform 2 of Redox-regulatory protein FAM213A OS=Homo sapiens GN=FAM213A - [F213A_HUMAN]	0.3349	2	7	7	45	84293	0.983	0.841	1.077	0.994	7	4	5	18	14	13	0.3349	0.2569	0.3028	50.79	37.46	38.9	218	24.4	9.01
Q13424	Alpha-1-syntrophin OS=Homo sapiens GN=SNTA1 PE=1 SV=1 - [SNTA1_HUMAN]	0.3347	1	10	10	71	6640	1.175	0.956	1.048	1.306	9	9	10	21	25	25	0.3149	0.3149	0.3347	70.27	76.18	83.2	505	53.9	6.8
Q15717	ELAV-like protein 1 OS=Homo sapiens GN=ELAVL1 PE=1 SV=2 - [ELAV1_HUMAN]	0.3344	1	6	7	28	1994	1.047	1.002	1.149	1.137	7	6	5	11	9	8	0.3344	0.2761	0.1994	33.83	26.7	24.98	326	36.1	9.17
Q9Y3F4	Serine-threonine kinase receptor-associated protein OS=Homo sapiens GN=STRAP PE=1 SV=1 - [STRAP_HUMAN]	0.3343	2	8	8	68	11171	1.04	0.976	1.141	1.283	8	8	8	20	25	23	0.3343	0.3343	0.3343	63.33	71.45	70.56	350	38.4	5.12
A8K3Z3	26S protease regulatory subunit 8 OS=Homo sapiens GN=PSMC5 PE=2 SV=1 - [A8K3Z3_HUMAN]	0.3342	2	8	9	41	5705	1.171	0.977	1.044	1.343	8	6	6	16	15	10	0.3065	0.2362	0.2362	38.27	33.11	24.3	398	44.8	8.18
P49758-6	Isoform 6 of Regulator of G-protein signaling 6 OS=Homo sapiens GN=RGS6 - [RGS6_HUMAN]	0.3341	15	10	12	43	9628	0.749	0.938	1.308	0.99	10	9	10	17	12	14	0.3107	0.2313	0.2477	52.72	41.31	45.79	428	49.5	8.59
P43490	Nicotinamide phosphoribosyltransferase OS=Homo sapiens GN=NAMPT PE=1 SV=1 - [NAMPT_HUMAN]	0.334	1	11	11	55	10135	1.471	0.827	0.774	1.504	10	11	11	17	19	19	0.2749	0.334	0.334	54.78	57.39	61.41	491	55.5	7.15
P21266	Glutathione S-transferase Mu 3 OS=Homo sapiens GN=GSTM3 PE=1 SV=3 - [GSTM3_HUMAN]	0.3333	1	8	8	40	2947	2.67	1.202	0.656	1.451	6	7	8	12	13	15	0.3244	0.3244	0.3333	31.47	32.99	35.41	225	26.5	5.54
H0YK61	Transmembrane protein 85 OS=Homo sapiens GN=TMEM85 PE=4 SV=1 - [H0YK61_HUMAN]	0.3333	2	2	2	8		1.075	1.217	0.772	0.921	2	2	2	4	2	2	0.3333	0.3333	0.3333	8.06	4.05	4.22	78	8.3	9.41
P62714	Serine/threonine-protein phosphatase 2A catalytic subunit beta isoform OS=Homo sapiens GN=PPP2CB PE=1 SV=1 - [PP2AB_HUMAN]	0.3333	2	5	5	78	5516	1.068	0.953	0.986	1.057	4	5	4	24	28	26	0.2136	0.3333	0.2136	78.23	86.98	95.29	309	35.6	5.43
E7EUZ0	PEX5-related protein OS=Homo sapiens GN=PEX5L PE=4 SV=1 - [E7EUZ0_HUMAN]	0.3333	7	10	10	44	51555	0.999	0.912	1.004	1.454	8	9	8	14	15	15	0.2716	0.2963	0.2875	49.43	46.35	52.56	567	63.2	5.33
E9PND2	Cysteine and glycine-rich protein 1 (Fragment) OS=Homo sapiens GN=CSRP1 PE=4 SV=1 - [E9PND2_HUMAN]	0.3333	1	1	5	22		0.997	1.122	0.919	0.802	5	3	4	10	6	6	0.3333	0.3333	0.3333	15.29	9.68	6.1	153	16.1	8.9
O15144	Actin-related protein 2/3 complex subunit 2 OS=Homo sapiens GN=ARPC2 PE=1 SV=1 - [ARPC2_HUMAN]	0.3333	1	8	8	25	10109	0.942	0.953	1.153	1.108	6	6	4	10	10	5	0.3067	0.3233	0.17	28.61	29.99	16.25	300	34.3	7.36
G3XAH0	HCG2002594, isoform CRA_c OS=Homo sapiens GN=SEPT5 PE=3 SV=1 - [G3XAH0_HUMAN]	0.3333	2	3	13	63	5413	0.715	1.038	1.162	0.797	10		11	31		32	0.291		0.2937	95.66		104.73	378	43.8	6.67
Q07960	Rho GTPase-activating protein 1 OS=Homo sapiens GN=ARHGAP1 PE=1 SV=1 - [RHG01_HUMAN]	0.3326	1	9	9	64	392	1.091	0.93	0.867	0.955	8	9	8	21	23	20	0.3303	0.3326	0.2733	60.32	56.76	54.98	439	50.4	6.29
Q96PU8-8	Isoform 5 of Protein quaking OS=Homo sapiens GN=QKI - [QKI_HUMAN]	0.3323	6	8	8	30	9444	1.381	1.043	0.769	1.18	7	6	6	10	11	9	0.2853	0.2915	0.232	31.11	30.77	23.13	319	35.2	7.43
E9PMD7	Serine/threonine-protein phosphatase (Fragment) OS=Homo sapiens GN=PPP1CA PE=3 SV=1 - [E9PMD7_HUMAN]	0.332	4	2	7	35		0.884	1.027	0.856	0.857	7	5	5	14	10	11	0.332	0.2095	0.2095	43.95	29.25	29.3	253	28.9	4.87
P13726-2	Isoform 2 of Tissue factor OS=Homo sapiens GN=F3 - [TF_HUMAN]	0.3319	2	3	3	6	2152			0.691	2.562	2	2	2	2	2	2	0.1303	0.2899	0.2899	6.44	6.96	8.05	238	27.1	7.12
Q9UKU0	Long-chain-fatty-acid--CoA ligase 6 OS=Homo sapiens GN=ACSL6 PE=2 SV=4 - [ACSL6_HUMAN]	0.3314	2	17	17	62	23305	1.007	0.924	0.896	1.06	15	15	13	21	21	20	0.2956	0.2941	0.2511	61.98	68.89	64.04	697	77.7	7.43
O60716-5	Isoform 1A of Catenin delta-1 OS=Homo sapiens GN=CTNND1 - [CTND1_HUMAN]	0.3312	11	19	19	72	1500	0.919	1.041	0.928	0.782	15	14	17	22	25	25	0.2712	0.2454	0.2915	68.75	78.64	70.23	933	104.1	6.95
P62263	40S ribosomal protein S14 OS=Homo sapiens GN=RPS14 PE=1 SV=3 - [RS14_HUMAN]	0.3311	1	6	6	24	6208	1.356	0.977	0.903	1.159	6	5	5	8	8	8	0.3311	0.2649	0.2649	25.78	25.11	26.27	151	16.3	10.05
C9JTE0	Myelin-oligodendrocyte glycoprotein OS=Homo sapiens GN=MOG PE=4 SV=1 - [C9JTE0_HUMAN]	0.3301	2	9	9	97		1.384	0.695	1.132	1.059	9	7	8	32	32	33	0.3301	0.2919	0.3301	68.41	72.61	67.33	209	23.9	8.48
Q9UKG1	DCC-interacting protein 13-alpha OS=Homo sapiens GN=APPL1 PE=1 SV=1 - [DP13A_HUMAN]	0.33	1	14	14	54	26060	1.048	1	1.014	1.027	11	12	10	20	17	17	0.2581	0.2948	0.2186	59.68	48.87	56.39	709	79.6	5.41
P27797	Calreticulin OS=Homo sapiens GN=CALR PE=1 SV=1 - [CALR_HUMAN]	0.3285	1	9	9	61	811	1.172	0.836	0.874	1.355	8	8	6	22	21	18	0.3022	0.2422	0.2134	58.83	44.63	44.83	417	48.1	4.44
P14625	Endoplasmin OS=Homo sapiens GN=HSP90B1 PE=1 SV=1 - [ENPL_HUMAN]	0.3275	1	24	26	175	7184	1.118	0.925	0.817	0.925	23	22	23	60	53	62	0.2852	0.2902	0.325	162.11	135.78	165.21	803	92.4	4.84
Q9BWD1	Acetyl-CoA acetyltransferase, cytosolic OS=Homo sapiens GN=ACAT2 PE=1 SV=2 - [THIC_HUMAN]	0.3275	1	7	7	51	39	0.889	1.222	1.211	0.94	6	7	7	16	18	17	0.3149	0.3275	0.3275	58.69	62.38	59.41	397	41.3	6.92
O15173	Membrane-associated progesterone receptor component 2 OS=Homo sapiens GN=PGRMC2 PE=1 SV=1 - [PGRC2_HUMAN]	0.3274	1	6	6	14	10424	1.198	1.028	1.062	1.238	4	3	5	5	3	6	0.157	0.1525	0.3229	11.48	7.52	12.65	223	23.8	4.88
P20472	Parvalbumin alpha OS=Homo sapiens GN=PVALB PE=1 SV=2 - [PRVA_HUMAN]	0.3273	2	2	4	6	5816	0.906	0.893	1.048	1.128	3		3	3		3	0.3273		0.3182	7.2		4.67	110	12.1	5.19
Q96BJ3	Axin interactor, dorsalization-associated protein OS=Homo sapiens GN=AIDA PE=1 SV=1 - [AIDA_HUMAN]	0.3268	2	6	6	16	64853	1.205	1.015	0.755	0.904	6	4	4	7	4	5	0.3268	0.2778	0.2516	25.79	13.73	13.62	306	35	6.55
E9PL22	Hypoxia up-regulated protein 1 OS=Homo sapiens GN=HYOU1 PE=3 SV=1 - [E9PL22_HUMAN]	0.3266	3	18	18	83		0.869	0.937	0.974	0.879	15	14	16	30	27	26	0.2999	0.2625	0.2892	101.61	78.85	82.69	937	104.7	5.72
O43426-2	Isoform 2 of Synaptojanin-1 OS=Homo sapiens GN=SYNJ1 - [SYNJ1_HUMAN]	0.3265	2	30	30	178		0.789	0.925	1.092	0.957	23	26	26	57	62	59	0.2822	0.3089	0.299	143.75	154.55	156.45	1311	144.8	7.33
G3V1K1	Coiled-coil-helix-coiled-coil-helix domain containing 3, isoform CRA_b OS=Homo sapiens GN=CHCHD3 PE=4 SV=1 - [G3V1K1_HUMAN]	0.3261	4	6	6	22	54927	0.887	0.941	1.323	1.086	5	4	5	8	6	8	0.2101	0.3261	0.2101	23.69	18.26	24.96	138	15.5	8.63
P09960	Leukotriene A-4 hydrolase OS=Homo sapiens GN=LTA4H PE=1 SV=2 - [LKHA4_HUMAN]	0.3257	2	14	14	72	4048	1.231	0.945	1.044	1.243	13	12	13	22	24	26	0.3257	0.2733	0.2962	66.2	61.89	70.54	611	69.2	6.18
O43396	Thioredoxin-like protein 1 OS=Homo sapiens GN=TXNL1 PE=1 SV=3 - [TXNL1_HUMAN]	0.3253	1	6	6	26	9352	1.125	0.78	0.93	1.405	5	4	5	11	7	8	0.3253	0.2664	0.3183	31.32	20.79	24.69	289	32.2	4.96
P07203	Glutathione peroxidase 1 OS=Homo sapiens GN=GPX1 PE=1 SV=4 - [GPX1_HUMAN]	0.3251	1	5	5	29	2876	0.827	1.117	1.011	0.883	5	5	5	10	9	10	0.3251	0.3251	0.3251	31.05	24.07	26.5	203	22.1	6.55
	>sp|CATA_HUMAN|	0.3251	2	10	10	48		0.715	0.891	1.109	0.817	10	7	9	16	15	17	0.3251	0.2072	0.3004	56.24	48.19	55.46	526	59.6	7.39
Q8NHG7	Small VCP/p97-interacting protein OS=Homo sapiens GN=SVIP PE=2 SV=1 - [SVIP_HUMAN]	0.3247	1	2	2	12	258010	1.147	0.958	0.99	1.222	1	2	1	4	4	4	0.1429	0.3247	0.1429	10.64	10.19	10.1	77	8.4	8.91
P43243	Matrin-3 OS=Homo sapiens GN=MATR3 PE=1 SV=2 - [MATR3_HUMAN]	0.3247	2	18	18	93	9782	1.07	1.093	0.837	0.806	16	16	14	32	33	28	0.268	0.3081	0.2373	97.83	91.28	80.98	847	94.6	6.25
Q9UJD0	Regulating synaptic membrane exocytosis protein 3 OS=Homo sapiens GN=RIMS3 PE=1 SV=1 - [RIMS3_HUMAN]	0.3247	1	6	6	20	9783	0.744	0.987	1.155	0.908	5	5	5	7	7	6	0.2532	0.2662	0.2662	20.35	16.39	17.03	308	32.8	9.29
P43034	Platelet-activating factor acetylhydrolase IB subunit alpha OS=Homo sapiens GN=PAFAH1B1 PE=1 SV=2 - [LIS1_HUMAN]	0.3244	1	11	11	45	5048	0.999	0.892	0.926	1.142	8	9	8	15	16	14	0.2854	0.2854	0.2683	41.16	46.19	38.28	410	46.6	7.37
E7EMM4	Acid ceramidase subunit beta OS=Homo sapiens GN=ASAH1 PE=4 SV=1 - [E7EMM4_HUMAN]	0.3243	4	8	8	43	427	1.503	0.97	1.09	1.56	8	8	8	14	14	15	0.3243	0.3243	0.3243	37.89	34.15	46.54	370	41.8	8.12
Q9UQ03-2	Isoform 2 of Coronin-2B OS=Homo sapiens GN=CORO2B - [COR2B_HUMAN]	0.3242	2	10	10	65	10391	0.971	0.979	0.98	0.852	9	9	10	24	18	23	0.2737	0.3242	0.3242	59.89	36.58	56.14	475	54.4	8.15
P62826	GTP-binding nuclear protein Ran OS=Homo sapiens GN=RAN PE=1 SV=3 - [RAN_HUMAN]	0.3241	2	6	6	46	5901	0.906	0.929	1.141	1.071	6	6	6	18	13	15	0.3241	0.3241	0.3241	60.79	39.2	50.75	216	24.4	7.49
P54577	Tyrosine--tRNA ligase, cytoplasmic OS=Homo sapiens GN=YARS PE=1 SV=4 - [SYYC_HUMAN]	0.3239	1	14	14	44	8565	1.056	0.941	0.93	1.083	10	10	11	14	15	15	0.2367	0.2557	0.2557	35.75	37.73	33.01	528	59.1	7.05
P20338	Ras-related protein Rab-4A OS=Homo sapiens GN=RAB4A PE=1 SV=2 - [RAB4A_HUMAN]	0.3239	2	3	6	63	5867	0.865	1.016	1	0.87	5	5	5	19	22	22	0.2582	0.2535	0.2582	50.55	57.88	53.9	213	23.9	6.07
P37837	Transaldolase OS=Homo sapiens GN=TALDO1 PE=1 SV=2 - [TALDO_HUMAN]	0.3234	1	10	10	81	6888	1.336	0.91	1.159	1.72	10	9	9	28	26	27	0.3234	0.3086	0.3086	83.89	73.84	74.26	337	37.5	6.81
D6R938	Calcium/calmodulin-dependent protein kinase (CaM kinase) II delta, isoform CRA_e OS=Homo sapiens GN=CAMK2D PE=4 SV=1 - [D6R938_HUMAN]	0.3233	7	6	14	190	817	0.704	1.225	1.432	0.858	14	10	11	66	60	64	0.3233	0.2309	0.245	174.1	160.04	179.48	498	56.3	7.25
P28289	Tropomodulin-1 OS=Homo sapiens GN=TMOD1 PE=1 SV=1 - [TMOD1_HUMAN]	0.3231	1	8	8	26	7111	0.674	0.97	1.302	0.955	8	5	4	12	7	7	0.3231	0.2312	0.1699	37.03	23.23	17.4	359	40.5	5.1
P15121	Aldose reductase OS=Homo sapiens GN=AKR1B1 PE=1 SV=3 - [ALDR_HUMAN]	0.3228	2	7	8	47	231	1.274	1.002	0.998	1.183	5	7	6	15	15	17	0.2025	0.2975	0.2627	32.05	24.1	31.63	316	35.8	6.98
Q16543	Hsp90 co-chaperone Cdc37 OS=Homo sapiens GN=CDC37 PE=1 SV=1 - [CDC37_HUMAN]	0.3228	1	9	9	56	11140	0.84	0.897	1.244	1.238	8	7	7	21	16	19	0.2698	0.2804	0.2566	62.72	31.97	56.71	378	44.4	5.25
Q14247-3	Isoform 3 of Src substrate cortactin OS=Homo sapiens GN=CTTN - [SRC8_HUMAN]	0.3216	2	12	12	60	2017	0.82	1.875	1.047	0.868	11	10	10	22	21	17	0.3177	0.3041	0.3021	66.16	59.25	54.8	513	57.4	5.33
F8VR50	Actin-related protein 2/3 complex subunit 3 (Fragment) OS=Homo sapiens GN=ARPC3 PE=4 SV=1 - [F8VR50_HUMAN]	0.3214	4	3	3	20		0.931	1.094	0.927	0.815	3	3	3	6	8	6	0.3214	0.3214	0.3214	10.86	12.44	10.7	84	9.7	7.93
O43674-2	Isoform 2 of NADH dehydrogenase [ubiquinone] 1 beta subcomplex subunit 5, mitochondrial OS=Homo sapiens GN=NDUFB5 - [NDUB5_HUMAN]	0.3212	5	3	3	11	4711	0.813	0.912	1.171	1.15	2	2	2	5	3	3	0.1679	0.1679	0.2336	13.48	8.16	10.22	137	15.7	7.56
B4DTU0	CD166 antigen OS=Homo sapiens GN=ALCAM PE=2 SV=1 - [B4DTU0_HUMAN]	0.3211	3	14	14	64	214	1.496	1.006	0.967	1.426	10	7	10	24	19	21	0.2684	0.1702	0.193	65.13	56.19	58.76	570	63.6	7.3
F8W8X7	Neurofascin OS=Homo sapiens GN=NFASC PE=4 SV=1 - [F8W8X7_HUMAN]	0.3211	5	4	32	232		1.166	0.819	0.786	1.143	25	27	25	78	77	77	0.268	0.2835	0.2949	211.02	192.35	189.32	1224	137.5	7.46
P31930	Cytochrome b-c1 complex subunit 1, mitochondrial OS=Homo sapiens GN=UQCRC1 PE=1 SV=3 - [QCR1_HUMAN]	0.3208	1	16	16	193	7384	0.712	1.065	1.188	0.781	13	13	16	66	57	70	0.3188	0.3208	0.3208	198.92	178.78	219.61	480	52.6	6.37
H0Y3U0	Parvalbumin alpha (Fragment) OS=Homo sapiens GN=PVALB PE=4 SV=1 - [H0Y3U0_HUMAN]	0.3208	2	1	3	3					0.658		1	2		1	2		0.1132	0.2075		0	4.67	106	11.6	5.07
P55795	Heterogeneous nuclear ribonucleoprotein H2 OS=Homo sapiens GN=HNRNPH2 PE=1 SV=1 - [HNRH2_HUMAN]	0.3207	1	5	8	53	3188	0.941	1.15		0.932	6	5	7	18	17	18	0.2739	0.1915	0.2628	55.3	52.12	54.04	449	49.2	6.3
F5GWL8	Leucine zipper transcription factor-like protein 1 OS=Homo sapiens GN=LZTFL1 PE=4 SV=1 - [F5GWL8_HUMAN]	0.3203	4	9	9	23	54585	0.83	0.769	1.269	1.28	7	7	3	10	9	4	0.2773	0.2813	0.1484	28.66	31.66	14.14	256	29.3	5.48
Q9UL25	Ras-related protein Rab-21 OS=Homo sapiens GN=RAB21 PE=1 SV=3 - [RAB21_HUMAN]	0.32	1	5	5	14	23011	1.228	1.046	0.97	0.994	5	2	4	6	2	6	0.32	0.16	0.2667	14.96	5.46	14.93	225	24.3	7.94
P63215	Guanine nucleotide-binding protein G(I)/G(S)/G(O) subunit gamma-3 OS=Homo sapiens GN=GNG3 PE=2 SV=1 - [GBG3_HUMAN]	0.32	1	3	3	54	2785	0.814	1.065	1.368	1.042	3	2	2	18	19	17	0.32	0.2267	0.2267	50.15	54	48.67	75	8.3	7.78
P42658-2	Isoform DPPX-S of Dipeptidyl aminopeptidase-like protein 6 OS=Homo sapiens GN=DPP6 - [DPP6_HUMAN]	0.32	2	17	17	75	1804	0.699	1.085	1.361	0.757	15	15	15	26	23	26	0.2889	0.2727	0.2889	76.06	52.63	76.57	803	91.3	6.33
P10909-4	Isoform 4 of Clusterin OS=Homo sapiens GN=CLU - [CLUS_HUMAN]	0.3197	4	12	12	134	1191	1.294	1.059	0.983	1.276	10	10	11	43	47	44	0.3101	0.2957	0.2981	127.93	119.82	125.55	416	48.8	6.71
	>sp|K1C9_HUMAN|	0.3194	2	7	7	30		0.97	1.342	1.28	0.807	5	6	6	14	8	8	0.2568	0.2793	0.297	21.68	14.19	12.13	623	62.1	5.3
D3DQ66	DnaJ (Hsp40) homolog, subfamily C, member 6, isoform CRA_c OS=Homo sapiens GN=DNAJC6 PE=4 SV=1 - [D3DQ66_HUMAN]	0.3189	3	17	17	81	9829	0.871	0.966	1.222	0.992	15	14	13	30	29	22	0.2956	0.2644	0.2811	79.85	66.37	56.54	900	98.6	7.36
Q9NQE9	Histidine triad nucleotide-binding protein 3 OS=Homo sapiens GN=HINT3 PE=1 SV=1 - [HINT3_HUMAN]	0.3187	1	5	5	19	135114	1.095	0.925	0.93	1.09	5	5	4	8	7	4	0.3187	0.3187	0.2637	15.62	14.9	10.54	182	20.3	6.6
O75323	Protein NipSnap homolog 2 OS=Homo sapiens GN=GBAS PE=1 SV=1 - [NIPS2_HUMAN]	0.3182	1	6	6	36	2631	0.718	5.666		0.133	5	4	6	13	12	11	0.2797	0.2098	0.3182	34.55	34.82	28.03	286	33.7	9.36
Q9Y305-2	Isoform 2 of Acyl-coenzyme A thioesterase 9, mitochondrial OS=Homo sapiens GN=ACOT9 - [ACOT9_HUMAN]	0.3177	3	11	11	39	23597	1.088	0.964	1.069	1.119	7	6	9	11	12	16	0.2192	0.1946	0.2611	22.94	34.17	42.84	406	46.3	7.97
Q99963-4	Isoform 4 of Endophilin-A3 OS=Homo sapiens GN=SH3GL3 - [SH3G3_HUMAN]	0.3176	3	8	8	46	6457	0.944	0.945	1.091	1.198	7	6	7	15	14	17	0.3176	0.2735	0.2735	49.65	44.68	54.93	340	38.7	8.47
P14649	Myosin light chain 6B OS=Homo sapiens GN=MYL6B PE=1 SV=1 - [MYL6B_HUMAN]	0.3173	2	3	6	28	140465	0.825	0.763	1.224	1.376	5	2	5	12	6	10	0.2548	0.1106	0.2885	32.34	17.76	27.03	208	22.7	5.73
Q00688	Peptidyl-prolyl cis-trans isomerase FKBP3 OS=Homo sapiens GN=FKBP3 PE=1 SV=1 - [FKBP3_HUMAN]	0.317	1	5	5	25	2287	1.048	0.671	0.915	1.49	4	5	5	7	9	9	0.2589	0.317	0.317	25.47	32.83	31.37	224	25.2	9.28
Q9HCH3	Copine-5 OS=Homo sapiens GN=CPNE5 PE=1 SV=2 - [CPNE5_HUMAN]	0.317	1	9	16	79	57699	0.87	1.079	1.336	1.196	15	11	11	30	25	24	0.3002	0.2597	0.2597	89.65	70.63	62.4	593	65.7	5.99
P51608	Methyl-CpG-binding protein 2 OS=Homo sapiens GN=MECP2 PE=1 SV=1 - [MECP2_HUMAN]	0.3169	2	11	11	36	4204				1.008	7	10	9	11	14	11	0.2881	0.2942	0.3169	32.43	24.49	27.02	486	52.4	9.95
Q7L266-2	Isoform 2 of L-asparaginase OS=Homo sapiens GN=ASRGL1 - [ASGL1_HUMAN]	0.3167	2	4	4	31	80150	0.965	1.056		0.906	2	3	4	8	10	13	0.1722	0.2389	0.3167	23.11	26.47	29.02	180	19	7.88
Q9Y6I3-3	Isoform 3 of Epsin-1 OS=Homo sapiens GN=EPN1 - [EPN1_HUMAN]	0.3164	3	10	10	56	29924	0.935	0.931	1.096	1.071	9	10	8	16	21	19	0.3145	0.3164	0.2945	52.17	65.63	53.7	550	57.5	4.88
Q86X76-2	Isoform 1 of Nitrilase homolog 1 OS=Homo sapiens GN=NIT1 - [NIT1_HUMAN]	0.3162	3	5	5	18	4817	1.018	0.939	1.043	1.06	3	5	4	5	8	5	0.1409	0.3162	0.1924	14.91	23.15	14.22	291	31.8	6.87
Q9Y2J0	Rabphilin-3A OS=Homo sapiens GN=RPH3A PE=1 SV=1 - [RP3A_HUMAN]	0.3156	3	13	13	80	22895	0.478	0.844	0.999	0.608	13	8	8	35	23	22	0.3156	0.1916	0.196	97.89	60.1	61.99	694	76.8	8.34
Q96II6	NADH dehydrogenase (Ubiquinone) 1 beta subcomplex, 10, 22kDa, isoform CRA_a OS=Homo sapiens GN=NDUFB10 PE=2 SV=1 - [Q96II6_HUMAN]	0.3155	2	6	6	44	4716	0.831	0.901	1.15	1.153	6	6	5	15	16	13	0.3155	0.3155	0.3155	45.92	41.23	38.18	168	20.1	7.65
B4DJ66	26S proteasome non-ATPase regulatory subunit 13 OS=Homo sapiens GN=PSMD13 PE=2 SV=1 - [B4DJ66_HUMAN]	0.3151	3	7	7	43	5719	0.978	0.954	1.113	1.285	7	7	7	14	13	16	0.3151	0.3151	0.3151	35.28	30.79	37.92	311	35.3	6.01
F5GXD5	Dipeptidyl peptidase 3 OS=Homo sapiens GN=DPP3 PE=4 SV=1 - [F5GXD5_HUMAN]	0.315	5	11	11	50		1.07	0.881	1.369	1.658	10	9	8	17	18	15	0.2898	0.2866	0.2551	65.15	65.77	61.57	635	71	5.14
A6NJH9	Eukaryotic translation initiation factor 1A, Y-chromosomal OS=Homo sapiens GN=EIF1AY PE=4 SV=1 - [A6NJH9_HUMAN]	0.315	3	2	2	5	9086	0.965	0.778	1.027	1.355	1	2	2	1	2	2	0.0787	0.315	0.315	3.08	2.07	5.77	127	14.4	5.34
H0YDP7	39S ribosomal protein L49, mitochondrial (Fragment) OS=Homo sapiens GN=MRPL49 PE=4 SV=1 - [H0YDP7_HUMAN]	0.315	2	4	4	12		0.927	0.748	1.095	1.201	4	3	2	5	4	3	0.315	0.252	0.2047	13.97	11.71	9.18	127	14.7	10.21
P00491	Purine nucleoside phosphorylase OS=Homo sapiens GN=PNP PE=1 SV=2 - [PNPH_HUMAN]	0.3149	1	6	6	18	4860	1.451	0.842	0.929	1.573	4	5	4	6	6	6	0.2042	0.2561	0.218	14	15.24	18.7	289	32.1	6.95
Q7Z6L0-3	Isoform 3 of Proline-rich transmembrane protein 2 OS=Homo sapiens GN=PRRT2 - [PRRT2_HUMAN]	0.3144	3	4	4	54	112476	0.649	0.855	1.329	0.977	3	2	3	20	16	18	0.291	0.1405	0.3144	68.1	47.23	58.92	299	30.6	4.55
O00217	NADH dehydrogenase [ubiquinone] iron-sulfur protein 8, mitochondrial OS=Homo sapiens GN=NDUFS8 PE=1 SV=1 - [NDUS8_HUMAN]	0.3143	4	5	5	39	4728	0.901	0.791	1.009	1.149	5	4	5	12	13	14	0.3143	0.2048	0.3143	34.26	33.9	34.43	210	23.7	6.34
Q9H0E2	Toll-interacting protein OS=Homo sapiens GN=TOLLIP PE=1 SV=1 - [TOLIP_HUMAN]	0.3139	1	7	7	82	54472	0.91	0.848	1.204	1.01	7	7	7	31	25	26	0.3139	0.3139	0.3139	92.77	69.37	72.48	274	30.3	5.97
E7ENF9	Isochorismatase domain-containing protein 1 (Fragment) OS=Homo sapiens GN=ISOC1 PE=4 SV=1 - [E7ENF9_HUMAN]	0.3138	2	6	6	23		1.291	1.226	0.689	0.762	4	5	5	7	7	9	0.2594	0.3138	0.3054	21.65	21.19	25.51	239	26.4	7.77
Q92530	Proteasome inhibitor PI31 subunit OS=Homo sapiens GN=PSMF1 PE=1 SV=2 - [PSMF1_HUMAN]	0.3137	2	5	5	16	9491	1.226	0.964		0.993	4	2	4	7	4	5	0.3137	0.1624	0.2472	17.39	9.93	14.23	271	29.8	5.74
Q8TAM6	Ermin OS=Homo sapiens GN=ERMN PE=2 SV=1 - [ERMIN_HUMAN]	0.3134	2	11	11	73	57471	1.519	0.733	0.759	1.625	9	9	9	25	27	21	0.3099	0.3134	0.3134	67.06	67.2	61.27	284	32.8	4.84
Q07955-3	Isoform ASF-3 of Serine/arginine-rich splicing factor 1 OS=Homo sapiens GN=SRSF1 - [SRSF1_HUMAN]	0.3134	3	5	5	30	6426	1.266	0.775	0.877	1.375	4	4	4	11	10	9	0.3134	0.2139	0.3134	29.53	27.32	28.25	201	22.4	7.94
Q15691	Microtubule-associated protein RP/EB family member 1 OS=Homo sapiens GN=MAPRE1 PE=1 SV=3 - [MARE1_HUMAN]	0.3134	1	6	6	28	22919	0.746	0.945	1.519	1.138	4	5	5	11	9	8	0.194	0.2388	0.2687	20.45	19.98	20.82	268	30	5.14
D6RAN4	60S ribosomal protein L9 (Fragment) OS=Homo sapiens GN=RPL9 PE=4 SV=1 - [D6RAN4_HUMAN]	0.3132	2	4	4	15		0.866	0.854	1.227	1.283	4	4	3	6	5	4	0.3132	0.3132	0.3077	17.36	15.99	14.25	182	20.9	10.2
O43678	NADH dehydrogenase [ubiquinone] 1 alpha subcomplex subunit 2 OS=Homo sapiens GN=NDUFA2 PE=1 SV=3 - [NDUA2_HUMAN]	0.3131	1	2	2	42	4695	0.659	1.2	1.262	0.716	2	2	2	16	13	13	0.3131	0.3131	0.3131	50.96	44.78	46.35	99	10.9	9.57
P21695	Glycerol-3-phosphate dehydrogenase [NAD(+)], cytoplasmic OS=Homo sapiens GN=GPD1 PE=1 SV=4 - [GPDA_HUMAN]	0.3123	1	7	7	27	2819	1.38	0.999	1.093	1.452	7	6	5	10	10	7	0.3123	0.2722	0.2464	27.37	18.26	9.8	349	37.5	6.18
P42704	Leucine-rich PPR motif-containing protein, mitochondrial OS=Homo sapiens GN=LRPPRC PE=1 SV=3 - [LPPRC_HUMAN]	0.3121	1	32	32	161	10128	0.767	1.005	1.305	0.923	25	30	26	55	56	50	0.2626	0.2912	0.2676	161.94	161.2	140.03	1394	157.8	6.13
E9PCJ3	Band 4.1-like protein 1 OS=Homo sapiens GN=EPB41L1 PE=4 SV=1 - [E9PCJ3_HUMAN]	0.3121	1	11	17	74				0.941	1.443	15	12	15	27	21	26	0.2724	0.215	0.2589	86.04	61.43	76.64	958	103.8	5.22
Q9Y2Q5	Ragulator complex protein LAMTOR2 OS=Homo sapiens GN=LAMTOR2 PE=1 SV=1 - [LTOR2_HUMAN]	0.312	1	3	3	28	28956	1.272	0.943	1.05	1.42	3	2	3	9	9	10	0.312	0.216	0.312	19.96	10.69	16.61	125	13.5	5.4
O75436	Vacuolar protein sorting-associated protein 26A OS=Homo sapiens GN=VPS26A PE=1 SV=2 - [VP26A_HUMAN]	0.3119	1	7	7	21	9559	0.999	1.06	0.949	0.89	4	6	6	6	8	7	0.1774	0.2691	0.2599	19.19	24.31	22.7	327	38.1	6.57
Q9NXA8-4	Isoform 4 of NAD-dependent protein deacylase sirtuin-5, mitochondrial OS=Homo sapiens GN=SIRT5 - [SIR5_HUMAN]	0.3119	3	6	6	14	23408	0.691	1.198	1.573	0.926	4	5	3	5	5	4	0.3069	0.3119	0.1584	16.7	14.62	10.26	202	21.7	6.4
P62701	40S ribosomal protein S4, X isoform OS=Homo sapiens GN=RPS4X PE=1 SV=2 - [RS4X_HUMAN]	0.3118	1	7	7	26	6191	0.959	0.96	1.05	0.971	6	7	6	7	10	9	0.289	0.3118	0.289	24.41	28.22	25.57	263	29.6	10.15
Q14558	Phosphoribosyl pyrophosphate synthase-associated protein 1 OS=Homo sapiens GN=PRPSAP1 PE=1 SV=2 - [KPRA_HUMAN]	0.3118	2	7	7	39	5635	0.887	1.659	1.116	0.595	7	5	6	13	12	14	0.3118	0.2303	0.2781	40.03	36.18	43.64	356	39.4	7.2
A8MWX9	Dynactin subunit 1 OS=Homo sapiens GN=DCTN1 PE=4 SV=2 - [A8MWX9_HUMAN]	0.3117	17	28	29	114		1.094	0.994	1.23	1.063	22	20	18	41	36	37	0.2498	0.2403	0.2387	133.56	123.48	124.88	1261	139.7	5.67
Q99471	Prefoldin subunit 5 OS=Homo sapiens GN=PFDN5 PE=1 SV=2 - [PFD5_HUMAN]	0.3117	1	4	4	33	5204	1.087	1.097	0.88	0.889	4	4	4	11	10	12	0.3117	0.3117	0.3117	32.68	29.07	35.17	154	17.3	6.33
Q9UMS4	Pre-mRNA-processing factor 19 OS=Homo sapiens GN=PRPF19 PE=1 SV=1 - [PRP19_HUMAN]	0.3115	1	7	7	22	27339	1.069	0.972	1.052	1.2	6	5	6	7	8	7	0.2421	0.2163	0.3115	19.64	27.14	22.61	504	55.1	6.61
P50213	Isocitrate dehydrogenase [NAD] subunit alpha, mitochondrial OS=Homo sapiens GN=IDH3A PE=1 SV=1 - [IDH3A_HUMAN]	0.3115	1	12	12	160	3419	0.781	1.1	1.238	0.853	10	11	11	50	54	56	0.3115	0.2896	0.2896	137.49	122.91	143.74	366	39.6	6.92
Q9Y230	RuvB-like 2 OS=Homo sapiens GN=RUVBL2 PE=1 SV=3 - [RUVB2_HUMAN]	0.311	2	10	10	30	10856	1.175	1.017	0.979	0.953	8	7	8	10	9	11	0.2592	0.2117	0.2462	29.9	26.51	25.12	463	51.1	5.64
Q7Z4S6-2	Isoform 2 of Kinesin-like protein KIF21A OS=Homo sapiens GN=KIF21A - [KI21A_HUMAN]	0.3107	8	28	30	139	55605	0.879	0.966	1.194	0.918	23	26	25	43	49	47	0.2607	0.2631	0.2631	148.2	144.33	143.04	1661	185.4	6.42
Q13449	Limbic system-associated membrane protein OS=Homo sapiens GN=LSAMP PE=1 SV=2 - [LSAMP_HUMAN]	0.3107	3	9	9	194	4045	0.842	0.917	1.476	1.385	8	7	9	64	65	65	0.287	0.2633	0.3107	193.63	180.44	191.2	338	37.4	6.98
B4DXW1	Actin-related protein 3 OS=Homo sapiens GN=ACTR3 PE=2 SV=1 - [B4DXW1_HUMAN]	0.3106	2	7	10	67	10096	1.121	1.05	0.894	0.916	8	10	9	22	24	21	0.2834	0.3106	0.3052	66.4	69.76	57.7	367	42	5.62
Q14738-2	Isoform Delta-2 of Serine/threonine-protein phosphatase 2A 56 kDa regulatory subunit delta isoform OS=Homo sapiens GN=PPP2R5D - [2A5D_HUMAN]	0.3105	2	12	13	85	5528	1.045	0.842	0.882	1.164	12	11	9	31	28	26	0.2947	0.2877	0.2737	61.84	51.83	50.94	570	66.1	7.56
Q14344	Guanine nucleotide-binding protein subunit alpha-13 OS=Homo sapiens GN=GNA13 PE=1 SV=2 - [GNA13_HUMAN]	0.3103	1	9	10	89	10672	1.557	0.963	0.949	1.495	8	9	9	29	30	30	0.2228	0.2785	0.2546	58.87	71.72	70.3	377	44	8
P48637	Glutathione synthetase OS=Homo sapiens GN=GSS PE=1 SV=1 - [GSHB_HUMAN]	0.3101	2	10	10	66	2937	0.951	1.042	0.929	0.839	9	8	9	21	22	23	0.2764	0.2489	0.2637	73.8	66.97	76.12	474	52.4	5.92
O95757	Heat shock 70 kDa protein 4L OS=Homo sapiens GN=HSPA4L PE=1 SV=3 - [HS74L_HUMAN]	0.3099	2	19	21	102	22824	0.913	0.872	1.104	1.09	21	17	18	35	31	36	0.3099	0.2265	0.2777	94.4	85.02	99.76	839	94.5	5.88
B4DQ19	GTP-binding protein SAR1a OS=Homo sapiens GN=SAR1A PE=2 SV=1 - [B4DQ19_HUMAN]	0.3097	2	4	4	24	56681	1.137	0.998	1.026	1.159	4	4	4	9	7	8	0.3097	0.3097	0.3097	28.43	23.74	26.76	155	17.5	5.85
B4DSS5	Uncharacterized protein KIAA0513 OS=Homo sapiens GN=KIAA0513 PE=2 SV=1 - [B4DSS5_HUMAN]	0.3092	2	10	10	33	9764	0.722	0.795	1.081	0.951	6	5	9	9	7	17	0.1397	0.1771	0.2893	24.94	21.76	44.36	401	45.5	5.15
A6NGP5	Hematological and neurological-expressed 1-like protein OS=Homo sapiens GN=HN1L PE=2 SV=2 - [A6NGP5_HUMAN]	0.309	5	3	3	11	90861	1.264	1.044	0.857	1.033	3	3	3	3	4	4	0.309	0.309	0.309	11.83	14.96	13.22	178	18.9	9.45
O95197-2	Isoform 2 of Reticulon-3 OS=Homo sapiens GN=RTN3 - [RTN3_HUMAN]	0.309	3	20	20	57	10313	0.889	0.798	1.085	1.199	13	15	13	19	20	18	0.1698	0.2507	0.2122	55.84	58.41	51.38	1013	110.6	4.97
H7BXM2	Protein prune homolog OS=Homo sapiens GN=PRUNE PE=4 SV=1 - [H7BXM2_HUMAN]	0.3083	3	8	8	25		1.1	0.97	0.858	1.068	7	7	6	9	9	7	0.2824	0.2694	0.215	26.05	24.57	19.66	386	42.5	5.57
P62249	40S ribosomal protein S16 OS=Homo sapiens GN=RPS16 PE=1 SV=2 - [RS16_HUMAN]	0.3082	1	5	5	16	6217	1.108	1.03	0.922	0.995	5	3	4	7	4	5	0.3082	0.2055	0.226	17.92	9.89	13.38	146	16.4	10.21
Q14165	Malectin OS=Homo sapiens GN=MLEC PE=1 SV=1 - [MLEC_HUMAN]	0.3082	3	7	7	11	9761	1.045	1.007	1.018	1.126	6	1	3	6	1	4	0.2295	0.0548	0.1575	18.56	3.78	9.12	292	32.2	5.41
Q9UJ70	N-acetyl-D-glucosamine kinase OS=Homo sapiens GN=NAGK PE=1 SV=4 - [NAGK_HUMAN]	0.3081	1	7	7	33	55577	1.359	1.001	1.029	1.112	7	7	7	12	10	11	0.3081	0.3081	0.3081	38.11	32.91	36.05	344	37.4	6.24
P54727	UV excision repair protein RAD23 homolog B OS=Homo sapiens GN=RAD23B PE=1 SV=1 - [RD23B_HUMAN]	0.3081	1	7	8	32	5887	0.987	0.806	1.186	1.4	7	7	6	9	11	12	0.2665	0.3081	0.2665	23.65	24.09	30.64	409	43.1	4.84
A6NHK2	Small nuclear ribonucleoprotein E OS=Homo sapiens GN=SNRPE PE=4 SV=1 - [A6NHK2_HUMAN]	0.3077	2	2	2	3		1.124	0.932	0.811	0.974	2		1	2		1	0.3077		0.3077	4.21		0	52	5.9	5.95
F5GZU9	Synaptotagmin-7 OS=Homo sapiens GN=SYT7 PE=4 SV=1 - [F5GZU9_HUMAN]	0.3075	1	2	9	16	9066	0.779	0.982		0.884			9			16			0.3075			35.61	478	52.8	9.39
P21397	Amine oxidase [flavin-containing] A OS=Homo sapiens GN=MAOA PE=1 SV=1 - [AOFA_HUMAN]	0.3074	1	11	13	76	4128	0.958	1.1	1.274	1.024	13	11	11	27	26	23	0.3074	0.2979	0.2676	71.12	66.69	66.36	527	59.6	7.85
P00492	Hypoxanthine-guanine phosphoribosyltransferase OS=Homo sapiens GN=HPRT1 PE=1 SV=2 - [HPRT_HUMAN]	0.3073	1	6	6	34	3251	0.768	1.083	1.198	0.801	6	6	4	14	12	8	0.3073	0.3073	0.211	39.68	28.41	23.76	218	24.6	6.68
F5GXG4	Serine/threonine-protein phosphatase PGAM5, mitochondrial OS=Homo sapiens GN=PGAM5 PE=4 SV=1 - [F5GXG4_HUMAN]	0.3071	2	4	4	14		0.876	1.064	0.918	0.735	4	3	3	5	4	5	0.3071	0.2857	0.2857	17.02	8.99	15.19	140	15.9	7.02
O75396	Vesicle-trafficking protein SEC22b OS=Homo sapiens GN=SEC22B PE=1 SV=4 - [SC22B_HUMAN]	0.307	1	7	7	41	9554	1.208	1.023	0.872	1.009	7	6	7	16	12	13	0.307	0.3023	0.307	52.86	40.71	44.3	215	24.6	6.92
P38159	RNA-binding motif protein, X chromosome OS=Homo sapiens GN=RBMX PE=1 SV=3 - [RBMX_HUMAN]	0.3069	1	3	9	44	27316	1.095	0.873	1.06	1.27	8	7	8	13	14	17	0.2711	0.2506	0.2864	37.6	39.65	37.16	391	42.3	10.05
Q9UHA4	Ragulator complex protein LAMTOR3 OS=Homo sapiens GN=LAMTOR3 PE=1 SV=1 - [LTOR3_HUMAN]	0.3065	1	2	2	4	8649	1.432	0.83	0.742	1.275	1	1	1	1	1	2	0.0806	0.2258	0.2258	2.75	3.12	7.77	124	13.6	7.34
O00487	26S proteasome non-ATPase regulatory subunit 14 OS=Homo sapiens GN=PSMD14 PE=1 SV=1 - [PSDE_HUMAN]	0.3065	1	4	4	38	10213	1.02	1.01	1.071	1.059	4	4	3	13	13	12	0.3065	0.3065	0.1968	44.73	39.27	37.79	310	34.6	6.52
P51571	Translocon-associated protein subunit delta OS=Homo sapiens GN=SSR4 PE=1 SV=1 - [SSRD_HUMAN]	0.3064	1	4	4	13	6748	1.099	1.117	1.008	0.986	3	4	3	3	5	5	0.2312	0.3064	0.2312	7.49	14.07	10.46	173	19	6.15
H0Y2V0	Kinesin family member 5C (Fragment) OS=Homo sapiens GN=KIF5C PE=3 SV=1 - [H0Y2V0_HUMAN]	0.3058	3	17	20	81		0.828	0.93	1.199	1.043	17	17	15	30	26	25	0.2558	0.286	0.2488	102.78	86.78	88.5	860	98.6	6.14
F5H6Z1	Pre-B-cell leukemia transcription factor-interacting protein 1 OS=Homo sapiens GN=PBXIP1 PE=4 SV=1 - [F5H6Z1_HUMAN]	0.3057	6	10	10	45		1.288	1.047	0.899	1.283	9	6	9	17	12	16	0.2643	0.1795	0.286	38.5	26.13	41.39	507	57.6	6.76
Q8WVJ2	NudC domain-containing protein 2 OS=Homo sapiens GN=NUDCD2 PE=1 SV=1 - [NUDC2_HUMAN]	0.3057	1	4	4	11	134492	0.96	0.957	1.275	1.274	4	2	2	5	3	3	0.3057	0.2229	0.2229	17	11.25	10.9	157	17.7	5.07
P49821-2	Isoform 2 of NADH dehydrogenase [ubiquinone] flavoprotein 1, mitochondrial OS=Homo sapiens GN=NDUFV1 - [NDUV1_HUMAN]	0.3055	3	13	13	85	4723	0.887	0.947	1.068	0.955	13	7	8	32	28	25	0.3055	0.211	0.211	80.47	74.69	58.11	455	49.8	8.21
P13639	Elongation factor 2 OS=Homo sapiens GN=EEF2 PE=1 SV=4 - [EF2_HUMAN]	0.3054	1	19	19	153	1938	0.943	0.772	0.886	1.456	17	14	14	55	49	49	0.2809	0.2494	0.2389	170.82	147.94	145.05	858	95.3	6.83
Q92747	Actin-related protein 2/3 complex subunit 1A OS=Homo sapiens GN=ARPC1A PE=1 SV=2 - [ARC1A_HUMAN]	0.3054	1	8	8	41	10552	0.85	1.004	0.974	0.85	7	6	6	15	12	14	0.2541	0.2892	0.2541	38.61	25.83	26.23	370	41.5	8.18
Q9UHV9	Prefoldin subunit 2 OS=Homo sapiens GN=PFDN2 PE=1 SV=1 - [PFD2_HUMAN]	0.3052	1	3	3	7	5202				0.779	3	1	1	4	1	2	0.3052	0.0779	0.0779	9.57	3.32	5.92	154	16.6	6.58
P62316	Small nuclear ribonucleoprotein Sm D2 OS=Homo sapiens GN=SNRPD2 PE=1 SV=1 - [SMD2_HUMAN]	0.3051	1	3	3	5	6633	1.452	0.927	0.676	1.145	2	2	1	2	2	1	0.2373	0.1441	0.0763	4	4.41	1.87	118	13.5	9.91
P35268	60S ribosomal protein L22 OS=Homo sapiens GN=RPL22 PE=1 SV=2 - [RL22_HUMAN]	0.3047	1	3	3	12	6146	1.119	0.936	1.025	1.24	2	2	3	4	3	5	0.2031	0.2031	0.3047	7.18	4.91	9.09	128	14.8	9.19
Q86VP6	Cullin-associated NEDD8-dissociated protein 1 OS=Homo sapiens GN=CAND1 PE=1 SV=2 - [CAND1_HUMAN]	0.3041	1	23	25	152	55832	1.102	1.003	0.974	1.055	22	23	22	50	54	48	0.287	0.2569	0.2691	150.27	155.8	148.33	1230	136.3	5.78
C9J6F7	Neuroserpin OS=Homo sapiens GN=SERPINI1 PE=3 SV=1 - [C9J6F7_HUMAN]	0.3038	2	3	3	7				1.174	1.226	2	3	1	2	4	1	0.1835	0.3038	0.0759	6.72	11.39	2.92	158	17.9	5.57
Q8WWX9	Selenoprotein M OS=Homo sapiens GN=SELM PE=1 SV=3 - [SELM_HUMAN]	0.3034	1	3	3	10	140606	1.102	0.952	1.022	1.146	3	2	3	4	3	3	0.3034	0.2069	0.3034	10.53	5.52	5.61	145	16.2	5.54
P62995-3	Isoform 3 of Transformer-2 protein homolog beta OS=Homo sapiens GN=TRA2B - [TRA2B_HUMAN]	0.3032	3	7	7	19	6434	0.977	1.031	0.962	0.989	6	4	5	7	5	7	0.3032	0.1755	0.2287	9.82	9.79	16.36	188	21.9	10.15
Q8NBX0	Saccharopine dehydrogenase-like oxidoreductase OS=Homo sapiens GN=SCCPDH PE=1 SV=1 - [SCPDL_HUMAN]	0.303	1	9	9	55	51097	0.97	1.114	0.957	0.903	8	7	8	21	17	17	0.2727	0.2657	0.296	73.33	47.28	50.35	429	47.1	9.14
P02792	Ferritin light chain OS=Homo sapiens GN=FTL PE=1 SV=2 - [FRIL_HUMAN]	0.3029	1	5	5	57	2512	1.436	1.209	0.968	1.187	5	5	5	19	19	19	0.3029	0.3029	0.3029	61.12	52.89	51.81	175	20	5.78
B4DU58	Macrophage-capping protein OS=Homo sapiens GN=CAPG PE=2 SV=1 - [B4DU58_HUMAN]	0.3028	4	5	5	28	822	1.482	0.949	0.809	1.246	4	3	2	11	9	8	0.2355	0.156	0.1284	38.18	30.08	27.98	327	36.2	6.25
Q9UHY7	Enolase-phosphatase E1 OS=Homo sapiens GN=ENOPH1 PE=1 SV=1 - [ENOPH_HUMAN]	0.3027	2	6	6	42	58478	1.495	0.745	0.772	1.601	5	5	6	14	13	15	0.2337	0.2337	0.3027	46.03	38.47	45.61	261	28.9	4.78
P08754	Guanine nucleotide-binding protein G(k) subunit alpha OS=Homo sapiens GN=GNAI3 PE=1 SV=3 - [GNAI3_HUMAN]	0.3023	1	5	9	137	2773	1.232	1.045	0.955	1.124	9	7	9	54	42	41	0.3023	0.274	0.3023	121.12	103.8	110.34	354	40.5	5.69
Q9H0B6	Kinesin light chain 2 OS=Homo sapiens GN=KLC2 PE=1 SV=1 - [KLC2_HUMAN]	0.3023	1	10	12	38	64837	0.951	0.875	0.937	1.021	9	9	10	11	13	14	0.2412	0.2154	0.2492	36.37	39.57	42.6	622	68.9	7.15
Q9Y4I1-2	Isoform 2 of Unconventional myosin-Va OS=Homo sapiens GN=MYO5A - [MYO5A_HUMAN]	0.302	3	43	43	191		0.852	1.042	1.165	0.999	38	33	30	69	65	57	0.2648	0.2276	0.2133	199.44	176.72	172.05	1828	212.1	8.6
P17612	cAMP-dependent protein kinase catalytic subunit alpha OS=Homo sapiens GN=PRKACA PE=1 SV=2 - [KAPCA_HUMAN]	0.302	1	4	10	49	5566				1.024	9	8	9	17	14	18	0.302	0.2707	0.2991	50.49	36.02	52.33	351	40.6	8.79
P37802	Transgelin-2 OS=Homo sapiens GN=TAGLN2 PE=1 SV=3 - [TAGL2_HUMAN]	0.3015	1	5	5	21	8407	1.101	0.938	1.065	1.065	3	3	5	6	7	8	0.2211	0.2211	0.3015	19.04	20.04	23.95	199	22.4	8.25
H0Y3H5	Aquaporin-4 OS=Homo sapiens GN=AQP4 PE=3 SV=1 - [H0Y3H5_HUMAN]	0.3014	3	8	8	27		1.347	0.965	0.679	1.147	6	5	4	10	9	8	0.2466	0.2511	0.2466	35.71	23.15	25.65	219	23.8	7.59
P12036	Neurofilament heavy polypeptide OS=Homo sapiens GN=NEFH PE=1 SV=4 - [NFH_HUMAN]	0.3012	3	24	27	277	4744	0.96	1.024	1.238	1.125	20	16	22	98	87	92	0.2086	0.1891	0.2719	276.29	227.53	246.22	1026	112.4	6.18
O60256	Phosphoribosyl pyrophosphate synthase-associated protein 2 OS=Homo sapiens GN=PRPSAP2 PE=1 SV=1 - [KPRB_HUMAN]	0.3008	5	9	9	34	5636	1.211	1.015	0.905	1.049	7	7	5	12	11	11	0.2764	0.2575	0.187	40.54	31.49	34.5	369	40.9	7.44
Q15119-2	Isoform 2 of [Pyruvate dehydrogenase [lipoamide]] kinase isozyme 2, mitochondrial OS=Homo sapiens GN=PDK2 - [PDK2_HUMAN]	0.3003	2	6	6	19	5164	0.876	1.193	0.996	0.794	5	3	5	7	5	7	0.277	0.1778	0.2566	24.72	13.88	22.06	343	38.8	5.94
D6RAT0	40S ribosomal protein S3a OS=Homo sapiens GN=RPS3A PE=3 SV=1 - [D6RAT0_HUMAN]	0.2996	5	5	5	16		0.816	1.012	1.138	0.941	5	3	3	6	5	5	0.2996	0.1674	0.1674	20.03	16.43	17.14	227	25.9	9.42
Q86WA6-2	Isoform 2 of Valacyclovir hydrolase OS=Homo sapiens GN=BPHL - [BPHL_HUMAN]	0.2993	4	5	5	8	670	1.058	0.861	0.783	0.971	3	2	3	3	2	3	0.2044	0.1204	0.0876	6.46	2.31	3.32	274	31.1	8.5
Q9Y5Z4-2	Isoform 2 of Heme-binding protein 2 OS=Homo sapiens GN=HEBP2 - [HEBP2_HUMAN]	0.2989	2	4	4	9	23593	1.296	1.089	1.002	1.192	3	3	2	4	3	2	0.25	0.2337	0.1848	8.85	9.16	6.48	184	20.8	4.78
P30040	Endoplasmic reticulum resident protein 29 OS=Homo sapiens GN=ERP29 PE=1 SV=4 - [ERP29_HUMAN]	0.2989	1	7	7	35	10961	0.895	0.984	1.107	1.008	6	7	6	12	12	11	0.2759	0.2989	0.2989	33.13	30.87	31.65	261	29	7.31
P18206-2	Isoform 1 of Vinculin OS=Homo sapiens GN=VCL - [VINC_HUMAN]	0.2983	2	22	22	90	7414	1.236	1.035	0.856	1.118	15	19	21	28	31	31	0.2233	0.2636	0.2833	84.51	92.21	105.7	1066	116.6	6.09
E9PH29	Thioredoxin-dependent peroxide reductase, mitochondrial OS=Homo sapiens GN=PRDX3 PE=4 SV=1 - [E9PH29_HUMAN]	0.2983	2	10	10	120	10935	0.932	0.924	0.98	0.983	8	8	8	45	37	38	0.2983	0.2689	0.2689	133.84	108.84	110.51	238	25.8	7.46
Q9Y2X7	ARF GTPase-activating protein GIT1 OS=Homo sapiens GN=GIT1 PE=1 SV=2 - [GIT1_HUMAN]	0.2983	2	13	13	42	28964	0.808	1.134	1.033	0.742	10	10	11	15	13	14	0.2457	0.2668	0.2694	44.95	42.57	39.8	761	84.3	6.8
F8VTY8	Proliferation-associated protein 2G4 OS=Homo sapiens GN=PA2G4 PE=4 SV=1 - [F8VTY8_HUMAN]	0.2979	2	7	7	20		0.98	0.847	0.938	1.131	5	5	5	7	5	8	0.2367	0.1888	0.2261	25.48	15.28	25.41	376	41.7	5.54
P78318	Immunoglobulin-binding protein 1 OS=Homo sapiens GN=IGBP1 PE=1 SV=1 - [IGBP1_HUMAN]	0.2979	1	6	6	28	3476	0.879	0.936	0.931	0.921	4	6	5	7	10	11	0.2094	0.2979	0.2301	22.58	22.76	31.91	339	39.2	5.38
Q8WVM8	Sec1 family domain-containing protein 1 OS=Homo sapiens GN=SCFD1 PE=1 SV=4 - [SCFD1_HUMAN]	0.2975	1	11	11	40	23256	0.825	1.102		1.052	9	9	9	14	14	12	0.2508	0.2445	0.2632	51.36	45.21	40.63	642	72.3	6.27
Q99653	Calcium-binding protein p22 OS=Homo sapiens GN=CHP PE=1 SV=3 - [CHP1_HUMAN]	0.2974	4	6	6	23	11261	0.965	0.843	0.885	0.999	6	4	4	10	6	7	0.2974	0.241	0.2564	16.55	14.74	14.42	195	22.4	5.1
Q9UQB3-2	Isoform 2 of Catenin delta-2 OS=Homo sapiens GN=CTNND2 - [CTND2_HUMAN]	0.2973	3	4	24	95		1.105	1.279	1.075	0.925	17	17	15	34	33	28	0.2339	0.2305	0.1697	89.47	78.23	78.25	1167	126.5	8.03
E9PM90	Vacuolar protein sorting-associated protein 28 homolog (Fragment) OS=Homo sapiens GN=VPS28 PE=4 SV=1 - [E9PM90_HUMAN]	0.2973	2	3	3	16					1.399	3	3	3	5	6	5	0.2973	0.2973	0.2973	16.39	17.39	15.71	185	21.2	5.14
A8MW31	Ubiquitin fusion degradation protein 1 homolog OS=Homo sapiens GN=UFD1L PE=4 SV=1 - [A8MW31_HUMAN]	0.297	7	5	5	13	7353	0.926	0.994	1.184	1.085	4	4	2	6	5	2	0.2481	0.2331	0.094	17.01	14.43	5.64	266	29.9	5.39
F5GY30	Major prion protein OS=Homo sapiens GN=PRNP PE=3 SV=1 - [F5GY30_HUMAN]	0.2969	3	2	2	7						2	2	2	3	2	2	0.2969	0.2969	0.2969	6.98	7.61	6.76	192	21.4	7.66
Q06124-2	Isoform 2 of Tyrosine-protein phosphatase non-receptor type 11 OS=Homo sapiens GN=PTPN11 - [PTN11_HUMAN]	0.2968	2	13	13	54	5781	1.068	0.773	0.951	1.323	10	12	10	17	18	19	0.2513	0.2867	0.2513	49.69	56.1	55.82	593	68	7.3
C9JBV1	DnaJ (Hsp40) homolog, subfamily C, member 19, isoform CRA_a OS=Homo sapiens GN=DNAJC19 PE=4 SV=1 - [C9JBV1_HUMAN]	0.2967	2	2	2	8	131118			1.235	0.846	2	1	1	3	2	3	0.2967	0.1538	0.1538	9.19	5.83	9.13	91	10.1	10.05
B4DGB4	Plastin-3 OS=Homo sapiens GN=PLS3 PE=2 SV=1 - [B4DGB4_HUMAN]	0.2966	2	12	15	40	5358	1.196	0.823	0.922	1.278	9	9	11	13	11	16	0.1718	0.1929	0.2042	26.09	19.82	34.74	617	69.3	5.83
Q12906	Interleukin enhancer-binding factor 3 OS=Homo sapiens GN=ILF3 PE=1 SV=3 - [ILF3_HUMAN]	0.2964	2	13	13	55	3609	1.1	0.861	1.098	1.466	10	8	11	20	17	18	0.2159	0.179	0.2595	65.18	56.1	50.36	894	95.3	8.76
O15394	Neural cell adhesion molecule 2 OS=Homo sapiens GN=NCAM2 PE=1 SV=2 - [NCAM2_HUMAN]	0.2963	1	19	19	99	4685	0.998	1.137	1.188	1.06	15	16	18	31	36	32	0.2497	0.2521	0.27	97	109.01	97.28	837	93	5.6
P17858	6-phosphofructokinase, liver type OS=Homo sapiens GN=PFKL PE=1 SV=6 - [K6PL_HUMAN]	0.2962	1	13	18	121	5211	1.231	0.973	0.973	1.159	16	15	16	39	41	41	0.2423	0.2833	0.2538	110.77	106.93	116.06	780	85	7.5
Q96C19	EF-hand domain-containing protein D2 OS=Homo sapiens GN=EFHD2 PE=1 SV=1 - [EFHD2_HUMAN]	0.2958	1	8	9	53	79180	1.011	1.216	1.003	0.814	9	7	8	20	16	17	0.2958	0.2458	0.2458	49.79	40.9	41.02	240	26.7	5.2
O14618	Copper chaperone for superoxide dismutase OS=Homo sapiens GN=CCS PE=1 SV=1 - [CCS_HUMAN]	0.2956	2	3	3	13	9973	1.368	0.734	0.761	1.414	3	1	2	6	3	4	0.2956	0.1022	0.2482	20.04	8.43	14.26	274	29	5.58
O95831-3	Isoform 3 of Apoptosis-inducing factor 1, mitochondrial OS=Homo sapiens GN=AIFM1 - [AIFM1_HUMAN]	0.2956	2	12	12	67	9131	0.786	1.101	1.229	0.875	11	12	11	24	23	20	0.2874	0.2956	0.2611	64.85	65.49	57.83	609	66.3	8.94
P54578	Ubiquitin carboxyl-terminal hydrolase 14 OS=Homo sapiens GN=USP14 PE=1 SV=3 - [UBP14_HUMAN]	0.2955	1	11	11	57	9097	1.028	0.932	0.87	0.918	11	8	11	20	16	21	0.2955	0.2186	0.2955	55.62	40.42	62.81	494	56	5.3
Q5TD07	NAD(P)H dehydrogenase, quinone 2 OS=Homo sapiens GN=NQO2 PE=2 SV=1 - [Q5TD07_HUMAN]	0.2953	3	5	5	15	4835	1.086	1.031	0.892	0.905	4	4	4	6	5	4	0.2902	0.2953	0.2487	18.77	14.7	13.71	193	21.5	6.52
G3V2B8	Methylenetetrahydrofolate dehydrogenase OS=Homo sapiens GN=MTHFD1 PE=3 SV=1 - [G3V2B8_HUMAN]	0.2952	3	17	17	64	4522	1.158	0.93	1.035	1.145	11	15	14	17	24	23	0.1668	0.2727	0.2235	51.83	69.98	67.75	935	101.5	7.3
B4DH44	Dual-specificity mitogen-activated protein kinase kinase 4 OS=Homo sapiens GN=MAP2K4 PE=2 SV=1 - [B4DH44_HUMAN]	0.2952	3	8	8	28	6416	0.858	1.062		0.866	6	6	6	9	10	9	0.2394	0.2394	0.2394	28.53	19.34	26.18	376	42.5	8.06
Q8N5S9	Calcium/calmodulin-dependent protein kinase kinase 1 OS=Homo sapiens GN=CAMKK1 PE=1 SV=2 - [KKCC1_HUMAN]	0.295	3	8	8	35	84254	0.767	1.219	1.434	0.862	8	6	6	15	10	10	0.295	0.2277	0.2495	42.22	21.88	25.9	505	55.7	5.78
P30038	Delta-1-pyrroline-5-carboxylate dehydrogenase, mitochondrial OS=Homo sapiens GN=ALDH4A1 PE=1 SV=3 - [AL4A1_HUMAN]	0.2948	1	12	12	113	8659	1.123	1.195	0.913	0.829	11	10	11	40	33	40	0.2664	0.2345	0.286	113.35	93.77	102.68	563	61.7	8.07
B4DWN1	Vesicular integral-membrane protein VIP36 OS=Homo sapiens GN=LMAN2 PE=2 SV=1 - [B4DWN1_HUMAN]	0.2947	2	5	5	14	10960	1.223	1.111	0.979	1.092	3	3	5	4	4	6	0.1719	0.1719	0.2947	12.31	11.98	19.31	285	32.6	6.54
D6R9R5	GTP-binding protein SAR1b (Fragment) OS=Homo sapiens GN=SAR1B PE=4 SV=1 - [D6R9R5_HUMAN]	0.2941	4	2	2	9		1.16	0.86	1.058	1.362	2	2	2	4	2	3	0.2941	0.2941	0.2941	9.79	4.48	9.5	119	13.4	5.53
O75569	Interferon-inducible double stranded RNA-dependent protein kinase activator A OS=Homo sapiens GN=PRKRA PE=1 SV=1 - [PRKRA_HUMAN]	0.2939	3	6	6	23	8575	0.664	0.94	1.381	0.984	6	6	6	8	8	7	0.2939	0.2939	0.2939	21.25	23.16	16.67	313	34.4	8.41
P53396	ATP-citrate synthase OS=Homo sapiens GN=ACLY PE=1 SV=3 - [ACLY_HUMAN]	0.2934	2	23	23	130	47	0.971	1.014	1.064	1.008	22	18	19	49	42	39	0.2743	0.2352	0.2561	146.11	127.8	112.57	1101	120.8	7.33
Q5T6V5	UPF0553 protein C9orf64 OS=Homo sapiens GN=C9orf64 PE=1 SV=1 - [CI064_HUMAN]	0.2933	1	7	7	17	84267	1.229	1.024	0.983	1.147	4	6	4	6	6	5	0.1848	0.2581	0.1935	18.25	17.22	15.05	341	39	5.88
B4DDD6	Drebrin-like protein OS=Homo sapiens GN=DBNL PE=2 SV=1 - [B4DDD6_HUMAN]	0.2931	4	9	9	62	28988	0.884	1.058	0.992	0.868	8	7	8	23	18	21	0.266	0.2808	0.266	57.55	51.05	52.05	406	45.7	4.96
Q9Y490	Talin-1 OS=Homo sapiens GN=TLN1 PE=1 SV=3 - [TLN1_HUMAN]	0.2928	1	39	41	150	7094	1.229	1.071	0.877	0.939	35	31	31	53	51	46	0.2401	0.2357	0.2161	173.48	155.64	132.28	2541	269.6	6.07
C9JPQ8	Propionyl-CoA carboxylase alpha chain, mitochondrial OS=Homo sapiens GN=PCCA PE=4 SV=2 - [C9JPQ8_HUMAN]	0.2922	3	16	16	60	5095	0.856	0.964	1.325	1.065	15	12	13	20	22	18	0.2775	0.2482	0.2349	63.24	66.13	53.53	681	75	7.36
G3V5T0	Maleylacetoacetate isomerase OS=Homo sapiens GN=GSTZ1 PE=3 SV=1 - [G3V5T0_HUMAN]	0.2921	3	4	4	14		1.073	0.837		1.356	3	4	4	4	5	5	0.2475	0.2921	0.2921	10.03	15.8	7.93	202	22.6	7.69
Q12959-5	Isoform 5 of Disks large homolog 1 OS=Homo sapiens GN=DLG1 - [DLG1_HUMAN]	0.2919	9	1	16	47	1739	1.352	1.101	0.848	1.037	13		12	23		24	0.2438		0.2309	70.61		64.86	853	95.1	5.97
Q9UBE0	SUMO-activating enzyme subunit 1 OS=Homo sapiens GN=SAE1 PE=1 SV=1 - [SAE1_HUMAN]	0.2919	1	6	6	17	10055	1.047	0.889	1.08	1.239	4	3	3	5	5	7	0.1936	0.1561	0.1532	17.2	11.24	22.66	346	38.4	5.3
P23526	Adenosylhomocysteinase OS=Homo sapiens GN=AHCY PE=1 SV=4 - [SAHH_HUMAN]	0.2917	1	10	12	69	191	1.114	1.056	1.058	1.089	12	12	12	23	25	21	0.2917	0.2917	0.2917	60.17	65.96	56.26	432	47.7	6.34
O75689	Arf-GAP with dual PH domain-containing protein 1 OS=Homo sapiens GN=ADAP1 PE=1 SV=2 - [ADAP1_HUMAN]	0.2914	2	8	8	23	11033	0.878	1.071	1.18	0.983	5	6	6	7	8	8	0.1952	0.2246	0.238	18.38	19.19	25.14	374	43.4	8.97
P42126-2	Isoform 2 of Enoyl-CoA delta isomerase 1, mitochondrial OS=Homo sapiens GN=ECI1 - [ECI1_HUMAN]	0.2912	3	4	4	18	1632	1.168	1.173	0.773	0.753	4	4	3	7	5	6	0.2912	0.2912	0.2632	8.5	10.32	8.4	285	30.9	8.9
F8VWH9	ADP-ribosylation factor GTPase-activating protein 1 OS=Homo sapiens GN=ARFGAP1 PE=4 SV=1 - [F8VWH9_HUMAN]	0.2912	4	6	6	32		0.747	0.718	1.145	1.179	6	5	5	12	9	11	0.2912	0.2176	0.2176	37.97	24.79	26.99	340	37.1	5.27
P28066	Proteasome subunit alpha type-5 OS=Homo sapiens GN=PSMA5 PE=1 SV=3 - [PSA5_HUMAN]	0.2905	1	6	6	33	5686	1.162	0.631	1.545	2.725	6	5	6	12	10	11	0.2905	0.249	0.2905	42.25	33.75	34.89	241	26.4	4.79
P63244	Guanine nucleotide-binding protein subunit beta-2-like 1 OS=Homo sapiens GN=GNB2L1 PE=1 SV=3 - [GBLP_HUMAN]	0.2902	1	7	7	39	10399	1.119	0.994	0.693	0.964	5	6	6	13	15	11	0.2271	0.2618	0.2555	45.04	45.71	35.18	317	35.1	7.69
Q6BCY4	NADH-cytochrome b5 reductase 2 OS=Homo sapiens GN=CYB5R2 PE=1 SV=1 - [NB5R2_HUMAN]	0.2899	1	6	6	23	51700	1.304	0.977	0.882	1.443	5	4	6	6	7	10	0.2283	0.1957	0.2899	17.71	19.57	26.21	276	31.4	8.5
P49591	Serine--tRNA ligase, cytoplasmic OS=Homo sapiens GN=SARS PE=1 SV=3 - [SYSC_HUMAN]	0.2899	2	12	12	57	6301	0.997	0.908	1.07	1.357	10	10	11	18	20	19	0.2607	0.2879	0.2879	57	60.04	55.16	514	58.7	6.43
O75521-2	Isoform 2 of Enoyl-CoA delta isomerase 2, mitochondrial OS=Homo sapiens GN=ECI2 - [ECI2_HUMAN]	0.2897	3	7	7	20	10455	1.105	1.071	1.082	1.011	4	4	6	6	5	9	0.1226	0.1448	0.2563	18.68	14.99	18.6	359	39.6	8.65
H7BZ45	Catechol O-methyltransferase (Fragment) OS=Homo sapiens GN=COMT PE=4 SV=1 - [H7BZ45_HUMAN]	0.2895	6	3	3	5		2.836	1.291	0.847	1.85	2	1	2	2	1	2	0.1711	0.0526	0.1711	4.79	2.4	2.11	152	16.9	6.3
O94826	Mitochondrial import receptor subunit TOM70 OS=Homo sapiens GN=TOMM70A PE=1 SV=1 - [TOM70_HUMAN]	0.2895	1	17	17	114	9868	0.844	0.924	1.03	0.934	14	14	10	41	38	35	0.2549	0.273	0.2072	120.75	103.29	102.19	608	67.4	7.12
Q9C040	Tripartite motif-containing protein 2 OS=Homo sapiens GN=TRIM2 PE=1 SV=1 - [TRIM2_HUMAN]	0.289	2	17	17	95	23321	1.008	0.865	1.251	1.387	14	15	16	31	31	33	0.2648	0.289	0.2648	85.23	85.83	97.82	744	81.5	6.96
P09496-2	Isoform Non-brain of Clathrin light chain A OS=Homo sapiens GN=CLTA - [CLCA_HUMAN]	0.289	1	7	7	42	1211	0.756	0.795	1.235	1.272	6	4	6	16	11	15	0.2569	0.2248	0.289	46.29	24.16	41.45	218	23.6	4.53
P06703	Protein S100-A6 OS=Homo sapiens GN=S100A6 PE=1 SV=1 - [S10A6_HUMAN]	0.2889	1	2	2	3	6277	1.443	0.87		1.264		1	2		1	2		0.0889	0.2889		1.96	3.38	90	10.2	5.48
Q5VUB5	Protein FAM171A1 OS=Homo sapiens GN=FAM171A1 PE=1 SV=1 - [F1711_HUMAN]	0.2888	2	12	13	21	221061	1.024	0.937	1.186	1.293	9	5	5	11	5	5	0.1742	0.0798	0.1393	33.36	11	18.15	890	97.8	6.58
Q00577	Transcriptional activator protein Pur-alpha OS=Homo sapiens GN=PURA PE=1 SV=2 - [PURA_HUMAN]	0.2888	1	7	7	66	5813	0.684	0.866	1.25	1.012	6	7	5	16	27	23	0.2733	0.2888	0.2453	56.65	80.65	65.68	322	34.9	6.44
Q3LXA3	Bifunctional ATP-dependent dihydroxyacetone kinase/FAD-AMP lyase (cyclizing) OS=Homo sapiens GN=DAK PE=1 SV=2 - [DHAK_HUMAN]	0.2887	1	12	12	45	26007	1.226	0.999	0.921	1.148	11	9	10	18	12	15	0.2765	0.2209	0.2261	52.94	30.18	40.9	575	58.9	7.49
P26885	Peptidyl-prolyl cis-trans isomerase FKBP2 OS=Homo sapiens GN=FKBP2 PE=1 SV=2 - [FKBP2_HUMAN]	0.2887	1	3	3	21	2286	0.891	1.032	0.945	0.809	3	3	3	8	7	6	0.2887	0.2887	0.2887	22.6	17.72	15.33	142	15.6	9.13
P12235	ADP/ATP translocase 1 OS=Homo sapiens GN=SLC25A4 PE=1 SV=4 - [ADT1_HUMAN]	0.2886	1	3	11	114	291	0.89	0.908	1.056	1.088	9	9	9	40	35	39	0.2248	0.2416	0.2517	108.02	89.82	113.01	298	33	9.76
P02679-2	Isoform Gamma-A of Fibrinogen gamma chain OS=Homo sapiens GN=FGG - [FIBG_HUMAN]	0.2883	4	9	9	42	2266	1.035	0.969	0.958	0.956	8	8	8	14	15	13	0.2494	0.2883	0.2883	37.31	45.28	38.57	437	49.5	6.09
P30419	Glycylpeptide N-tetradecanoyltransferase 1 OS=Homo sapiens GN=NMT1 PE=1 SV=2 - [NMT1_HUMAN]	0.2883	2	8	9	30	4836	0.722	0.89		0.815	5	6	5	11	10	9	0.1734	0.1815	0.1714	29.32	24.14	25.61	496	56.8	7.8
P61923	Coatomer subunit zeta-1 OS=Homo sapiens GN=COPZ1 PE=1 SV=1 - [COPZ1_HUMAN]	0.2881	3	5	5	15	22818	1.072	0.987	0.908	1.005	5	4	5	5	5	5	0.2881	0.2712	0.2881	15.09	13.8	14.84	177	20.2	4.81
P50479	PDZ and LIM domain protein 4 OS=Homo sapiens GN=PDLIM4 PE=1 SV=2 - [PDLI4_HUMAN]	0.2879	1	5	5	9	8572	1.731	1.089	0.75	1.171	2	4	3	2	4	3	0.0545	0.1939	0.1485	4.21	12.12	4.6	330	35.4	7.91
H0YHC3	Nucleosome assembly protein 1-like 1 (Fragment) OS=Homo sapiens GN=NAP1L1 PE=3 SV=1 - [H0YHC3_HUMAN]	0.2879	14	3	5	46		1.098	0.793	0.976	1.377	5	5	5	16	17	13	0.2879	0.2879	0.2879	54.02	51.11	44.62	198	23.4	4.81
P02671-2	Isoform 2 of Fibrinogen alpha chain OS=Homo sapiens GN=FGA - [FIBA_HUMAN]	0.2873	2	14	14	61	2243	1.142	0.955	0.755	0.962	12	11	10	22	21	18	0.2671	0.2717	0.2267	61.88	48.08	53.13	644	69.7	8.06
Q9H061	Transmembrane protein 126A OS=Homo sapiens GN=TMEM126A PE=1 SV=1 - [T126A_HUMAN]	0.2872	1	3	3	14	84233	1.033	1.025	0.716	0.788	2	3	2	4	6	4	0.1487	0.2872	0.1487	14.26	19.93	16.61	195	21.5	9.26
O00401	Neural Wiskott-Aldrich syndrome protein OS=Homo sapiens GN=WASL PE=1 SV=2 - [WASL_HUMAN]	0.2871	1	7	7	44	8976	0.834	0.907	0.998	0.882	6	6	6	15	14	15	0.2535	0.2535	0.2396	52.57	42.31	43.98	505	54.8	7.93
P14174	Macrophage migration inhibitory factor OS=Homo sapiens GN=MIF PE=1 SV=4 - [MIF_HUMAN]	0.287	1	2	2	277	4282	0.945	1.02	0.762	0.703	2	2	2	104	81	92	0.287	0.287	0.287	89.14	82.38	95.49	115	12.5	7.88
Q68D91	Metallo-beta-lactamase domain-containing protein 2 OS=Homo sapiens GN=MBLAC2 PE=1 SV=3 - [MBLC2_HUMAN]	0.2867	1	5	5	28	153364	1.03	1.125	0.96	0.907	5	5	5	9	10	9	0.2867	0.2867	0.2867	30.14	29.46	28.15	279	31.4	6.92
Q8TF74	WAS/WASL-interacting protein family member 2 OS=Homo sapiens GN=WIPF2 PE=1 SV=1 - [WIPF2_HUMAN]	0.2864	1	7	7	16	147179	0.819	1.002	0.888	0.865	5	4	5	6	4	6	0.1864	0.1682	0.1932	14.77	9.69	14.28	440	46.3	10.93
F5GYN4	Ubiquitin thioesterase OTUB1 OS=Homo sapiens GN=OTUB1 PE=4 SV=1 - [F5GYN4_HUMAN]	0.2863	3	7	7	48		1.152	0.891	1.145	1.485	6	5	7	17	15	16	0.2863	0.2241	0.2863	58.08	49.25	45.59	241	28	5.29
F5H4E4	Ketosamine-3-kinase OS=Homo sapiens GN=FN3KRP PE=4 SV=1 - [F5H4E4_HUMAN]	0.2857	3	6	6	21		1.297	1.088	1.075	1.29	4	4	6	6	7	8	0.2317	0.2278	0.2857	18.98	19.25	21.48	259	28.9	6.68
Q8NFX7	Syntaxin-binding protein 6 OS=Homo sapiens GN=STXBP6 PE=1 SV=2 - [STXB6_HUMAN]	0.2857	3	4	4	9	29091	1.222	0.772	0.992	1.393	4	2	3	4	2	3	0.2857	0.0857	0.1857	9.03	2.14	8.85	210	23.5	9.04
Q71UM5	40S ribosomal protein S27-like OS=Homo sapiens GN=RPS27L PE=1 SV=3 - [RS27L_HUMAN]	0.2857	5	2	2	6	51065	1.109	0.925	1.182	1.374	2	1	2	3	1	2	0.2857	0.1548	0.2857	5.22	0	4.52	84	9.5	9.45
F5H1F9	Lipoamide acyltransferase component of branched-chain alpha-keto acid dehydrogenase complex, mitochondrial OS=Homo sapiens GN=DBT PE=3 SV=1 - [F5H1F9_HUMAN]	0.2857	2	6	6	27	1629	0.702	0.931	1.089	0.816	5	6	6	9	8	10	0.2292	0.2857	0.2857	26.43	25.92	30.38	301	33	8.84
O60502	Bifunctional protein NCOAT OS=Homo sapiens GN=MGEA5 PE=1 SV=2 - [NCOAT_HUMAN]	0.2849	1	13	13	43	10724	0.954	1.12	1.128	0.996	9	8	12	15	14	14	0.1627	0.1452	0.2707	48.58	44.41	39.65	916	102.8	4.91
Q92599-2	Isoform 2 of Septin-8 OS=Homo sapiens GN=SEPT8 - [SEPT8_HUMAN]	0.2844	6	12	15	118	23176	1.232	0.832	0.987	1.34	11	12	13	42	37	39	0.2704	0.2564	0.2704	114.37	103.01	103.06	429	49.8	6.11
P16615-3	Isoform 3 of Sarcoplasmic/endoplasmic reticulum calcium ATPase 2 OS=Homo sapiens GN=ATP2A2 - [AT2A2_HUMAN]	0.2843	4	19	24	147	488	0.956	1.064	0.884	0.814	22	17	19	49	48	50	0.2733	0.2482	0.2543	130.35	131.83	142.1	999	109.8	5.36
O94819	Kelch repeat and BTB domain-containing protein 11 OS=Homo sapiens GN=KBTBD11 PE=1 SV=1 - [KBTBB_HUMAN]	0.2841	1	11	11	66	9920	1.239	1.121	0.917	1.006	11	8	10	27	17	22	0.2841	0.244	0.2504	75.5	48.87	63.55	623	65.7	6.07
Q9BRG1	Vacuolar protein-sorting-associated protein 25 OS=Homo sapiens GN=VPS25 PE=1 SV=1 - [VPS25_HUMAN]	0.2841	1	4	4	9	84313	1.037	0.848		1.176	2	3	4	2	3	4	0.1932	0.2386	0.2841	6.41	7.67	10.14	176	20.7	6.34
Q96GD0	Pyridoxal phosphate phosphatase OS=Homo sapiens GN=PDXP PE=1 SV=2 - [PLPP_HUMAN]	0.2838	1	7	7	31	57026	0.929	1.032	1.152	1.017	5	4	6	11	9	11	0.2297	0.2196	0.2601	37.08	29.04	31.45	296	31.7	6.55
F8WDF7	PX domain-containing protein kinase-like protein OS=Homo sapiens GN=PXK PE=4 SV=1 - [F8WDF7_HUMAN]	0.2837	4	2	2	5		1.17	1.184	0.773	0.822	2	2	1	2	2	1	0.2837	0.2837	0.0851	6.77	4.79	3.16	141	15.9	7.44
Q7L099	Protein RUFY3 OS=Homo sapiens GN=RUFY3 PE=1 SV=1 - [RUFY3_HUMAN]	0.2836	2	11	11	85	22902	0.871	1.011	1.162	1.051	11	9	10	30	28	27	0.2836	0.2431	0.2708	89.36	71.14	76.58	469	52.9	5.49
Q16643	Drebrin OS=Homo sapiens GN=DBN1 PE=1 SV=4 - [DREB_HUMAN]	0.2835	3	12	12	76	1627	1.015	0.484	1.078	2.257	12	10	12	31	23	22	0.2835	0.2512	0.2835	71.04	62.5	60.56	649	71.4	4.45
Q13011	Delta(3,5)-Delta(2,4)-dienoyl-CoA isomerase, mitochondrial OS=Homo sapiens GN=ECH1 PE=1 SV=2 - [ECH1_HUMAN]	0.2835	1	7	7	50	1891	0.96	1.015	0.914	0.853	6	6	7	18	15	17	0.2652	0.2652	0.2835	55.55	47.88	57.31	328	35.8	8
D6RI11	Complexin-1 OS=Homo sapiens GN=CPLX1 PE=4 SV=1 - [D6RI11_HUMAN]	0.2832	2	3	3	30		0.478	0.953	1.996	0.991	3	2	2	10	9	11	0.2832	0.2743	0.2743	34.36	27.83	37.66	113	12.5	4.86
O75145	Liprin-alpha-3 OS=Homo sapiens GN=PPFIA3 PE=1 SV=3 - [LIPA3_HUMAN]	0.2831	2	20	22	78	8541	0.789	1.075	1.025	0.83	17	16	16	24	26	28	0.2052	0.2169	0.2069	61	69.83	84.86	1194	133.4	5.68
F5H8B3	Active breakpoint cluster region-related protein OS=Homo sapiens GN=ABR PE=4 SV=1 - [F5H8B3_HUMAN]	0.2829	2	17	18	81	29	1.03	1.056	1	0.884	15	14	15	28	26	27	0.2325	0.2497	0.2497	84.49	69.96	72.33	813	92.4	7.08
B3KVI7	Isovaleryl Coenzyme A dehydrogenase, isoform CRA_b OS=Homo sapiens GN=IVD PE=2 SV=1 - [B3KVI7_HUMAN]	0.2828	2	7	7	30	3712	1.037	1.221	0.963	0.835	6	5	5	11	10	9	0.1944	0.25	0.1944	28.25	33.3	29.53	396	43	7.66
P42224	Signal transducer and activator of transcription 1-alpha/beta OS=Homo sapiens GN=STAT1 PE=1 SV=2 - [STAT1_HUMAN]	0.2827	1	14	14	48	6772	1.481	1.076	0.721	1.015	12	12	11	16	17	15	0.2373	0.236	0.2173	47.25	40.42	42.71	750	87.3	6.05
Q9NQR4	Omega-amidase NIT2 OS=Homo sapiens GN=NIT2 PE=1 SV=1 - [NIT2_HUMAN]	0.2826	1	7	7	31	56954	0.811	0.95	1.137	1.044	7	6	7	9	11	11	0.2826	0.2536	0.2826	26.51	30.22	32.28	276	30.6	7.21
Q96E39	RNA binding motif protein, X-linked-like-1 OS=Homo sapiens GN=RBMXL1 PE=1 SV=1 - [RMXL1_HUMAN]	0.2821	1	2	8	40	494115	1.282	0.824	0.974	1.466	7	7	8	11	13	16	0.2462	0.2462	0.2821	33.48	38.47	39.69	390	42.1	9.89
O94919	Endonuclease domain-containing 1 protein OS=Homo sapiens GN=ENDOD1 PE=1 SV=2 - [ENDD1_HUMAN]	0.282	1	8	8	49	23052	1.243	0.916	1.056	1.372	8	8	7	20	16	13	0.282	0.282	0.246	50.23	41.26	37.49	500	55	5.71
F5H4A4	G-protein-coupled receptor family C group 5 member B OS=Homo sapiens GN=GPRC5B PE=4 SV=1 - [F5H4A4_HUMAN]	0.2817	3	5	5	28		2.003	0.939	0.618	1.347	4	5	5	7	10	11	0.2579	0.2817	0.2817	16.89	24.52	24.63	252	27.7	6.79
P26641	Elongation factor 1-gamma OS=Homo sapiens GN=EEF1G PE=1 SV=3 - [EF1G_HUMAN]	0.2815	2	8	8	65	1937	0.92	1.13	1.244	0.975	8	8	7	23	23	19	0.2815	0.2815	0.1899	66	63.92	52.71	437	50.1	6.67
P28074	Proteasome subunit beta type-5 OS=Homo sapiens GN=PSMB5 PE=1 SV=3 - [PSB5_HUMAN]	0.2814	1	6	6	32	5693	1.117	1.165	0.835	0.946	5	5	6	10	11	11	0.2586	0.2586	0.2814	31.16	29.15	32.01	263	28.5	6.92
P25786	Proteasome subunit alpha type-1 OS=Homo sapiens GN=PSMA1 PE=1 SV=1 - [PSA1_HUMAN]	0.2814	2	7	7	54	5682	1.018	1.099	1.053	0.865	7	7	7	20	18	16	0.2814	0.2814	0.2814	51.27	39.16	37.72	263	29.5	6.61
C9JAF7	Synaptosomal-associated protein (Fragment) OS=Homo sapiens GN=SNAP29 PE=3 SV=1 - [C9JAF7_HUMAN]	0.2813	2	3	3	9		0.861	1.08	1.115	0.898	3	2	2	4	3	2	0.2813	0.2188	0.2188	14.66	12.04	7.94	160	18	6.55
Q8NE62	Choline dehydrogenase, mitochondrial OS=Homo sapiens GN=CHDH PE=2 SV=2 - [CHDH_HUMAN]	0.2811	1	9	9	30	55349	1.647	1.17	0.665	0.928	7	6	8	12	7	11	0.2273	0.1852	0.2391	38.11	22.27	31.19	594	65.3	8.28
P54725	UV excision repair protein RAD23 homolog A OS=Homo sapiens GN=RAD23A PE=1 SV=1 - [RD23A_HUMAN]	0.281	1	3	4	15	5886	0.921	1.057	1.071	0.978	4	3	4	7	3	5	0.281	0.2479	0.281	17.67	5.63	12.95	363	39.6	4.58
P36957	Dihydrolipoyllysine-residue succinyltransferase component of 2-oxoglutarate dehydrogenase complex, mitochondrial OS=Homo sapiens GN=DLST PE=1 SV=4 - [ODO2_HUMAN]	0.2804	1	11	11	70	1743	0.79	0.993	1.173	0.888	9	10	9	24	25	21	0.2274	0.2517	0.234	65.84	67.92	61.51	453	48.7	8.95
Q9BTV5	Fibronectin type III and SPRY domain-containing protein 1 OS=Homo sapiens GN=FSD1 PE=1 SV=1 - [FSD1_HUMAN]	0.2802	1	8	8	36	79187	0.854	0.728	1.046	1.222	7	7	6	13	12	11	0.252	0.2319	0.2278	47.55	36.62	38.94	496	55.8	6.99
Q9NVT9	Armadillo repeat-containing protein 1 OS=Homo sapiens GN=ARMC1 PE=1 SV=1 - [ARMC1_HUMAN]	0.2801	2	6	6	16	55156	1.061	1.09		1.035	2	3	5	5	5	6	0.1489	0.2021	0.266	16.62	16.54	19.03	282	31.3	5.74
Q86UE4	Protein LYRIC OS=Homo sapiens GN=MTDH PE=1 SV=2 - [LYRIC_HUMAN]	0.2801	1	8	8	23	92140	0.895	0.867	1.067	1.19	7	5	5	9	8	6	0.2405	0.1375	0.1546	25.89	17.39	18.63	582	63.8	9.32
G8JLQ3	Biogenesis of lysosome-related organelles complex 1 subunit 1 OS=Homo sapiens GN=BLOC1S1 PE=4 SV=1 - [G8JLQ3_HUMAN]	0.28	3	2	2	6		1.131	1.047	1.056	1.175	2	2	2	2	2	2	0.28	0.28	0.28	5.14	5.58	5.48	75	8.6	5.97
O14737	Programmed cell death protein 5 OS=Homo sapiens GN=PDCD5 PE=1 SV=3 - [PDCD5_HUMAN]	0.28	2	3	3	11	9141	0.914	0.894	0.947	1.05	1	3	2	2	5	4	0.104	0.28	0.192	6.68	15.29	11.08	125	14.3	6.04
Q9Y3E7	Charged multivesicular body protein 3 OS=Homo sapiens GN=CHMP3 PE=1 SV=3 - [CHMP3_HUMAN]	0.2793	4	4	4	7	51652	1.052	0.99	0.942	1.033	3	3	1	3	3	1	0.2387	0.2297	0.1486	8.2	5.07	2.51	222	25.1	5.12
P23368	NAD-dependent malic enzyme, mitochondrial OS=Homo sapiens GN=ME2 PE=1 SV=1 - [MAOM_HUMAN]	0.2791	1	10	11	61	4200	1.125	0.836	0.968	1.304	11	8	10	23	17	21	0.2791	0.2226	0.2586	56.21	40.2	56.89	584	65.4	7.61
O75367-2	Isoform 1 of Core histone macro-H2A.1 OS=Homo sapiens GN=H2AFY - [H2AY_HUMAN]	0.2791	3	5	6	28	9555	1.099	1.075		0.963	5	6	5	10	8	10	0.2493	0.2791	0.2493	39.34	27.63	36.78	369	39.2	9.83
P07339	Cathepsin D OS=Homo sapiens GN=CTSD PE=1 SV=1 - [CATD_HUMAN]	0.2791	1	9	9	168	1509	0.968	1.07	1.038	0.906	9	9	8	62	55	51	0.2791	0.2791	0.2549	157.79	118.08	130.88	412	44.5	6.54
P52566	Rho GDP-dissociation inhibitor 2 OS=Homo sapiens GN=ARHGDIB PE=1 SV=3 - [GDIR2_HUMAN]	0.2786	5	3	3	6	397	1.04	0.98		1.142	2	2	2	2	2	2	0.2139	0.2139	0.194	6.65	6.67	2.77	201	23	5.21
P53365	Arfaptin-2 OS=Homo sapiens GN=ARFIP2 PE=1 SV=1 - [ARFP2_HUMAN]	0.2786	1	7	7	30	23647	0.963	1.01		1.085	4	5	7	8	10	12	0.1965	0.2287	0.2786	24.36	26.84	29.47	341	37.8	6.04
Q13057	Bifunctional coenzyme A synthase OS=Homo sapiens GN=COASY PE=1 SV=4 - [COASY_HUMAN]	0.2784	2	8	8	27	80347	1.388	1.062	0.915	1.068	6	6	6	10	7	10	0.1862	0.2394	0.2394	24.34	20.64	26.42	564	62.3	6.99
Q15785	Mitochondrial import receptor subunit TOM34 OS=Homo sapiens GN=TOMM34 PE=1 SV=2 - [TOM34_HUMAN]	0.2783	1	6	6	23	10953	1.137	0.84	0.859	1.195	6	5	6	8	7	8	0.2783	0.2492	0.2783	28.88	24.64	28.38	309	34.5	8.98
E7ETG7	Methylcrotonoyl-CoA carboxylase subunit alpha, mitochondrial OS=Homo sapiens GN=MCCC1 PE=4 SV=2 - [E7ETG7_HUMAN]	0.2783	4	12	12	43		1.136	1.058	1.1	1.274	10	11	10	14	16	13	0.2348	0.2365	0.2365	48.84	52.02	46.93	575	64	6.9
Q9Y266	Nuclear migration protein nudC OS=Homo sapiens GN=NUDC PE=1 SV=1 - [NUDC_HUMAN]	0.2779	1	7	8	31	10726	1.035	1.136	1.316	1.167	6	4	5	10	9	12	0.1964	0.1692	0.2054	21.6	26.81	30.95	331	38.2	5.38
Q8TF44	C2 calcium-dependent domain-containing protein 4C OS=Homo sapiens GN=C2CD4C PE=2 SV=2 - [C2C4C_HUMAN]	0.2779	1	6	6	14	126567	0.875	0.899	0.83	0.755	3	4	3	4	6	4	0.152	0.152	0.1021	9.77	13.44	8.31	421	44.5	9.73
P00403	Cytochrome c oxidase subunit 2 OS=Homo sapiens GN=MT-CO2 PE=1 SV=1 - [COX2_HUMAN]	0.2775	1	5	5	79	4513	0.866	0.998	1.086	0.896	5	5	5	28	27	24	0.2775	0.2775	0.2775	79.6	77.31	71.5	227	25.5	4.82
B4E327	Uncharacterized protein OS=Homo sapiens GN=ARFGAP2 PE=2 SV=1 - [B4E327_HUMAN]	0.2775	4	6	6	18	84364	0.834	1.064	1.015	0.79	4	5	5	4	7	7	0.1414	0.1649	0.2539	10.31	16.65	20.62	382	41.2	8.15
O43236-2	Isoform 2 of Septin-4 OS=Homo sapiens GN=SEPT4 - [SEPT4_HUMAN]	0.2767	5	7	10	88	5414	0.968	1.221	1.578	1.289	9	10	9	27	33	28	0.2745	0.2767	0.2745	89.32	96.38	89.72	459	53	6.33
Q92974-3	Isoform 3 of Rho guanine nucleotide exchange factor 2 OS=Homo sapiens GN=ARHGEF2 - [ARHG2_HUMAN]	0.2766	5	15	15	47	9181	0.831	0.913	1.023	0.914	10	13	15	14	17	16	0.1921	0.238	0.2766	53.09	57.58	54.74	958	108.2	6.87
Q9HDC9	Adipocyte plasma membrane-associated protein OS=Homo sapiens GN=APMAP PE=1 SV=2 - [APMAP_HUMAN]	0.2764	2	8	8	71	57136	0.964	0.952	1.078	1.057	8	8	7	22	27	22	0.2764	0.2764	0.2548	61.54	70.44	64.64	416	46.5	6.16
Q13423	NAD(P) transhydrogenase, mitochondrial OS=Homo sapiens GN=NNT PE=1 SV=3 - [NNTM_HUMAN]	0.2762	1	5	21	129	23530	0.669	0.936	1.217	0.869	19	20	18	47	43	39	0.2486	0.2514	0.2238	133.44	117.58	122.63	1086	113.8	8.09
Q12846	Syntaxin-4 OS=Homo sapiens GN=STX4 PE=1 SV=2 - [STX4_HUMAN]	0.2761	1	5	5	26	6810	1.232	1.039	1.072	1.35	4	3	4	10	9	7	0.1751	0.138	0.2391	21.69	18.3	22.67	297	34.2	6.28
H3BNA4	RNA-binding protein FUS (Fragment) OS=Homo sapiens GN=FUS PE=4 SV=1 - [H3BNA4_HUMAN]	0.2761	6	5	6	24		1.199	0.873	0.844	1.172	4	5	4	6	9	9	0.2575	0.2575	0.2164	18.16	20.14	18.48	268	27.7	9.55
P39019	40S ribosomal protein S19 OS=Homo sapiens GN=RPS19 PE=1 SV=2 - [RS19_HUMAN]	0.2759	1	4	4	13	6223	0.889	1.072	1.337	1.065	3	3	4	4	4	5	0.2069	0.2069	0.2759	11.48	11.11	12.12	145	16.1	10.32
Q9Y617	Phosphoserine aminotransferase OS=Homo sapiens GN=PSAT1 PE=1 SV=2 - [SERC_HUMAN]	0.2757	1	10	10	80	29968	1.764	1.097	0.849	1.321	10	10	9	26	28	26	0.2757	0.2757	0.2405	66.65	72.28	69.26	370	40.4	7.66
F5H126	Synaptotagmin-7 OS=Homo sapiens GN=SYT7 PE=4 SV=1 - [F5H126_HUMAN]	0.2755	2	4	11	49	9066				1.064	10	8	10	19	12	18	0.2493	0.1808	0.2595	48.07	31.06	40.72	686	75.7	9.44
P62857	40S ribosomal protein S28 OS=Homo sapiens GN=RPS28 PE=1 SV=1 - [RS28_HUMAN]	0.2754	1	3	3	15	6234	1.261	0.736	0.751	1.29	3	3	2	5	6	4	0.2754	0.2754	0.2319	13.76	15.03	9.06	69	7.8	10.7
P61201	COP9 signalosome complex subunit 2 OS=Homo sapiens GN=COPS2 PE=1 SV=1 - [CSN2_HUMAN]	0.2754	3	10	10	39	9318	0.965	1.014	1.166	1.041	8	8	7	14	11	14	0.2077	0.2054	0.158	39.17	29.01	32.87	443	51.6	5.53
O00571	ATP-dependent RNA helicase DDX3X OS=Homo sapiens GN=DDX3X PE=1 SV=3 - [DDX3X_HUMAN]	0.2749	1	11	12	54	1654	1.034	0.969	1.013	1.047	9	10	10	16	17	21	0.1843	0.2115	0.2311	44.98	48.4	46.06	662	73.2	7.18
P60983	Glia maturation factor beta OS=Homo sapiens GN=GMFB PE=1 SV=2 - [GMFB_HUMAN]	0.2746	3	4	4	18	2764	1.068	0.801	0.98	1.365	4	3	3	7	6	5	0.2746	0.2746	0.2746	22.56	15.91	15.46	142	16.7	5.29
E9PRT4	Vacuolar protein sorting-associated protein 26B OS=Homo sapiens GN=VPS26B PE=4 SV=1 - [E9PRT4_HUMAN]	0.2746	2	7	7	19		0.928	1.015	1.073	0.938	6	4	4	7	6	6	0.2418	0.1761	0.1821	18.73	18.87	18.36	335	38.2	8.43
E9PDK5	Annexin OS=Homo sapiens GN=ANXA11 PE=3 SV=1 - [E9PDK5_HUMAN]	0.2743	3	11	11	47		1.34	1.001	1.06	1.446	8	9	8	17	14	16	0.2354	0.267	0.182	50.78	42.06	50.15	412	45.7	8.46
Q01813	6-phosphofructokinase type C OS=Homo sapiens GN=PFKP PE=1 SV=2 - [K6PP_HUMAN]	0.2742	1	21	23	158	5214	0.831	0.928	1.169	1.05	20	18	17	51	54	53	0.2602	0.2449	0.2347	150.75	154.61	150.25	784	85.5	7.55
Q00535	Cyclin-dependent kinase 5 OS=Homo sapiens GN=CDK5 PE=1 SV=3 - [CDK5_HUMAN]	0.274	1	7	7	36	1020	0.859	0.931	1.19	1.124	7	7	7	12	14	10	0.274	0.274	0.274	35.38	38.91	26.82	292	33.3	7.66
Q9UPA5	Protein bassoon OS=Homo sapiens GN=BSN PE=1 SV=4 - [BSN_HUMAN]	0.2736	1	57	57	268	8927	0.642	0.842	1.078	0.802	48	41	46	95	80	93	0.2267	0.205	0.2216	250.69	223.64	262.99	3926	416.2	7.55
P04843	Dolichyl-diphosphooligosaccharide--protein glycosyltransferase subunit 1 OS=Homo sapiens GN=RPN1 PE=1 SV=1 - [RPN1_HUMAN]	0.2735	1	13	13	46	6184	1.242	0.998	0.887	1.052	9	8	12	14	13	19	0.1812	0.1664	0.2603	40.16	40.69	51.73	607	68.5	6.38
O95139	NADH dehydrogenase [ubiquinone] 1 beta subcomplex subunit 6 OS=Homo sapiens GN=NDUFB6 PE=1 SV=3 - [NDUB6_HUMAN]	0.2734	1	3	3	26	4712	0.804	1.319		0.63	2	3	3	10	8	8	0.1953	0.2734	0.2734	25.25	15.03	15.74	128	15.5	9.63
Q13200	26S proteasome non-ATPase regulatory subunit 2 OS=Homo sapiens GN=PSMD2 PE=1 SV=3 - [PSMD2_HUMAN]	0.2731	2	20	20	82	5708	1.099	0.992	1.142	1.274	16	15	16	24	26	32	0.2379	0.2357	0.2401	71.25	76.89	76.83	908	100.1	5.2
Q5T4F6	Cartilage acidic protein 1 (Fragment) OS=Homo sapiens GN=CRTAC1 PE=2 SV=1 - [Q5T4F6_HUMAN]	0.2729	4	9	9	36	55118	1.143	0.837	0.997	1.308	7	6	7	14	10	12	0.2443	0.2424	0.25	40.06	27.74	35.95	524	56.5	5.55
Q9BW30	Tubulin polymerization-promoting protein family member 3 OS=Homo sapiens GN=TPPP3 PE=1 SV=1 - [TPPP3_HUMAN]	0.2727	1	5	5	34	51673	1.503	0.987	0.94	1.426	4	5	4	9	12	13	0.2273	0.2727	0.2273	27.79	37.37	38.07	176	19	9.13
B7Z9I1	Medium-chain-specific acyl-CoA dehydrogenase, mitochondrial OS=Homo sapiens GN=ACADM PE=2 SV=1 - [B7Z9I1_HUMAN]	0.2727	4	7	7	36	34	1.223	0.962	0.891	1.233	5	6	4	12	14	10	0.2234	0.2416	0.2182	36.18	39.41	31.18	385	42.4	6.43
Q8NC96	Adaptin ear-binding coat-associated protein 1 OS=Homo sapiens GN=NECAP1 PE=1 SV=2 - [NECP1_HUMAN]	0.2727	1	4	6	40	25977	0.968	0.908		1.103	5	6	5	13	16	11	0.24	0.2727	0.24	38.31	43.56	33.98	275	29.7	6.8
C9JHG2	Raftlin (Fragment) OS=Homo sapiens GN=RFTN1 PE=4 SV=1 - [C9JHG2_HUMAN]	0.2727	3	4	4	9		0.955	0.925	0.973	1.011	2	2	4	2	2	5	0.0545	0.0545	0.2727	4.48	4.44	10.49	275	29.7	5.67
F5H2G2	Ubiquilin-2 OS=Homo sapiens GN=UBQLN2 PE=4 SV=1 - [F5H2G2_HUMAN]	0.2725	2	5	8	40					0.862	7	7	7	14	11	15	0.2377	0.2377	0.2705	38.91	28.66	39.48	488	52.9	6.42
Q07065	Cytoskeleton-associated protein 4 OS=Homo sapiens GN=CKAP4 PE=1 SV=2 - [CKAP4_HUMAN]	0.2724	1	12	12	37	10970	1.037	1.028	0.784	1.012	10	8	9	12	13	12	0.2159	0.186	0.2276	39.3	39.37	39.45	602	66	5.92
P60900	Proteasome subunit alpha type-6 OS=Homo sapiens GN=PSMA6 PE=1 SV=1 - [PSA6_HUMAN]	0.2724	5	6	6	21	5687	1.025	1.085	1.191	1.075	5	4	5	9	7	5	0.252	0.1585	0.2195	23.09	17	12.35	246	27.4	6.76
Q96TC7	Regulator of microtubule dynamics protein 3 OS=Homo sapiens GN=FAM82A2 PE=1 SV=2 - [RMD3_HUMAN]	0.2723	2	9	9	32	55177	1.082	0.888	1.041	1.208	8	7	5	11	13	8	0.234	0.2383	0.1638	34.72	35.27	23.75	470	52.1	5.1
Q6IBS0	Twinfilin-2 OS=Homo sapiens GN=TWF2 PE=1 SV=2 - [TWF2_HUMAN]	0.2722	2	7	7	23	11344	0.885	1.024	1.179	1.015	6	3	5	9	7	7	0.2579	0.1289	0.2063	32.84	21.7	21.34	349	39.5	6.84
Q9Y276	Mitochondrial chaperone BCS1 OS=Homo sapiens GN=BCS1L PE=1 SV=1 - [BCS1_HUMAN]	0.2721	1	8	8	23	617	1.087	1.03	1.101	1.16	7	6	7	8	7	8	0.2363	0.2124	0.2267	27.71	19.67	21.17	419	47.5	8.5
Q9Y3D7	Mitochondrial import inner membrane translocase subunit TIM16 OS=Homo sapiens GN=PAM16 PE=1 SV=2 - [TIM16_HUMAN]	0.272	1	2	2	8	51025	0.716	1.003	1.241	0.882	2	1	1	3	3	2	0.272	0.184	0.184	14.46	12.45	10.18	125	13.8	9.7
Q8IU85-2	Isoform 2 of Calcium/calmodulin-dependent protein kinase type 1D OS=Homo sapiens GN=CAMK1D - [KCC1D_HUMAN]	0.2717	2	7	10	47	57118	0.989	1.112	1.059	0.814	10	7	9	17	13	17	0.2717	0.2073	0.2381	52.81	40.64	52.81	357	40.2	6.55
P78357	Contactin-associated protein 1 OS=Homo sapiens GN=CNTNAP1 PE=1 SV=1 - [CNTP1_HUMAN]	0.2717	1	27	27	190	8506	0.927	0.965	1.094	1.009	23	25	25	62	64	64	0.2384	0.2283	0.2355	174.43	162.86	172.99	1384	156.2	7.05
Q15067-2	Isoform 2 of Peroxisomal acyl-coenzyme A oxidase 1 OS=Homo sapiens GN=ACOX1 - [ACOX1_HUMAN]	0.2712	2	8	8	20	51	1.23	1.235	0.834	0.809	5	6	5	6	8	6	0.1667	0.2061	0.1545	14.96	18.82	16.26	660	74.6	7.62
O95741	Copine-6 OS=Homo sapiens GN=CPNE6 PE=1 SV=3 - [CPNE6_HUMAN]	0.2711	2	12	13	55	9362	1.502	1.037	0.875	1.284	8	11	11	17	19	19	0.1903	0.2424	0.2442	43.61	45.16	44.63	557	62	5.52
E9PDV8	Glucose-6-phosphate 1-dehydrogenase OS=Homo sapiens GN=G6PD PE=3 SV=1 - [E9PDV8_HUMAN]	0.2711	4	11	11	50		1.467	0.971	0.802	1.178	9	10	9	15	18	17	0.2004	0.2711	0.2397	41.51	42.81	46.55	509	58.2	6.43
Q9Y3C6	Peptidyl-prolyl cis-trans isomerase-like 1 OS=Homo sapiens GN=PPIL1 PE=1 SV=1 - [PPIL1_HUMAN]	0.2711	1	4	4	16	51645	1.246	1.044	0.977	1.13	4	3	3	6	5	5	0.2711	0.253	0.253	18.12	15.32	15.34	166	18.2	7.99
P23677	Inositol-trisphosphate 3-kinase A OS=Homo sapiens GN=ITPKA PE=1 SV=1 - [IP3KA_HUMAN]	0.2711	1	10	11	29	3706	0.801	0.935	0.844	0.824	8	9	8	9	10	10	0.2126	0.1952	0.1649	29.54	27.26	29.19	461	51	7.65
P49593	Protein phosphatase 1F OS=Homo sapiens GN=PPM1F PE=1 SV=3 - [PPM1F_HUMAN]	0.2709	1	7	7	23	9647	1.041	0.972	0.825	0.901	5	5	6	8	8	7	0.2137	0.207	0.2313	26.88	22.58	21.75	454	49.8	5.1
P10301	Ras-related protein R-Ras OS=Homo sapiens GN=RRAS PE=1 SV=1 - [RRAS_HUMAN]	0.2706	1	2	4	16	6237	1.57	0.932	0.762	1.225	3	4	4	4	6	6	0.1972	0.2706	0.2706	12.04	17.31	18.09	218	23.5	6.93
P41250	Glycine--tRNA ligase OS=Homo sapiens GN=GARS PE=1 SV=3 - [SYG_HUMAN]	0.2706	1	14	14	117	2617	0.991	0.896	1.112	1.169	11	11	12	39	43	35	0.23	0.2327	0.2409	111.33	95.95	104.92	739	83.1	7.03
Q6YN16	Hydroxysteroid dehydrogenase-like protein 2 OS=Homo sapiens GN=HSDL2 PE=1 SV=1 - [HSDL2_HUMAN]	0.2703	1	7	7	36	84263	1.028	0.972	0.873	0.932	7	4	5	14	7	15	0.2703	0.1794	0.2057	43.55	22.43	43.52	418	45.4	7.99
Q8TAE8	Growth arrest and DNA damage-inducible proteins-interacting protein 1 OS=Homo sapiens GN=GADD45GIP1 PE=1 SV=1 - [G45IP_HUMAN]	0.2703	1	4	4	13	90480	0.979	1.165	0.889	0.717	3	3	4	4	4	5	0.1982	0.1982	0.2703	10.85	8.41	13.09	222	25.4	10.02
O43776	Asparagine--tRNA ligase, cytoplasmic OS=Homo sapiens GN=NARS PE=1 SV=1 - [SYNC_HUMAN]	0.2701	1	12	12	52	4677	1.104	1.025	1.118	1.16	10	10	8	19	17	16	0.2701	0.2591	0.2263	55.75	54.06	52.2	548	62.9	6.25
H3BR56	Uncharacterized protein C16orf45 (Fragment) OS=Homo sapiens GN=C16orf45 PE=4 SV=1 - [H3BR56_HUMAN]	0.2696	5	2	2	6		1.136	0.926	0.856	1.022	1	1	2	2	1	3	0.0957	0.0957	0.2696	5.6	2.7	8.62	115	13.4	5.14
E7EVF4	Cytoplasmic FMR1-interacting protein 2 OS=Homo sapiens GN=CYFIP2 PE=4 SV=1 - [E7EVF4_HUMAN]	0.269	4	16	25	86		0.996	0.95	0.978	1.057	22	21	20	31	28	27	0.245	0.2306	0.2219	85.89	66.28	70.65	1253	145.6	7.11
A6NDN0	Trafficking protein particle complex 3, isoform CRA_a OS=Homo sapiens GN=TRAPPC3 PE=4 SV=1 - [A6NDN0_HUMAN]	0.2687	2	3	3	13	27095	0.845	1.018	1.06	1.111	3	3	3	5	4	4	0.2687	0.2687	0.2687	14.87	12.55	12.64	134	15	4.88
P23258	Tubulin gamma-1 chain OS=Homo sapiens GN=TUBG1 PE=1 SV=2 - [TBG1_HUMAN]	0.2683	1	6	6	15	7283	0.974	0.923		0.844	4	6	3	5	7	3	0.184	0.2683	0.1508	9.39	20.29	11.04	451	51.1	6.14
P20020-5	Isoform E of Plasma membrane calcium-transporting ATPase 1 OS=Homo sapiens GN=ATP2B1 - [AT2B1_HUMAN]	0.2681	4	16	28	204		0.76	1.02	0.992	0.782	24	24	26	68	67	69	0.2664	0.2579	0.2681	216.53	215.99	219.62	1171	129.1	6.16
E9PGE6	Uncharacterized protein OS=Homo sapiens GN=ATP6V1H PE=4 SV=1 - [E9PGE6_HUMAN]	0.268	3	8	8	55		0.822	1.034	1.108	0.825	7	7	7	20	17	18	0.244	0.244	0.2484	74.54	62.94	61.74	459	52.9	6.61
Q9NWV8	BRISC and BRCA1-A complex member 1 OS=Homo sapiens GN=BABAM1 PE=1 SV=1 - [BABA1_HUMAN]	0.2675	2	6	6	21	29086	1.149	0.839	1.192	1.517	3	5	5	4	8	9	0.1641	0.2401	0.2249	14.71	23.04	19.22	329	36.5	4.64
E7EX03	Uncharacterized protein OS=Homo sapiens GN=CNDP1 PE=4 SV=1 - [E7EX03_HUMAN]	0.2675	2	9	9	32		0.958	0.788	1.004	1.282	8	8	8	10	11	11	0.251	0.251	0.2325	31.28	32.92	26.33	486	54.5	5.24
Q96MZ0	Ganglioside-induced differentiation-associated protein 1-like 1 OS=Homo sapiens GN=GDAP1L1 PE=2 SV=2 - [GD1L1_HUMAN]	0.267	1	7	7	31	78997	0.995	1.005	1.021	1.075	4	7	7	9	11	11	0.188	0.267	0.267	30.59	32.08	37.56	367	41.9	6.6
Q9Y6K8-3	Isoform 3 of Adenylate kinase isoenzyme 5 OS=Homo sapiens GN=AK5 - [KAD5_HUMAN]	0.2668	2	10	11	87	26289	0.798	1.031	1.107	0.872	11	9	9	33	25	29	0.2668	0.2369	0.2369	86.75	63.7	73.51	536	60.3	5.08
D6RFW1	Small glutamine-rich tetratricopeptide repeat-containing protein beta (Fragment) OS=Homo sapiens GN=SGTB PE=4 SV=1 - [D6RFW1_HUMAN]	0.2667	2	4	4	13				1.338	1.459	4	3	3	4	5	4	0.2667	0.1846	0.1846	9.87	13.4	11.14	195	21.8	4.86
Q9BSJ8-2	Isoform 2 of Extended synaptotagmin-1 OS=Homo sapiens GN=ESYT1 - [ESYT1_HUMAN]	0.2666	2	20	20	77	23344	1.062	0.915	1.085	1.527	14	16	18	24	25	28	0.1939	0.2307	0.2469	60.85	61.93	68.46	1114	123.9	5.78
A8MVW0	Protein FAM171A2 OS=Homo sapiens GN=FAM171A2 PE=1 SV=1 - [F1712_HUMAN]	0.2663	1	10	11	30	284069	0.935	1.161	0.799	0.609	6	8	7	9	11	10	0.1453	0.2034	0.1743	27.15	29.37	34.68	826	87.4	8.05
P50453	Serpin B9 OS=Homo sapiens GN=SERPINB9 PE=1 SV=1 - [SPB9_HUMAN]	0.266	1	7	8	17	5272	1.113	1.101	0.893	0.904	6	6	4	6	7	4	0.1995	0.2394	0.141	16.82	21.24	12.23	376	42.4	5.86
D6RCQ0	Eukaryotic translation elongation factor 1 epsilon-1 (Fragment) OS=Homo sapiens GN=EEF1E1 PE=4 SV=1 - [D6RCQ0_HUMAN]	0.266	6	2	2	4		1.085	1.019	0.925	0.919	1	2	1	1	2	1	0.1064	0.266	0.1064	3.1	5.37	2.71	94	10.4	8.75
Q9BXK5	Bcl-2-like protein 13 OS=Homo sapiens GN=BCL2L13 PE=1 SV=1 - [B2L13_HUMAN]	0.266	1	6	6	12	23786	0.954	0.904	1.314	1.549	4	3	4	4	3	5	0.1794	0.1505	0.1835	9.69	9.24	14.75	485	52.7	4.44
Q9BY32-2	Isoform 2 of Inosine triphosphate pyrophosphatase OS=Homo sapiens GN=ITPA - [ITPA_HUMAN]	0.2655	2	3	3	11	3704			0.862	0.773	3	2	3	4	3	4	0.2655	0.1864	0.2655	8.94	6.11	8.74	177	19.6	5.19
Q5T8Z0	COMM domain containing 3 (Fragment) OS=Homo sapiens GN=COMMD3 PE=2 SV=1 - [Q5T8Z0_HUMAN]	0.2654	5	3	3	11	23412	1.075	1.046	0.767	0.752	2	3	3	3	4	4	0.1914	0.2654	0.2654	9.15	11.38	12.92	162	18.2	6.64
Q13596	Sorting nexin-1 OS=Homo sapiens GN=SNX1 PE=1 SV=3 - [SNX1_HUMAN]	0.2644	1	11	12	46	6642	0.974	0.977	1.084	1.137	10	10	9	15	16	15	0.2261	0.2471	0.1973	41.46	45.46	42.85	522	59	5.15
O60493-4	Isoform 4 of Sorting nexin-3 OS=Homo sapiens GN=SNX3 - [SNX3_HUMAN]	0.2643	2	4	4	21	8724	0.966	1.153	0.953	0.808	4	4	4	7	6	8	0.2643	0.2643	0.2643	21	15	19.27	140	16.3	6.8
Q9UNE7	E3 ubiquitin-protein ligase CHIP OS=Homo sapiens GN=STUB1 PE=1 SV=2 - [CHIP_HUMAN]	0.264	2	5	5	24	10273	1.07	1.179	1.001	0.952	5	4	4	9	8	7	0.264	0.1881	0.1881	16.52	18.85	12.34	303	34.8	5.87
F8W914	Reticulon-4 OS=Homo sapiens GN=RTN4 PE=4 SV=1 - [F8W914_HUMAN]	0.2638	2	1	5	138					0.908	5	5	5	49	42	47	0.2638	0.2638	0.2638	146.99	109.8	135.77	345	37.1	4.77
Q9UJS0	Calcium-binding mitochondrial carrier protein Aralar2 OS=Homo sapiens GN=SLC25A13 PE=1 SV=2 - [CMC2_HUMAN]	0.2637	3	9	12	44	10165	1.056	0.988	1.031	1.154	9	8	12	13	15	16	0.1881	0.1719	0.2637	36.83	40.16	45.16	675	74.1	8.62
Q14108	Lysosome membrane protein 2 OS=Homo sapiens GN=SCARB2 PE=1 SV=2 - [SCRB2_HUMAN]	0.2636	1	9	9	50	950	1.455	1.02	1.029	1.82	9	7	9	15	16	19	0.2636	0.2071	0.2636	45.77	43.61	59.75	478	54.3	5.14
O60825-2	Isoform 2 of 6-phosphofructo-2-kinase/fructose-2,6-bisphosphatase 2 OS=Homo sapiens GN=PFKFB2 - [F262_HUMAN]	0.2633	4	10	10	37	5208	1.669	1.004	0.832	1.227	10	9	8	14	12	11	0.2633	0.242	0.2123	34.18	30.01	27.19	471	54.4	7.56
P11940-2	Isoform 2 of Polyadenylate-binding protein 1 OS=Homo sapiens GN=PABPC1 - [PABP1_HUMAN]	0.2633	3	8	13	61		0.896	0.893	1.114	1.166	13	10	10	24	19	18	0.2633	0.1901	0.1901	72.81	60.11	55.55	547	61.1	9.07
O00232	26S proteasome non-ATPase regulatory subunit 12 OS=Homo sapiens GN=PSMD12 PE=1 SV=3 - [PSD12_HUMAN]	0.2632	1	9	9	29	5718	0.999	0.996	0.958	0.935	7	6	6	11	7	11	0.1908	0.193	0.182	26.45	14.93	25	456	52.9	7.65
H7BYT1	Casein kinase 1, delta, isoform CRA_a OS=Homo sapiens GN=CSNK1D PE=4 SV=1 - [H7BYT1_HUMAN]	0.2626	5	3	6	21	1453	1.336	1.17	0.788	0.957	5	4	4	8	7	6	0.2291	0.1983	0.1955	17.28	21.66	14.18	358	40.9	9.82
Q9H7C9	UPF0366 protein C11orf67 OS=Homo sapiens GN=C11orf67 PE=1 SV=1 - [CK067_HUMAN]	0.2623	2	2	2	2	28971				1.165		2			2			0.2623			5.43		122	13.3	8.46
Q9NQP4	Prefoldin subunit 4 OS=Homo sapiens GN=PFDN4 PE=1 SV=1 - [PFD4_HUMAN]	0.2612	2	5	5	24	5203	1.016	0.771	1.037	1.376	5	4	4	9	8	7	0.2612	0.2537	0.2164	30.97	26.25	24.42	134	15.3	4.53
Q9BU02	Thiamine-triphosphatase OS=Homo sapiens GN=THTPA PE=1 SV=3 - [THTPA_HUMAN]	0.2609	1	4	4	9	79178	1.286	1.015	0.779	0.91	4	2	3	4	2	3	0.2609	0.1435	0.2	12.76	5.91	8.97	230	25.6	4.82
P09429	High mobility group protein B1 OS=Homo sapiens GN=HMGB1 PE=1 SV=3 - [HMGB1_HUMAN]	0.2605	5	5	5	11	3146	0.682	2.421	1.611	0.452	3	2	4	3	2	6	0.1907	0.1581	0.2233	5.1	2.67	11.32	215	24.9	5.74
H3BQQ6	Protein FAM192A (Fragment) OS=Homo sapiens GN=FAM192A PE=4 SV=1 - [H3BQQ6_HUMAN]	0.2604	9	2	2	7		0.96	1.067	0.892	0.849	2	2	1	3	2	2	0.2604	0.2604	0.1563	7.6	2.41	5.32	96	11.8	4.75
O95970	Leucine-rich glioma-inactivated protein 1 OS=Homo sapiens GN=LGI1 PE=1 SV=1 - [LGI1_HUMAN]	0.2603	1	11	11	38	9211	0.976	0.922	0.952	0.948	11	8	6	18	12	8	0.2603	0.1706	0.14	40.48	33.17	24.41	557	63.8	8.24
Q15276	Rab GTPase-binding effector protein 1 OS=Homo sapiens GN=RABEP1 PE=1 SV=2 - [RABE1_HUMAN]	0.2599	1	16	16	68	9135	0.888	0.994	1.062	0.883	15	14	13	25	25	18	0.2448	0.2483	0.2111	76.49	81.4	58.38	862	99.2	5.01
P23634-7	Isoform ZB of Plasma membrane calcium-transporting ATPase 4 OS=Homo sapiens GN=ATP2B4 - [AT2B4_HUMAN]	0.2598	4	13	25	150	493	0.979	1.033	1.139	1.082	23	19	21	46	46	58	0.2448	0.2288	0.2129	131.19	130.6	162.5	1193	132.5	6.21
D6REN6	Histidine--tRNA ligase, cytoplasmic OS=Homo sapiens GN=HARS PE=4 SV=1 - [D6REN6_HUMAN]	0.2597	2	11	11	35	3035	0.906	0.886	1.245	1.264	8	8	9	13	10	12	0.2045	0.1922	0.2249	32.05	26.39	28.75	489	54.8	5.54
H0YGP0	Aspartyl aminopeptidase OS=Homo sapiens GN=DNPEP PE=3 SV=1 - [H0YGP0_HUMAN]	0.2593	4	5	5	19		1.486	1.044	0.744	1.084	5	5	4	7	6	6	0.2593	0.2593	0.2222	23.66	15.3	17.71	378	41.4	6.25
B2RDM2	HCG1811539, isoform CRA_b OS=Homo sapiens GN=TXNDC5 PE=2 SV=1 - [B2RDM2_HUMAN]	0.2593	3	7	7	17	81567	1.17	1.068	0.728	0.836	3	5	6	4	6	7	0.0833	0.1759	0.2284	9.11	15.68	15.98	324	36.2	5.47
P04264	Keratin, type II cytoskeletal 1 OS=Homo sapiens GN=KRT1 PE=1 SV=6 - [K2C1_HUMAN]	0.2593	2	11	14	83	3848	0.993	0.897	1.114	1.204	10	12	11	30	25	28	0.2019	0.2407	0.236	79.41	60.02	68.4	644	66	8.12
Q7Z4G1	COMM domain-containing protein 6 OS=Homo sapiens GN=COMMD6 PE=1 SV=1 - [COMD6_HUMAN]	0.2588	2	2	2	7	170622	0.991	0.767		0.985	1	2	2	2	2	3	0.1529	0.2588	0.2588	8.16	4.73	9.44	85	9.6	6
H3BM50	Target of rapamycin complex subunit LST8 OS=Homo sapiens GN=MLST8 PE=4 SV=1 - [H3BM50_HUMAN]	0.2586	9	2	2	4		1.051	1.552		0.467	1	2	1	1	2	1	0.1552	0.2586	0.1552	4.39	7.1	4.79	116	12.8	6.02
F8W031	Uncharacterized protein (Fragment) OS=Homo sapiens PE=4 SV=1 - [F8W031_HUMAN]	0.2586	1	4	6	47		0.962	0.716	1.029	1.574	5	4	4	16	16	15	0.2205	0.1825	0.1939	41.91	28.4	31.42	263	29.2	7.01
E9PIE4	Mitochondrial carrier homolog 2 (Fragment) OS=Homo sapiens GN=MTCH2 PE=3 SV=1 - [E9PIE4_HUMAN]	0.2586	1	1	5	11		0.92	0.972		1.053			5			11			0.2586			30.79	263	28.6	7.61
P14415	Sodium/potassium-transporting ATPase subunit beta-2 OS=Homo sapiens GN=ATP1B2 PE=1 SV=3 - [AT1B2_HUMAN]	0.2586	1	8	8	82	482	0.883	0.978	1.017	0.929	7	6	7	24	29	29	0.2552	0.2552	0.2586	68.08	65.61	71.55	290	33.3	8.31
P08574	Cytochrome c1, heme protein, mitochondrial OS=Homo sapiens GN=CYC1 PE=1 SV=3 - [CY1_HUMAN]	0.2585	1	4	4	114	1537	1.145	1.099		0.748	3	3	3	41	35	38	0.2215	0.1354	0.2215	101.29	86.42	90.36	325	35.4	9
P78324-4	Isoform 4 of Tyrosine-protein phosphatase non-receptor type substrate 1 OS=Homo sapiens GN=SIRPA - [SHPS1_HUMAN]	0.2584	2	10	10	215		0.984	0.986	0.946	0.861	9	9	8	76	70	69	0.2525	0.2386	0.2227	187.65	172.99	171.57	503	54.8	7.14
Q9HAV7	GrpE protein homolog 1, mitochondrial OS=Homo sapiens GN=GRPEL1 PE=1 SV=2 - [GRPE1_HUMAN]	0.2581	2	4	4	11	80273	0.856	0.94	1.341	1.242	3	2	4	4	2	5	0.1982	0.129	0.2581	8.94	6.27	14.78	217	24.3	8.12
Q9UNW9	RNA-binding protein Nova-2 OS=Homo sapiens GN=NOVA2 PE=1 SV=1 - [NOVA2_HUMAN]	0.2581	1	5	7	27	4858			1.151	0.926	6	7	6	8	11	8	0.2073	0.2581	0.2175	26.45	36.45	26.58	492	49	8.16
P62081	40S ribosomal protein S7 OS=Homo sapiens GN=RPS7 PE=1 SV=1 - [RS7_HUMAN]	0.2577	1	5	5	29	6201	1.21	0.965	0.83	1.01	5	4	4	9	10	10	0.2577	0.2526	0.2526	21.25	22.84	22.1	194	22.1	10.1
P22830	Ferrochelatase, mitochondrial OS=Homo sapiens GN=FECH PE=1 SV=2 - [HEMH_HUMAN]	0.2577	2	7	7	22	2235	1.06	1.101	1.025	0.958	7	5	5	8	7	7	0.2577	0.1891	0.1891	25.19	19.42	24.07	423	47.8	8.73
P28070	Proteasome subunit beta type-4 OS=Homo sapiens GN=PSMB4 PE=1 SV=4 - [PSB4_HUMAN]	0.2576	1	4	4	29	5692	0.862	0.909	1.161	1.125	4	4	4	8	10	11	0.2576	0.2576	0.2576	25.85	33.32	41.47	264	29.2	5.97
Q9UPV7	Protein KIAA1045 OS=Homo sapiens GN=KIAA1045 PE=1 SV=2 - [K1045_HUMAN]	0.2575	1	6	6	34	23349	0.78	0.983	0.785	0.642	3	4	6	13	9	12	0.1425	0.18	0.2575	50.29	29.39	30.7	400	45.2	5.67
P53805-3	Isoform 3 of Calcipressin-1 OS=Homo sapiens GN=RCAN1 - [RCAN1_HUMAN]	0.2573	4	3	3	7	1827	0.91	1.154		0.925	2	2	3	2	2	3	0.1813	0.1813	0.2573	5.16	6.19	7.6	171	19.8	7.59
Q15008	26S proteasome non-ATPase regulatory subunit 6 OS=Homo sapiens GN=PSMD6 PE=1 SV=1 - [PSMD6_HUMAN]	0.2571	2	7	7	22	9861	1.069	0.952	1.078	1.007	6	7	5	8	8	6	0.1954	0.2571	0.1671	22.17	21.31	17.09	389	45.5	5.62
Q86YM7	Homer protein homolog 1 OS=Homo sapiens GN=HOMER1 PE=1 SV=2 - [HOME1_HUMAN]	0.2571	1	7	7	38	9456	0.59	0.878	1.479	0.947	7	7	6	12	16	10	0.2571	0.2571	0.209	40.8	48.54	29.48	354	40.3	5.44
P62140	Serine/threonine-protein phosphatase PP1-beta catalytic subunit OS=Homo sapiens GN=PPP1CB PE=1 SV=3 - [PP1B_HUMAN]	0.2569	1	4	8	50	5500	0.99	1.113	0.918	0.909	8	6	7	17	15	18	0.2569	0.211	0.2508	53.02	40.79	48.35	327	37.2	6.19
E7ETN4	Uncharacterized protein OS=Homo sapiens GN=MRPS27 PE=4 SV=1 - [E7ETN4_HUMAN]	0.2564	5	3	3	17		0.621	0.668	1.321	1.177	2	2	3	5	7	5	0.1795	0.1795	0.2564	12.27	11.51	11.59	195	22	4.94
P19086	Guanine nucleotide-binding protein G(z) subunit alpha OS=Homo sapiens GN=GNAZ PE=2 SV=3 - [GNAZ_HUMAN]	0.2563	1	8	8	90	2781	1.231	1.054	0.725	0.805	8	7	7	35	30	25	0.2563	0.2563	0.2563	96.43	86.72	71.25	355	40.9	7.61
Q9NWV4	UPF0587 protein C1orf123 OS=Homo sapiens GN=C1orf123 PE=1 SV=1 - [CA123_HUMAN]	0.2563	1	3	3	11	54987	1.046	0.883	1.214	1.435	3	2	3	4	3	4	0.2563	0.1563	0.2563	13.28	8.76	12.48	160	18	5.01
P02768	Serum albumin OS=Homo sapiens GN=ALB PE=1 SV=2 - [ALBU_HUMAN]	0.2562	2	19	19	222	213	0.934	0.821	1.019	1.245	19	18	18	79	73	70	0.2562	0.2562	0.2562	206.52	186.15	172.36	609	69.3	6.28
P31146	Coronin-1A OS=Homo sapiens GN=CORO1A PE=1 SV=4 - [COR1A_HUMAN]	0.256	1	9	10	62	11151	0.84	0.703	0.974	1.162	10	8	9	24	17	21	0.256	0.2321	0.2321	60.48	42.32	55.82	461	51	6.68
Q9H9A6	Leucine-rich repeat-containing protein 40 OS=Homo sapiens GN=LRRC40 PE=1 SV=1 - [LRC40_HUMAN]	0.2558	1	10	10	29	55631	0.987	0.986	1.02	0.914	7	7	7	9	9	11	0.1429	0.1711	0.186	27.53	18.61	32.86	602	68.2	6.43
B3KXA0	Liprin-alpha-2 OS=Homo sapiens GN=PPFIA2 PE=2 SV=1 - [B3KXA0_HUMAN]	0.2557	5	16	21	57	8499	0.914	1.032	1.028	0.845	15	18	15	20	20	17	0.1916	0.2313	0.2037	58.27	58.39	55.53	1232	140.6	6.04
Q9Y2J8	Protein-arginine deiminase type-2 OS=Homo sapiens GN=PADI2 PE=1 SV=2 - [PADI2_HUMAN]	0.2556	1	16	16	135	11240	1.661	0.936	0.842	1.416	14	13	15	47	46	42	0.2211	0.2165	0.2481	131.56	120.31	119.66	665	75.5	5.59
B7Z7G2	NADPH:adrenodoxin oxidoreductase, mitochondrial OS=Homo sapiens GN=FDXR PE=2 SV=1 - [B7Z7G2_HUMAN]	0.2551	4	8	8	22	2232	1.126	1.054	1.069	1.057	6	7	6	8	7	7	0.2027	0.2301	0.1891	19.7	19.04	19.45	439	48	6.95
Q9Y2I8	WD repeat-containing protein 37 OS=Homo sapiens GN=WDR37 PE=2 SV=2 - [WDR37_HUMAN]	0.2551	1	8	8	36	22884	0.99	1.007	1.13	1.126	8	7	7	13	10	13	0.2551	0.2287	0.2287	42.53	28.75	36.05	494	54.6	7.23
O43427-2	Isoform Short of Acidic fibroblast growth factor intracellular-binding protein OS=Homo sapiens GN=FIBP - [FIBP_HUMAN]	0.2549	3	6	6	18	9158	0.898	1.021	1.271	1.09	5	4	5	7	5	6	0.2073	0.1737	0.2101	24.87	18.59	20.68	357	41.2	6.76
O14874	[3-methyl-2-oxobutanoate dehydrogenase [lipoamide]] kinase, mitochondrial OS=Homo sapiens GN=BCKDK PE=1 SV=2 - [BCKD_HUMAN]	0.2549	3	6	6	17	10295	0.787	1.054	0.98	0.828	5	4	5	6	5	6	0.2282	0.1602	0.2282	16.08	13.85	18.41	412	46.3	8.82
P27816-5	Isoform 5 of Microtubule-associated protein 4 OS=Homo sapiens GN=MAP4 - [MAP4_HUMAN]	0.2546	1	1	15	66		1.237	0.898	0.79	1.107	14	12	12	25	23	18	0.2373	0.2064	0.2089	67.33	62.68	47.41	809	85.2	7.71
P16870-2	Isoform 2 of Carboxypeptidase E OS=Homo sapiens GN=CPE - [CBPE_HUMAN]	0.2545	2	7	7	25	1363	0.907	1.153	0.965	0.734	5	6	6	7	9	9	0.1818	0.1818	0.2545	25.58	28.77	30.51	440	49.9	5.17
P09874	Poly [ADP-ribose] polymerase 1 OS=Homo sapiens GN=PARP1 PE=1 SV=4 - [PARP1_HUMAN]	0.2544	1	18	18	68	142	1.193	0.917	0.922	1.186	17	13	15	25	21	22	0.2377	0.1884	0.2249	80.78	67.73	68.39	1014	113	8.88
H0Y9R3	WD repeat-containing protein 26 (Fragment) OS=Homo sapiens GN=WDR26 PE=4 SV=1 - [H0Y9R3_HUMAN]	0.2542	3	4	4	4		0.992	1.052	0.875	0.822	1	1	2	1	1	2	0.0441	0.0644	0.1458	2.83	4.29	5.63	295	33.2	5.36
Q8N1G4	Leucine-rich repeat-containing protein 47 OS=Homo sapiens GN=LRRC47 PE=1 SV=1 - [LRC47_HUMAN]	0.2539	1	10	10	48	57470	1.086	1.089	0.778	0.892	9	10	9	15	16	17	0.1887	0.2539	0.2521	44.88	45.95	45.04	583	63.4	8.28
Q9Y371-2	Isoform 2 of Endophilin-B1 OS=Homo sapiens GN=SH3GLB1 - [SHLB1_HUMAN]	0.2539	2	8	8	23	51100	0.975	1	0.919	1.052	7	7	5	9	9	5	0.215	0.2228	0.1684	29.45	27.29	10.85	386	43.2	5.68
	>sp|TRFE_HUMAN|	0.2536	2	13	13	84		1.024	0.868	1.154	1.375	12	11	12	27	30	27	0.2393	0.2206	0.1991	77.88	76.06	71.18	698	77	7.12
Q12765	Secernin-1 OS=Homo sapiens GN=SCRN1 PE=1 SV=2 - [SCRN1_HUMAN]	0.2536	2	9	9	65	9805	0.922	1.125	1.309	1.073	8	7	7	22	21	22	0.2319	0.2101	0.2101	62.04	55.59	65.75	414	46.4	4.75
Q6UWE0	E3 ubiquitin-protein ligase LRSAM1 OS=Homo sapiens GN=LRSAM1 PE=1 SV=1 - [LRSM1_HUMAN]	0.2531	1	12	12	41	90678	0.967	1.029	0.985	0.894	8	9	9	15	12	14	0.1798	0.1743	0.166	39.6	36.85	44.32	723	83.5	5.94
Q9NVJ2	ADP-ribosylation factor-like protein 8B OS=Homo sapiens GN=ARL8B PE=1 SV=1 - [ARL8B_HUMAN]	0.2527	1	4	5	34	55207	1.225	0.978	0.845	1.221	5	4	4	13	11	10	0.2527	0.1613	0.1613	32.17	33.83	28.8	186	21.5	8.43
Q9Y2S7	Polymerase delta-interacting protein 2 OS=Homo sapiens GN=POLDIP2 PE=1 SV=1 - [PDIP2_HUMAN]	0.2527	1	5	5	18	26073	0.836	1.046	1.148	0.942	4	4	3	5	5	8	0.231	0.2201	0.1576	8.38	12.3	11.63	368	42	8.63
Q96BS2	Tescalcin OS=Homo sapiens GN=TESC PE=1 SV=3 - [TESC_HUMAN]	0.2523	1	4	4	10	54997	0.762	1.006	1.286	0.939	4	3	3	4	3	3	0.2523	0.1822	0.1822	8.73	9.22	9.05	214	24.7	4.93
Q96A00	Protein phosphatase 1 regulatory subunit 14A OS=Homo sapiens GN=PPP1R14A PE=1 SV=1 - [PP14A_HUMAN]	0.2517	1	3	3	19	94274	1.035	0.713	0.995	1.438	3	2	3	6	6	7	0.2517	0.2381	0.2517	19.11	19.27	21.21	147	16.7	9.38
E9PC15	Acylglycerol kinase, mitochondrial OS=Homo sapiens GN=AGK PE=4 SV=1 - [E9PC15_HUMAN]	0.2513	3	6	6	25		1.068	0.896	0.859	1.029	6	4	6	9	7	9	0.2513	0.099	0.2513	30.28	22.44	26.83	394	43.8	6.34
P12429	Annexin A3 OS=Homo sapiens GN=ANXA3 PE=1 SV=3 - [ANXA3_HUMAN]	0.2508	2	6	7	27	306	1.101	1.329	0.852	0.681	5	5	5	8	9	10	0.192	0.2105	0.195	23.52	28.94	34.94	323	36.4	5.92
Q8NCW5	NAD(P)H-hydrate epimerase OS=Homo sapiens GN=APOA1BP PE=1 SV=2 - [NNRE_HUMAN]	0.25	2	6	6	39	128240	1.101	0.867	0.948	1.23	5	5	3	14	13	12	0.2083	0.2118	0.1701	48.54	39.87	38.02	288	31.7	7.66
O14653	Golgi SNAP receptor complex member 2 OS=Homo sapiens GN=GOSR2 PE=1 SV=2 - [GOSR2_HUMAN]	0.25	3	3	3	10	9570	0.774	0.618		1.424	2	3	2	4	4	2	0.1981	0.25	0.1981	10.14	11.51	7.24	212	24.8	8.06
B1ALK7	Rho guanine nucleotide exchange factor (GEF) 7 OS=Homo sapiens GN=ARHGEF7 PE=4 SV=1 - [B1ALK7_HUMAN]	0.2496	1	3	12	38	8874	0.902	1.194	0.963	0.73	11	8	10	14	11	13	0.2227	0.1475	0.1972	45.21	34.88	36.14	705	79.8	6.67
A8MUW5	Protein FAM98B OS=Homo sapiens GN=FAM98B PE=4 SV=1 - [A8MUW5_HUMAN]	0.2494	2	6	7	26	283742	1.537	0.874	0.766	1.405	6	6	5	9	10	7	0.2125	0.2055	0.1686	28.19	23.86	19.6	433	45.5	8.69
G3V0G5	Ankyrin repeat and MYND domain containing 2, isoform CRA_c OS=Homo sapiens GN=ANKMY2 PE=4 SV=1 - [G3V0G5_HUMAN]	0.2493	2	6	6	22	57037	0.989	0.946	1.071	1.199	4	4	5	7	8	7	0.173	0.1994	0.2493	20.69	17.55	25.34	341	38	7.71
P48147	Prolyl endopeptidase OS=Homo sapiens GN=PREP PE=1 SV=2 - [PPCE_HUMAN]	0.2493	1	14	14	60	5550	0.87	0.991	0.927	0.862	12	11	13	21	18	21	0.2127	0.207	0.2437	68.93	54.85	66.14	710	80.6	5.86
Q92823-2	Isoform 2 of Neuronal cell adhesion molecule OS=Homo sapiens GN=NRCAM - [NRCAM_HUMAN]	0.2492	3	19	19	241	4897	0.903	1.083	0.916	0.741	18	18	17	77	82	82	0.2403	0.2379	0.2403	214.04	200.29	220.66	1236	136.5	5.97
Q05469-2	Isoform 2 of Hormone-sensitive lipase OS=Homo sapiens GN=LIPE - [LIPS_HUMAN]	0.249	2	12	12	37	3991	1.294	0.892	0.919	1.249	11	9	9	14	10	13	0.2297	0.1832	0.1974	38.38	28.65	41.49	775	84.1	6.71
O95202	LETM1 and EF-hand domain-containing protein 1, mitochondrial OS=Homo sapiens GN=LETM1 PE=1 SV=1 - [LETM1_HUMAN]	0.249	1	14	14	59	3954	0.811	1.003	1.229	0.914	12	11	9	21	22	16	0.2246	0.207	0.1827	70.23	71.51	54.27	739	83.3	6.7
O15240	Neurosecretory protein VGF OS=Homo sapiens GN=VGF PE=1 SV=2 - [VGF_HUMAN]	0.2488	1	8	8	32	7425	0.338	1.175	1.364	0.322	7	8	5	11	14	7	0.2293	0.2488	0.1333	36.45	47.51	21.6	615	67.2	4.78
Q9BVM4	Gamma-glutamylaminecyclotransferase OS=Homo sapiens GN=A2LD1 PE=1 SV=2 - [A2LD1_HUMAN]	0.2484	1	2	2	4	87769	1.193	1.142	1.142	1.057	1	2	1	1	2	1	0.0784	0.2484	0.0784	2.51	5.58	3.03	153	17.3	6.87
Q99598	Translin-associated protein X OS=Homo sapiens GN=TSNAX PE=1 SV=1 - [TSNAX_HUMAN]	0.2483	1	4	4	12	7257				0.929	3	2	2	5	3	4	0.2034	0.1103	0.1414	17.81	11.01	11.51	290	33.1	6.55
Q13303-3	Isoform 3 of Voltage-gated potassium channel subunit beta-2 OS=Homo sapiens GN=KCNAB2 - [KCAB2_HUMAN]	0.2482	1	3	7	14	8514	1.127	1.074		1.052			7			14			0.2482			47.05	415	46.5	8.72
Q7Z406	Myosin-14 OS=Homo sapiens GN=MYH14 PE=1 SV=2 - [MYH14_HUMAN]	0.2481	5	33	40	138	79784	1.152	0.999	0.972	1.186	31	32	32	49	46	43	0.208	0.2135	0.2075	145.66	140.32	125.02	1995	227.7	5.6
O15212	Prefoldin subunit 6 OS=Homo sapiens GN=PFDN6 PE=1 SV=1 - [PFD6_HUMAN]	0.2481	1	3	3	15	10471	0.925	1.064	1.216	0.966	3	3	3	4	5	6	0.2481	0.2481	0.2481	10.61	12.84	13.39	129	14.6	8.88
P50402	Emerin OS=Homo sapiens GN=EMD PE=1 SV=1 - [EMD_HUMAN]	0.248	2	4	4	16	2010	1.105	0.959	0.868	0.996	3	2	3	6	4	6	0.1654	0.126	0.2087	12.12	9.06	18.79	254	29	5.5
B5MCB5	Cellular retinoic acid-binding protein 1 (Fragment) OS=Homo sapiens GN=CRABP1 PE=4 SV=2 - [B5MCB5_HUMAN]	0.2478	2	2	2	5		1.218	1.263		1.006	1	2	1	2	2	1	0.1327	0.2478	0.1327	7.02	5.18	3.64	113	12.3	6.15
Q9UJW0	Dynactin subunit 4 OS=Homo sapiens GN=DCTN4 PE=1 SV=1 - [DCTN4_HUMAN]	0.2478	2	8	8	26	51164	0.814	1.071	1.281	1.067	6	6	7	9	7	10	0.2174	0.1587	0.2196	19.39	18.53	25.86	460	52.3	7.34
F5H1E1	Coatomer subunit epsilon OS=Homo sapiens GN=COPE PE=4 SV=1 - [F5H1E1_HUMAN]	0.2476	2	7	7	19		1.146	0.889	0.947	0.986	4	5	5	5	7	7	0.2085	0.1954	0.215	9.82	13.19	18.58	307	34.5	5.2
P54750-6	Isoform 6 of Calcium/calmodulin-dependent 3',5'-cyclic nucleotide phosphodiesterase 1A OS=Homo sapiens GN=PDE1A - [PDE1A_HUMAN]	0.2476	6	10	11	39	5136	1.063	0.968	1.126	1.224	10	7	5	17	13	9	0.2476	0.172	0.1512	50.26	36.06	29.41	529	60.6	6.23
O75439	Mitochondrial-processing peptidase subunit beta OS=Homo sapiens GN=PMPCB PE=1 SV=2 - [MPPB_HUMAN]	0.2474	2	7	7	18	9512	1.022	0.887	0.986	1.152	6	5	6	7	5	6	0.2004	0.1411	0.2086	31.58	15.38	14.9	489	54.3	6.83
P05109	Protein S100-A8 OS=Homo sapiens GN=S100A8 PE=1 SV=1 - [S10A8_HUMAN]	0.2473	1	2	2	4	6279	1.107	0.917	0.852	1.069	1	2	1	1	2	1	0.1183	0.2473	0.1183	3.37	3.24	3.41	93	10.8	7.03
B5MCN0	Atlastin-2 OS=Homo sapiens GN=ATL2 PE=4 SV=1 - [B5MCN0_HUMAN]	0.247	6	8	8	25		0.935	0.994	1.165	1.116	6	4	6	10	6	9	0.2034	0.1404	0.201	33.5	20.24	27.43	413	47.4	7.85
E9PFH8	Lupus La protein OS=Homo sapiens GN=SSB PE=4 SV=1 - [E9PFH8_HUMAN]	0.2465	2	6	6	22		1.447	0.599	0.823	1.956	6	4	5	8	6	8	0.2465	0.133	0.2078	23.74	16.3	19.09	361	41.8	5.96
P33176	Kinesin-1 heavy chain OS=Homo sapiens GN=KIF5B PE=1 SV=1 - [KINH_HUMAN]	0.2461	1	15	17	59	3799	0.99	0.987	1.151	1.178	16	12	13	22	17	20	0.2274	0.1713	0.19	76.99	60.31	66.45	963	109.6	6.51
P35573	Glycogen debranching enzyme OS=Homo sapiens GN=AGL PE=1 SV=3 - [GDE_HUMAN]	0.2461	1	24	24	82	178	0.962	0.931	0.984	0.967	19	18	18	29	29	24	0.201	0.186	0.1847	88.29	84.29	72.64	1532	174.7	6.76
P30711	Glutathione S-transferase theta-1 OS=Homo sapiens GN=GSTT1 PE=1 SV=4 - [GSTT1_HUMAN]	0.2458	6	5	5	22	2952	1.406	0.939	0.815	1.221	5	5	4	6	9	7	0.2458	0.2458	0.1958	11.92	20.64	15.78	240	27.3	7.49
Q8TB36	Ganglioside-induced differentiation-associated protein 1 OS=Homo sapiens GN=GDAP1 PE=1 SV=3 - [GDAP1_HUMAN]	0.2458	2	8	8	49	54332	0.848	0.869	1.136	1.158	7	8	8	18	15	16	0.2067	0.2458	0.2458	48.44	40.44	45.04	358	41.3	8.34
Q8WXD2	Secretogranin-3 OS=Homo sapiens GN=SCG3 PE=1 SV=3 - [SCG3_HUMAN]	0.2457	1	7	7	16	29106	0.778	0.566	1.246	1.93	5	5	4	5	6	5	0.1496	0.2009	0.1325	15.89	17.92	17.54	468	53	5.03
F5H7R9	Parathymosin (Fragment) OS=Homo sapiens GN=PTMS PE=4 SV=1 - [F5H7R9_HUMAN]	0.2456	3	2	2	6		0.892	0.86	1.203	1.209	2	1	1	3	2	1	0.2456	0.193	0.193	5.88	5.56	3.28	57	6.3	8.12
P21399	Cytoplasmic aconitate hydratase OS=Homo sapiens GN=ACO1 PE=1 SV=3 - [ACOC_HUMAN]	0.2452	1	13	13	62	48				1.055	9	12	11	21	20	21	0.1957	0.2272	0.2103	68.24	63.59	63.8	889	98.3	6.68
E9PN05	Phosphatidylinositol-binding clathrin assembly protein OS=Homo sapiens GN=PICALM PE=4 SV=1 - [E9PN05_HUMAN]	0.245	6	7	9	57	8301	1.127	1.094	1.002	1.001	9	6	5	22	17	18	0.245	0.1561	0.1416	75.3	57.98	62.08	551	59.9	8.76
E9PHS0	LanC-like protein 1 (Fragment) OS=Homo sapiens GN=LANCL1 PE=4 SV=1 - [E9PHS0_HUMAN]	0.2449	2	4	4	30		1.128	1.054	0.971	1.069	4	4	4	10	10	10	0.2449	0.2449	0.2449	21.99	23.84	19.56	196	22	8.15
Q96RR4-6	Isoform 6 of Calcium/calmodulin-dependent protein kinase kinase 2 OS=Homo sapiens GN=CAMKK2 - [KKCC2_HUMAN]	0.2449	8	8	8	34	10645	0.693	0.993		0.908	5	5	5	12	11	11	0.1959	0.1694	0.1776	37.4	31.08	32.33	490	54.1	7.2
Q13618	Cullin-3 OS=Homo sapiens GN=CUL3 PE=1 SV=2 - [CUL3_HUMAN]	0.2448	2	16	16	39	8452	0.937	1.009	1.238	1.1	11	10	8	15	14	10	0.1888	0.181	0.138	43.7	36.88	25.81	768	88.9	8.48
P24534	Elongation factor 1-beta OS=Homo sapiens GN=EEF1B2 PE=1 SV=3 - [EF1B_HUMAN]	0.2444	1	3	4	30	1933	0.858	1.256	1.254	0.846	3	3	2	10	10	10	0.1644	0.2044	0.1244	34.2	37.26	34.75	225	24.7	4.67
Q9H6U6-6	Isoform 6 of Breast carcinoma-amplified sequence 3 OS=Homo sapiens GN=BCAS3 - [BCAS3_HUMAN]	0.2442	6	9	9	28	54828	0.944	1.023	1.025	0.909	8	8	8	10	8	10	0.2295	0.2295	0.2149	34.67	27.47	30.36	684	74.2	6.6
E7EX01	MAGUK p55 subfamily member 2 OS=Homo sapiens GN=MPP2 PE=4 SV=1 - [E7EX01_HUMAN]	0.244	6	10	11	43		1.076	1.014	0.919	1.035	8	9	9	13	16	14	0.1867	0.2255	0.2255	39.58	48.89	41.45	541	60.5	6.65
O14925	Mitochondrial import inner membrane translocase subunit Tim23 OS=Homo sapiens GN=TIMM23 PE=1 SV=1 - [TIM23_HUMAN]	0.244	4	2	2	5	100287932	1.062	1.105	0.884	0.801	2	1	2	2	1	2	0.244	0.0478	0.244	5.2	2.13	1.76	209	21.9	8.6
Q8NFV4-4	Isoform 4 of Abhydrolase domain-containing protein 11 OS=Homo sapiens GN=ABHD11 - [ABHDB_HUMAN]	0.2435	2	5	5	15	83451	0.796	0.867	1.489	1.363	5	4	4	6	5	4	0.2435	0.2045	0.2045	23	15.23	11.19	308	33.8	9.25
Q86UY8-2	Isoform 2 of 5'-nucleotidase domain-containing protein 3 OS=Homo sapiens GN=NT5DC3 - [NT5D3_HUMAN]	0.2435	2	9	9	33	51559	0.792	1.136	1.018	0.694	8	7	7	15	9	9	0.2241	0.1918	0.1961	46.74	23.56	30.27	464	54.6	7.11
P02647	Apolipoprotein A-I OS=Homo sapiens GN=APOA1 PE=1 SV=1 - [APOA1_HUMAN]	0.2434	1	7	7	28	335	0.784	0.592	0.846	1.122	7	5	5	11	9	8	0.2434	0.1948	0.1948	35.27	26.39	22.19	267	30.8	5.76
O95140	Mitofusin-2 OS=Homo sapiens GN=MFN2 PE=1 SV=3 - [MFN2_HUMAN]	0.2431	1	12	12	50	9927	0.812	1.067	0.985	0.746	8	7	12	15	14	21	0.144	0.1295	0.2431	46.06	33.98	61.69	757	86.3	6.98
A8MRB2	Transcription factor A, mitochondrial OS=Homo sapiens GN=TFAM PE=4 SV=1 - [A8MRB2_HUMAN]	0.243	2	6	6	24	7019	1.082	0.902	0.707	0.895	5	6	5	7	9	8	0.2196	0.243	0.2196	17.39	28.63	23.99	214	25.4	9.7
P19784	Casein kinase II subunit alpha' OS=Homo sapiens GN=CSNK2A2 PE=1 SV=1 - [CSK22_HUMAN]	0.2429	2	5	5	11	1459				1.156	3	4	4	3	4	4	0.1314	0.1886	0.18	10.58	11.57	12.56	350	41.2	8.56
B4DLR8	NAD(P)H dehydrogenase [quinone] 1 OS=Homo sapiens GN=NQO1 PE=2 SV=1 - [B4DLR8_HUMAN]	0.2426	5	4	4	15	1728	1.229	1.9	0.989	0.611	3	3	4	5	4	6	0.2376	0.2376	0.2426	10.69	8.29	17.11	202	22.8	8.5
P61353	60S ribosomal protein L27 OS=Homo sapiens GN=RPL27 PE=1 SV=2 - [RL27_HUMAN]	0.2426	1	3	3	5	6155	0.94	1.043	1.213	1.037	2	2	1	2	2	1	0.2206	0.2426	0.0662	5.21	5.97	2.46	136	15.8	10.56
A8MUU7	RAB37, member RAS oncogene family, isoform CRA_b OS=Homo sapiens GN=RAB37 PE=2 SV=1 - [A8MUU7_HUMAN]	0.2426	10	2	5	59	326624				1.103	3	4	4	17	21	21	0.1598	0.1716	0.2308	42.89	52.71	49.03	169	18.3	7.05
Q59EK9-2	Isoform 2 of RUN domain-containing protein 3A OS=Homo sapiens GN=RUNDC3A - [RUN3A_HUMAN]	0.2425	4	7	7	14	10900	1.027	1.03	0.881	0.846	7	2	5	7	2	5	0.2425	0.055	0.21	18.3	5.36	16.55	400	45.2	5.26
P62166	Neuronal calcium sensor 1 OS=Homo sapiens GN=NCS1 PE=1 SV=2 - [NCS1_HUMAN]	0.2421	1	5	5	17	23413	1.13	1.227	1.445	1.295	3	4	5	5	6	6	0.1474	0.2053	0.2421	7.49	9.94	12.54	190	21.9	4.83
H7C2V5	Ras-related protein Rab-31 OS=Homo sapiens GN=RAB31 PE=4 SV=1 - [H7C2V5_HUMAN]	0.2419	2	3	3	14		1.135	0.987		0.963	1	3	2	4	6	4	0.0753	0.2419	0.1452	12.8	16.25	12.21	186	20.7	6.77
A0MZ66-4	Isoform 4 of Shootin-1 OS=Homo sapiens GN=KIAA1598 - [SHOT1_HUMAN]	0.2419	3	9	9	21	57698	1.09	1.057	1.162	1.164	7	5	8	8	5	8	0.1685	0.1452	0.2043	19.07	13.77	24.19	558	63.5	5.6
Q16773	Kynurenine--oxoglutarate transaminase 1 OS=Homo sapiens GN=CCBL1 PE=1 SV=1 - [KAT1_HUMAN]	0.2417	1	8	8	17	883	1.019	1.038	1.16	1.166	6	7	4	6	7	4	0.1777	0.2417	0.1351	16.41	15.54	10.95	422	47.8	6.47
B7Z223	Regulator of G-protein-signaling 7 OS=Homo sapiens GN=RGS7 PE=2 SV=1 - [B7Z223_HUMAN]	0.2417	7	5	8	36	6000	0.752	1.003	1.041	0.809	7	8	8	12	12	12	0.2188	0.2417	0.2417	38.97	35.28	39.36	393	46.3	8.4
O75146	Huntingtin-interacting protein 1-related protein OS=Homo sapiens GN=HIP1R PE=1 SV=2 - [HIP1R_HUMAN]	0.2416	1	15	16	44	9026	1.095	1.038	1.005	0.983	12	13	11	14	16	14	0.2004	0.1873	0.1685	48.69	52.99	45.67	1068	119.3	6.67
F5GX15	Ena/VASP-like protein OS=Homo sapiens GN=EVL PE=4 SV=1 - [F5GX15_HUMAN]	0.2415	5	6	6	19		0.949	0.744	0.973	1.183	5	3	4	8	5	6	0.2047	0.1575	0.1811	5.83	13.16	14.07	381	41.2	9.14
O96008	Mitochondrial import receptor subunit TOM40 homolog OS=Homo sapiens GN=TOMM40 PE=1 SV=1 - [TOM40_HUMAN]	0.241	2	5	5	16	10452	0.995	0.942	0.978	1.094	3	4	4	4	7	5	0.1025	0.1994	0.1967	12.09	19.74	16.43	361	37.9	7.25
O15079	Syntaphilin OS=Homo sapiens GN=SNPH PE=1 SV=2 - [SNPH_HUMAN]	0.2409	2	8	8	47	9751	0.909	1.087	1.21	0.939	8	6	8	16	14	17	0.2409	0.2024	0.2409	54.6	44.41	53.95	494	53.5	5.6
H0Y3K7	Actin-binding LIM protein 1 (Fragment) OS=Homo sapiens GN=ABLIM1 PE=4 SV=1 - [H0Y3K7_HUMAN]	0.2408	15	10	10	29		1.353	1.108	0.897	0.853	7	9	8	10	10	9	0.1472	0.227	0.161	32.54	28.97	22.96	652	73.9	8.25
Q9UMY4-2	Isoform 2 of Sorting nexin-12 OS=Homo sapiens GN=SNX12 - [SNX12_HUMAN]	0.2407	3	4	4	9	29934	1.093	1.105		0.95	3	4	2	3	4	2	0.1975	0.2407	0.1173	9.59	7.65	5.02	162	18.9	8.44
Q92556	Engulfment and cell motility protein 1 OS=Homo sapiens GN=ELMO1 PE=1 SV=2 - [ELMO1_HUMAN]	0.2407	1	9	13	47	9844	0.971	1.139	1.26	1.119	12	7	10	20	12	15	0.216	0.1458	0.1981	45.2	30.19	37.25	727	83.8	6.28
P05771-2	Isoform Beta-II of Protein kinase C beta type OS=Homo sapiens GN=PRKCB - [KPCB_HUMAN]	0.2407	1	12	15	101	5579	0.774	1.052	1.309	0.924	15	13	13	37	35	29	0.2407	0.2363	0.2348	103.55	105.53	84.35	673	77	7.02
B7Z8E4	Cyclin-Y OS=Homo sapiens GN=CCNY PE=2 SV=1 - [B7Z8E4_HUMAN]	0.2404	4	4	4	27	219771	1.138	0.956	0.918	1.069	4	3	3	10	8	9	0.2404	0.2115	0.2115	24.35	20.9	29.26	208	24.1	5.5
Q12904	Aminoacyl tRNA synthase complex-interacting multifunctional protein 1 OS=Homo sapiens GN=AIMP1 PE=1 SV=2 - [AIMP1_HUMAN]	0.2404	4	4	4	17	9255	0.918	1.071	1.041	0.963	4	2	2	8	5	4	0.2404	0.0737	0.0737	18.14	12	10.8	312	34.3	8.43
Q15750-2	Isoform 2 of TGF-beta-activated kinase 1 and MAP3K7-binding protein 1 OS=Homo sapiens GN=TAB1 - [TAB1_HUMAN]	0.2403	2	6	6	14	10454	0.931	1.116	0.981	0.897	4	5	4	4	6	4	0.1515	0.1861	0.1515	10.65	16.41	9.85	462	49.9	5.6
Q9BQI0	Allograft inflammatory factor 1-like OS=Homo sapiens GN=AIF1L PE=1 SV=1 - [AIF1L_HUMAN]	0.24	3	3	3	9	83543	1.259	0.638	0.956	1.996	3	2	3	3	3	3	0.24	0.18	0.24	9.11	8.36	9.09	150	17.1	7.2
B4DII8	C99 OS=Homo sapiens GN=APP PE=2 SV=1 - [B4DII8_HUMAN]	0.2399	13	10	10	34	351	1.955	0.987	1.294	2.412	5	6	9	9	10	15	0.0965	0.0979	0.2279	19.76	28.59	34.1	746	84.5	4.75
P14868	Aspartate--tRNA ligase, cytoplasmic OS=Homo sapiens GN=DARS PE=1 SV=2 - [SYDC_HUMAN]	0.2395	3	9	9	35	1615	1.234	0.982	0.912	1.083	6	7	7	9	14	12	0.1617	0.2036	0.1996	29.99	39	34.88	501	57.1	6.55
Q15365	Poly(rC)-binding protein 1 OS=Homo sapiens GN=PCBP1 PE=1 SV=2 - [PCBP1_HUMAN]	0.2388	1	3	4	65	5093				1.023	4	4	4	23	20	22	0.2388	0.2388	0.2388	83.83	72.86	77.49	356	37.5	7.09
Q96I99	Succinyl-CoA ligase [GDP-forming] subunit beta, mitochondrial OS=Homo sapiens GN=SUCLG2 PE=1 SV=2 - [SUCB2_HUMAN]	0.2384	4	8	8	20	8801	1.216	0.965	1.007	1.17	6	4	5	8	5	7	0.1991	0.1042	0.1574	25.63	10.82	19.38	432	46.5	6.39
F5GYC0	Myelin-associated glycoprotein OS=Homo sapiens GN=MAG PE=4 SV=1 - [F5GYC0_HUMAN]	0.2379	2	10	10	75	4099	0.974	1.003	1.245	1.188	8	9	8	25	22	28	0.1897	0.2196	0.2063	75.83	63.51	81.43	601	66.2	4.97
B4DMT5	Eukaryotic translation initiation factor 3 subunit F OS=Homo sapiens GN=EIF3F PE=2 SV=1 - [B4DMT5_HUMAN]	0.2378	3	5	5	19	8665	0.881	0.999	1.233	1.111	4	4	5	5	4	10	0.1759	0.1792	0.2378	11.18	11.15	22.38	307	33.2	5.59
Q8WXD9	Caskin-1 OS=Homo sapiens GN=CASKIN1 PE=1 SV=1 - [CSKI1_HUMAN]	0.2376	1	20	20	70	57524	0.741	1.239	1.072	0.676	16	14	18	23	21	26	0.1992	0.1593	0.2055	78.26	58.48	87.04	1431	149.7	9.14
P52815	39S ribosomal protein L12, mitochondrial OS=Homo sapiens GN=MRPL12 PE=1 SV=2 - [RM12_HUMAN]	0.2374	1	1	2	17	6182	1.061	0.98	0.897	0.944	2	2	2	6	5	6	0.2374	0.2374	0.2374	15.08	15.21	13.66	198	21.3	8.87
B2CZX2	Opioid binding protein/cell adhesion molecule-like isoform c OS=Homo sapiens GN=OPCML PE=2 SV=1 - [B2CZX2_HUMAN]	0.2368	4	5	5	28	4978	0.909	1.13	1.121	0.781	5	3	4	9	8	11	0.2368	0.1579	0.1941	28.01	25.14	27.89	304	33.6	5.95
Q9P1U1	Actin-related protein 3B OS=Homo sapiens GN=ACTR3B PE=1 SV=1 - [ARP3B_HUMAN]	0.2368	2	4	7	30	57180	0.765	0.887	0.997	0.941	6	6	6	11	10	9	0.2153	0.1866	0.1842	36.55	25.94	24.76	418	47.6	5.88
O95248	Myotubularin-related protein 5 OS=Homo sapiens GN=SBF1 PE=1 SV=3 - [MTMR5_HUMAN]	0.2367	3	26	27	118	6305	0.926	1.118	1.082	0.879	21	21	22	38	41	39	0.1993	0.195	0.1934	112.51	114.66	110.05	1867	208.2	6.9
Q9H2X9-2	Isoform 2 of Solute carrier family 12 member 5 OS=Homo sapiens GN=SLC12A5 - [S12A5_HUMAN]	0.2366	2	16	17	93	57468	0.785	0.985	1.135	0.97	17	15	16	33	28	32	0.2366	0.2106	0.2267	97.81	88.9	96.29	1116	123.4	6.29
O00299	Chloride intracellular channel protein 1 OS=Homo sapiens GN=CLIC1 PE=1 SV=4 - [CLIC1_HUMAN]	0.2365	1	3	3	12	1192	1.572	0.837	0.949	1.759	2	2	3	3	4	5	0.1245	0.1867	0.2365	8.61	9.74	11.73	241	26.9	5.17
P27824	Calnexin OS=Homo sapiens GN=CANX PE=1 SV=2 - [CALX_HUMAN]	0.2365	1	14	14	100	821	1.422	0.94	0.648	0.976	11	10	12	32	32	36	0.2078	0.2078	0.2061	89.62	87.41	85.04	592	67.5	4.6
O00170	AH receptor-interacting protein OS=Homo sapiens GN=AIP PE=1 SV=2 - [AIP_HUMAN]	0.2364	1	4	4	9	9049	1.137	1.195	1.099	0.982	2	1	3	3	2	4	0.1273	0.0424	0.1515	8.83	5.61	13.57	330	37.6	6.29
Q02952	A-kinase anchor protein 12 OS=Homo sapiens GN=AKAP12 PE=1 SV=4 - [AKA12_HUMAN]	0.2363	1	27	27	113	9590	0.951	0.804	1.197	1.402	23	22	25	38	34	41	0.1964	0.179	0.2228	120.94	106.14	123.37	1782	191.4	4.41
Q13098-5	Isoform 4 of COP9 signalosome complex subunit 1 OS=Homo sapiens GN=GPS1 - [CSN1_HUMAN]	0.2361	3	7	7	35	2873	1.208	0.906	0.944	1.294	6	5	6	10	11	14	0.1786	0.1376	0.1951	22.41	17.91	31.53	487	55.1	6.61
P60228	Eukaryotic translation initiation factor 3 subunit E OS=Homo sapiens GN=EIF3E PE=1 SV=1 - [EIF3E_HUMAN]	0.236	1	8	8	26	3646	1.265	0.969	1.156	1.358	6	8	7	7	10	9	0.173	0.236	0.218	20.65	24.85	28.92	445	52.2	6.04
P38919	Eukaryotic initiation factor 4A-III OS=Homo sapiens GN=EIF4A3 PE=1 SV=4 - [IF4A3_HUMAN]	0.236	1	6	7	29	9775	1.091	1.161	0.858	0.808	7	6	5	11	9	9	0.236	0.1971	0.1727	30.85	23.01	21.51	411	46.8	6.73
O95219	Sorting nexin-4 OS=Homo sapiens GN=SNX4 PE=1 SV=1 - [SNX4_HUMAN]	0.2356	1	8	8	23	8723	0.828	0.918	1.06	0.92	7	6	6	9	8	6	0.1933	0.1822	0.1911	28.82	22.31	18.39	450	51.9	5.99
C9JIR6	Protein phosphatase 1B (Fragment) OS=Homo sapiens GN=PPM1B PE=3 SV=1 - [C9JIR6_HUMAN]	0.2354	4	5	7	26		0.966	1.15	1.229	0.944	7	5	6	9	9	8	0.2354	0.172	0.1984	23.52	24.71	23.45	378	41.8	5.35
H0YKU1	Tropomodulin-3 (Fragment) OS=Homo sapiens GN=TMOD3 PE=4 SV=1 - [H0YKU1_HUMAN]	0.2353	3	3	3	12		1.283	1.104	0.98	1.224	3	3	3	4	4	4	0.2353	0.2353	0.2353	12.16	11.13	12.3	187	20.9	7.43
P11766	Alcohol dehydrogenase class-3 OS=Homo sapiens GN=ADH5 PE=1 SV=4 - [ADHX_HUMAN]	0.2353	1	6	6	17	128	1.218	1.134	1.104	1.193	5	6	4	6	7	4	0.2139	0.2353	0.1738	20.32	19.43	10.73	374	39.7	7.49
Q9NZW5	MAGUK p55 subfamily member 6 OS=Homo sapiens GN=MPP6 PE=1 SV=2 - [MPP6_HUMAN]	0.2352	9	10	12	37	51678	1.204	0.901	0.934	1.142	11	8	10	12	12	13	0.2352	0.1833	0.1815	34.38	33.54	34.62	540	61.1	6.18
Q8NFW8	N-acylneuraminate cytidylyltransferase OS=Homo sapiens GN=CMAS PE=1 SV=2 - [NEUA_HUMAN]	0.235	1	8	8	20	55907	1.264	0.91	1.013	1.401	5	4	7	6	5	9	0.1521	0.1244	0.2074	17.59	14.62	26.48	434	48.3	7.93
B3KTM6	60S ribosomal protein L5 OS=Homo sapiens GN=RPL5 PE=2 SV=1 - [B3KTM6_HUMAN]	0.2348	2	4	4	10	6125	0.756	1.44		0.597	3	3	3	4	3	3	0.1781	0.1619	0.1619	10.45	8.39	9.38	247	28	9.13
P01023	Alpha-2-macroglobulin OS=Homo sapiens GN=A2M PE=1 SV=3 - [A2MG_HUMAN]	0.2347	2	22	22	73	2	1.045	0.815	0.997	1.236	16	16	15	24	25	24	0.1744	0.1723	0.1628	68.5	63.58	58.22	1474	163.2	6.46
F6V707	Tumor protein D53 OS=Homo sapiens GN=TPD52L1 PE=4 SV=1 - [F6V707_HUMAN]	0.2343	9	2	2	3	7164	1.028	0.752		1.685	1	1	1	1	1	1	0.1771	0.0571	0.0571	4.86	2.63	2.72	175	19.4	7.59
Q9BXF6	Rab11 family-interacting protein 5 OS=Homo sapiens GN=RAB11FIP5 PE=1 SV=1 - [RFIP5_HUMAN]	0.2343	1	8	8	21	26056	0.871	1.039	0.975	0.777	6	3	5	8	6	7	0.1577	0.072	0.1455	22.64	11.05	18.71	653	70.4	9.23
P51553	Isocitrate dehydrogenase [NAD] subunit gamma, mitochondrial OS=Homo sapiens GN=IDH3G PE=1 SV=1 - [IDH3G_HUMAN]	0.2341	1	7	7	55	3421	0.909	0.901	1.102	1.071	7	5	5	23	19	13	0.2341	0.2163	0.2163	60.2	69.88	46.14	393	42.8	8.5
O43865	Putative adenosylhomocysteinase 2 OS=Homo sapiens GN=AHCYL1 PE=1 SV=2 - [SAHH2_HUMAN]	0.234	2	7	13	69	10768	0.805	1.269	0.658	0.416	9	7	10	23	20	26	0.2038	0.1321	0.1962	52.99	47.37	65.69	530	58.9	6.89
Q5JU85-2	Isoform 2 of IQ motif and SEC7 domain-containing protein 2 OS=Homo sapiens GN=IQSEC2 - [IQEC2_HUMAN]	0.2339	1	17	20	68	23096	1.164	0.954	1.308	1.604	16	18	15	22	26	20	0.1828	0.2043	0.162	61.09	82.45	66.94	1488	162.7	8.56
P25788-2	Isoform 2 of Proteasome subunit alpha type-3 OS=Homo sapiens GN=PSMA3 - [PSA3_HUMAN]	0.2339	2	5	5	29	5684	0.935	1.262	0.932	0.728	5	4	4	9	11	9	0.2339	0.1976	0.1976	22.15	24.16	20.37	248	27.6	5.33
F5GXS0	Complement C4-B alpha chain OS=Homo sapiens GN=C4B PE=4 SV=1 - [F5GXS0_HUMAN]	0.2338	5	3	24	69		2.187	1.014		1.148		21	21		33	36		0.2138	0.2108		102.97	111.03	1698	187.6	7.33
P51151	Ras-related protein Rab-9A OS=Homo sapiens GN=RAB9A PE=1 SV=1 - [RAB9A_HUMAN]	0.2338	1	5	5	13	9367	1.104	0.996	0.92	1.082	4	3	3	6	4	3	0.2289	0.1791	0.1791	20.87	11.18	7.25	201	22.8	5.47
Q86UW8	Hyaluronan and proteoglycan link protein 4 OS=Homo sapiens GN=HAPLN4 PE=2 SV=1 - [HPLN4_HUMAN]	0.2338	1	6	7	32	404037	0.982	1.079	0.906	0.841	7	7	7	9	12	11	0.2338	0.2338	0.2338	28.56	33.92	34.76	402	42.8	8.85
E2QRD5	Protein C15orf38-AP3S2 OS=Homo sapiens GN=C15orf38-AP3S2 PE=4 SV=1 - [E2QRD5_HUMAN]	0.2335	1	5	7	18	100526783	1.087	1.075	0.887	0.916	4	5	4	5	7	6	0.1066	0.1853	0.1142	11.26	19.96	17.57	394	43.9	5.3
Q92905	COP9 signalosome complex subunit 5 OS=Homo sapiens GN=COPS5 PE=1 SV=4 - [CSN5_HUMAN]	0.2335	1	6	6	15	10987	0.995	1.055	0.95	0.969	5	5	4	6	5	4	0.2096	0.2036	0.1467	16.82	10.74	10.79	334	37.6	6.54
Q92783-2	Isoform 2 of Signal transducing adapter molecule 1 OS=Homo sapiens GN=STAM - [STAM1_HUMAN]	0.2333	2	6	6	13		1.171	0.819	0.924	1.48	5	3	3	5	5	3	0.1935	0.1017	0.0893	16.24	11.99	7.93	403	44.9	4.87
Q9H479	Fructosamine-3-kinase OS=Homo sapiens GN=FN3K PE=1 SV=1 - [FN3K_HUMAN]	0.233	2	5	5	29	64122	1.248	1.112	0.928	1.054	4	5	5	10	11	8	0.1845	0.233	0.233	33.33	35.95	27.69	309	35.1	7.55
Q8TD22	Sideroflexin-5 OS=Homo sapiens GN=SFXN5 PE=2 SV=1 - [SFXN5_HUMAN]	0.2324	1	5	5	30	94097	1.129	0.775	0.955	1.348	4	5	5	10	10	10	0.2059	0.2324	0.2324	26.68	17.98	22.83	340	37.1	9.33
P33402	Guanylate cyclase soluble subunit alpha-2 OS=Homo sapiens GN=GUCY1A2 PE=1 SV=1 - [GCYA2_HUMAN]	0.2322	1	12	12	36	2977	0.846	1	1.05	0.904	9	9	8	13	12	11	0.1803	0.1667	0.1448	41.66	32.43	28.61	732	81.7	7.66
Q99460-2	Isoform 2 of 26S proteasome non-ATPase regulatory subunit 1 OS=Homo sapiens GN=PSMD1 - [PSMD1_HUMAN]	0.2321	2	13	13	42	5707	1.074	1.114	0.834	0.938	11	11	7	15	16	11	0.2126	0.1866	0.1518	46.48	49.35	36.09	922	102.2	5.27
Q16204	Coiled-coil domain-containing protein 6 OS=Homo sapiens GN=CCDC6 PE=1 SV=2 - [CCDC6_HUMAN]	0.2321	1	9	9	39	8030	1.001	1.439	0.804	0.729	8	7	7	14	13	12	0.2321	0.1941	0.1857	34.9	28.15	30.96	474	53.3	7.34
Q9H019-3	Isoform 3 of Protein FAM54B OS=Homo sapiens GN=FAM54B - [FA54B_HUMAN]	0.2321	2	4	4	14		0.892	0.926	1.099	1.03	3	4	4	4	5	5	0.1893	0.2321	0.2321	15.14	15.9	18.53	280	30.8	6.32
P19623	Spermidine synthase OS=Homo sapiens GN=SRM PE=1 SV=1 - [SPEE_HUMAN]	0.2318	1	4	4	10	6723	0.94	2.229		0.444	2	4	2	2	4	4	0.1258	0.2318	0.1258	6.55	10.83	3.14	302	33.8	5.49
P35241	Radixin OS=Homo sapiens GN=RDX PE=1 SV=1 - [RADI_HUMAN]	0.2316	2	7	10	87	5962	1.331	0.791	0.891	1.648	10	10	9	30	28	29	0.2316	0.2316	0.2007	67.6	55.89	64	583	68.5	6.37
Q9Y4G8	Rap guanine nucleotide exchange factor 2 OS=Homo sapiens GN=RAPGEF2 PE=1 SV=1 - [RPGF2_HUMAN]	0.2315	1	19	19	46	9693	0.93	1.029	1.098	0.902	14	10	9	20	13	13	0.1861	0.1174	0.1034	55.9	38.87	38.48	1499	167.3	6.67
H7C585	Frataxin, mitochondrial (Fragment) OS=Homo sapiens GN=FXN PE=4 SV=1 - [H7C585_HUMAN]	0.2315	3	2	2	2		0.817	1.011	1.216	0.979	2			2			0.2315			5.39			108	12	5.91
Q9H082	Ras-related protein Rab-33B OS=Homo sapiens GN=RAB33B PE=1 SV=1 - [RB33B_HUMAN]	0.2314	2	2	6	66	83452	0.938	0.999	1.008	0.913	5	5	5	20	23	23	0.1834	0.1659	0.1659	52.09	58.35	54.5	229	25.7	7.18
P09497	Clathrin light chain B OS=Homo sapiens GN=CLTB PE=1 SV=1 - [CLCB_HUMAN]	0.2314	1	5	5	13	1212	0.932	0.853		1.102		5	3		8	5		0.2314	0.2052		22.17	16.66	229	25.2	4.64
Q9P2R3	Ankyrin repeat and FYVE domain-containing protein 1 OS=Homo sapiens GN=ANKFY1 PE=1 SV=2 - [ANFY1_HUMAN]	0.231	3	14	14	42	51479	1.23	1.145	0.97	1.052	9	10	9	13	16	13	0.1369	0.1685	0.148	36.64	35.03	34.54	1169	128.3	6.1
P31321	cAMP-dependent protein kinase type I-beta regulatory subunit OS=Homo sapiens GN=PRKAR1B PE=1 SV=4 - [KAP1_HUMAN]	0.231	2	6	6	22	5575	0.981	0.82	1.053	1.284	5	5	5	7	9	6	0.231	0.1995	0.231	16.38	20.37	15.77	381	43	5.71
Q7Z6G3	N-terminal EF-hand calcium-binding protein 2 OS=Homo sapiens GN=NECAB2 PE=1 SV=1 - [NECA2_HUMAN]	0.2306	1	5	5	12	54550	0.8	1.172	1.132	0.711	3	4	4	3	4	5	0.1477	0.1995	0.1788	9.96	12.52	14.84	386	43.2	5.5
E9PDB1	Non-erythrocytic beta-spectrin 4 OS=Homo sapiens GN=SPTBN4 PE=2 SV=2 - [E9PDB1_HUMAN]	0.2301	2	36	40	98	57731	0.87	1.07	0.923	0.782	28	23	26	33	32	33	0.1595	0.14	0.1677	97.61	92.61	102.55	2564	288.9	6.06
Q02246	Contactin-2 OS=Homo sapiens GN=CNTN2 PE=1 SV=1 - [CNTN2_HUMAN]	0.2298	1	15	15	79	6900	0.873	1.136	1.163	0.932	14	13	15	28	27	24	0.2298	0.2154	0.2298	86.24	79.97	68.82	1040	113.3	7.96
B7Z358	39S ribosomal protein L50, mitochondrial OS=Homo sapiens GN=MRPL50 PE=2 SV=1 - [B7Z358_HUMAN]	0.2296	2	2	2	6	54534	0.858	0.794	0.912	1.002	1	2	2	1	2	3	0.0815	0.2296	0.2296	2.44	6.13	9.3	135	15.5	7.9
Q96S66-4	Isoform 4 of Chloride channel CLIC-like protein 1 OS=Homo sapiens GN=CLCC1 - [CLCC1_HUMAN]	0.2295	4	4	4	30	23155	1.047	0.531	0.988	1.939	4	3	3	12	12	6	0.2295	0.1967	0.1967	23.95	12.81	15.44	366	39.8	5.74
B4DX52	DnaJ homolog subfamily B member 1 OS=Homo sapiens GN=DNAJB1 PE=2 SV=1 - [B4DX52_HUMAN]	0.2292	2	5	5	37	3337	0.914	1.07	0.999	0.885	5	5	4	13	13	11	0.2292	0.2292	0.1875	25.1	14.63	19.24	240	27	8.97
P08621-3	Isoform 3 of U1 small nuclear ribonucleoprotein 70 kDa OS=Homo sapiens GN=SNRNP70 - [RU17_HUMAN]	0.2289	3	3	3	11	6625	1.271	0.88	0.803	1.188	3	3	3	4	3	4	0.2289	0.2289	0.2289	7.59	7.95	4.25	166	19.8	8.03
E9PER8	Uncharacterized protein OS=Homo sapiens GN=ARL6IP5 PE=4 SV=1 - [E9PER8_HUMAN]	0.2289	2	4	4	62		0.93	0.962	1.062	1.013	4	4	4	22	18	22	0.2289	0.2289	0.2289	51.86	43.92	58.16	166	19.3	9.77
Q9NS86	LanC-like protein 2 OS=Homo sapiens GN=LANCL2 PE=1 SV=1 - [LANC2_HUMAN]	0.2289	1	6	6	34	55915	0.899	1.014	1.261	1.149	6	3	5	14	10	10	0.2289	0.1289	0.2067	42.1	35.73	35.78	450	50.8	7.43
Q99784	Noelin OS=Homo sapiens GN=OLFM1 PE=1 SV=4 - [NOE1_HUMAN]	0.2289	1	6	6	29	10439	0.473	0.933	1.201	0.712	5	5	6	10	10	9	0.1691	0.1691	0.2289	27.15	26.05	22.2	485	55.3	6.95
P34913	Epoxide hydrolase 2 OS=Homo sapiens GN=EPHX2 PE=1 SV=2 - [HYES_HUMAN]	0.2288	4	7	7	27	2053	1.407	0.972	0.714	1.019	7	5	7	10	8	9	0.2288	0.1658	0.2288	27.14	27.43	27	555	62.6	6.28
Q5VWJ9	Sorting nexin-30 OS=Homo sapiens GN=SNX30 PE=1 SV=1 - [SNX30_HUMAN]	0.2288	1	6	6	15	401548	0.862	0.986	0.948	0.93	3	6	5	3	6	6	0.1121	0.2288	0.1602	9.76	17.91	19.14	437	49.6	5.35
Q99447	Ethanolamine-phosphate cytidylyltransferase OS=Homo sapiens GN=PCYT2 PE=1 SV=1 - [PCY2_HUMAN]	0.2288	1	6	6	33	5833	0.759	1.4	0.938	0.593	6	6	5	12	12	9	0.2288	0.2288	0.1851	34.73	25.29	23.36	389	43.8	6.92
B7Z1M1	Reticulocalbin-1 OS=Homo sapiens GN=RCN1 PE=2 SV=1 - [B7Z1M1_HUMAN]	0.2286	2	4	4	10		1.061	0.835	0.935	1.26	3	3	2	3	4	3	0.2	0.1393	0.1107	10.81	11.77	7.62	280	33	5.02
P53597	Succinyl-CoA ligase [ADP/GDP-forming] subunit alpha, mitochondrial OS=Homo sapiens GN=SUCLG1 PE=1 SV=4 - [SUCA_HUMAN]	0.2283	1	6	6	24	8802	0.691	0.97		1.034	4	4	5	8	8	8	0.1821	0.2023	0.2168	25.56	17.15	20.95	346	36.2	8.79
P22234	Multifunctional protein ADE2 OS=Homo sapiens GN=PAICS PE=1 SV=3 - [PUR6_HUMAN]	0.2282	2	11	11	54	10606	1.382	0.927	0.85	1.321	10	10	10	16	20	18	0.2282	0.2282	0.2259	50.92	56.36	52.63	425	47	7.23
O14908	PDZ domain-containing protein GIPC1 OS=Homo sapiens GN=GIPC1 PE=1 SV=2 - [GIPC1_HUMAN]	0.2282	2	7	7	16	10755	1.186	0.966	0.877	0.877	5	4	7	5	4	7	0.2282	0.0901	0.2282	11.08	11.35	18.39	333	36	6.28
Q8IVF2-3	Isoform 3 of Protein AHNAK2 OS=Homo sapiens GN=AHNAK2 - [AHNK2_HUMAN]	0.2281	2	35	36	89	113146	0.97	0.801	1.241	1.406	28	22	28	31	25	33	0.1684	0.147	0.1933	82.12	66.46	96.15	5695	605.3	5.36
P22059	Oxysterol-binding protein 1 OS=Homo sapiens GN=OSBP PE=1 SV=1 - [OSBP1_HUMAN]	0.228	1	12	12	42	5007	0.983	1.032	1.147	1.079	9	10	11	14	13	15	0.1537	0.1871	0.228	43.91	30.63	38.72	807	89.4	7.3
P17252	Protein kinase C alpha type OS=Homo sapiens GN=PRKCA PE=1 SV=4 - [KPCA_HUMAN]	0.2277	1	9	13	107	5578	1.21	1.092	0.873	0.904	12	13	11	38	37	32	0.2143	0.2277	0.2098	116.21	101.34	92.79	672	76.7	7.05
E9PMI6	Methylosome subunit pICln OS=Homo sapiens GN=CLNS1A PE=4 SV=1 - [E9PMI6_HUMAN]	0.2275	3	2	2	3		0.963	0.89	1.251	1.354	2		1	2		1	0.2275		0.0778	4.33		2.32	167	18.2	4.41
P36955	Pigment epithelium-derived factor OS=Homo sapiens GN=SERPINF1 PE=1 SV=4 - [PEDF_HUMAN]	0.2273	1	6	6	10	5176	0.997	1.064	1.284	1.032	5	2	3	5	2	3	0.1938	0.0526	0.1316	18.33	6.15	9.3	418	46.3	6.38
Q5JPT4	SH3 domain-containing kinase-binding protein 1 OS=Homo sapiens GN=SH3KBP1 PE=2 SV=1 - [Q5JPT4_HUMAN]	0.2272	5	8	8	21	30011	0.823	1.508	1.231	0.669	6	6	5	7	6	8	0.2178	0.1639	0.1616	16.15	9.92	21.05	427	46.6	8.82
P15311	Ezrin OS=Homo sapiens GN=EZR PE=1 SV=4 - [EZRI_HUMAN]	0.227	1	9	12	74	7430	1.702	0.767	0.856	1.882	10	11	12	25	25	24	0.1894	0.215	0.227	56.69	69.2	59.23	586	69.4	6.27
F8W7C6	60S ribosomal protein L10 OS=Homo sapiens GN=RPL10 PE=4 SV=1 - [F8W7C6_HUMAN]	0.227	2	4	4	5		0.956	1.232	1.057	0.817	3	1	1	3	1	1	0.227	0.0798	0.0798	5.9	2.4	2.77	163	18.6	9.95
O00442	RNA 3'-terminal phosphate cyclase OS=Homo sapiens GN=RTCD1 PE=1 SV=1 - [RTC1_HUMAN]	0.2268	2	5	5	21	8634	1.068	0.83		1.31	3	5	5	5	9	7	0.1639	0.2268	0.2268	19.08	24.61	23.51	366	39.3	7.85
O60220	Mitochondrial import inner membrane translocase subunit Tim8 A OS=Homo sapiens GN=TIMM8A PE=1 SV=1 - [TIM8A_HUMAN]	0.2268	1	2	2	12	1678	0.834	0.951	0.976	0.824	2	2	2	4	4	4	0.2268	0.2268	0.2268	10.56	9.94	10.02	97	11	5.16
B7Z3B5	Ribosomal protein S6 kinase alpha-2 OS=Homo sapiens GN=RPS6KA2 PE=2 SV=1 - [B7Z3B5_HUMAN]	0.2267	5	7	11	33	6196	1.617	1.055	0.748	1.059	10	7	9	13	9	11	0.2019	0.163	0.2034	34.04	19.17	29.11	644	73.1	7.96
Q9BRF8-2	Isoform 2 of Calcineurin-like phosphoesterase domain-containing protein 1 OS=Homo sapiens GN=CPPED1 - [CPPED_HUMAN]	0.2267	2	3	3	10	55313	1.531	1	0.947	1.483	2	3	3	3	3	4	0.1279	0.2267	0.2267	8.98	9.15	7.32	172	19	6.52
Q3ZCW2	Galectin-related protein OS=Homo sapiens GN=LGALSL PE=1 SV=2 - [LEGL_HUMAN]	0.2267	1	3	3	16	29094	0.693	1.032	1.546	1.077	3	3	3	6	5	5	0.2267	0.2267	0.2267	18.78	14.59	15.16	172	19	5.35
O95825	Quinone oxidoreductase-like protein 1 OS=Homo sapiens GN=CRYZL1 PE=1 SV=2 - [QORL1_HUMAN]	0.2264	12	5	5	12	9946	1.072	1.024	1.086	1.04	2	3	5	3	3	6	0.0917	0.1318	0.2264	8.85	5.73	15.88	349	38.7	5.78
P53004	Biliverdin reductase A OS=Homo sapiens GN=BLVRA PE=1 SV=2 - [BIEA_HUMAN]	0.2264	1	5	5	18	644	1.063	1.08	1.072	1.09	5	3	4	8	5	5	0.2264	0.1081	0.1419	23.7	13.62	10.7	296	33.4	6.44
O43639	Cytoplasmic protein NCK2 OS=Homo sapiens GN=NCK2 PE=1 SV=2 - [NCK2_HUMAN]	0.2263	1	6	7	17	8440	0.822	0.873	1.12	1.1	7	3	3	8	4	5	0.2263	0.1132	0.1053	20.69	12.34	8.21	380	42.9	6.95
O60506-3	Isoform 3 of Heterogeneous nuclear ribonucleoprotein Q OS=Homo sapiens GN=SYNCRIP - [HNRPQ_HUMAN]	0.226	4	8	8	36	10492	1.081	0.855	0.947	1.16	8	7	8	16	9	11	0.226	0.1833	0.226	47.61	26.59	33.02	562	62.6	7.56
P18124	60S ribosomal protein L7 OS=Homo sapiens GN=RPL7 PE=1 SV=1 - [RL7_HUMAN]	0.2258	2	5	5	11	6129	1.065	1.013	0.811	1.008	4	2	1	6	3	2	0.1815	0.1008	0.0565	9.15	9.4	7.45	248	29.2	10.65
P24821	Tenascin OS=Homo sapiens GN=TNC PE=1 SV=3 - [TENA_HUMAN]	0.2254	1	33	33	155	3371	1.419	0.766	0.772	1.465	28	30	30	53	54	48	0.1954	0.2054	0.204	155.21	150.56	145	2201	240.7	4.89
Q8N128	Protein FAM177A1 OS=Homo sapiens GN=FAM177A1 PE=1 SV=1 - [F177A_HUMAN]	0.2254	3	3	3	13	283635	1.299	1.046	0.892	1.032	3	2	3	5	3	5	0.2254	0.1784	0.2254	18.39	11.42	18.31	213	23.7	4.45
O60749	Sorting nexin-2 OS=Homo sapiens GN=SNX2 PE=1 SV=2 - [SNX2_HUMAN]	0.2254	1	9	10	31	6643	1.288	1.165	0.857	1.071	10	7	8	12	9	10	0.2254	0.1638	0.185	33.31	23.9	26.1	519	58.4	5.12
Q96L92-3	Isoform 2 of Sorting nexin-27 OS=Homo sapiens GN=SNX27 - [SNX27_HUMAN]	0.2254	2	8	8	19	81609	1.152	0.976	0.991	1.186	8	5	4	8	6	5	0.2254	0.142	0.1231	20.15	13.86	14.74	528	59.8	6.32
F8WCK7	Late secretory pathway protein AVL9 homolog OS=Homo sapiens GN=AVL9 PE=4 SV=1 - [F8WCK7_HUMAN]	0.2254	4	7	7	17		0.806	1.048	0.976	0.694	6	3	4	6	5	6	0.1814	0.0814	0.0831	17.24	9.81	17.7	590	65.2	6
A6NC17	Methionine--tRNA ligase, cytoplasmic OS=Homo sapiens GN=MARS PE=3 SV=3 - [A6NC17_HUMAN]	0.2252	2	11	11	42		1.009	1.047	0.91	0.868	8	10	11	12	15	15	0.1858	0.2236	0.2252	40.62	46.37	47.37	635	71.8	7.14
Q8N3J6-2	Isoform 2 of Cell adhesion molecule 2 OS=Homo sapiens GN=CADM2 - [CADM2_HUMAN]	0.2252	3	6	6	56	253559	0.797	0.999	1.171	0.885	5	5	6	17	18	21	0.2228	0.2228	0.2252	49.35	57.83	60.09	404	44.4	5.64
A8MWK3	Cadherin-2 OS=Homo sapiens GN=CDH2 PE=2 SV=1 - [A8MWK3_HUMAN]	0.2251	2	11	12	72	1000	1.192	0.962	1.106	1.191	11	11	12	21	29	22	0.1817	0.2069	0.2251	56.71	67.62	54.28	875	97	4.84
P49915	GMP synthase [glutamine-hydrolyzing] OS=Homo sapiens GN=GMPS PE=1 SV=1 - [GUAA_HUMAN]	0.2251	1	10	10	42	8833	0.84	0.834	1.078	1.009	9	7	9	15	13	14	0.2251	0.1616	0.2107	48.07	37.31	37.77	693	76.7	6.87
O14558	Heat shock protein beta-6 OS=Homo sapiens GN=HSPB6 PE=1 SV=2 - [HSPB6_HUMAN]	0.225	2	2	2	10	126393	2.019	0.882	0.786	1.115	2	2	2	4	3	3	0.225	0.225	0.225	9.87	6.66	6.4	160	17.1	6.4
H0YJ34	Fermitin family homolog 2 (Fragment) OS=Homo sapiens GN=FERMT2 PE=4 SV=1 - [H0YJ34_HUMAN]	0.225	1	2	8	36		1.094	0.856	0.883	1.165	6	6	8	10	12	14	0.1875	0.1938	0.225	27.62	29.57	37.31	640	73.3	6.98
Q9UGM6	Tryptophan--tRNA ligase, mitochondrial OS=Homo sapiens GN=WARS2 PE=1 SV=1 - [SYWM_HUMAN]	0.225	2	5	5	9	10352	1.013	0.991	1.23	1.193	5	2	2	5	2	2	0.225	0.075	0.1222	16.3	5.43	5.59	360	40.1	9.28
P01024	Complement C3 OS=Homo sapiens GN=C3 PE=1 SV=2 - [CO3_HUMAN]	0.2249	1	23	23	87	718	1.552	0.757	0.7	1.563	18	19	17	28	30	29	0.1684	0.1756	0.1666	92.73	84.12	95.78	1663	187	6.4
Q8WXG6	MAP kinase-activating death domain protein OS=Homo sapiens GN=MADD PE=1 SV=2 - [MADD_HUMAN]	0.2247	1	24	24	84	8567	0.695	0.98	1.154	0.918	19	18	21	30	25	29	0.1591	0.1882	0.1985	92.09	77.26	86.69	1647	183.2	6.04
C9JJV6	Myeloid-associated differentiation marker (Fragment) OS=Homo sapiens GN=MYADM PE=4 SV=1 - [C9JJV6_HUMAN]	0.2245	6	2	2	22		0.98	0.991	0.903	0.949	2	2	2	8	7	7	0.2245	0.2245	0.2245	30.79	25.45	26	147	15.9	8.65
P69891	Hemoglobin subunit gamma-1 OS=Homo sapiens GN=HBG1 PE=1 SV=2 - [HBG1_HUMAN]	0.2245	3	2	3	32	3047	0.531	0.755	1.064	0.804	2	3	3	12	9	11	0.1565	0.2245	0.2245	27.76	22.72	29.41	147	16.1	7.2
C9JIS1	Guanine nucleotide-binding protein G(I)/G(S)/G(T) subunit beta-2 (Fragment) OS=Homo sapiens GN=GNB2 PE=4 SV=1 - [C9JIS1_HUMAN]	0.2241	1	1	5	37		0.91	0.951	1.094	1.002	5	5	5	13	11	13	0.2241	0.2241	0.2241	33.29	30.52	32.85	232	25.5	7.03
H0YEI6	WD and tetratricopeptide repeats protein 1 (Fragment) OS=Homo sapiens GN=WDTC1 PE=4 SV=1 - [H0YEI6_HUMAN]	0.224	3	2	2	4					0.837	1	2	1	1	2	1	0.112	0.224	0.112	3.44	3.65	3.92	125	13.6	4.41
O14613	Cdc42 effector protein 2 OS=Homo sapiens GN=CDC42EP2 PE=1 SV=1 - [BORG1_HUMAN]	0.2238	1	3	3	8	10435	1.084	0.915		1.477	2	3	2	3	3	2	0.1714	0.2238	0.1476	9.62	9.26	6.17	210	22.5	5.12
Q6P9B6	TLD domain-containing protein KIAA1609 OS=Homo sapiens GN=KIAA1609 PE=1 SV=2 - [K1609_HUMAN]	0.2237	2	6	6	14	57707	1.165	0.919		1.07	5	4	4	6	4	4	0.2039	0.1447	0.1447	19.58	14.09	10.21	456	51	6.24
P49755	Transmembrane emp24 domain-containing protein 10 OS=Homo sapiens GN=TMED10 PE=1 SV=2 - [TMEDA_HUMAN]	0.2237	1	4	4	29	10972	1.035	0.902	1.039	1.219	4	4	4	11	10	8	0.2237	0.2237	0.2237	33.47	22.09	21.03	219	25	7.44
P61758	Prefoldin subunit 3 OS=Homo sapiens GN=VBP1 PE=1 SV=3 - [PFD3_HUMAN]	0.2234	1	4	4	28	7411	1.224	0.621	0.779	1.497	4	4	4	11	9	8	0.2234	0.2234	0.2234	34.02	26.98	28.87	197	22.6	7.11
E7ENQ6	Uncharacterized protein OS=Homo sapiens GN=NDUFA13 PE=4 SV=1 - [E7ENQ6_HUMAN]	0.2234	1	3	6	11		0.741	1.146		0.516			6			11			0.2234			23.5	273	30.1	6.9
F5GWR7	Receptor-type tyrosine-protein phosphatase delta OS=Homo sapiens GN=PTPRD PE=4 SV=1 - [F5GWR7_HUMAN]	0.2233	9	15	21	85		0.923	1.031	0.984	0.87	18	18	19	27	29	29	0.2027	0.198	0.21	83.49	75.97	83.06	1505	169.3	6.73
Q6NZI2	Polymerase I and transcript release factor OS=Homo sapiens GN=PTRF PE=1 SV=1 - [PTRF_HUMAN]	0.2231	3	7	7	24	284119	1.021	1.116	1.086	1.032	6	4	5	11	5	8	0.2205	0.0949	0.1513	24.13	14.34	21.22	390	43.4	5.6
B4E3A8	Leukocyte elastase inhibitor OS=Homo sapiens GN=SERPINB1 PE=2 SV=1 - [B4E3A8_HUMAN]	0.2229	2	5	6	17	1992	1.373	1.195	1	1.2	5	5	4	6	6	5	0.1935	0.1906	0.1613	14.76	17.61	16.21	341	38.7	6.67
Q7L0J3-2	Isoform 2 of Synaptic vesicle glycoprotein 2A OS=Homo sapiens GN=SV2A - [SV2A_HUMAN]	0.2229	2	10	10	60	9900	0.914	1.042	0.974	0.848	10	8	8	22	18	20	0.2229	0.1437	0.1774	65.94	59.82	65.68	682	76.6	5.38
P11441	Ubiquitin-like protein 4A OS=Homo sapiens GN=UBL4A PE=1 SV=1 - [UBL4A_HUMAN]	0.2229	2	3	3	5	8266	0.81	0.905	1.11	0.975	2	1	2	2	1	2	0.1274	0.051	0.1465	5.1	2.2	5.63	157	17.8	8.66
Q9Y570	Protein phosphatase methylesterase 1 OS=Homo sapiens GN=PPME1 PE=1 SV=3 - [PPME1_HUMAN]	0.2228	1	6	6	32	51400	0.75	0.964	1.376	1.054	5	6	6	9	12	11	0.1865	0.2228	0.2228	28.85	41.59	36.34	386	42.3	5.97
Q15075	Early endosome antigen 1 OS=Homo sapiens GN=EEA1 PE=1 SV=2 - [EEA1_HUMAN]	0.2225	1	22	22	58	8411	0.906	0.893	1.02	1.059	13	16	15	20	20	18	0.1162	0.158	0.1588	57.42	61.39	57.31	1411	162.4	5.68
B4E3S0	Coronin-1C OS=Homo sapiens GN=CORO1C PE=2 SV=1 - [B4E3S0_HUMAN]	0.2222	3	5	6	26	23603	0.904	0.989	1.22	1.093	5	5	5	9	8	9	0.168	0.1707	0.1707	20.09	22.36	26.62	369	41.6	6.73
Q9NX14	NADH dehydrogenase [ubiquinone] 1 beta subcomplex subunit 11, mitochondrial OS=Homo sapiens GN=NDUFB11 PE=1 SV=1 - [NDUBB_HUMAN]	0.2222	2	2	2	13	54539	0.662	1.082	1.216	0.705	2	2	2	4	5	4	0.2222	0.2222	0.2222	13.17	14.6	12.72	153	17.3	5.22
F5GYW3	CAP-Gly domain-containing linker protein 2 OS=Homo sapiens GN=CLIP2 PE=4 SV=1 - [F5GYW3_HUMAN]	0.2218	3	19	19	91		0.986	1.035	0.991	0.991	17	13	15	35	24	32	0.2055	0.153	0.2075	86.61	72.63	89.3	1046	115.7	6.73
B7Z7D3	Oxysterol-binding protein OS=Homo sapiens GN=OSBPL1A PE=2 SV=1 - [B7Z7D3_HUMAN]	0.2218	3	9	9	42	114876	0.967	0.973	1.059	0.982	6	7	9	11	15	16	0.1426	0.1532	0.2218	26.74	36.22	35.19	568	65.1	5.78
Q8WVD5	RING finger protein 141 OS=Homo sapiens GN=RNF141 PE=1 SV=1 - [RN141_HUMAN]	0.2217	1	2	2	12	50862	0.939	1.063	0.928	0.845	2	2	2	4	5	3	0.2217	0.2217	0.2217	13.1	11.62	11.05	230	25.5	5.2
H7C4W3	Synaptophysin (Fragment) OS=Homo sapiens GN=SYP PE=4 SV=1 - [H7C4W3_HUMAN]	0.2217	1	4	4	28		0.629	0.995	1.46	0.877	4	3	3	10	8	10	0.2217	0.1823	0.1823	27.58	24.3	27.86	203	21.5	4.79
Q10567-3	Isoform C of AP-1 complex subunit beta-1 OS=Homo sapiens GN=AP1B1 - [AP1B1_HUMAN]	0.2215	3	9	18	136		1.046	0.939	0.741	0.919	16	15	17	45	44	47	0.2194	0.1949	0.2077	126.95	117.84	125.63	939	103.5	5.16
Q99733	Nucleosome assembly protein 1-like 4 OS=Homo sapiens GN=NAP1L4 PE=1 SV=1 - [NP1L4_HUMAN]	0.2213	4	5	7	56	4676	1.135	1.025	0.726	0.877	6	6	7	18	21	17	0.1813	0.1813	0.2213	51.14	58.25	41.13	375	42.8	4.69
Q9NVH1-3	Isoform 3 of DnaJ homolog subfamily C member 11 OS=Homo sapiens GN=DNAJC11 - [DJC11_HUMAN]	0.2209	4	7	7	25	55735	1.068	1.091	0.923	0.908	7	6	7	9	8	8	0.2209	0.1953	0.2209	30.55	24.39	25.51	507	57.2	7.53
P56556	NADH dehydrogenase [ubiquinone] 1 alpha subcomplex subunit 6 OS=Homo sapiens GN=NDUFA6 PE=1 SV=3 - [NDUA6_HUMAN]	0.2208	1	4	4	17	4700	0.866	1.016	1.318	1.076	4	3	4	5	6	6	0.2208	0.2208	0.2208	13.79	18.28	16.65	154	17.9	10.14
Q5URX0	Beta-hexosaminidase subunit beta chain B OS=Homo sapiens GN=HEXB PE=2 SV=1 - [Q5URX0_HUMAN]	0.2205	2	5	5	23	3074	1.033	1.034		1.046	4	5	5	6	8	9	0.2205	0.2205	0.2205	18.74	24.92	24.16	331	38.2	6.44
H0YN26	Acidic leucine-rich nuclear phosphoprotein 32 family member A OS=Homo sapiens GN=ANP32A PE=4 SV=1 - [H0YN26_HUMAN]	0.2203	6	3	6	18		0.801	1.269		1.086	4	4	4	6	6	6	0.2147	0.1299	0.2034	16.13	13.43	16.04	177	20	4.58
Q99961	Endophilin-A2 OS=Homo sapiens GN=SH3GL1 PE=1 SV=1 - [SH3G1_HUMAN]	0.2201	1	5	8	44	6455	0.659	1.205	1.451	0.766	7	6	8	15	13	16	0.2065	0.1848	0.2201	45.03	40.52	48.4	368	41.5	5.43
Q9Y3A5	Ribosome maturation protein SBDS OS=Homo sapiens GN=SBDS PE=1 SV=4 - [SBDS_HUMAN]	0.22	1	5	5	15	51119	1.234	1.018	1.055	1.464	5	3	3	7	4	4	0.22	0.076	0.076	17.29	9.47	9.16	250	28.7	8.75
P22033	Methylmalonyl-CoA mutase, mitochondrial OS=Homo sapiens GN=MUT PE=1 SV=4 - [MUTA_HUMAN]	0.22	1	12	12	39	4594	0.962	1.011	1.237	1.16	9	10	11	12	13	14	0.1467	0.1827	0.2013	36.05	38.29	43.43	750	83.1	6.93
H0YNW7	Guanine nucleotide-binding protein subunit beta-5 OS=Homo sapiens GN=GNB5 PE=4 SV=1 - [H0YNW7_HUMAN]	0.22	5	2	2	3		0.63	1.066	1.355	0.859	1	1	1	1	1	1	0.1	0.12	0.12	2.15	0	2.59	100	11.4	8.02
F5GWW0	Uncharacterized protein OS=Homo sapiens GN=CTSB PE=3 SV=1 - [F5GWW0_HUMAN]	0.2198	4	4	4	17		1.338	0.906	1.105	1.636	4	3	3	6	5	6	0.2198	0.1612	0.1612	18.59	14.51	9.91	273	30.8	6.62
Q9NTK5	Obg-like ATPase 1 OS=Homo sapiens GN=OLA1 PE=1 SV=2 - [OLA1_HUMAN]	0.2197	1	7	7	28	29789	0.853	1.021	1.706	1.118	5	6	5	11	9	8	0.1591	0.1995	0.1591	26.31	24.22	21.63	396	44.7	7.81
E7EMM2	AP-3 complex subunit delta-1 OS=Homo sapiens GN=AP3D1 PE=4 SV=1 - [E7EMM2_HUMAN]	0.2195	7	14	14	66		0.945	1.064	0.86	0.731	13	12	10	24	22	20	0.2063	0.1972	0.1585	71.49	64	60.36	984	111.2	8.1
H3BT07	Haptoglobin beta chain (Fragment) OS=Homo sapiens GN=HP PE=4 SV=1 - [H3BT07_HUMAN]	0.2192	2	9	9	67		0.96	0.628	1.021	1.678	8	8	7	23	23	21	0.1753	0.189	0.1452	74.17	67.79	65.49	365	40.7	5.82
P46940	Ras GTPase-activating-like protein IQGAP1 OS=Homo sapiens GN=IQGAP1 PE=1 SV=1 - [IQGA1_HUMAN]	0.2191	1	20	20	57	8826	0.971	0.951	0.982	1.223	16	12	14	21	17	19	0.1798	0.14	0.1581	65.82	52.24	63.47	1657	189.1	6.48
E9PG60	IQ motif and SEC7 domain-containing protein 1 OS=Homo sapiens GN=IQSEC1 PE=4 SV=1 - [E9PG60_HUMAN]	0.219	2	14	17	70	9922	0.818	0.932	1.05	0.924	16	13	12	29	23	18	0.2163	0.1616	0.1562	80.78	65.11	53.78	1114	124.4	8.41
Q9NPQ8-4	Isoform 4 of Synembryn-A OS=Homo sapiens GN=RIC8A - [RIC8A_HUMAN]	0.2189	3	6	6	17	60626	0.95	0.64	1.164	1.691	5	3	4	7	4	6	0.1642	0.083	0.1623	26.12	13.15	22.95	530	59.6	5.33
Q15286	Ras-related protein Rab-35 OS=Homo sapiens GN=RAB35 PE=1 SV=1 - [RAB35_HUMAN]	0.2189	4	2	6	82	11021	0.732	1.128	1.627	0.751	4	5	4	25	28	29	0.1692	0.1692	0.1592	63.15	70.91	70.37	201	23	8.29
P23786	Carnitine O-palmitoyltransferase 2, mitochondrial OS=Homo sapiens GN=CPT2 PE=1 SV=2 - [CPT2_HUMAN]	0.2188	1	10	10	43	1376	1.457	1.1	0.957	1.263	9	9	10	13	14	16	0.2173	0.2173	0.2188	37.82	41.55	46.18	658	73.7	8.18
P13667	Protein disulfide-isomerase A4 OS=Homo sapiens GN=PDIA4 PE=1 SV=2 - [PDIA4_HUMAN]	0.2186	1	10	10	41	9601	0.945	1.001	1.25	1.039	8	7	10	14	13	14	0.1969	0.1488	0.2186	35.89	32.21	39.82	645	72.9	5.07
F8W7D6	Molybdopterin adenylyltransferase OS=Homo sapiens GN=GPHN PE=4 SV=1 - [F8W7D6_HUMAN]	0.2184	4	10	10	48	10243	0.757	0.878	1.187	1.063	9	8	10	16	14	18	0.2099	0.183	0.2184	46.53	40.34	55.16	705	76.3	5.69
Q9NZG7	Ninjurin-2 OS=Homo sapiens GN=NINJ2 PE=1 SV=1 - [NINJ2_HUMAN]	0.2183	1	2	2	15	4815	1.082	1.16	0.974	0.971	2	2	2	5	5	5	0.2183	0.2183	0.2183	15.15	11.4	14.63	142	15.7	9.52
B7Z382	Cytosolic purine 5'-nucleotidase OS=Homo sapiens GN=NT5C2 PE=2 SV=1 - [B7Z382_HUMAN]	0.218	5	7	7	14	22978	1.234	1.006	1.013	1.175	2	7	4	2	8	4	0.0414	0.218	0.1222	4.65	21.22	10.65	532	61.4	5.74
O43390	Heterogeneous nuclear ribonucleoprotein R OS=Homo sapiens GN=HNRNPR PE=1 SV=1 - [HNRPR_HUMAN]	0.218	3	11	11	66	10236	1.05	0.738	0.939	1.395	11	10	11	21	21	24	0.218	0.218	0.218	63.36	63.14	70.47	633	70.9	8.13
F8VSI2	Complement C4 gamma chain OS=Homo sapiens GN=C4A PE=4 SV=1 - [F8VSI2_HUMAN]	0.2179	4	2	23	111		2.063	1.079	0.815	1.935	20	21	21	41	33	37	0.1991	0.2138	0.202	129.54	103.39	112.6	1698	187.5	7.12
P55036	26S proteasome non-ATPase regulatory subunit 4 OS=Homo sapiens GN=PSMD4 PE=1 SV=1 - [PSMD4_HUMAN]	0.2175	4	6	6	11	5710	1.017	0.998	1.019	1.118	2	4	3	4	4	3	0.0955	0.1698	0.1008	7.31	12.05	8.09	377	40.7	4.79
Q9UPT5-2	Isoform 2 of Exocyst complex component 7 OS=Homo sapiens GN=EXOC7 - [EXOC7_HUMAN]	0.2175	7	12	12	27	23265	1.001	0.887	0.961	1.016	9	8	7	9	9	9	0.144	0.1256	0.1164	22.54	26.4	24.81	653	74.7	6.42
E7EWN9	Down syndrome critical region protein 3 OS=Homo sapiens GN=DSCR3 PE=4 SV=1 - [E7EWN9_HUMAN]	0.2174	7	4	4	9		1.09	0.976	0.743	0.861	3	2	2	4	2	3	0.1423	0.1225	0.1225	8.53	4.84	5.36	253	28.3	9.07
P49840	Glycogen synthase kinase-3 alpha OS=Homo sapiens GN=GSK3A PE=1 SV=2 - [GSK3A_HUMAN]	0.2174	1	4	7	31	2931	0.865	1.118	1.086	0.867	7	5	6	11	9	11	0.2174	0.1884	0.1988	39.63	31.29	35.47	483	50.9	8.75
O95057	GTP-binding protein Di-Ras1 OS=Homo sapiens GN=DIRAS1 PE=1 SV=1 - [DIRA1_HUMAN]	0.2172	1	5	5	24	148252	0.845	0.893	1.02	0.981	4	4	5	10	6	8	0.197	0.2121	0.2172	28.94	18.3	20.69	198	22.3	8.72
Q00839-2	Isoform Short of Heterogeneous nuclear ribonucleoprotein U OS=Homo sapiens GN=HNRNPU - [HNRPU_HUMAN]	0.2171	2	16	16	116	3192	1.417	0.878	0.936	1.666	14	12	13	42	36	38	0.2047	0.1948	0.1973	130.7	110	117.55	806	88.9	5.78
F5H6L7	Sodium/calcium exchanger 2 OS=Homo sapiens GN=SLC8A2 PE=4 SV=1 - [F5H6L7_HUMAN]	0.2171	3	9	9	34		0.883	0.95	1.098	0.921	8	8	6	13	11	10	0.1802	0.1965	0.1743	40.61	35.8	33.58	677	74.4	5.16
Q5JR08	Ras homolog gene family, member C (Fragment) OS=Homo sapiens GN=RHOC PE=2 SV=1 - [Q5JR08_HUMAN]	0.2169	3	2	3	9	389	1.104	0.979		0.96		2	3		3	6		0.1534	0.2169		9.01	14.44	189	21.6	6.58
P51570	Galactokinase OS=Homo sapiens GN=GALK1 PE=1 SV=1 - [GALK1_HUMAN]	0.2168	1	6	6	22	2584	1.47	0.974	0.866	1.127	6	5	5	10	6	6	0.2168	0.2143	0.2143	29.69	17.86	19.01	392	42.2	6.46
Q9NVI7-2	Isoform 2 of ATPase family AAA domain-containing protein 3A OS=Homo sapiens GN=ATAD3A - [ATD3A_HUMAN]	0.2167	2	9	9	38	55210	0.875	0.922	0.984	0.912	7	8	7	11	11	16	0.1911	0.2167	0.1894	35.08	25.76	33.95	586	66.2	9.25
Q92558	Wiskott-Aldrich syndrome protein family member 1 OS=Homo sapiens GN=WASF1 PE=1 SV=1 - [WASF1_HUMAN]	0.2165	1	7	7	32	8936	0.775	1.093	1.16	0.852	7	6	6	9	13	10	0.2165	0.1932	0.1932	32.58	41.01	35.6	559	61.6	6.46
Q9P0L2-3	Isoform 3 of Serine/threonine-protein kinase MARK1 OS=Homo sapiens GN=MARK1 - [MARK1_HUMAN]	0.2164	2	10	10	29	4139	0.632	1.094	1.127	0.706	8	7	7	11	9	9	0.1755	0.1649	0.1293	35.24	24.96	22.84	758	84.9	9.52
P35520	Cystathionine beta-synthase OS=Homo sapiens GN=CBS PE=1 SV=2 - [CBS_HUMAN]	0.216	3	8	8	15	875	1.256	1.101	1.046	1.141	3	6	6	3	6	6	0.0563	0.1434	0.1887	7.68	12.71	13.89	551	60.5	6.65
O00560-3	Isoform 3 of Syntenin-1 OS=Homo sapiens GN=SDCBP - [SDCB1_HUMAN]	0.2158	4	4	4	26	6386	0.973	0.93	0.978	1.043	4	4	3	8	9	9	0.2158	0.2158	0.1815	23.44	27.06	29.79	292	31.7	7.53
Q9UNF0-2	Isoform 2 of Protein kinase C and casein kinase substrate in neurons protein 2 OS=Homo sapiens GN=PACSIN2 - [PACN2_HUMAN]	0.2157	2	8	9	30	11252	0.994	0.935	1.012	1.075	9	7	8	11	9	10	0.2157	0.1618	0.1798	28.12	24.66	25.25	445	51.3	5.39
Q9NZL9	Methionine adenosyltransferase 2 subunit beta OS=Homo sapiens GN=MAT2B PE=1 SV=1 - [MAT2B_HUMAN]	0.2156	2	5	5	19	27430	0.965	1.038	1.044	0.907	5	4	4	7	6	6	0.2156	0.1856	0.1856	21.61	19.57	19.63	334	37.5	7.36
Q92796	Disks large homolog 3 OS=Homo sapiens GN=DLG3 PE=1 SV=2 - [DLG3_HUMAN]	0.2154	2	12	12	49	1741	0.806	0.898	1.107	1.008	8	10	10	16	14	19	0.1542	0.1726	0.2007	45.46	40.15	50.06	817	90.3	7.03
Q5T2B5	Cullin 2 OS=Homo sapiens GN=CUL2 PE=2 SV=1 - [Q5T2B5_HUMAN]	0.2153	3	11	11	34	8453	1.018	1.007	0.917	1.025	9	8	9	11	11	12	0.1657	0.1728	0.1969	34.38	26.51	33.28	706	82.3	6.73
Q9Y3Q8	TSC22 domain family protein 4 OS=Homo sapiens GN=TSC22D4 PE=1 SV=2 - [T22D4_HUMAN]	0.2152	1	7	7	17	81628	0.914	0.9	0.885	1.255	5	6	5	5	6	6	0.2101	0.2152	0.1873	15.47	18.23	14.83	395	41	7.21
Q8NE86-3	Isoform 3 of Calcium uniporter protein, mitochondrial OS=Homo sapiens GN=MCU - [MCU_HUMAN]	0.2152	2	5	5	16	90550	0.788	0.969	1.041	0.807	4	4	3	6	5	5	0.1755	0.1755	0.1358	19.42	15.49	12.28	302	35.1	7.49
Q92947-2	Isoform Short of Glutaryl-CoA dehydrogenase, mitochondrial OS=Homo sapiens GN=GCDH - [GCDH_HUMAN]	0.215	2	6	6	43	2639	1.364	1.084	0.855	1.146	6	5	4	14	17	12	0.215	0.1939	0.1542	46.71	53.84	40.23	428	47.3	8.31
P15880	40S ribosomal protein S2 OS=Homo sapiens GN=RPS2 PE=1 SV=2 - [RS2_HUMAN]	0.215	2	5	5	14	6187	0.952	1.018		0.976	4	3	4	5	4	5	0.1775	0.1399	0.1706	14.24	9.14	15.49	293	31.3	10.24
F6RFD5	Destrin OS=Homo sapiens GN=DSTN PE=4 SV=1 - [F6RFD5_HUMAN]	0.2148	3	2	5	22		0.866	1.101	1.303	1.06	4	3	4	8	6	8	0.2148	0.1704	0.2074	21.14	13.24	17.92	135	15.4	8.59
Q6GMV3	Putative peptidyl-tRNA hydrolase PTRHD1 OS=Homo sapiens GN=PTRHD1 PE=1 SV=1 - [PTRD1_HUMAN]	0.2143	1	3	3	9	391356	1.052	0.8		1.306	2	2	3	2	3	4	0.1571	0.2071	0.2143	6.88	9.24	9.12	140	15.8	9.1
E5RJ36	UBX domain-containing protein 2B OS=Homo sapiens GN=UBXN2B PE=4 SV=1 - [E5RJ36_HUMAN]	0.2143	2	3	3	3	137886	0.728	1.006		0.896		3			3			0.2143			5.65		196	21.8	6.58
Q8NFZ8	Cell adhesion molecule 4 OS=Homo sapiens GN=CADM4 PE=1 SV=1 - [CADM4_HUMAN]	0.2139	1	6	6	58	199731	1.088	0.946	0.991	1.169	5	5	6	19	21	18	0.1985	0.1985	0.2139	67.03	68.1	65.21	388	42.8	6.3
F8W9D6	Adenylosuccinate synthetase OS=Homo sapiens GN=ADSS PE=3 SV=1 - [F8W9D6_HUMAN]	0.2138	2	7	7	24		1.005	0.771	1.233	1.498	5	6	5	8	9	7	0.1563	0.1931	0.1563	20.72	22.25	15.93	435	47.9	5.91
Q92696	Geranylgeranyl transferase type-2 subunit alpha OS=Homo sapiens GN=RABGGTA PE=1 SV=2 - [PGTA_HUMAN]	0.2134	2	9	9	42	5875	0.967	1.1	1.138	1.054	9	6	6	18	11	13	0.2134	0.164	0.1499	45.77	29.8	39.44	567	65	5.67
Q8N9N7	Leucine-rich repeat-containing protein 57 OS=Homo sapiens GN=LRRC57 PE=1 SV=1 - [LRC57_HUMAN]	0.2134	1	3	3	14	255252	0.949	1.215	0.953	0.865	3	2	2	5	3	6	0.2134	0.1674	0.1674	16.67	9.51	13.19	239	26.7	8.43
E7EMQ6	Uncharacterized protein OS=Homo sapiens GN=SUMF2 PE=4 SV=1 - [E7EMQ6_HUMAN]	0.2133	5	5	5	12		1.083	1.118	0.755	0.711	5	4	3	5	4	3	0.2133	0.1538	0.1503	14.32	11.72	5.49	286	31.9	7.5
Q13263	Transcription intermediary factor 1-beta OS=Homo sapiens GN=TRIM28 PE=1 SV=5 - [TIF1B_HUMAN]	0.2132	1	12	12	60	10155	1.168	0.924	0.895	1.123	9	10	10	19	20	21	0.1701	0.194	0.1749	47.32	51.72	49.81	835	88.5	5.77
Q02156	Protein kinase C epsilon type OS=Homo sapiens GN=PRKCE PE=1 SV=1 - [KPCE_HUMAN]	0.213	1	12	12	33	5581	0.849	0.95	1.116	0.983	9	11	8	10	12	11	0.171	0.2008	0.1777	26.25	27.29	33.66	737	83.6	7.12
F8WD64	Uncharacterized membrane protein C1orf95 OS=Homo sapiens GN=C1orf95 PE=4 SV=1 - [F8WD64_HUMAN]	0.2128	2	2	2	11		0.96	1.481	1.106	0.763	2	2	2	5	3	3	0.2128	0.2128	0.2128	9.58	7.27	4.63	141	15	7.21
Q13572	Inositol-tetrakisphosphate 1-kinase OS=Homo sapiens GN=ITPK1 PE=1 SV=2 - [ITPK1_HUMAN]	0.2126	1	5	5	20	3705	1.124	1.027	1.017	1.072	5	5	3	8	7	5	0.2126	0.2126	0.1329	17.84	15.01	13.23	414	45.6	6.16
Q02641	Voltage-dependent L-type calcium channel subunit beta-1 OS=Homo sapiens GN=CACNB1 PE=1 SV=3 - [CACB1_HUMAN]	0.2124	5	5	7	31	782	0.686	1.346	1.232	0.799	6	6	6	11	10	10	0.1622	0.1672	0.1622	34.4	29.36	32.15	598	65.7	6.77
Q969Q5	Ras-related protein Rab-24 OS=Homo sapiens GN=RAB24 PE=1 SV=1 - [RAB24_HUMAN]	0.2118	2	3	3	5	53917	0.726	1.168		0.83	1	3	1	1	3	1	0.0739	0.2118	0.0739	2.6	7.5	2.8	203	23.1	6.23
O43488	Aflatoxin B1 aldehyde reductase member 2 OS=Homo sapiens GN=AKR7A2 PE=1 SV=3 - [ARK72_HUMAN]	0.2117	1	5	5	36	8574	1.077	1.203	0.907	0.895	5	4	5	15	13	8	0.2117	0.1811	0.2117	39.72	30.08	19.71	359	39.6	7.17
E9PFC1	Protein KIAA0284 OS=Homo sapiens GN=KIAA0284 PE=4 SV=1 - [E9PFC1_HUMAN]	0.2116	4	18	18	63		0.821	1.032	1.007	0.804	13	16	16	19	21	23	0.1752	0.2035	0.192	57.55	50.06	60.55	1484	159.6	6.79
Q14CZ8	Hepatocyte cell adhesion molecule OS=Homo sapiens GN=HEPACAM PE=1 SV=1 - [HECAM_HUMAN]	0.2115	1	6	6	46	220296	1.17	0.924	0.639	1.026	5	6	6	16	16	14	0.1947	0.2115	0.2115	48.77	50.01	40.62	416	46	9.11
B2REB8	Protein SET OS=Homo sapiens GN=SET PE=3 SV=1 - [B2REB8_HUMAN]	0.2113	5	3	3	14	6418	1.074	0.779	1.361	1.773	3	3	3	4	6	4	0.2113	0.2113	0.2113	11.32	12.98	9.92	265	31	4.23
Q92841	Probable ATP-dependent RNA helicase DDX17 OS=Homo sapiens GN=DDX17 PE=1 SV=2 - [DDX17_HUMAN]	0.2112	3	9	11	39	10521	1.137	0.948	0.927	1.188	8	9	10	11	13	15	0.1468	0.1893	0.166	32.9	37.14	40.61	729	80.2	8.27
P32004	Neural cell adhesion molecule L1 OS=Homo sapiens GN=L1CAM PE=1 SV=2 - [L1CAM_HUMAN]	0.2108	5	18	18	95	3897	0.708	0.978	1.564	0.949	18	13	14	36	29	30	0.2108	0.1591	0.1472	101.77	83.31	88.36	1257	139.9	6.24
Q96NN6	Kinesin family member C2, isoform CRA_a OS=Homo sapiens GN=KIFC2 PE=2 SV=1 - [Q96NN6_HUMAN]	0.2107	3	2	2	7	90990	0.802	0.919	0.88	0.822	1	1	2	2	2	3	0.0401	0.0401	0.2107	5.78	4.95	3.12	299	32.6	8.21
P42262	Glutamate receptor 2 OS=Homo sapiens GN=GRIA2 PE=1 SV=3 - [GRIA2_HUMAN]	0.2106	1	1	17	73	2891				1.182	14	15	15	24	24	25	0.188	0.1982	0.1869	78.87	70.32	74.02	883	98.8	7.58
Q9Y265	RuvB-like 1 OS=Homo sapiens GN=RUVBL1 PE=1 SV=1 - [RUVB1_HUMAN]	0.2105	1	8	8	31	8607	1.196	0.965	0.944	1.021	7	8	7	9	12	10	0.2061	0.2105	0.2061	26.79	34.55	29.15	456	50.2	6.42
P39656	Dolichyl-diphosphooligosaccharide--protein glycosyltransferase 48 kDa subunit OS=Homo sapiens GN=DDOST PE=1 SV=4 - [OST48_HUMAN]	0.2105	1	6	6	14	1650	1.17	0.964	0.911	1.088	5	5	4	5	5	4	0.1952	0.1206	0.1053	13.99	11.89	10.68	456	50.8	6.55
A8MT92	Glutamate receptor 2 OS=Homo sapiens GN=GRIA2 PE=4 SV=1 - [A8MT92_HUMAN]	0.2105	2	1	15	44				1.669	0.956	13	14		22	22		0.1986	0.2093		72.51	64.76		836	93.7	7.56
Q96HY6	DDRGK domain-containing protein 1 OS=Homo sapiens GN=DDRGK1 PE=1 SV=2 - [DDRGK_HUMAN]	0.2102	1	4	4	12	65992	1.114	0.896	0.783	0.992	3	3	4	4	3	5	0.1561	0.1529	0.2102	11.38	8.23	12.2	314	35.6	5.12
D6RIU2	Claudin domain-containing protein 1 (Fragment) OS=Homo sapiens GN=CLDND1 PE=4 SV=1 - [D6RIU2_HUMAN]	0.2101	18	2	2	7						2	1	2	3	1	3	0.2101	0.1087	0.2101	7.63	2.21	7.54	138	16	4.94
Q8N684-2	Isoform 2 of Cleavage and polyadenylation specificity factor subunit 7 OS=Homo sapiens GN=CPSF7 - [CPSF7_HUMAN]	0.21	4	6	6	11	79869	0.971	0.99	0.848	0.962	5	3	2	6	3	2	0.184	0.1126	0.0866	18.4	6.69	7.23	462	51.1	7.78
Q96GA7	Serine dehydratase-like OS=Homo sapiens GN=SDSL PE=1 SV=1 - [SDSL_HUMAN]	0.2097	2	4	4	16	113675	1.051	1.138	1.213	1.097	4	4	3	6	6	4	0.2097	0.2097	0.1459	22.13	9.44	9.51	329	34.7	6.89
B4DUS9	3'(2'),5'-bisphosphate nucleotidase 1 OS=Homo sapiens GN=BPNT1 PE=2 SV=1 - [B4DUS9_HUMAN]	0.2096	4	5	5	16	10380	1.116	1.097	1.135	1.171	5	4	4	7	4	5	0.2096	0.2059	0.2059	18.91	11.61	14.47	272	29.2	8.28
Q3ZCQ8	Mitochondrial import inner membrane translocase subunit TIM50 OS=Homo sapiens GN=TIMM50 PE=1 SV=2 - [TIM50_HUMAN]	0.2096	2	6	6	22	92609	0.879	1.064	1.049	0.861	6	5	5	6	8	8	0.2096	0.1558	0.1558	17.46	22.68	22.33	353	39.6	8.37
Q5R3B4	Brain protein 44 (Fragment) OS=Homo sapiens GN=BRP44 PE=2 SV=1 - [Q5R3B4_HUMAN]	0.2095	2	2	2	5	25874	0.774	0.966		0.935		2	2		2	3		0.2095	0.2095		6.03	5.73	105	11.7	10.2
F5H8E5	Ubiquitin carboxyl-terminal hydrolase OS=Homo sapiens GN=USP7 PE=3 SV=1 - [F5H8E5_HUMAN]	0.2094	3	14	14	42	7874	0.928	0.908	1.053	1.016	11	11	11	13	13	16	0.1675	0.1565	0.1625	43.39	39.61	43.37	1003	116.9	5.9
F8VQQ3	UPF0160 protein MYG1, mitochondrial OS=Homo sapiens GN=C12orf10 PE=4 SV=1 - [F8VQQ3_HUMAN]	0.2093	3	4	4	13		1.424	1.149	0.727	0.879	3	4	3	4	5	4	0.1495	0.2093	0.1495	10.13	10.6	8.08	301	33.8	7.02
C9JTK7	Uncharacterized protein OS=Homo sapiens GN=ATG7 PE=4 SV=1 - [C9JTK7_HUMAN]	0.2093	2	10	10	33		1.079	1.064	1.063	1.019	10	8	9	12	10	11	0.2093	0.1777	0.1928	31.96	26.13	27.54	664	73.3	6.06
H3BNH6	Double C2-like domain-containing protein alpha (Fragment) OS=Homo sapiens GN=DOC2A PE=4 SV=1 - [H3BNH6_HUMAN]	0.2093	5	3	3	5				0.899	0.878	2	1	2	2	1	2	0.1512	0.093	0.1512	5.99	3.71	6.7	258	28.4	8.76
P50897	Palmitoyl-protein thioesterase 1 OS=Homo sapiens GN=PPT1 PE=1 SV=1 - [PPT1_HUMAN]	0.2092	2	4	4	55	5538					3	3	4	17	20	18	0.1634	0.1634	0.2092	52.38	54.75	52.44	306	34.2	6.52
P07093-2	Isoform 2 of Glia-derived nexin OS=Homo sapiens GN=SERPINE2 - [GDN_HUMAN]	0.2091	3	5	5	20	5270	1.062	1.006	1.191	1.295	2	4	5	5	7	8	0.0655	0.1385	0.2091	14.45	17.08	18.58	397	44	9.38
P12694	2-oxoisovalerate dehydrogenase subunit alpha, mitochondrial OS=Homo sapiens GN=BCKDHA PE=1 SV=2 - [ODBA_HUMAN]	0.209	2	7	7	22	593	1.065	1.046	0.998	1.043	5	5	6	7	7	8	0.1528	0.1371	0.1865	22.35	21.75	24.23	445	50.4	8.27
Q8WUK0	Protein-tyrosine phosphatase mitochondrial 1 OS=Homo sapiens GN=PTPMT1 PE=1 SV=1 - [PTPM1_HUMAN]	0.209	1	3	3	12	114971	0.981	1.08	0.805	0.832	3	3	3	4	4	4	0.209	0.209	0.209	12.06	10.97	10.09	201	22.8	9.77
Q9Y512	Sorting and assembly machinery component 50 homolog OS=Homo sapiens GN=SAMM50 PE=1 SV=3 - [SAM50_HUMAN]	0.209	1	6	6	12	25813	0.941	1.234	1.04	0.815	3	4	3	4	4	4	0.0661	0.1471	0.0768	10.07	12.86	11.21	469	51.9	6.9
O94967-2	Isoform 2 of WD repeat-containing protein 47 OS=Homo sapiens GN=WDR47 - [WDR47_HUMAN]	0.2088	4	12	12	28	22911	0.851	1.126	1.059	0.973	9	9	5	10	12	6	0.1425	0.1717	0.0696	28.77	24.72	16.02	891	98.5	6.04
P16219	Short-chain specific acyl-CoA dehydrogenase, mitochondrial OS=Homo sapiens GN=ACADS PE=1 SV=1 - [ACADS_HUMAN]	0.2087	1	5	5	15	35	0.924	1.098	0.899	0.751	4	4	4	5	4	6	0.1335	0.1796	0.1796	15.74	8.54	14.99	412	44.3	7.99
O95571	Protein ETHE1, mitochondrial OS=Homo sapiens GN=ETHE1 PE=1 SV=2 - [ETHE1_HUMAN]	0.2087	1	3	3	14	23474			0.751	0.883	3	3	2	6	5	3	0.2087	0.2087	0.122	20.19	14.35	9.39	254	27.9	6.83
E9PHP0	Uncharacterized protein OS=Homo sapiens GN=GNL1 PE=4 SV=1 - [E9PHP0_HUMAN]	0.2086	2	8	8	30		1.027	0.983	0.838	0.892	7	6	6	11	9	10	0.1872	0.1266	0.1533	33.36	26.8	29.72	561	64.2	9.45
Q96PV0-2	Isoform 2 of Ras GTPase-activating protein SynGAP OS=Homo sapiens GN=SYNGAP1 - [SYGP1_HUMAN]	0.2086	3	18	18	99	8831	0.883	0.957	0.894	0.794	16	17	15	31	33	35	0.1891	0.1946	0.1852	86.94	99.6	102.3	1285	141.2	9.03
Q9NP79	Vacuolar protein sorting-associated protein VTA1 homolog OS=Homo sapiens GN=VTA1 PE=1 SV=1 - [VTA1_HUMAN]	0.2085	1	4	4	16	51534	0.872	0.937	1.427	1.322	4	3	3	7	4	5	0.2085	0.1303	0.1303	15.06	13.34	16.82	307	33.9	6.29
Q9NYU2-2	Isoform 2 of UDP-glucose:glycoprotein glucosyltransferase 1 OS=Homo sapiens GN=UGGT1 - [UGGG1_HUMAN]	0.2084	2	19	19	45	56886	0.948	0.994	1.031	0.984	14	11	12	17	11	17	0.1476	0.1287	0.1528	59.18	35.06	54.69	1531	174.9	5.6
Q7Z2K8	G protein-regulated inducer of neurite outgrowth 1 OS=Homo sapiens GN=GPRIN1 PE=1 SV=2 - [GRIN1_HUMAN]	0.2083	1	13	13	45	114787	0.938	1.047	1.08	1.011	10	9	10	14	14	17	0.1607	0.1478	0.1508	37.86	38.72	52.6	1008	102.3	8.06
E9PRB2	NADH dehydrogenase [ubiquinone] 1 subunit C2 OS=Homo sapiens GN=NDUFC2 PE=3 SV=1 - [E9PRB2_HUMAN]	0.2083	3	2	2	4	4718	0.763	0.894	1.283	1.138	1	2	1	1	2	1	0.0833	0.2083	0.0833	2.62	5.74	2.64	96	11.4	8.15
Q9BX66	Sorbin and SH3 domain-containing protein 1 OS=Homo sapiens GN=SORBS1 PE=1 SV=3 - [SRBS1_HUMAN]	0.2082	2	4	18	73	10580	1.15	1.193	0.861	0.832	14	16	13	25	25	23	0.1556	0.1889	0.1525	72.97	71.39	64.18	1292	142.4	6.84
P35613-2	Isoform 2 of Basigin OS=Homo sapiens GN=BSG - [BASI_HUMAN]	0.2082	2	4	4	55	682	0.954	0.832	0.832	0.832	4	3	4	21	16	18	0.2082	0.171	0.2082	60.83	53.19	53.76	269	29.2	5.64
P49589-3	Isoform 3 of Cysteine--tRNA ligase, cytoplasmic OS=Homo sapiens GN=CARS - [SYCC_HUMAN]	0.2082	5	15	15	65	833	0.938	0.943	1.024	1.175	14	9	13	25	18	22	0.1865	0.1384	0.1974	74.54	54.5	64.43	831	94.6	6.83
Q969H8	UPF0556 protein C19orf10 OS=Homo sapiens GN=C19orf10 PE=1 SV=1 - [CS010_HUMAN]	0.2081	1	3	3	14	56005	1.065	0.979	0.852	0.905	3	2	3	5	4	5	0.2081	0.1561	0.2081	13.12	10.04	12.58	173	18.8	6.68
Q96EY8	Cob(I)yrinic acid a,c-diamide adenosyltransferase, mitochondrial OS=Homo sapiens GN=MMAB PE=1 SV=1 - [MMAB_HUMAN]	0.208	1	4	4	11	326625	0.976	1.324	1.026	0.73	3	3	4	4	3	4	0.108	0.108	0.208	13.27	10.39	10.35	250	27.4	8.6
Q8NFH8-4	Isoform 4 of RalBP1-associated Eps domain-containing protein 2 OS=Homo sapiens GN=REPS2 - [REPS2_HUMAN]	0.2079	3	8	8	20	9185	0.898	0.997	1.223	1.066	5	7	5	5	10	5	0.1047	0.1882	0.1426	14.35	24.51	17.25	659	71.4	7.65
Q00325-2	Isoform B of Phosphate carrier protein, mitochondrial OS=Homo sapiens GN=SLC25A3 - [MPCP_HUMAN]	0.2078	3	8	8	55	5250	0.966	0.903	0.925	0.964	6	6	6	19	19	17	0.1524	0.1607	0.1717	48.49	43.34	40.98	361	39.9	9.36
	>sp|TRYP_PIG|	0.2078	1	3	3	35		0.862	0.931		0.859	2	3	3	11	13	11	0.1732	0.2078	0.2078	35.67	43.75	36.29	231	24.4	7.18
Q86U28	Iron-sulfur cluster assembly 2 homolog, mitochondrial OS=Homo sapiens GN=ISCA2 PE=1 SV=2 - [ISCA2_HUMAN]	0.2078	1	2	2	8	122961	0.711	1.1	1.179	0.76	2	2	2	2	3	3	0.2078	0.2078	0.2078	6.92	10.06	10.65	154	16.5	5.25
Q8N5K1	CDGSH iron-sulfur domain-containing protein 2 OS=Homo sapiens GN=CISD2 PE=1 SV=1 - [CISD2_HUMAN]	0.2074	1	3	3	7	493856	1.078	1.116	0.913	0.816	3	2	2	3	2	2	0.2074	0.0963	0.0963	7.25	4.46	4.23	135	15.3	9.61
O00533	Neural cell adhesion molecule L1-like protein OS=Homo sapiens GN=CHL1 PE=1 SV=4 - [CHL1_HUMAN]	0.207	2	16	16	88	10752	0.912	0.947	0.971	0.962	13	13	14	32	25	31	0.1656	0.1738	0.1854	70.03	60.89	65.68	1208	135	5.76
O15294-3	Isoform 1 of UDP-N-acetylglucosamine--peptide N-acetylglucosaminyltransferase 110 kDa subunit OS=Homo sapiens GN=OGT - [OGT1_HUMAN]	0.2066	2	15	15	49	8473	0.909	0.972	1.071	0.963	13	12	13	19	16	14	0.1795	0.1815	0.1728	52.11	41.96	35.48	1036	115.6	6.65
P36404	ADP-ribosylation factor-like protein 2 OS=Homo sapiens GN=ARL2 PE=1 SV=4 - [ARL2_HUMAN]	0.2065	1	3	3	10	402	1.21	1.01	0.962	1.087	3	2	3	4	2	4	0.2065	0.1087	0.2065	11.53	6.17	11.27	184	20.9	6.34
P05090	Apolipoprotein D OS=Homo sapiens GN=APOD PE=1 SV=1 - [APOD_HUMAN]	0.2063	2	3	3	28	347	1.284	1.076	1.107	1.391	3	3	3	10	10	8	0.2063	0.2063	0.2063	26.94	23.77	21.13	189	21.3	5.15
E9PHK0	Tetranectin OS=Homo sapiens GN=CLEC3B PE=4 SV=1 - [E9PHK0_HUMAN]	0.2063	2	2	2	3	7123	1.065	1.034		1.222		1	2		1	2		0.075	0.2063		2.17	4.96	160	17.8	5.05
P05198	Eukaryotic translation initiation factor 2 subunit 1 OS=Homo sapiens GN=EIF2S1 PE=1 SV=3 - [IF2A_HUMAN]	0.2063	1	4	4	16	1965	1.029	1.125	0.857	0.75	4	4	4	5	6	5	0.2063	0.2063	0.2063	15.61	17.93	14.23	315	36.1	5.08
B4DWB0	Iron-sulfur protein NUBPL OS=Homo sapiens GN=NUBPL PE=2 SV=1 - [B4DWB0_HUMAN]	0.2063	5	3	3	7	80224	0.904	0.764		1.253	1	3	1	1	3	3	0.0717	0.2063	0.0717	2.65	9.95	7.21	223	24.4	6.11
B4E2Z0	SPARC-like protein 1 OS=Homo sapiens GN=SPARCL1 PE=2 SV=1 - [B4E2Z0_HUMAN]	0.2059	2	6	6	27	8404	0.902	1.274	1.098	0.835	5	5	6	9	8	10	0.1707	0.1707	0.2059	24.95	24.25	26.96	539	61.7	4.84
Q63HM9	PI-PLC X domain-containing protein 3 OS=Homo sapiens GN=PLCXD3 PE=2 SV=2 - [PLCX3_HUMAN]	0.2056	1	4	4	10	345557	1.019	1.095	0.879	0.818	4	2	3	4	3	3	0.2056	0.0685	0.1558	11.04	4.6	7.17	321	36.3	6.29
Q9UEW8	STE20/SPS1-related proline-alanine-rich protein kinase OS=Homo sapiens GN=STK39 PE=1 SV=3 - [STK39_HUMAN]	0.2055	1	5	6	15	27347	1.067	0.725	0.822	1.208	6	3	4	7	4	4	0.2055	0.0954	0.1358	11.76	4.61	10.75	545	59.4	6.29
Q15111	Inactive phospholipase C-like protein 1 OS=Homo sapiens GN=PLCL1 PE=1 SV=3 - [PLCL1_HUMAN]	0.2055	1	16	16	53	5334	0.98	0.927	1.055	1.098	12	12	14	19	17	17	0.1626	0.1425	0.179	59.55	52.11	47.41	1095	122.6	5.62
P42566	Epidermal growth factor receptor substrate 15 OS=Homo sapiens GN=EPS15 PE=1 SV=2 - [EPS15_HUMAN]	0.2054	1	9	9	30	2060	1.347	0.856	1.1	1.491	6	7	6	11	9	10	0.1138	0.173	0.135	29.93	27.7	29.17	896	98.6	4.64
Q9BSD7	Cancer-related nucleoside-triphosphatase OS=Homo sapiens GN=NTPCR PE=1 SV=1 - [NTPCR_HUMAN]	0.2053	2	3	3	11	84284	0.931	0.979	0.985	0.921	3	2	2	5	3	3	0.2053	0.1368	0.1368	14.61	9.84	10	190	20.7	9.54
Q96ER9-2	Isoform 2 of Coiled-coil domain-containing protein 51 OS=Homo sapiens GN=CCDC51 - [CCD51_HUMAN]	0.2053	3	4	4	8	79714	0.776	0.996	1.145	0.834	3	1	3	4	1	3	0.1954	0.0563	0.1954	8.43	0	8.66	302	33.6	6.96
Q684P5-3	Isoform 3 of Rap1 GTPase-activating protein 2 OS=Homo sapiens GN=RAP1GAP2 - [RPGP2_HUMAN]	0.2053	3	10	10	28	23108	0.69	0.966	1.159	0.955	6	6	8	8	9	11	0.1406	0.1322	0.1491	27.92	21.03	28.28	711	77.8	6.43
E7EWI9	Heterogeneous nuclear ribonucleoprotein A3 OS=Homo sapiens GN=HNRNPA3 PE=4 SV=1 - [E7EWI9_HUMAN]	0.205	4	7	7	29		1.298	0.894	0.89	1.24	6	6	5	10	8	11	0.205	0.1553	0.1553	30.22	27.44	36.39	322	34.1	8.32
B4DJ10	Leucine--tRNA ligase, cytoplasmic OS=Homo sapiens GN=LARS PE=2 SV=1 - [B4DJ10_HUMAN]	0.205	4	15	15	50	51520	0.961	0.876	1.012	1.15	13	13	13	17	17	16	0.1783	0.1845	0.1765	58.26	53.41	50.14	1122	128	7.03
P49407-2	Isoform 1B of Beta-arrestin-1 OS=Homo sapiens GN=ARRB1 - [ARRB1_HUMAN]	0.2049	2	5	5	16	408	0.81	1.188	1.07	0.742	5	3	4	7	4	5	0.2049	0.1244	0.1707	19.1	13.68	13.01	410	46.3	6.34
Q07157	Tight junction protein ZO-1 OS=Homo sapiens GN=TJP1 PE=1 SV=3 - [ZO1_HUMAN]	0.2048	2	23	23	81	7082	1.321	0.992	0.947	1.29	20	17	20	27	24	30	0.1825	0.1625	0.1848	77.58	65.45	74.64	1748	195.3	6.7
Q9NVK5-2	Isoform 2 of FGFR1 oncogene partner 2 OS=Homo sapiens GN=FGFR1OP2 - [FGOP2_HUMAN]	0.2047	3	3	3	6	26127	0.812	0.988	1.275	1.072	2	2	2	2	2	2	0.1163	0.1628	0.1163	6.2	4.2	6.37	215	25	5.57
Q9BVA0	Katanin p80 WD40-containing subunit B1 OS=Homo sapiens GN=KATNB1 PE=1 SV=1 - [KTNB1_HUMAN]	0.2046	1	9	9	27	10300	0.865	1.04	0.973	0.879	7	8	6	8	11	8	0.1664	0.1908	0.1649	21.63	25.23	22.88	655	72.3	7.56
C9J9K3	40S ribosomal protein SA (Fragment) OS=Homo sapiens GN=RPSA PE=3 SV=1 - [C9J9K3_HUMAN]	0.2045	2	6	6	40		1.103	1.031	0.944	0.998	6	6	5	15	13	12	0.2045	0.2045	0.1742	45.17	39.17	38.66	264	29.5	5.25
O75629	Protein CREG1 OS=Homo sapiens GN=CREG1 PE=1 SV=1 - [CREG1_HUMAN]	0.2045	1	3	3	5	8804	1.103	1.018	0.869	0.922	2	1	2	2	1	2	0.1091	0.0545	0.15	2.39	0	3.11	220	24.1	7.59
P35813	Protein phosphatase 1A OS=Homo sapiens GN=PPM1A PE=1 SV=1 - [PPM1A_HUMAN]	0.2042	2	4	6	19	5494	0.946	1.023	1.031	0.987	5	3	4	8	5	6	0.1571	0.1073	0.1518	20.73	10.87	13.72	382	42.4	5.36
O60884	DnaJ homolog subfamily A member 2 OS=Homo sapiens GN=DNAJA2 PE=1 SV=1 - [DNJA2_HUMAN]	0.2039	1	5	5	16	10294	0.839	0.818	1.212	1.373	4	5	4	5	5	6	0.1869	0.2039	0.1311	15.98	16.42	20.5	412	45.7	6.48
Q9HCC0-2	Isoform 2 of Methylcrotonoyl-CoA carboxylase beta chain, mitochondrial OS=Homo sapiens GN=MCCC2 - [MCCB_HUMAN]	0.2038	2	8	8	28	64087	1.044	1.015	1.06	0.947	5	6	7	8	10	10	0.1257	0.1505	0.179	26.44	31.99	33.5	525	57.5	7.71
H3BSV6	Na(+)/H(+) exchange regulatory cofactor NHE-RF2 OS=Homo sapiens GN=SLC9A3R2 PE=4 SV=1 - [H3BSV6_HUMAN]	0.2035	1	1	4	4	9351	0.952	1.052		0.908		4			4			0.2035			8.45		226	24.7	9.36
Q8TBX8-3	Isoform 3 of Phosphatidylinositol 5-phosphate 4-kinase type-2 gamma OS=Homo sapiens GN=PIP4K2C - [PI42C_HUMAN]	0.2035	2	6	6	27	79837	0.862	0.924	1.226	1.078	4	5	5	9	9	9	0.1117	0.1861	0.1464	27.89	25.48	23.32	403	45	6.48
G5EA45	Disheveled-associated activator of morphogenesis 2 OS=Homo sapiens GN=DAAM2 PE=4 SV=1 - [G5EA45_HUMAN]	0.2034	2	14	15	44	23500	1.498	1.06	1.077	1.535	11	11	10	15	16	13	0.164	0.1696	0.12	42.3	44.21	32.72	1067	123.3	6.86
Q9P1Y5	Calmodulin-regulated spectrin-associated protein 3 OS=Homo sapiens GN=CAMSAP3 PE=1 SV=2 - [CAMP3_HUMAN]	0.2034	2	13	13	54	57662	0.802	0.972	1.171	0.926	9	10	9	19	17	18	0.1465	0.1561	0.1601	61.57	48.8	59.23	1249	134.7	8.35
Q5HY54	Filamin A, alpha (Actin binding protein 280) OS=Homo sapiens GN=FLNA PE=2 SV=1 - [Q5HY54_HUMAN]	0.2033	3	32	35	130		1.392	0.997	0.928	1.192	30	27	29	44	41	45	0.1726	0.1646	0.168	132.34	126.7	136.4	2607	276.4	6.05
Q9H1K4	Mitochondrial glutamate carrier 2 OS=Homo sapiens GN=SLC25A18 PE=2 SV=1 - [GHC2_HUMAN]	0.2032	1	2	5	25	83733				0.706	4	4	5	8	7	10	0.1619	0.1619	0.2032	22.11	20.31	27.04	315	33.8	9.25
Q49AN9	SNRPG protein OS=Homo sapiens GN=SNRPG PE=4 SV=1 - [Q49AN9_HUMAN]	0.2031	4	2	2	11	6637	1.159	1.167	0.797	0.825	2	1	2	4	3	4	0.2031	0.2031	0.2031	12.2	9.04	12.47	64	7.1	7.18
Q02153-2	Isoform HSGC-2 of Guanylate cyclase soluble subunit beta-1 OS=Homo sapiens GN=GUCY1B3 - [GCYB1_HUMAN]	0.2031	4	10	10	37	2983	1.127	0.975	0.904	1.037	8	8	8	13	13	11	0.1587	0.1706	0.1621	33.2	31.14	27.9	586	66.7	5.19
D3DS81	Neuro-oncological ventral antigen 1, isoform CRA_a OS=Homo sapiens GN=NOVA1 PE=4 SV=1 - [D3DS81_HUMAN]	0.2029	4	5	7	27	4857	0.94	1.218	1.251	0.863	6	7	6	8	10	9	0.1594	0.2029	0.1863	23.82	28.04	25.62	483	49.2	8.53
Q8N3E9	1-phosphatidylinositol 4,5-bisphosphate phosphodiesterase delta-3 OS=Homo sapiens GN=PLCD3 PE=1 SV=3 - [PLCD3_HUMAN]	0.2028	1	10	10	42	113026	1.644	0.969	0.735	1.217	10	7	10	14	13	15	0.2028	0.1546	0.2028	37.68	34.64	34.37	789	89.2	6.98
P48506	Glutamate--cysteine ligase catalytic subunit OS=Homo sapiens GN=GCLC PE=1 SV=2 - [GSH1_HUMAN]	0.2025	1	8	8	29	2729	1.135	0.876	0.969	1.303	8	7	6	11	11	7	0.2025	0.1994	0.1805	34.8	23.45	17.05	637	72.7	6.09
H7BXI1	Extended synaptotagmin-2 (Fragment) OS=Homo sapiens GN=ESYT2 PE=4 SV=1 - [H7BXI1_HUMAN]	0.2025	4	12	12	52		0.981	0.972		0.968	8	11	11	16	16	20	0.1459	0.1889	0.1844	46.24	42.72	51.4	884	97.9	8.57
Q96I15	Selenocysteine lyase OS=Homo sapiens GN=SCLY PE=1 SV=2 - [SCLY_HUMAN]	0.2022	2	6	6	13	51540	1.067	0.908	1.095	1.209	4	4	3	5	4	4	0.164	0.1573	0.1146	8.28	11.84	7.03	445	48.1	7.12
P13798	Acylamino-acid-releasing enzyme OS=Homo sapiens GN=APEH PE=1 SV=4 - [ACPH_HUMAN]	0.2022	2	9	9	21	327	0.987	1.012	1.18	1.059	8	4	6	10	4	7	0.1858	0.0833	0.1311	32.12	12.96	18.04	732	81.2	5.48
Q9UID3	Protein fat-free homolog OS=Homo sapiens GN=FFR PE=1 SV=2 - [FFR_HUMAN]	0.202	1	10	10	36	738	1.101	1.09	1.005	0.836	9	9	7	12	14	10	0.1752	0.188	0.1598	37.51	41.31	33.88	782	86	6.47
Q8IV01	Synaptotagmin-12 OS=Homo sapiens GN=SYT12 PE=2 SV=1 - [SYT12_HUMAN]	0.2019	1	6	6	17	91683	0.642	0.802	1.064	0.703	3	6	5	4	8	5	0.1116	0.2019	0.1758	12.25	22.09	13.71	421	46.5	5.53
Q8N568-3	Isoform 3 of Serine/threonine-protein kinase DCLK2 OS=Homo sapiens GN=DCLK2 - [DCLK2_HUMAN]	0.2018	1	11	12	55	166614	1.107	0.947	0.89	1.034	11	10	9	20	17	18	0.1814	0.1699	0.1609	63.68	49.51	57.42	783	85.3	8.53
P48723	Heat shock 70 kDa protein 13 OS=Homo sapiens GN=HSPA13 PE=1 SV=1 - [HSP13_HUMAN]	0.2017	1	6	6	12	6782	0.842	0.826	1.081	1.098	5	1	4	7	1	4	0.1486	0.034	0.1444	16.77	3.01	8.71	471	51.9	5.76
B7Z1I0	Integrin-linked protein kinase OS=Homo sapiens GN=ILK PE=2 SV=1 - [B7Z1I0_HUMAN]	0.2013	3	5	5	23	3611	1.315	1.173	0.926	1.14	5	5	5	8	8	7	0.2013	0.2013	0.2013	22.67	19.26	19.43	318	36.4	9.41
O43615	Mitochondrial import inner membrane translocase subunit TIM44 OS=Homo sapiens GN=TIMM44 PE=1 SV=2 - [TIM44_HUMAN]	0.2013	1	7	7	22	10469	0.805	0.993	1.074	0.95	4	7	5	6	9	7	0.1128	0.2013	0.1416	20.2	23.73	23.62	452	51.3	8.32
Q7L7Q5	RTN4 OS=Homo sapiens GN=RTN4 PE=2 SV=1 - [Q7L7Q5_HUMAN]	0.201	1	1	3	38	57142	0.837	1.114		0.899			3			38			0.201			108.87	199	22.4	9.31
Q6PIU2	Neutral cholesterol ester hydrolase 1 OS=Homo sapiens GN=NCEH1 PE=1 SV=3 - [NCEH1_HUMAN]	0.201	3	5	5	41	57552	0.769	1.128	1.061	0.745	5	5	5	11	15	15	0.201	0.201	0.201	34.75	44.97	47.33	408	45.8	7.23
P54289-3	Isoform 3 of Voltage-dependent calcium channel subunit alpha-2/delta-1 OS=Homo sapiens GN=CACNA2D1 - [CA2D1_HUMAN]	0.2007	6	15	15	76	781	0.831	1.047	1.017	0.827	13	13	14	27	22	27	0.1667	0.1694	0.1796	81.82	64.02	71.26	1086	122.6	5.22
Q8N9F7	Glycerophosphodiester phosphodiesterase domain-containing protein 1 OS=Homo sapiens GN=GDPD1 PE=1 SV=2 - [GDPD1_HUMAN]	0.2006	1	4	4	7	284161	0.831	1.084	1.054	0.806	3	3	1	3	3	1	0.1497	0.1624	0.051	11.55	9.38	3.07	314	36.1	8.47
Q9HCJ6	Synaptic vesicle membrane protein VAT-1 homolog-like OS=Homo sapiens GN=VAT1L PE=1 SV=2 - [VAT1L_HUMAN]	0.2005	1	6	6	19	57687	0.872	0.906	1.086	1.059	4	5	5	5	7	7	0.1695	0.1838	0.2005	15.88	21.17	20.14	419	45.9	5.06
Q969E2-2	Isoform 2 of Secretory carrier-associated membrane protein 4 OS=Homo sapiens GN=SCAMP4 - [SCAM4_HUMAN]	0.2	3	2	2	15	113178	1.145	1.099	0.793	0.836	2	2	2	5	5	5	0.2	0.2	0.2	12.67	12.92	10.39	195	22	9.13
F5H442	Tumor susceptibility gene 101 protein OS=Homo sapiens GN=TSG101 PE=4 SV=1 - [F5H442_HUMAN]	0.2	2	5	5	12		1.118	1.142	0.933	0.968	3	4	4	3	4	5	0.126	0.1534	0.1726	10.16	13.25	17.16	365	40.9	5.3
O43272	Proline dehydrogenase 1, mitochondrial OS=Homo sapiens GN=PRODH PE=1 SV=3 - [PROD_HUMAN]	0.2	1	6	6	26	5625	1.112	1.152		0.769	5	5	6	8	8	10	0.1817	0.1817	0.2	22.74	20.83	28.33	600	68	7.87
B7Z5E4	Vacuolar protein sorting-associated protein 45 OS=Homo sapiens GN=VPS45 PE=2 SV=1 - [B7Z5E4_HUMAN]	0.2	4	8	8	16	11311	1.056	1.035	1.186	1.104	6	3	4	6	5	5	0.1506	0.0742	0.1056	16.37	12.58	14	445	50.4	8.85
F8VUA6	60S ribosomal protein L18 (Fragment) OS=Homo sapiens GN=RPL18 PE=4 SV=1 - [F8VUA6_HUMAN]	0.2	5	2	2	9		1.028	1.046	0.931	0.902	2	2	2	3	3	3	0.2	0.2	0.2	9.35	8.5	9.48	130	14.5	11.75
P31153	S-adenosylmethionine synthase isoform type-2 OS=Homo sapiens GN=MAT2A PE=1 SV=1 - [METK2_HUMAN]	0.2	1	7	7	29	4144	0.994	1.047	1.009	1.288	6	5	7	10	8	11	0.1646	0.1595	0.2	29.75	23.29	30.18	395	43.6	6.48
F5GWR4	Mitochondrial uncoupling protein 4 OS=Homo sapiens GN=SLC25A27 PE=3 SV=1 - [F5GWR4_HUMAN]	0.2	2	4	4	17	9481	0.789	1.272	1.09	0.679	4	4	4	5	6	6	0.2	0.2	0.2	16.45	18.25	20.07	245	27.2	8.59
Q96QK1	Vacuolar protein sorting-associated protein 35 OS=Homo sapiens GN=VPS35 PE=1 SV=2 - [VPS35_HUMAN]	0.1997	1	12	12	83	55737	1.052	0.847	1.217	1.721	10	11	9	30	24	29	0.1771	0.1771	0.1545	77.13	72.05	74.45	796	91.6	5.49
P22676	Calretinin OS=Homo sapiens GN=CALB2 PE=1 SV=2 - [CALB2_HUMAN]	0.1993	1	5	5	27	794	1.471	0.893	0.69	1.323	5	5	5	10	10	7	0.1993	0.1993	0.1993	29.12	25.6	19.19	271	31.5	5.15
Q9NTJ5	Phosphatidylinositide phosphatase SAC1 OS=Homo sapiens GN=SACM1L PE=1 SV=2 - [SAC1_HUMAN]	0.1993	1	9	9	26	22908	0.961	1.155	1.062	0.948	6	7	8	9	8	9	0.1193	0.1465	0.1993	27.01	21.96	22.13	587	66.9	7.12
C9JEX3	Myotubularin-related protein 2 (Fragment) OS=Homo sapiens GN=MTMR2 PE=4 SV=1 - [C9JEX3_HUMAN]	0.1993	4	9	9	20		0.819	0.943	1.252	0.977	7	7	5	8	7	5	0.1831	0.1346	0.0934	20.99	17.59	13.83	557	64.5	7.93
P54136-2	Isoform Monomeric of Arginine--tRNA ligase, cytoplasmic OS=Homo sapiens GN=RARS - [SYRC_HUMAN]	0.199	2	9	9	30		0.912	1.014	1.129	1.026	8	7	6	10	10	10	0.199	0.1803	0.1633	26.04	19.57	21.3	588	67.1	6.55
E9PQI5	Charged multivesicular body protein 4a OS=Homo sapiens GN=CHMP4A PE=4 SV=1 - [E9PQI5_HUMAN]	0.1988	5	2	2	4					0.965	1	1	2	1	1	2	0.0843	0.0843	0.1988	2.85	2.8	6.46	166	18.8	10.14
B4E0X8	Far upstream element-binding protein 1 OS=Homo sapiens GN=FUBP1 PE=2 SV=1 - [B4E0X8_HUMAN]	0.1987	6	7	9	25	8880	1.068	1.013	0.983	0.973	8	7	5	10	9	6	0.1781	0.1526	0.0859	23.24	21.07	17.53	629	66.2	7.56
F8WCC8	Arylsulfatase A component C OS=Homo sapiens GN=ARSA PE=4 SV=1 - [F8WCC8_HUMAN]	0.1986	2	5	5	25	410	0.924	0.878	1.103	1.156	4	4	4	9	8	8	0.1608	0.1678	0.1678	30.78	25.47	26	423	44.9	5.87
Q7Z3D6-5	Isoform 5 of UPF0317 protein C14orf159, mitochondrial OS=Homo sapiens GN=C14orf159 - [CN159_HUMAN]	0.1986	5	9	9	30	80017	0.733	0.444	1.034	2.053	6	8	8	9	11	10	0.1348	0.1826	0.1826	27.11	30.62	27.75	564	61	7.09
O00408-4	Isoform PDE2A4 of cGMP-dependent 3',5'-cyclic phosphodiesterase OS=Homo sapiens GN=PDE2A - [PDE2A_HUMAN]	0.1985	5	11	11	26	5138	1.023	0.835	0.85	1.002	10	6	6	11	7	8	0.1964	0.0976	0.1191	28.88	15.76	21.98	932	104.9	5.53
B4DHQ9	T-cell immunomodulatory protein OS=Homo sapiens GN=ITFG1 PE=2 SV=1 - [B4DHQ9_HUMAN]	0.1985	4	3	3	8	81533	0.957	1.046	1.126	1.045	2	2	2	3	2	3	0.1103	0.1287	0.1287	4.61	4.99	7.71	272	30.5	7.14
Q8TC12	Retinol dehydrogenase 11 OS=Homo sapiens GN=RDH11 PE=1 SV=2 - [RDH11_HUMAN]	0.1981	1	4	5	17	51109	1.122	1.024	1.084	1.184	5	4	4	7	4	6	0.1981	0.1981	0.1981	20.46	12.35	16.96	318	35.4	8.82
Q92614-4	Isoform 4 of Unconventional myosin-XVIIIa OS=Homo sapiens GN=MYO18A - [MY18A_HUMAN]	0.1981	5	30	30	106	399687	1.007	0.836	0.995	1.127	23	23	23	40	33	33	0.1609	0.1653	0.1574	116.5	92.62	108.35	2039	231.1	6.2
Q5TAQ0	Mitochondrial nucleoid factor 1 OS=Homo sapiens GN=MNF1 PE=2 SV=1 - [Q5TAQ0_HUMAN]	0.198	2	2	2	6	84300	0.952	1.029		0.765	1	1	2	1	2	3	0.1287	0.1287	0.198	4.16	3.79	8.38	101	11.9	8.1
Q9H223	EH domain-containing protein 4 OS=Homo sapiens GN=EHD4 PE=1 SV=1 - [EHD4_HUMAN]	0.1978	1	6	9	25	30844	1.207	1.067	0.942	1.151	6	5	4	10	8	7	0.1405	0.1109	0.0758	28.2	23.22	17.6	541	61.1	6.76
B3KTW0	Cullin-1 OS=Homo sapiens GN=CUL1 PE=2 SV=1 - [B3KTW0_HUMAN]	0.1977	3	9	9	21	8454	0.868	1.006	1.323	1.129	7	7	4	7	10	4	0.1565	0.1433	0.0791	13.53	28.54	11.51	607	69.8	7.09
Q27J81-2	Isoform 2 of Inverted formin-2 OS=Homo sapiens GN=INF2 - [INF2_HUMAN]	0.1976	2	16	16	60	64423	0.945	0.829	1.234	1.319	13	13	14	19	19	22	0.1758	0.1742	0.171	66.03	56.3	65.62	1240	134.5	5.53
P07384	Calpain-1 catalytic subunit OS=Homo sapiens GN=CAPN1 PE=1 SV=1 - [CAN1_HUMAN]	0.1975	1	9	9	29	823	1.206	1.03	0.88	1.069	7	8	7	9	10	10	0.1653	0.1821	0.1373	19.09	18.44	25.92	714	81.8	5.67
H0Y2S9	Myosin phosphatase Rho-interacting protein (Fragment) OS=Homo sapiens GN=MPRIP PE=4 SV=1 - [H0Y2S9_HUMAN]	0.1974	1	12	15	43		0.939	0.823	0.932	1.082	12	11	11	15	13	15	0.1468	0.1397	0.1404	53.85	33.79	41.65	1403	158.4	5.1
Q9UBQ5	Eukaryotic translation initiation factor 3 subunit K OS=Homo sapiens GN=EIF3K PE=1 SV=1 - [EIF3K_HUMAN]	0.1972	1	3	3	20	27335	1.081	1.016	0.871	0.919	3	3	3	7	6	7	0.1972	0.1972	0.1972	22.99	17.86	23.81	218	25	4.93
P02689	Myelin P2 protein OS=Homo sapiens GN=PMP2 PE=1 SV=3 - [MYP2_HUMAN]	0.197	1	3	3	21	5375	1.166	0.974	1.19	1.343	2	3	3	7	6	8	0.1894	0.197	0.197	20.97	17.1	22.82	132	14.9	9.83
Q96FC7	Phytanoyl-CoA hydroxylase-interacting protein-like OS=Homo sapiens GN=PHYHIPL PE=2 SV=3 - [PHIPL_HUMAN]	0.1968	2	6	7	29	84457	0.873	1.095	1.206	1.008	5	4	7	8	8	13	0.1622	0.1277	0.1968	22.65	26.84	33.52	376	42.5	6.42
H7C1X5	SH3 and multiple ankyrin repeat domains protein 2 (Fragment) OS=Homo sapiens GN=SHANK2 PE=4 SV=1 - [H7C1X5_HUMAN]	0.1968	7	12	12	38		0.784	1.088	1.016	0.655	9	10	10	14	10	14	0.1418	0.1844	0.1844	36.02	27.23	41.59	1128	121.1	5.62
B4DN50	Gap junction protein OS=Homo sapiens GN=GJA1 PE=2 SV=1 - [B4DN50_HUMAN]	0.1967	2	5	5	37	2697	1.036	1.004		0.969	4	5	5	13	11	13	0.1639	0.1967	0.1967	50.09	38.56	42.52	366	41.2	8.76
F5GXW9	Coiled-coil domain-containing protein 22 OS=Homo sapiens GN=CCDC22 PE=4 SV=1 - [F5GXW9_HUMAN]	0.1966	2	6	6	15		1.115	1	1.076	1.196	4	3	3	6	5	4	0.1224	0.119	0.1172	21.82	22.98	17.56	580	65.2	7.25
Q9NVE7	Pantothenate kinase 4 OS=Homo sapiens GN=PANK4 PE=1 SV=1 - [PANK4_HUMAN]	0.1966	1	10	10	22	55229	0.981	1.044	0.973	0.908	5	6	7	8	6	8	0.0802	0.1164	0.1242	24.94	14.98	18.25	773	85.9	6.28
Q99615	DnaJ homolog subfamily C member 7 OS=Homo sapiens GN=DNAJC7 PE=1 SV=2 - [DNJC7_HUMAN]	0.1964	1	8	8	19	7266	1.104	1.098	0.886	0.888	4	6	6	6	7	6	0.1194	0.164	0.1741	18.24	19.14	18.81	494	56.4	6.96
Q86VS8	Protein Hook homolog 3 OS=Homo sapiens GN=HOOK3 PE=1 SV=2 - [HOOK3_HUMAN]	0.1964	1	9	9	22	84376	0.947	0.993	1.097	1.02	6	6	7	7	7	8	0.1142	0.1045	0.1671	17.79	17.14	24.2	718	83.1	5.17
H0YK52	Uncharacterized protein OS=Homo sapiens PE=4 SV=1 - [H0YK52_HUMAN]	0.1961	8	2	2	3		1.306	0.924		1.077	1	1	1	1	1	1	0.1961	0.1275	0.1961	3.44	1.6	2.84	102	11	5.24
P62310	U6 snRNA-associated Sm-like protein LSm3 OS=Homo sapiens GN=LSM3 PE=1 SV=2 - [LSM3_HUMAN]	0.1961	1	2	2	7	27258	1.027	1.022	0.972	0.919	2	2	2	2	2	3	0.1961	0.1961	0.1961	5.06	5.09	8.33	102	11.8	4.7
P52888	Thimet oligopeptidase OS=Homo sapiens GN=THOP1 PE=1 SV=2 - [THOP1_HUMAN]	0.1959	1	11	11	37	7064	1.033	1.087	1.009	0.991	10	8	10	13	12	12	0.1843	0.1698	0.1916	42.6	37.73	31.6	689	78.8	6.05
H0YDU8	Serine/threonine-protein phosphatase (Fragment) OS=Homo sapiens GN=PPP5C PE=3 SV=1 - [H0YDU8_HUMAN]	0.1959	2	6	6	41		0.947	0.904	1.146	1.231	6	6	6	12	15	14	0.1959	0.1959	0.1959	35.15	40.27	36.5	485	55.2	6.2
E1P5S2	RNA-binding protein 39 OS=Homo sapiens GN=RBM39 PE=4 SV=1 - [E1P5S2_HUMAN]	0.1957	6	5	5	11	9584	1.029	0.964	1.198	1.18	4	2	4	5	2	4	0.1582	0.067	0.1662	14.05	5.3	10.15	373	40.5	6.33
F5H365	Protein transport protein Sec23A OS=Homo sapiens GN=SEC23A PE=4 SV=1 - [F5H365_HUMAN]	0.1957	2	9	10	32	10484	0.9	0.901	1.192	1.142	6	9	6	9	14	9	0.1033	0.1821	0.1155	30.14	42.03	25.85	736	82.9	7.46
Q9NSD9	Phenylalanine--tRNA ligase beta subunit OS=Homo sapiens GN=FARSB PE=1 SV=3 - [SYFB_HUMAN]	0.1952	2	9	9	44	10056	0.802	0.888	1.092	1.075	8	7	7	16	16	12	0.1647	0.1579	0.1579	49.05	46.04	33.06	589	66.1	6.84
Q9Y2A7	Nck-associated protein 1 OS=Homo sapiens GN=NCKAP1 PE=1 SV=1 - [NCKP1_HUMAN]	0.195	1	18	18	84	10787	0.957	0.945	0.99	0.999	14	14	14	28	28	28	0.1738	0.1587	0.1693	91.98	89.71	76.78	1128	128.7	6.62
P41091	Eukaryotic translation initiation factor 2 subunit 3 OS=Homo sapiens GN=EIF2S3 PE=1 SV=3 - [IF2G_HUMAN]	0.1949	1	6	6	15	1968	1.067	1.007	1.054	1.113	4	1	4	7	2	6	0.1017	0.0297	0.1441	16.89	6.34	15.3	472	51.1	8.4
Q96HC4	PDZ and LIM domain protein 5 OS=Homo sapiens GN=PDLIM5 PE=1 SV=5 - [PDLI5_HUMAN]	0.1946	4	6	6	14	10611	1.334	1.244		1.161	3	4	4	4	5	5	0.1107	0.1225	0.1225	15.76	14.73	15.9	596	63.9	8.21
Q16134	Electron transfer flavoprotein-ubiquinone oxidoreductase, mitochondrial OS=Homo sapiens GN=ETFDH PE=1 SV=2 - [ETFD_HUMAN]	0.1945	1	9	9	26	2110	0.941	1.015	1.001	0.992	8	6	7	10	8	8	0.1588	0.1556	0.1588	27.45	21.56	21.94	617	68.5	7.55
F8W9U4	Microtubule-associated protein OS=Homo sapiens GN=MAP4 PE=4 SV=1 - [F8W9U4_HUMAN]	0.1944	1	5	11	42		1	0.847	0.804	0.958	8	8	8	14	16	12	0.1498	0.1401	0.1437	37.88	37.53	32.89	828	88.2	9.22
Q3SXM5	Inactive hydroxysteroid dehydrogenase-like protein 1 OS=Homo sapiens GN=HSDL1 PE=1 SV=3 - [HSDL1_HUMAN]	0.1939	1	5	5	16	83693	0.875	0.995	0.962	0.91	4	4	4	5	5	6	0.1303	0.1303	0.1727	14.73	11.15	18.68	330	37	8.72
O14936-4	Isoform 4 of Peripheral plasma membrane protein CASK OS=Homo sapiens GN=CASK - [CSKP_HUMAN]	0.1938	7	13	13	35	8573	1.091	0.99	1.027	1.176	11	10	10	13	12	10	0.1615	0.1448	0.1604	31.93	27.06	26.06	898	102.1	6.4
Q86UP2	Kinectin OS=Homo sapiens GN=KTN1 PE=1 SV=1 - [KTN1_HUMAN]	0.1938	3	19	19	48	3895	1.041	0.968	0.988	1.283	16	14	9	21	16	11	0.1643	0.1562	0.0965	52.04	33.72	30.09	1357	156.2	5.64
Q9BUE6	Iron-sulfur cluster assembly 1 homolog, mitochondrial OS=Homo sapiens GN=ISCA1 PE=2 SV=1 - [ISCA1_HUMAN]	0.1938	2	2	2	4	81689	0.858	0.958	1.026	0.933	1	2	1	1	2	1	0.093	0.1938	0.093	2.76	5.47	3.27	129	14.2	9.07
E5RI02	Clathrin coat assembly protein AP180 OS=Homo sapiens GN=SNAP91 PE=4 SV=1 - [E5RI02_HUMAN]	0.1938	4	9	11	166	9892	0.842	1.207	1.145	0.771	9	11	9	55	56	55	0.171	0.1938	0.171	160.51	156.26	145.88	877	89.6	4.94
E9PLM7	Serine/threonine-protein kinase BRSK2 OS=Homo sapiens GN=BRSK2 PE=4 SV=1 - [E9PLM7_HUMAN]	0.1938	8	5	7	24	9024	0.771	1.066	1.179	0.849	6	3	6	8	6	10	0.1743	0.101	0.1808	25.99	13.78	29.81	614	68.7	8.65
Q9UBV8	Peflin OS=Homo sapiens GN=PEF1 PE=1 SV=1 - [PEF1_HUMAN]	0.1937	1	3	3	17	553115	1.084	1.059	0.931	0.951	3	2	3	6	5	6	0.1937	0.1549	0.1937	21.68	15.13	21.3	284	30.4	6.54
H0Y4A6	Valine--tRNA ligase (Fragment) OS=Homo sapiens GN=VARS PE=3 SV=1 - [H0Y4A6_HUMAN]	0.1936	3	14	14	66		0.999	0.914	0.842	0.92	12	12	13	21	21	24	0.1674	0.153	0.175	62.5	55.52	66.18	1183	131.9	7.49
B5MDC1	Uncharacterized protein OS=Homo sapiens GN=TPP1 PE=4 SV=3 - [B5MDC1_HUMAN]	0.1935	4	6	6	31		1.1	1.265	0.849	0.736	6	4	4	12	10	9	0.1935	0.119	0.1653	39.94	28.57	29	496	53.8	6.38
Q8WXI2-4	Isoform 3 of Connector enhancer of kinase suppressor of ras 2 OS=Homo sapiens GN=CNKSR2 - [CNKR2_HUMAN]	0.1932	4	9	9	30	22866	0.883	0.984	1.011	0.921	6	7	5	10	10	10	0.1319	0.1755	0.1225	33.56	32.75	32.5	849	96.3	6.61
Q9BX66-12	Isoform 12 of Sorbin and SH3 domain-containing protein 1 OS=Homo sapiens GN=SORBS1 - [SRBS1_HUMAN]	0.1932	1	4	18	78		0.688	1.114	1.171	0.747	15	17	14	26	27	25	0.1638	0.1901	0.1607	76.06	74.04	69.73	1294	143.7	8.6
D6R9P3	Heterogeneous nuclear ribonucleoprotein A/B OS=Homo sapiens GN=HNRNPAB PE=4 SV=1 - [D6R9P3_HUMAN]	0.1929	5	4	4	13		1.112	0.685	0.708	1.197	3	4	4	4	4	5	0.125	0.1929	0.1929	12.91	13.04	16.39	280	30.3	7.91
Q86XD5	Protein FAM131B OS=Homo sapiens GN=FAM131B PE=1 SV=3 - [F131B_HUMAN]	0.1928	1	5	5	10	9715	0.812	1.146	1.283	0.921	3	3	3	3	4	3	0.1446	0.1476	0.1386	7.43	13.82	6.84	332	35.7	4.48
B0UX83	HLA-B associated transcript 3 OS=Homo sapiens GN=BAT3 PE=4 SV=1 - [B0UX83_HUMAN]	0.1927	5	13	13	38	7917	0.939	0.871	0.98	1.044	9	10	9	12	13	13	0.1501	0.1545	0.1234	35.44	36.54	39.02	1126	118.6	5.6
P12955	Xaa-Pro dipeptidase OS=Homo sapiens GN=PEPD PE=1 SV=3 - [PEPD_HUMAN]	0.1927	2	5	5	10	5184	0.929	0.919	1.075	1.18	5	2	2	6	2	2	0.1927	0.0609	0.0609	13.3	5.97	2.76	493	54.5	6
Q4G176	Acyl-CoA synthetase family member 3, mitochondrial OS=Homo sapiens GN=ACSF3 PE=1 SV=3 - [ACSF3_HUMAN]	0.1927	1	7	7	28	197322	0.775	1.059		0.912	5	6	7	8	8	12	0.1667	0.191	0.1927	27.12	24.31	33.9	576	64.1	8.37
Q9NQ88	Probable fructose-2,6-bisphosphatase TIGAR OS=Homo sapiens GN=TIGAR PE=1 SV=1 - [TIGAR_HUMAN]	0.1926	1	3	3	12	57103	0.88	0.91	1.347	1.235	3	2	2	5	3	4	0.1926	0.1037	0.1037	13.15	6.81	13.72	270	30	7.69
P49189	4-trimethylaminobutyraldehyde dehydrogenase OS=Homo sapiens GN=ALDH9A1 PE=1 SV=3 - [AL9A1_HUMAN]	0.1923	1	8	8	69	223	1.343	0.988	0.982	1.029	7	7	8	25	22	22	0.1538	0.1538	0.1923	75.14	69.23	63.79	494	53.8	5.87
Q5SZR4	Tudor and KH domain containing OS=Homo sapiens GN=TDRKH PE=2 SV=1 - [Q5SZR4_HUMAN]	0.1921	3	7	7	15	11022	0.84	0.969	1.099	0.988	6	4	3	7	4	4	0.167	0.0952	0.0718	12.18	10.94	12.5	557	61.5	4.96
Q6KCM7	Calcium-binding mitochondrial carrier protein SCaMC-2 OS=Homo sapiens GN=SLC25A25 PE=1 SV=1 - [SCMC2_HUMAN]	0.1919	5	5	5	19	114789	0.924	0.9	1.005	1.063	5	5	4	6	7	6	0.1919	0.1919	0.145	21.04	21.18	22.09	469	52.6	8.35
Q14012	Calcium/calmodulin-dependent protein kinase type 1 OS=Homo sapiens GN=CAMK1 PE=1 SV=1 - [KCC1A_HUMAN]	0.1919	1	3	6	16	8536				1.055	4	3	5	6	4	6	0.1243	0.127	0.1595	15.6	11.16	15.93	370	41.3	5.29
P01034	Cystatin-C OS=Homo sapiens GN=CST3 PE=1 SV=1 - [CYTC_HUMAN]	0.1918	1	3	3	34	1471	0.779	0.964	1.275	1.016	3	3	3	11	11	12	0.1918	0.1918	0.1918	33.54	32.87	37.86	146	15.8	8.75
A6NKB8	Aminopeptidase B OS=Homo sapiens GN=RNPEP PE=4 SV=1 - [A6NKB8_HUMAN]	0.1915	2	9	9	34		1.451	1.195	0.821	0.953	8	8	7	11	12	11	0.1784	0.1735	0.1588	26.67	23.26	22.23	611	68.1	6.01
Q9BRQ6	Coiled-coil-helix-coiled-coil-helix domain-containing protein 6, mitochondrial OS=Homo sapiens GN=CHCHD6 PE=1 SV=1 - [CHCH6_HUMAN]	0.1915	1	5	5	22	84303	0.762	1.127	0.892	0.673	5	4	4	8	7	7	0.1915	0.1574	0.1574	18.64	12.88	15.32	235	26.4	8.85
P55268	Laminin subunit beta-2 OS=Homo sapiens GN=LAMB2 PE=1 SV=2 - [LAMB2_HUMAN]	0.1913	1	22	22	89	3913	1.295	0.929	0.74	1.11	19	19	21	27	31	31	0.1657	0.1763	0.1769	96.14	99.74	93.46	1798	195.9	6.52
O60763	General vesicular transport factor p115 OS=Homo sapiens GN=USO1 PE=1 SV=2 - [USO1_HUMAN]	0.1913	2	12	12	39	8615	1.139	0.796	0.95	1.088	11	7	8	16	10	13	0.1757	0.1175	0.1341	54.83	38.41	48.55	962	107.8	4.91
P23246-2	Isoform Short of Splicing factor, proline- and glutamine-rich OS=Homo sapiens GN=SFPQ - [SFPQ_HUMAN]	0.1913	2	8	8	49	6421	1.132	0.893	1.143	1.477	8	6	7	20	16	13	0.1913	0.1584	0.1584	49	39.15	35.44	669	72.2	9.23
P62070	Ras-related protein R-Ras2 OS=Homo sapiens GN=RRAS2 PE=1 SV=1 - [RRAS2_HUMAN]	0.1912	2	1	3	13	22800	1.308	1.139	0.804	0.937	2	3	3	3	5	5	0.1127	0.1912	0.1912	8.51	14.35	15.92	204	23.4	6.01
Q9Y3D6	Mitochondrial fission 1 protein OS=Homo sapiens GN=FIS1 PE=1 SV=2 - [FIS1_HUMAN]	0.1908	1	3	3	29	51024	0.938	0.98	1.186	1.112	3	3	3	10	11	8	0.1908	0.1908	0.1908	20.15	18.83	18.74	152	16.9	8.79
Q9Y295	Developmentally-regulated GTP-binding protein 1 OS=Homo sapiens GN=DRG1 PE=1 SV=1 - [DRG1_HUMAN]	0.1907	1	4	4	11	4733	0.943	0.989	1.131	0.994	4	3	2	5	4	2	0.1907	0.1471	0.0654	18.43	12.59	4.95	367	40.5	8.9
P16435	NADPH--cytochrome P450 reductase OS=Homo sapiens GN=POR PE=1 SV=2 - [NCPR_HUMAN]	0.1905	5	10	10	37	5447	1.12	1.013	0.902	0.945	7	7	8	12	12	13	0.1403	0.1388	0.1787	39.37	34.78	43.42	677	76.6	5.58
Q9Y3U8	60S ribosomal protein L36 OS=Homo sapiens GN=RPL36 PE=1 SV=3 - [RL36_HUMAN]	0.1905	1	2	2	6	25873	1.12	1.051	0.779	0.845	1	1	2	2	2	2	0.1048	0.1048	0.1905	6.5	5.88	5.13	105	12.2	11.59
B4DZK7	Thymidine kinase 2, mitochondrial OS=Homo sapiens GN=TK2 PE=2 SV=1 - [B4DZK7_HUMAN]	0.1905	7	2	2	5	7084	0.928	1.247	1.15	0.853	2	1	1	3	1	1	0.1905	0.125	0.125	8.81	3.53	3.47	168	20.3	6.8
Q16566	Calcium/calmodulin-dependent protein kinase type IV OS=Homo sapiens GN=CAMK4 PE=1 SV=1 - [KCC4_HUMAN]	0.1903	1	6	6	18	814	0.715	0.943	1.414	0.98	4	4	5	6	6	6	0.1268	0.1036	0.1501	19.88	18.15	17.38	473	51.9	5.82
E7ESJ0	Serine protease HTRA1 OS=Homo sapiens GN=HTRA1 PE=4 SV=1 - [E7ESJ0_HUMAN]	0.1902	2	5	5	13		2.218	1.063	0.843	1.553	4	3	3	5	3	5	0.1633	0.132	0.1365	13.13	8.98	10.31	447	48.2	10.26
E7EM64	COP9 signalosome complex subunit 6 OS=Homo sapiens GN=COPS6 PE=4 SV=1 - [E7EM64_HUMAN]	0.1902	2	4	4	22		1.029	0.881	1.201	1.39	3	4	3	8	7	7	0.1411	0.1902	0.1411	26.45	20.25	20.87	326	36	5.73
Q9H246	Uncharacterized protein C1orf21 OS=Homo sapiens GN=C1orf21 PE=1 SV=1 - [CA021_HUMAN]	0.1901	2	2	2	3	81563	1.279	0.789	0.684	1.106	2		1	2		1	0.1901		0.1074	0		0	121	13.9	5.22
Q8TDJ6	DmX-like protein 2 OS=Homo sapiens GN=DMXL2 PE=1 SV=2 - [DMXL2_HUMAN]	0.1901	2	34	34	148	23312	0.773	1	1.142	0.904	30	28	26	55	48	45	0.1749	0.1453	0.1472	179.4	144.66	138.35	3036	339.4	6.38
Q9BYB0-2	Isoform 2 of SH3 and multiple ankyrin repeat domains protein 3 OS=Homo sapiens GN=SHANK3 - [SHAN3_HUMAN]	0.19	3	17	17	46		0.657	0.932	1.287	0.862	14	13	13	16	17	13	0.149	0.1582	0.1478	47.76	55.96	45.82	1732	185.2	8.98
Q8N145	Leucine-rich repeat LGI family member 3 OS=Homo sapiens GN=LGI3 PE=2 SV=1 - [LGI3_HUMAN]	0.1898	2	8	8	27	203190	0.952	0.843	0.959	1.061	5	5	5	8	10	9	0.1259	0.1387	0.115	24.7	26.65	23.75	548	61.7	7.91
C0H5W9	SNX6 protein OS=Homo sapiens GN=SNX6 PE=2 SV=1 - [C0H5W9_HUMAN]	0.1897	3	7	7	27	58533	0.972	0.907	1.421	1.468	7	7	6	10	9	8	0.1897	0.1897	0.1862	28.07	24.98	18.06	290	33.5	8.57
Q9NSE4	Isoleucine--tRNA ligase, mitochondrial OS=Homo sapiens GN=IARS2 PE=1 SV=2 - [SYIM_HUMAN]	0.1897	2	13	13	49	55699	0.94	0.979	1.082	1.034	11	10	12	16	17	16	0.1601	0.1591	0.1769	50.24	44.78	49.12	1012	113.7	7.2
Q96IX5	Up-regulated during skeletal muscle growth protein 5 OS=Homo sapiens GN=USMG5 PE=1 SV=1 - [USMG5_HUMAN]	0.1897	1	2	2	3	84833	0.852	1.094	1.101	0.869	2	1		2	1		0.1897	0.1724		4.45	2.11		58	6.5	9.76
Q14157	Ubiquitin-associated protein 2-like OS=Homo sapiens GN=UBAP2L PE=1 SV=2 - [UBP2L_HUMAN]	0.1895	6	12	12	48	9898	0.863	0.874	1.144	1.136	9	8	8	16	18	14	0.1536	0.1141	0.1233	39.36	36.27	37.43	1087	114.5	7.11
Q9Y4W6	AFG3-like protein 2 OS=Homo sapiens GN=AFG3L2 PE=1 SV=2 - [AFG32_HUMAN]	0.1895	2	11	11	40	10939	0.842	0.966	1.076	0.992	10	10	10	14	12	14	0.1769	0.1769	0.1769	43.9	38.24	42.18	797	88.5	8.66
Q8WZA9	Immunity-related GTPase family Q protein OS=Homo sapiens GN=IRGQ PE=1 SV=1 - [IRGQ_HUMAN]	0.1894	1	8	8	40	126298	0.761	0.942	0.909	0.722	7	6	7	13	14	13	0.1669	0.1461	0.1685	41.71	42.73	36.81	623	62.7	4.88
D6RAW2	ADP-ribose pyrophosphatase, mitochondrial (Fragment) OS=Homo sapiens GN=NUDT9 PE=4 SV=1 - [D6RAW2_HUMAN]	0.1893	3	3	3	9		0.905	1.035	0.908	0.996	2	3	3	2	3	4	0.1311	0.1893	0.1893	6.5	9.09	9.03	206	23	9.52
E9PER6	3-phosphoinositide-dependent protein kinase 1 OS=Homo sapiens GN=PDPK1 PE=4 SV=1 - [E9PER6_HUMAN]	0.189	6	7	7	23	5170	1.081	0.91	1.108	1.276	7	5	6	10	7	6	0.189	0.1399	0.1739	21.24	18.05	19.52	529	60.3	7.37
Q13363-2	Isoform 2 of C-terminal-binding protein 1 OS=Homo sapiens GN=CTBP1 - [CTBP1_HUMAN]	0.1888	2	5	5	18	1487	0.834	1.036	1.072	0.766	5	4	5	7	5	6	0.1888	0.1632	0.1888	22.65	14.85	15.96	429	46.4	6.65
Q86YR5-4	Isoform 4 of G-protein-signaling modulator 1 OS=Homo sapiens GN=GPSM1 - [GPSM1_HUMAN]	0.1887	2	7	7	23	26086	0.921	0.956	0.955	0.99	5	4	5	9	7	7	0.1181	0.1242	0.1411	25.22	20.86	22.55	652	72.1	6.47
Q16531	DNA damage-binding protein 1 OS=Homo sapiens GN=DDB1 PE=1 SV=1 - [DDB1_HUMAN]	0.1886	2	15	15	29	1642	0.917	1.039	1.17	0.943	10	7	11	10	7	12	0.1263	0.0877	0.1325	31.52	20.32	36.78	1140	126.9	5.26
O43815	Striatin OS=Homo sapiens GN=STRN PE=1 SV=4 - [STRN_HUMAN]	0.1885	1	8	8	32	6801	0.824	0.978	0.972	0.812	8	7	7	13	9	10	0.1885	0.1654	0.1654	38.52	32.6	32.5	780	86.1	5.27
Q14974	Importin subunit beta-1 OS=Homo sapiens GN=KPNB1 PE=1 SV=2 - [IMB1_HUMAN]	0.1884	1	11	11	85	3837	1.155	0.964	1.049	1.279	10	10	10	28	29	28	0.1712	0.1701	0.1712	87.97	83.31	84.03	876	97.1	4.78
P19174	1-phosphatidylinositol 4,5-bisphosphate phosphodiesterase gamma-1 OS=Homo sapiens GN=PLCG1 PE=1 SV=1 - [PLCG1_HUMAN]	0.1884	2	17	17	37	5335	1.1	1.153	0.956	0.88	9	12	13	11	13	13	0.0899	0.138	0.1566	30.27	34.48	34.89	1290	148.4	6.05
Q9Y639	Neuroplastin OS=Homo sapiens GN=NPTN PE=1 SV=2 - [NPTN_HUMAN]	0.1884	1	7	7	39	27020	0.926	0.913	0.989	0.975	7	5	7	16	11	12	0.1884	0.1407	0.1884	39.97	23.51	28.73	398	44.4	7.99
Q8TBC4	NEDD8-activating enzyme E1 catalytic subunit OS=Homo sapiens GN=UBA3 PE=1 SV=2 - [UBA3_HUMAN]	0.1879	3	6	6	19	9039	1.149	1.004	0.693	0.951	5	4	3	7	6	6	0.1814	0.1685	0.1102	22.33	19.74	20.7	463	51.8	5.45
P55290	Cadherin-13 OS=Homo sapiens GN=CDH13 PE=1 SV=1 - [CAD13_HUMAN]	0.1879	1	6	6	40	1012	0.853	1.012	0.846	0.711	5	4	3	14	15	11	0.1571	0.1066	0.0757	31.61	40.98	37.48	713	78.2	4.98
B3KNQ0	Coiled-coil domain-containing protein 92 OS=Homo sapiens GN=CCDC92 PE=2 SV=1 - [B3KNQ0_HUMAN]	0.1879	2	4	4	8	80212	0.807	1.034		0.928	2	3	3	2	3	3	0.0987	0.1401	0.1401	4.54	4.67	7.31	314	35.1	9.25
B4DK30	116 kDa U5 small nuclear ribonucleoprotein component OS=Homo sapiens GN=EFTUD2 PE=2 SV=1 - [B4DK30_HUMAN]	0.1878	9	13	13	41	9343	1.169	1.057	0.975	1.084	11	10	11	15	12	14	0.1622	0.1398	0.1686	38.07	32.4	40.11	937	105.3	5.22
B4DT77	Annexin OS=Homo sapiens GN=ANXA7 PE=2 SV=1 - [B4DT77_HUMAN]	0.1875	4	7	7	46	310	1.083	1.028	1.098	1.144	6	7	6	15	15	16	0.1786	0.1875	0.1786	42.68	40.35	46.64	336	37.8	7.18
Q8N163	DBIRD complex subunit KIAA1967 OS=Homo sapiens GN=KIAA1967 PE=1 SV=2 - [K1967_HUMAN]	0.1874	1	10	10	24	57805	1.137	0.847	0.945	1.253	7	6	7	9	8	7	0.1289	0.1105	0.1311	19.97	10.87	17.61	923	102.8	5.22
E5RJ29	PH and SEC7 domain-containing protein 3 OS=Homo sapiens GN=PSD3 PE=4 SV=1 - [E5RJ29_HUMAN]	0.1874	3	15	15	63		0.84	0.647	1.375	1.75	12	13	11	21	22	20	0.1741	0.1558	0.1527	64.87	63.1	68.15	982	108.9	6.05
Q9Y4E6-2	Isoform 2 of WD repeat-containing protein 7 OS=Homo sapiens GN=WDR7 - [WDR7_HUMAN]	0.1874	2	15	15	66	23335	0.837	0.967	1.077	0.912	14	14	11	22	27	17	0.1585	0.1867	0.1537	56.55	61.2	48.2	1457	160.4	7.02
B7Z9G5	BRO1 domain-containing protein BROX OS=Homo sapiens GN=C1orf58 PE=2 SV=1 - [B7Z9G5_HUMAN]	0.1873	2	4	4	8	148362	0.9	0.991	1.454	1.284	2	3	3	2	3	3	0.0818	0.1214	0.1478	6.95	8.58	11.65	379	42.8	7.65
B5MCT8	40S ribosomal protein S9 OS=Homo sapiens GN=RPS9 PE=3 SV=1 - [B5MCT8_HUMAN]	0.1871	3	3	3	7	6203	0.997	0.884	1.009	1.095	2	1	2	2	2	3	0.1079	0.0504	0.1295	4.06	4	4.77	139	16.6	11.06
P15374	Ubiquitin carboxyl-terminal hydrolase isozyme L3 OS=Homo sapiens GN=UCHL3 PE=1 SV=1 - [UCHL3_HUMAN]	0.187	3	3	3	11	7347				0.945	3	2	3	4	3	4	0.187	0.1261	0.187	10.22	10.01	12.23	230	26.2	4.92
Q9P2K5	Myelin expression factor 2 OS=Homo sapiens GN=MYEF2 PE=1 SV=3 - [MYEF2_HUMAN]	0.1867	1	2	5	8	50804	0.849	0.998	1.109	0.941	3		3	4		4	0.0767		0.15	12.98		13.79	600	64.1	8.75
B7Z800	Adenosine kinase OS=Homo sapiens GN=ADK PE=2 SV=1 - [B7Z800_HUMAN]	0.1865	4	5	5	11	132	1.193	0.946	0.889	1.108	4	2	4	4	2	5	0.1651	0.0826	0.1651	5.17	2.3	7.38	327	36.6	6.79
Q9Y496	Kinesin-like protein KIF3A OS=Homo sapiens GN=KIF3A PE=1 SV=4 - [KIF3A_HUMAN]	0.186	8	10	10	20	11127	0.949	0.814	1.005	1.16	5	6	7	6	7	7	0.1001	0.113	0.1302	15.55	16.33	18.95	699	80	6.54
Q93034	Cullin-5 OS=Homo sapiens GN=CUL5 PE=1 SV=4 - [CUL5_HUMAN]	0.1859	1	12	12	31	8065	1.001	0.929	1.136	1.186	7	10	9	8	12	11	0.1077	0.1513	0.1397	21.67	29.15	28.33	780	90.9	7.94
P17655	Calpain-2 catalytic subunit OS=Homo sapiens GN=CAPN2 PE=1 SV=6 - [CAN2_HUMAN]	0.1857	2	8	8	42	824	1.51	0.965	0.815	1.638	5	8	8	14	15	13	0.1143	0.1857	0.1857	40.94	47.77	43.78	700	79.9	4.98
Q13564-2	Isoform 2 of NEDD8-activating enzyme E1 regulatory subunit OS=Homo sapiens GN=NAE1 - [ULA1_HUMAN]	0.1856	4	6	6	21	8883	1.185	0.819	0.871	1.248	6	4	5	9	6	6	0.1856	0.1269	0.1269	22.44	19.03	19.91	528	59.4	5.24
Q8N5J2	Protein FAM63A OS=Homo sapiens GN=FAM63A PE=1 SV=2 - [FA63A_HUMAN]	0.1855	2	4	4	8	55793	1.418	0.923	0.973	1.487	2	2	3	2	3	3	0.0789	0.1215	0.1237	5.72	5.7	9.42	469	51.7	4.86
P49441	Inositol polyphosphate 1-phosphatase OS=Homo sapiens GN=INPP1 PE=1 SV=1 - [INPP_HUMAN]	0.1855	1	5	5	13	3628	0.984	0.861	1.648	1.753	4	3	3	5	4	4	0.1429	0.1353	0.1404	16.52	13.56	12.82	399	44	5.26
P11908	Ribose-phosphate pyrophosphokinase 2 OS=Homo sapiens GN=PRPS2 PE=1 SV=2 - [PRPS2_HUMAN]	0.1855	2	3	8	29	5634	0.609	1.184	1.546	0.793	8	4	6	14	6	9	0.1855	0.1478	0.173	42.37	19.33	26.65	318	34.7	6.61
Q9GZT4	Serine racemase OS=Homo sapiens GN=SRR PE=1 SV=1 - [SRR_HUMAN]	0.1853	1	4	4	13	63826	1.561	1.152	0.864	1.191	3	3	4	4	4	5	0.1412	0.1412	0.1853	13.36	11.78	14.51	340	36.5	6.54
B4DME2	Protein phosphatase 1 regulatory subunit 12C OS=Homo sapiens GN=PPP1R12C PE=2 SV=1 - [B4DME2_HUMAN]	0.1853	6	7	7	14	54776	1.017	0.939	1.098	1.055	5	5	4	5	5	4	0.1033	0.1358	0.1103	11.74	10.65	10.4	707	77.1	5.63
Q9NYB9-2	Isoform 2 of Abl interactor 2 OS=Homo sapiens GN=ABI2 - [ABI2_HUMAN]	0.1853	5	4	6	25	10152	0.967	1.029	0.917	0.833	4	4	5	8	8	9	0.1326	0.1326	0.1516	25.46	21.62	25.05	475	52.4	6.01
P51649	Succinate-semialdehyde dehydrogenase, mitochondrial OS=Homo sapiens GN=ALDH5A1 PE=1 SV=2 - [SSDH_HUMAN]	0.185	3	8	8	74	7915	0.856	1.09	1.248	0.863	8	8	7	26	28	20	0.185	0.185	0.157	86.23	87.96	54.41	535	57.2	8.28
P07099	Epoxide hydrolase 1 OS=Homo sapiens GN=EPHX1 PE=1 SV=1 - [HYEP_HUMAN]	0.1846	1	7	7	45	2052	1.591	0.969	0.955	1.593	6	7	6	14	17	14	0.1648	0.1846	0.1648	34.48	42.6	32.88	455	52.9	7.25
B7Z4N6	Stathmin OS=Homo sapiens GN=STMN2 PE=2 SV=1 - [B7Z4N6_HUMAN]	0.1845	4	1	5	16	11075	0.71	1.025	1.17	0.807	5	3	3	7	5	4	0.1845	0.119	0.119	20.52	14.83	11.92	168	19.7	8.32
E7EW97	Secretoneurin OS=Homo sapiens GN=SCG2 PE=4 SV=1 - [E7EW97_HUMAN]	0.1845	2	6	6	23		0.626	0.724	1.282	0.95	5	5	5	9	7	7	0.1258	0.1551	0.1635	17.05	14.07	14.84	477	54.3	4.87
P50502	Hsc70-interacting protein OS=Homo sapiens GN=ST13 PE=1 SV=2 - [F10A1_HUMAN]	0.1843	1	8	8	47	6767	0.938	0.748	1.246	1.638	8	7	7	15	15	17	0.1843	0.1843	0.1843	44.72	43.54	49.17	369	41.3	5.27
Q15334	Lethal(2) giant larvae protein homolog 1 OS=Homo sapiens GN=LLGL1 PE=1 SV=3 - [L2GL1_HUMAN]	0.1842	1	11	11	46	3996	1.403	1.05	0.897	1.133	10	10	8	16	16	14	0.1682	0.1654	0.1382	46.74	48.71	45	1064	115.3	6.29
F5H1B9	Membrane protein MLC1 OS=Homo sapiens GN=MLC1 PE=4 SV=1 - [F5H1B9_HUMAN]	0.1837	4	5	5	39	23209	2.046	1.033	0.49	0.984	4	3	5	13	12	14	0.1808	0.1195	0.1837	34.13	31	36.82	343	37.4	7.18
Q9Y2V2	Calcium-regulated heat stable protein 1 OS=Homo sapiens GN=CARHSP1 PE=1 SV=2 - [CHSP1_HUMAN]	0.1837	1	2	2	6	23589	1.406	0.851	0.596	0.972	2	2	2	2	2	2	0.1837	0.1837	0.1837	5.67	5.16	5.21	147	15.9	8.21
O00194	Ras-related protein Rab-27B OS=Homo sapiens GN=RAB27B PE=1 SV=4 - [RB27B_HUMAN]	0.1835	1	4	4	9	5874	1.265	1.006	1.179	1.43	2	3	2	3	4	2	0.133	0.1789	0.1376	6.16	10.47	5.34	218	24.6	5.52
Q5JSH3-2	Isoform 2 of WD repeat-containing protein 44 OS=Homo sapiens GN=WDR44 - [WDR44_HUMAN]	0.1834	4	12	12	27	54521	0.944	0.869	0.952	1.184	7	10	8	8	10	9	0.1359	0.1547	0.1315	27.04	27.54	29.83	905	100.3	5.45
P08294	Extracellular superoxide dismutase [Cu-Zn] OS=Homo sapiens GN=SOD3 PE=1 SV=2 - [SODE_HUMAN]	0.1833	1	4	4	28	6649	1.903	1.273	0.799	1.129	4	3	3	8	9	11	0.1833	0.1167	0.1167	22.65	8.96	17.25	240	25.8	6.61
Q6YP21-3	Isoform 3 of Kynurenine--oxoglutarate transaminase 3 OS=Homo sapiens GN=CCBL2 - [KAT3_HUMAN]	0.1833	2	5	5	22	56267	1.157	1.213	1.207	1.202	4	5	4	6	8	8	0.1143	0.1833	0.1143	15.43	17.9	21.19	420	47.7	6.8
Q3LGB0	Osteopontin (Fragment) OS=Homo sapiens GN=opn PE=2 SV=1 - [Q3LGB0_HUMAN]	0.1832	8	3	3	12	6696	1.047	1.179	1.047	0.985	3	2	3	6	3	3	0.1832	0.1355	0.1832	11.3	5.92	7.26	273	30.8	4.59
P00450	Ceruloplasmin OS=Homo sapiens GN=CP PE=1 SV=1 - [CERU_HUMAN]	0.1831	2	12	12	25	1356	1.085	0.886	0.802	1.017	7	8	6	7	9	9	0.0911	0.1371	0.093	13.42	28.88	21.47	1065	122.1	5.72
Q9ULR3	Protein phosphatase 1H OS=Homo sapiens GN=PPM1H PE=1 SV=2 - [PPM1H_HUMAN]	0.1829	1	6	6	17	57460	0.769	0.89	1.123	0.957	6	4	5	7	4	6	0.1829	0.1187	0.1634	20.27	12.37	18.07	514	56.4	6.6
D3DN77	HCG2022736, isoform CRA_a OS=Homo sapiens GN=hCG_2022736 PE=4 SV=1 - [D3DN77_HUMAN]	0.1828	6	4	4	12		1.175	0.998	1.159	1.006	3	4	3	4	4	4	0.1269	0.1828	0.1381	10.27	5.59	7.96	268	30.7	5.76
P17812	CTP synthase 1 OS=Homo sapiens GN=CTPS PE=1 SV=2 - [PYRG1_HUMAN]	0.1827	1	6	6	18	1503	0.899	1		0.885	4	5	5	5	6	7	0.1523	0.1709	0.1827	18.49	15.12	22.38	591	66.6	6.46
F8VRH9	RasGAP-activating-like protein 1 OS=Homo sapiens GN=RASAL1 PE=4 SV=1 - [F8VRH9_HUMAN]	0.1826	2	10	10	28	8437	1.066	0.998	0.848	1.079	7	9	8	9	9	10	0.1317	0.1665	0.1478	26.83	24.19	23.65	805	90.1	6.43
B4DS44	Vacuolar protein sorting-associated protein 52 homolog OS=Homo sapiens GN=VPS52 PE=2 SV=1 - [B4DS44_HUMAN]	0.1826	2	7	7	18	6293	0.97	1.056	0.936	0.844	4	5	5	4	7	7	0.1056	0.1184	0.1155	13.74	21.41	23.9	701	80	5.97
Q9HB21-2	Isoform 2 of Pleckstrin homology domain-containing family A member 1 OS=Homo sapiens GN=PLEKHA1 - [PKHA1_HUMAN]	0.1826	3	4	4	11	59338	0.899	1.21	0.974	0.727	3	4	3	3	5	3	0.1437	0.1826	0.1497	8.11	11.38	9.66	334	38.1	8.97
P53602	Diphosphomevalonate decarboxylase OS=Homo sapiens GN=MVD PE=1 SV=1 - [MVD1_HUMAN]	0.1825	1	5	5	17	4597	1.012	1.006	1.063	1.036	4	4	5	5	6	6	0.1675	0.1675	0.1825	14.42	16.67	14.12	400	43.4	7.23
Q07002	Cyclin-dependent kinase 18 OS=Homo sapiens GN=CDK18 PE=1 SV=3 - [CDK18_HUMAN]	0.1822	3	6	6	13	5129	1.174	0.927	0.929	1.219	4	5	4	4	5	4	0.1165	0.1525	0.1292	11.33	14.09	11.56	472	54.1	8.66
Q9NPF4	Probable tRNA threonylcarbamoyladenosine biosynthesis protein OSGEP OS=Homo sapiens GN=OSGEP PE=1 SV=1 - [OSGEP_HUMAN]	0.1821	1	4	4	13	55644	1.017	1.01	0.891	0.923	4	4	4	5	4	4	0.1821	0.1821	0.1821	13.49	9.45	11.17	335	36.4	6.35
P43307	Translocon-associated protein subunit alpha OS=Homo sapiens GN=SSR1 PE=1 SV=3 - [SSRA_HUMAN]	0.1818	5	3	3	19	6745	1.25	1.044	0.841	1.007	3	2	2	6	6	7	0.1818	0.0909	0.0909	19.8	17.11	21.16	286	32.2	4.49
Q9ULC3	Ras-related protein Rab-23 OS=Homo sapiens GN=RAB23 PE=1 SV=1 - [RAB23_HUMAN]	0.1814	1	3	3	13	51715	1.189	1.212	0.919	0.893	3	2	2	5	4	4	0.1814	0.1435	0.1055	15.09	13.43	12.72	237	26.6	6.6
P17900	Ganglioside GM2 activator OS=Homo sapiens GN=GM2A PE=1 SV=4 - [SAP3_HUMAN]	0.1813	1	3	3	17	2760	1.348	0.773	0.975	1.703	3	3	3	5	6	6	0.1813	0.1813	0.1813	9.31	15.44	16.2	193	20.8	5.31
F8VX22	Phosphofurin acidic cluster sorting protein 2 OS=Homo sapiens GN=PACS2 PE=4 SV=1 - [F8VX22_HUMAN]	0.1811	7	4	4	12		1.064	1.03	1.147	1.181	3	4	3	4	4	4	0.1811	0.1811	0.0744	11.69	11.59	12.26	403	43.9	8.06
Q5T1B5	Inositol polyphosphate-5-phosphatase, 40kDa OS=Homo sapiens GN=INPP5A PE=2 SV=1 - [Q5T1B5_HUMAN]	0.1809	2	5	5	15	3632	0.914	1.03	1.271	0.944	4	4	4	5	5	5	0.1602	0.1421	0.1421	15.93	14.63	16.93	387	44.9	7.06
H3BNV7	Mitotic spindle-associated MMXD complex subunit MIP18 (Fragment) OS=Homo sapiens GN=FAM96B PE=4 SV=1 - [H3BNV7_HUMAN]	0.1801	2	2	2	6		1.143	1.187		0.892		2	2		3	3		0.1801	0.1801		6.92	6.8	161	17.6	6.09
B4DZM8	26S proteasome non-ATPase regulatory subunit 5 OS=Homo sapiens GN=PSMD5 PE=2 SV=1 - [B4DZM8_HUMAN]	0.18	2	6	6	14	5711	1.385	0.86	0.827	1.268	4	4	5	4	5	5	0.0911	0.1041	0.1518	8.38	10	11.45	461	51.3	5.44
Q13938	Calcyphosin OS=Homo sapiens GN=CAPS PE=1 SV=1 - [CAYP1_HUMAN]	0.1799	1	3	3	15	828	2.698	1.229	0.951	1.927	3	2	2	5	5	5	0.1799	0.1217	0.1217	16.24	14.57	12.15	189	21	4.89
C9J1K9	Uncharacterized protein OS=Homo sapiens GN=SESTD1 PE=4 SV=1 - [C9J1K9_HUMAN]	0.1799	2	7	7	19		1.209	0.953	0.926	1.026	4	7	5	6	7	6	0.1022	0.1799	0.1209	11.02	19.07	18.06	695	79.2	5.15
Q9H267	Vacuolar protein sorting-associated protein 33B OS=Homo sapiens GN=VPS33B PE=1 SV=2 - [VP33B_HUMAN]	0.1799	4	8	8	11	26276	1.065	0.957	0.804	0.987	6	3	1	6	4	1	0.1475	0.0665	0.0162	17	11.3	1.7	617	70.5	6.71
P07814	Bifunctional glutamate/proline--tRNA ligase OS=Homo sapiens GN=EPRS PE=1 SV=5 - [SYEP_HUMAN]	0.1799	1	20	20	54	2058	0.986	1.038		0.91	13	12	16	20	13	21	0.129	0.1257	0.1647	60.77	39.32	61.08	1512	170.5	7.33
P20591	Interferon-induced GTP-binding protein Mx1 OS=Homo sapiens GN=MX1 PE=1 SV=4 - [MX1_HUMAN]	0.1798	1	8	8	25	4599	1.384	1.161	0.933	1.092	7	5	5	10	7	8	0.1541	0.1314	0.1193	29.99	23.5	25.51	662	75.5	5.83
Q96DG6	Carboxymethylenebutenolidase homolog OS=Homo sapiens GN=CMBL PE=1 SV=1 - [CMBL_HUMAN]	0.1796	1	4	4	6	134147	1.004	0.941	1.33	1.182	2	3	1	2	3	1	0.102	0.1469	0.0408	4.14	7.71	2.75	245	28	7.18
P27986	Phosphatidylinositol 3-kinase regulatory subunit alpha OS=Homo sapiens GN=PIK3R1 PE=1 SV=2 - [P85A_HUMAN]	0.1796	2	8	9	19	5295	0.883	1.08	1.416	0.938	9	5	4	10	5	4	0.1796	0.0746	0.0843	33.45	11.32	14.18	724	83.5	6.16
Q9H1Z4	WD repeat-containing protein 13 OS=Homo sapiens GN=WDR13 PE=1 SV=2 - [WDR13_HUMAN]	0.1794	1	4	4	20	64743	0.909	0.89	1.123	1.149	4	3	3	6	6	8	0.1794	0.1299	0.1299	21.76	24.43	32.18	485	53.7	9.14
F8VSZ4	Plexin-A1 OS=Homo sapiens GN=PLXNA1 PE=4 SV=1 - [F8VSZ4_HUMAN]	0.1794	2	20	26	81		0.764	1.069	1.171	0.89	19	22	19	25	29	27	0.1372	0.1591	0.134	61.52	66.42	65.11	1873	208.4	6.87
P57105	Synaptojanin-2-binding protein OS=Homo sapiens GN=SYNJ2BP PE=1 SV=2 - [SYJ2B_HUMAN]	0.1793	1	2	2	9	55333	1.012	1.102	1.035	0.932	2	2	1	3	4	2	0.1793	0.1793	0.0828	7.21	11.07	5.02	145	15.9	6.3
Q9P260-2	Isoform 2 of LisH domain and HEAT repeat-containing protein KIAA1468 OS=Homo sapiens GN=KIAA1468 - [K1468_HUMAN]	0.1792	1	15	15	53	57614	0.97	0.977	0.974	0.948	14	12	12	19	19	15	0.176	0.1392	0.1664	56.81	59.76	46.48	1250	138.7	5.53
F5H886	Tight junction protein ZO-2 OS=Homo sapiens GN=TJP2 PE=4 SV=1 - [F5H886_HUMAN]	0.1789	3	12	13	38	9414	1.423	1.102	0.846	1.084	12	10	9	13	13	12	0.1703	0.1426	0.1288	34.89	36.09	34.53	1157	130.4	7.56
P45381	Aspartoacylase OS=Homo sapiens GN=ASPA PE=1 SV=1 - [ACY2_HUMAN]	0.1789	1	7	7	25	443	1.113	1.004	1.191	1.259	6	4	6	9	7	9	0.1182	0.115	0.1789	20.72	14.87	22.37	313	35.7	6.52
F8W897	Receptor expression-enhancing protein 1 (Fragment) OS=Homo sapiens GN=REEP1 PE=4 SV=1 - [F8W897_HUMAN]	0.1786	6	2	2	4		0.816	0.953	1.301	1.01	1	1	2	1	1	2	0.0714	0.0714	0.1786	2.43	2.06	5.88	140	15.7	8.43
O95278	Laforin OS=Homo sapiens GN=EPM2A PE=1 SV=2 - [EPM2A_HUMAN]	0.1782	5	3	3	9	7957	1.101	1.154	0.843	0.782	2	3	2	3	4	2	0.1208	0.1782	0.1208	6.01	2.8	2.84	331	37.1	6.65
Q6PCB7	Long-chain fatty acid transport protein 1 OS=Homo sapiens GN=SLC27A1 PE=2 SV=1 - [S27A1_HUMAN]	0.178	1	7	8	26	376497	1.017	1.007	1.15	1.097	6	7	6	8	9	9	0.1563	0.1749	0.1594	21.83	26.06	26.94	646	71.1	8.53
O94832	Unconventional myosin-Id OS=Homo sapiens GN=MYO1D PE=1 SV=2 - [MYO1D_HUMAN]	0.1779	1	15	15	44	4642	1.216	0.905	1.005	1.534	12	11	11	17	13	14	0.1431	0.1372	0.1421	38.1	29.49	35.59	1006	116.1	9.39
Q99569	Plakophilin-4 OS=Homo sapiens GN=PKP4 PE=1 SV=2 - [PKP4_HUMAN]	0.1779	1	12	13	36	8502	1.051	0.976	0.94	1.008	10	6	6	13	11	12	0.1158	0.0839	0.0998	30.85	29.35	31.63	1192	131.8	8.94
Q53XA7	Fumarylacetoacetase OS=Homo sapiens GN=DKFZp686F13224 PE=2 SV=1 - [Q53XA7_HUMAN]	0.1777	2	4	4	9	2184	1.451	0.981		1.268	1	3	3	2	4	3	0.0716	0.1203	0.1547	2.33	6.14	7.19	349	38.6	7.21
Q9NRG7-2	Isoform 2 of Epimerase family protein SDR39U1 OS=Homo sapiens GN=SDR39U1 - [D39U1_HUMAN]	0.1775	7	4	4	11	56948	0.838	1.011	1.044	0.877	2	3	2	3	4	4	0.0751	0.1331	0.0614	7.21	11.25	8.43	293	31.1	9.04
Q9Y3Z3	SAM domain and HD domain-containing protein 1 OS=Homo sapiens GN=SAMHD1 PE=1 SV=2 - [SAMH1_HUMAN]	0.1773	1	7	7	21	25939	1.346	1.165		0.97	4	6	6	6	7	8	0.1022	0.155	0.1486	19.51	20.14	22.91	626	72.2	7.14
E7EWF1	60S ribosomal protein L4 OS=Homo sapiens GN=RPL4 PE=4 SV=1 - [E7EWF1_HUMAN]	0.1773	5	6	6	15		0.817	0.682	1.028	1.225	5	5	3	6	6	3	0.1281	0.1527	0.1034	21.77	20.57	6.94	406	45.5	11.03
P50416-2	Isoform 2 of Carnitine O-palmitoyltransferase 1, liver isoform OS=Homo sapiens GN=CPT1A - [CPT1A_HUMAN]	0.1772	2	9	9	14	1374	1.137	0.97	0.789	0.892	5	3	5	6	3	5	0.1005	0.0542	0.1045	12.49	8.37	13.04	756	86.2	8.44
Q549N5	Signal recognition particle receptor beta subunit OS=Homo sapiens GN=SRPRB PE=2 SV=1 - [Q549N5_HUMAN]	0.1771	2	3	3	5	58477	1.062	0.885	0.839	1.041	3	1	1	3	1	1	0.1771	0.048	0.048	9	3.47	3.4	271	29.7	9.04
Q96EY1	DnaJ homolog subfamily A member 3, mitochondrial OS=Homo sapiens GN=DNAJA3 PE=1 SV=2 - [DNJA3_HUMAN]	0.1771	1	6	6	25	9093	0.95	0.961	0.853	0.869	4	4	5	7	9	9	0.1333	0.1125	0.1271	20.65	18.87	21.27	480	52.5	9.26
Q9NUJ3	T-complex protein 11-like protein 1 OS=Homo sapiens GN=TCP11L1 PE=1 SV=1 - [T11L1_HUMAN]	0.1768	4	5	5	14	55346	0.829	0.908	1.076	0.922	4	3	2	6	4	4	0.1356	0.0845	0.057	17.03	10.21	10.79	509	57	5.59
Q05682-5	Isoform 5 of Caldesmon OS=Homo sapiens GN=CALD1 - [CALD1_HUMAN]	0.1767	8	6	6	16	800	1.172	0.765	1.083	1.655	4	5	5	5	6	5	0.1372	0.156	0.156	18.46	21.76	18.75	532	61.2	6.71
O43295-2	Isoform 2 of SLIT-ROBO Rho GTPase-activating protein 3 OS=Homo sapiens GN=SRGAP3 - [SRGP3_HUMAN]	0.1767	2	17	17	44	9901	0.899	0.934	1.097	1.065	15	10	12	17	13	14	0.1563	0.1274	0.147	48.04	33.57	37.52	1075	121.7	6.58
Q08499-7	Isoform N3 of cAMP-specific 3',5'-cyclic phosphodiesterase 4D OS=Homo sapiens GN=PDE4D - [PDE4D_HUMAN]	0.1767	10	2	2	5	5144	0.835	1.063		0.847	1	2	2	1	2	2	0.1209	0.1767	0.1767	2.48	5.93	5.64	215	23.8	9.72
Q9P0V9-3	Isoform 3 of Septin-10 OS=Homo sapiens GN=SEPT10 - [SEP10_HUMAN]	0.1763	6	6	6	26	151011	1.403	1.06	1.12	1.432	5	5	6	8	8	10	0.1717	0.1717	0.1763	29.92	23.86	33.1	431	50	7.02
Q04609-6	Isoform PSMA' of Glutamate carboxypeptidase 2 OS=Homo sapiens GN=FOLH1 - [FOLH1_HUMAN]	0.176	6	7	7	18		1.463	0.958	1.118	1.673	7	4	5	7	5	6	0.176	0.1111	0.1154	17.59	15.1	17.86	693	78	6.67
H3BSM7	UPF0420 protein C16orf58 OS=Homo sapiens GN=C16orf58 PE=4 SV=1 - [H3BSM7_HUMAN]	0.176	4	5	5	20		0.961	0.995	0.902	0.842	4	4	5	5	7	8	0.1567	0.1438	0.176	15.54	23.08	24.07	466	50.8	6.93
Q14289-2	Isoform 2 of Protein-tyrosine kinase 2-beta OS=Homo sapiens GN=PTK2B - [FAK2_HUMAN]	0.1758	2	13	13	45	2185	0.822	1.077	1.28	1.045	12	10	10	16	14	15	0.1644	0.1313	0.1313	33.89	31.22	29.84	967	111.1	5.91
Q86UL8	Membrane-associated guanylate kinase, WW and PDZ domain-containing protein 2 OS=Homo sapiens GN=MAGI2 PE=1 SV=3 - [MAGI2_HUMAN]	0.1753	2	15	15	34	9863	0.908	1.048	0.94	0.874	10	9	10	11	11	12	0.1271	0.0942	0.1065	36.18	30.61	30.95	1455	158.7	6.35
C9JGI3	Thymidine phosphorylase (Fragment) OS=Homo sapiens GN=TYMP PE=4 SV=1 - [C9JGI3_HUMAN]	0.1753	3	4	4	11					1.299	4	3	4	4	3	4	0.1753	0.1393	0.1753	13.47	9.56	13.21	445	46.1	5.52
O95154	Aflatoxin B1 aldehyde reductase member 3 OS=Homo sapiens GN=AKR7A3 PE=1 SV=2 - [ARK73_HUMAN]	0.1752	1	4	4	8	22977	1.213	1.076		1.08	2	2	3	3	2	3	0.0906	0.1057	0.1148	8.4	3.34	4.92	331	37.2	7.15
P01011	Alpha-1-antichymotrypsin OS=Homo sapiens GN=SERPINA3 PE=1 SV=2 - [AACT_HUMAN]	0.1749	2	6	6	18	12	1	0.798	1.071	1.363	5	5	5	5	7	6	0.1371	0.1489	0.1371	15.88	23.09	20.5	423	47.6	5.52
B7Z6B8	2,4-dienoyl-CoA reductase, mitochondrial OS=Homo sapiens GN=DECR1 PE=2 SV=1 - [B7Z6B8_HUMAN]	0.1748	2	6	6	42	1666	1.108	1.022	0.877	0.976	5	5	6	17	11	14	0.1718	0.1718	0.1748	37.91	26.01	37.74	326	35	8.9
Q9BYT8	Neurolysin, mitochondrial OS=Homo sapiens GN=NLN PE=1 SV=1 - [NEUL_HUMAN]	0.1747	1	8	8	23	57486	0.976	1.07	0.945	0.958	7	8	8	7	8	8	0.1321	0.1747	0.1747	21.75	19.04	21.93	704	80.6	6.64
H0YMB3	GMP reductase 2 OS=Homo sapiens GN=GMPR2 PE=3 SV=1 - [H0YMB3_HUMAN]	0.1746	7	3	3	14					1.084	2	3	3	3	4	7	0.1365	0.1746	0.1746	13.08	15.04	24.85	315	33.9	6.92
E7EUA5	CLIP-associating protein 1 OS=Homo sapiens GN=CLASP1 PE=4 SV=1 - [E7EUA5_HUMAN]	0.174	7	17	18	60		0.949	0.91	0.899	1.175	14	17	13	20	22	18	0.1394	0.1727	0.1278	50.79	56.97	44.9	1471	162	8.76
P50440-2	Isoform 2 of Glycine amidinotransferase, mitochondrial OS=Homo sapiens GN=GATM - [GATM_HUMAN]	0.1739	4	5	5	22		1.247	1	0.916	1.192	4	5	4	6	10	6	0.1407	0.1739	0.1432	18.72	25.32	18.11	391	44.9	7.06
E9PS62	FERM domain-containing protein 8 (Fragment) OS=Homo sapiens GN=FRMD8 PE=4 SV=1 - [E9PS62_HUMAN]	0.1739	4	2	2	4		1.235	0.998	0.832	1.009	1	2	1	1	2	1	0.0707	0.1739	0.0707	3.3	6.06	3.13	184	20.5	7.77
A6NJD7	Coiled-coil domain-containing protein 28A OS=Homo sapiens GN=CCDC28A PE=4 SV=3 - [A6NJD7_HUMAN]	0.1739	2	2	2	3					0.733		1	2		1	2		0.0932	0.1739		1.95	4.5	161	17.8	5.87
Q643R3	Lysophospholipid acyltransferase LPCAT4 OS=Homo sapiens GN=LPCAT4 PE=1 SV=1 - [LPCT4_HUMAN]	0.1737	1	5	5	7	254531	0.978	0.971	0.846	0.946	1	5	1	1	5	1	0.0248	0.1737	0.0248	2.96	10.84	3.11	524	57.2	8.97
Q53FP2	Transmembrane protein 35 OS=Homo sapiens GN=TMEM35 PE=2 SV=2 - [TMM35_HUMAN]	0.1737	2	3	3	12	59353	0.905	1.155	0.963	0.659	2	3	2	4	5	3	0.1497	0.1737	0.1497	12.38	11.82	7.08	167	18.4	10.08
E9PBC1	Epsin-2 OS=Homo sapiens GN=EPN2 PE=4 SV=1 - [E9PBC1_HUMAN]	0.1736	5	5	5	20		1.266	0.962	0.988	1.354	4	4	3	6	8	6	0.1178	0.1384	0.0826	20.33	19.42	18.62	484	53	7.52
D3DNF9	ATPase, Na+/K+ transporting, beta 3 polypeptide, isoform CRA_a OS=Homo sapiens GN=ATP1B3 PE=3 SV=1 - [D3DNF9_HUMAN]	0.1736	5	3	3	7	483	1.083	1.105		1.084	2	3	2	2	3	2	0.1472	0.1736	0.1472	6.12	7.54	5.45	265	29.7	6.55
Q6NVY1	3-hydroxyisobutyryl-CoA hydrolase, mitochondrial OS=Homo sapiens GN=HIBCH PE=1 SV=2 - [HIBCH_HUMAN]	0.1736	2	5	5	20	26275	1.019	1.027	1.211	1.223	2	4	4	6	7	7	0.0596	0.1399	0.1244	14.68	20.44	17.53	386	43.5	8.19
O75116	Rho-associated protein kinase 2 OS=Homo sapiens GN=ROCK2 PE=1 SV=4 - [ROCK2_HUMAN]	0.1736	1	15	18	58	9475	0.923	0.877	0.911	0.875	15	14	13	19	20	19	0.1491	0.1254	0.1434	63.16	61.68	63.31	1388	160.8	6.02
Q9Y5S9-2	Isoform 2 of RNA-binding protein 8A OS=Homo sapiens GN=RBM8A - [RBM8A_HUMAN]	0.1734	2	2	2	15	9939	1.455	0.801	0.962	1.583	2	2	2	4	5	6	0.1734	0.1734	0.1734	11.33	10.52	12.88	173	19.7	5.92
O75534-2	Isoform Short of Cold shock domain-containing protein E1 OS=Homo sapiens GN=CSDE1 - [CSDE1_HUMAN]	0.1734	4	11	11	32	7812	0.891	0.983	1.041	0.887	9	9	9	11	10	11	0.1382	0.1512	0.1369	30.6	28.69	27.58	767	85.7	6.2
H0Y630	Serine/threonine-protein kinase 24 36 kDa subunit (Fragment) OS=Homo sapiens GN=STK24 PE=4 SV=1 - [H0Y630_HUMAN]	0.1734	5	5	7	20		0.816	1.097	1.098	0.891	6	6	6	6	7	7	0.168	0.1382	0.1382	19.23	18.92	22.03	369	40.9	6.32
Q08431-2	Isoform 2 of Lactadherin OS=Homo sapiens GN=MFGE8 - [MFGM_HUMAN]	0.1731	4	4	4	6	4240	1.15	1.234	0.571	0.877	2	2	2	2	2	2	0.0737	0.0769	0.0929	2.4	4.39	5.03	312	35.2	8.85
P07948-2	Isoform 2 of Tyrosine-protein kinase Lyn OS=Homo sapiens GN=LYN - [LYN_HUMAN]	0.1731	1	6	7	13	4067	1.077	1.01	0.832	0.995	4	4	3	5	4	4	0.1018	0.0957	0.0652	11.87	8.88	8.7	491	56	6.49
Q6ZMI0	Protein phosphatase 1 regulatory subunit 21 OS=Homo sapiens GN=PPP1R21 PE=1 SV=1 - [PPR21_HUMAN]	0.1731	1	9	9	28	129285	0.917	0.993	1.15	0.954	7	7	8	9	10	9	0.1372	0.1397	0.1615	29.31	33.62	28.43	780	88.3	6.84
B1AH89	Tubulin tyrosine ligase-like family, member 12 OS=Homo sapiens GN=TTLL12 PE=4 SV=1 - [B1AH89_HUMAN]	0.173	2	8	8	29	23170	1.253	0.898	0.797	1.072	6	7	7	11	9	9	0.1336	0.1509	0.1541	28.53	25.45	29.24	636	73.5	5.54
O15116	U6 snRNA-associated Sm-like protein LSm1 OS=Homo sapiens GN=LSM1 PE=1 SV=1 - [LSM1_HUMAN]	0.1729	1	2	2	2	27257	0.946	0.979	0.924	0.889	2			2			0.1729			5.29			133	15.2	5.22
O14828	Secretory carrier-associated membrane protein 3 OS=Homo sapiens GN=SCAMP3 PE=1 SV=3 - [SCAM3_HUMAN]	0.1729	2	3	3	9	10067	0.874	0.865	1.028	1.031	2	2	3	2	3	4	0.1268	0.0922	0.1729	4.37	9.05	9.99	347	38.3	7.64
Q9Y4Z0	U6 snRNA-associated Sm-like protein LSm4 OS=Homo sapiens GN=LSM4 PE=1 SV=1 - [LSM4_HUMAN]	0.1727	1	2	2	6	25804	1.092	1.14	1.036	0.982	2	2	2	2	2	2	0.1727	0.1727	0.1727	4.35	4.3	4.99	139	15.3	9.99
E7EW28	Sodium-driven chloride bicarbonate exchanger OS=Homo sapiens GN=SLC4A10 PE=4 SV=1 - [E7EW28_HUMAN]	0.1727	7	10	12	41		0.873	0.58	0.889	1.335	11	8	9	17	9	15	0.1461	0.1167	0.1328	47.52	26.33	43.72	1054	118.8	6.79
Q9Y2Z0	Suppressor of G2 allele of SKP1 homolog OS=Homo sapiens GN=SUGT1 PE=1 SV=3 - [SUGT1_HUMAN]	0.1726	3	4	4	25	10910	0.807	1.096	1.321	1.067	2	2	4	7	9	9	0.0685	0.0685	0.1726	13.35	14.66	18.26	365	41	5.16
B7Z1Z4	Hyaluronan and proteoglycan link protein 2 OS=Homo sapiens GN=HAPLN2 PE=2 SV=1 - [B7Z1Z4_HUMAN]	0.1725	3	7	7	58	60484	1.25	0.978	1.025	1.419	6	5	4	24	17	17	0.1661	0.1406	0.115	58.05	42.58	36.82	313	34.8	8.94
Q96RU3-4	Isoform 4 of Formin-binding protein 1 OS=Homo sapiens GN=FNBP1 - [FNBP1_HUMAN]	0.1724	7	7	7	18		0.985	0.915	1.313	1.315	2	5	7	3	6	9	0.0762	0.1525	0.1724	10.4	12.62	22.52	551	64	5.2
O14662	Syntaxin-16 OS=Homo sapiens GN=STX16 PE=1 SV=3 - [STX16_HUMAN]	0.1723	18	4	4	9	8675	1.047	0.839	0.724	1.135	2	3	1	3	4	2	0.0738	0.1415	0.0431	9.75	14.15	7.15	325	37	6.11
Q9UHC6	Contactin-associated protein-like 2 OS=Homo sapiens GN=CNTNAP2 PE=1 SV=1 - [CNTP2_HUMAN]	0.1721	1	16	16	70	26047	0.839	1.012	1.168	0.968	14	12	12	26	23	21	0.1473	0.1443	0.1375	74.66	58.09	60.8	1331	148.1	6.58
P61221	ATP-binding cassette sub-family E member 1 OS=Homo sapiens GN=ABCE1 PE=1 SV=1 - [ABCE1_HUMAN]	0.172	2	6	6	14	6059	1.13	0.87	0.98	1.267	5	4	3	6	5	3	0.1085	0.1386	0.0751	17.73	13.29	10.12	599	67.3	8.34
Q9Y6R1-4	Isoform 4 of Electrogenic sodium bicarbonate cotransporter 1 OS=Homo sapiens GN=SLC4A4 - [S4A4_HUMAN]	0.1719	2	10	10	37	8671	1.023	0.816	1.054	1.285	9	8	8	13	11	13	0.1548	0.1327	0.1327	42.42	33.97	43.08	995	112.2	6.76
Q9Y4P8-3	Isoform 3 of WD repeat domain phosphoinositide-interacting protein 2 OS=Homo sapiens GN=WIPI2 - [WIPI2_HUMAN]	0.1719	7	4	4	22	26100	0.811	1.182	1.493	1.021	4	2	2	12	5	5	0.1719	0.1146	0.1146	25.42	16.37	14.22	384	42.1	6.24
Q9NV70-2	Isoform 2 of Exocyst complex component 1 OS=Homo sapiens GN=EXOC1 - [EXOC1_HUMAN]	0.1718	2	10	10	19	55763	1.105	0.89	1.034	1.232	8	4	4	9	6	4	0.1411	0.066	0.0762	29.77	14.2	14.35	879	100.2	6.6
E9PC82	Uncharacterized protein OS=Homo sapiens GN=TAGLN PE=4 SV=1 - [E9PC82_HUMAN]	0.1718	3	3	3	8		1.002	1.07	1.212	1.324	3	3	2	3	3	2	0.1718	0.1718	0.1227	7.72	7.57	4.98	163	18.3	6.58
E7EQD9	Unconventional myosin-Ib (Fragment) OS=Homo sapiens GN=MYO1B PE=4 SV=1 - [E7EQD9_HUMAN]	0.1716	5	3	3	6		0.991	0.993		1.195		3	3		3	3		0.1716	0.1716		5.15	5.21	303	34.1	5.81
Q9BSH5	Haloacid dehalogenase-like hydrolase domain-containing protein 3 OS=Homo sapiens GN=HDHD3 PE=1 SV=1 - [HDHD3_HUMAN]	0.1713	1	3	3	17	81932	1.095	0.95	1.205	1.502	3	3	3	6	6	5	0.1713	0.1713	0.1713	19.13	15.28	12.13	251	28	6.71
Q9BY67-2	Isoform 2 of Cell adhesion molecule 1 OS=Homo sapiens GN=CADM1 - [CADM1_HUMAN]	0.1712	6	4	4	27	23705	1.011	0.955	1.075	1.083	4	3	3	9	8	10	0.1712	0.1021	0.1021	31.68	26.83	34.93	333	36.9	5.12
Q5T0F9-3	Isoform 3 of Coiled-coil and C2 domain-containing protein 1B OS=Homo sapiens GN=CC2D1B - [C2D1B_HUMAN]	0.1711	6	5	5	19	200014	1.1	0.886	0.936	1.157	5	5	4	5	7	7	0.1711	0.1711	0.1316	14.46	13.85	20.94	532	59.3	9.07
Q96HU8	GTP-binding protein Di-Ras2 OS=Homo sapiens GN=DIRAS2 PE=1 SV=1 - [DIRA2_HUMAN]	0.1709	1	3	3	20	54769	1.039	0.934	0.962	1.067	2	3	2	9	6	5	0.1156	0.1709	0.1156	20.45	7.71	7.6	199	22.5	8.76
Q15046	Lysine--tRNA ligase OS=Homo sapiens GN=KARS PE=1 SV=3 - [SYK_HUMAN]	0.1709	2	9	9	23	3735	0.969	1.002	1.116	1.034	8	5	7	10	6	7	0.1524	0.1173	0.1491	28.39	19.27	16.79	597	68	6.35
Q96KG9-5	Isoform 5 of N-terminal kinase-like protein OS=Homo sapiens GN=SCYL1 - [NTKL_HUMAN]	0.1709	10	6	6	14		0.91	1.069	1.033	0.958	3	6	1	4	8	2	0.0767	0.1709	0.0304	10.82	16.94	5.44	626	69.2	8.68
P49770	Translation initiation factor eIF-2B subunit beta OS=Homo sapiens GN=EIF2B2 PE=1 SV=3 - [EI2BB_HUMAN]	0.1709	1	5	5	19	8892	0.84	0.895		1.082	4	4	4	6	7	6	0.1368	0.1681	0.1368	18.15	14.02	14.35	351	39	6.16
Q4J6C6-4	Isoform 4 of Prolyl endopeptidase-like OS=Homo sapiens GN=PREPL - [PPCEL_HUMAN]	0.1708	3	6	6	16	9581	1.093	1.031	0.971	0.897	4	3	5	6	4	6	0.0972	0.0627	0.1426	18.75	12.08	11.74	638	73.3	5.44
P51572	B-cell receptor-associated protein 31 OS=Homo sapiens GN=BCAP31 PE=1 SV=3 - [BAP31_HUMAN]	0.1707	5	3	3	10	10134	1.11	0.838		1.654	2	3	1	4	4	2	0.126	0.1707	0.061	10.45	9.28	6.65	246	28	8.44
Q68DU8	BTB/POZ domain-containing protein KCTD16 OS=Homo sapiens GN=KCTD16 PE=2 SV=1 - [KCD16_HUMAN]	0.1706	1	5	6	19	57528	0.958	1.052	0.795	0.765	5	4	5	7	5	7	0.1379	0.1098	0.1425	19.26	13.41	15.92	428	49.1	8.09
E9PP23	Lysosomal acid phosphatase (Fragment) OS=Homo sapiens GN=ACP2 PE=4 SV=1 - [E9PP23_HUMAN]	0.1705	9	4	4	9		1.174	1.035		0.831	2	2	4	3	2	4	0.1311	0.1311	0.1705	4.3	2.51	6.89	305	35.1	7.61
H0Y4R1	Inosine-5'-monophosphate dehydrogenase 2 (Fragment) OS=Homo sapiens GN=IMPDH2 PE=3 SV=1 - [H0Y4R1_HUMAN]	0.1702	2	7	7	19		1.013	1.082	1.025	0.956	4	5	3	8	6	5	0.1277	0.1447	0.1106	29.15	17.31	17.41	470	51	8.18
O15034	RIMS-binding protein 2 OS=Homo sapiens GN=RIMBP2 PE=1 SV=3 - [RIMB2_HUMAN]	0.1702	1	9	9	27	23504	0.935	0.878	1.017	1.08	5	7	6	8	10	9	0.0827	0.1454	0.1255	23.14	28.87	24.43	1052	116	5.3
P53618	Coatomer subunit beta OS=Homo sapiens GN=COPB1 PE=1 SV=3 - [COPB_HUMAN]	0.17	1	9	9	20	1315	1.163	1.067	0.92	1.067	7	5	5	7	6	7	0.1312	0.085	0.085	21.69	15.99	21.26	953	107.1	6.05
H3BTB7	Probable glutamate--tRNA ligase, mitochondrial OS=Homo sapiens GN=EARS2 PE=4 SV=1 - [H3BTB7_HUMAN]	0.17	3	6	6	15		1.142	1.049	0.866	0.938	5	4	6	5	4	6	0.1522	0.1324	0.17	15.83	12.19	17.62	506	56.8	8.78
E9PE68	Oxysterol-binding protein OS=Homo sapiens GN=OSBPL8 PE=3 SV=1 - [E9PE68_HUMAN]	0.17	3	9	9	24	114882	0.958	0.655	0.999	1.81	6	6	6	9	8	7	0.1204	0.124	0.1133	29.41	21.63	20.2	847	96.9	7.55
Q66LE6	Serine/threonine-protein phosphatase 2A 55 kDa regulatory subunit B delta isoform OS=Homo sapiens GN=PPP2R2D PE=1 SV=1 - [2ABD_HUMAN]	0.17	1	2	5	22	55844	0.829	0.946	1.036	0.911	4	5	5	7	7	8	0.1457	0.17	0.17	14.8	11.52	17.77	453	52	6.39
O14980	Exportin-1 OS=Homo sapiens GN=XPO1 PE=1 SV=1 - [XPO1_HUMAN]	0.1699	1	13	13	57	7514	1.257	0.986	0.942	1.256	11	11	12	18	19	20	0.1569	0.1513	0.1587	51.6	55.67	55.64	1071	123.3	6.06
Q9Y2T2	AP-3 complex subunit mu-1 OS=Homo sapiens GN=AP3M1 PE=1 SV=1 - [AP3M1_HUMAN]	0.1699	1	5	5	10	26985	0.959	1.035	1.2	1.107	4	2	4	4	2	4	0.1364	0.0694	0.1196	11.14	5.34	10.7	418	46.9	6.93
E9PIM6	Thy-1 membrane glycoprotein (Fragment) OS=Homo sapiens GN=THY1 PE=4 SV=1 - [E9PIM6_HUMAN]	0.1699	4	3	3	18		0.79	0.877	1.327	1.29	3	3	2	7	7	4	0.1699	0.1699	0.1699	17.31	14.18	11.41	153	17	8.97
Q8N135	Leucine-rich repeat LGI family member 4 OS=Homo sapiens GN=LGI4 PE=2 SV=1 - [LGI4_HUMAN]	0.1695	1	7	7	23	163175	1.243	1.117	0.974	1.048	4	7	4	5	11	7	0.1173	0.1695	0.1061	12.43	26.69	23.09	537	59.1	7.53
Q9BTW9	Tubulin-specific chaperone D OS=Homo sapiens GN=TBCD PE=1 SV=2 - [TBCD_HUMAN]	0.1695	3	13	13	42	6904	1.075	1.057	0.809	0.832	9	10	11	15	12	15	0.1258	0.1393	0.1317	50.04	36.71	45.91	1192	132.5	6.19
O75348	V-type proton ATPase subunit G 1 OS=Homo sapiens GN=ATP6V1G1 PE=1 SV=3 - [VATG1_HUMAN]	0.1695	1	2	2	6	9550	0.861	1.022	1.079	0.925	2	2	2	2	2	2	0.1695	0.1695	0.1695	5.16	5.51	4.98	118	13.7	8.79
Q9NXC2	Glucose-fructose oxidoreductase domain-containing protein 1 OS=Homo sapiens GN=GFOD1 PE=2 SV=1 - [GFOD1_HUMAN]	0.1692	2	4	4	8	54438	0.955	0.974	1.005	0.923	3	3	1	3	3	2	0.0923	0.1308	0.0769	7.55	8.26	3.64	390	43.1	5.92
Q5FWE3	Proline-rich transmembrane protein 3 OS=Homo sapiens GN=PRRT3 PE=1 SV=3 - [PRRT3_HUMAN]	0.1692	1	10	10	31	285368	0.669	0.944	1.427	0.901	9	9	6	11	11	9	0.1672	0.1621	0.1427	27.96	20.94	27.41	981	102.1	7.78
Q5VT66	MOSC domain-containing protein 1, mitochondrial OS=Homo sapiens GN=MARC1 PE=1 SV=1 - [MOSC1_HUMAN]	0.1691	4	4	4	14	64757	1.052	0.925	0.861	1.017	3	3	4	5	4	5	0.1246	0.1246	0.1691	14.7	13.37	14.67	337	37.5	8.88
Q8TB22-4	Isoform 4 of Spermatogenesis-associated protein 20 OS=Homo sapiens GN=SPATA20 - [SPT20_HUMAN]	0.1689	3	6	6	18	64847	1.444	1.021	0.583	0.721	4	5	5	6	6	6	0.1305	0.1497	0.1497	16.71	19.44	19.6	521	58.4	8
Q9P035	3-hydroxyacyl-CoA dehydratase 3 OS=Homo sapiens GN=PTPLAD1 PE=1 SV=2 - [HACD3_HUMAN]	0.1685	1	7	7	27	51495	1.112	0.84	0.824	1.097	6	5	5	9	9	9	0.1685	0.1685	0.1685	25.9	23.58	27.24	362	43.1	8.94
O60831	PRA1 family protein 2 OS=Homo sapiens GN=PRAF2 PE=1 SV=1 - [PRAF2_HUMAN]	0.1685	1	3	3	39	11230	0.883	0.927	0.917	0.874	3	3	3	13	12	14	0.1685	0.1685	0.1685	26.6	23.65	26.68	178	19.2	9.19
Q9UJY1	Heat shock protein beta-8 OS=Homo sapiens GN=HSPB8 PE=1 SV=1 - [HSPB8_HUMAN]	0.1684	2	2	2	9	26353	1.727	1.076	0.868	1.422	2	2	2	3	2	4	0.1684	0.1684	0.1684	1.81	0	1.67	196	21.6	5.12
C9JG87	39S ribosomal protein L39, mitochondrial (Fragment) OS=Homo sapiens GN=MRPL39 PE=4 SV=1 - [C9JG87_HUMAN]	0.1684	3	4	4	9		0.853	0.979	1.164	0.988	2	3	3	3	3	3	0.0875	0.1279	0.1279	9.67	8.09	7.52	297	34	8.15
B7ZBG9	Eukaryotic translation initiation factor 6 OS=Homo sapiens GN=EIF6 PE=3 SV=1 - [B7ZBG9_HUMAN]	0.1681	2	2	2	17	3692			0.807	0.915	2	2	2	6	6	5	0.1681	0.1681	0.1681	22.19	18.11	18.14	226	23.7	5.17
Q5SW79-2	Isoform 2 of Centrosomal protein of 170 kDa OS=Homo sapiens GN=CEP170 - [CE170_HUMAN]	0.1678	4	16	16	55	9859	1.009	0.795	1.041	1.458	12	12	12	18	17	20	0.1301	0.1336	0.1315	36.31	30.43	30.07	1460	161.3	7.01
O15372	Eukaryotic translation initiation factor 3 subunit H OS=Homo sapiens GN=EIF3H PE=1 SV=1 - [EIF3H_HUMAN]	0.1676	1	4	4	11	8667	1.034	0.994	0.966	1.024	3	4	3	4	4	3	0.1335	0.1676	0.1335	12.6	9.69	8.22	352	39.9	6.54
P30566	Adenylosuccinate lyase OS=Homo sapiens GN=ADSL PE=1 SV=2 - [PUR8_HUMAN]	0.1674	3	4	4	10	158	0.962	1.055	1.176	1.043	3	3	2	4	3	3	0.1136	0.1157	0.062	9.59	8.09	7.79	484	54.9	7.11
Q12955	Ankyrin-3 OS=Homo sapiens GN=ANK3 PE=1 SV=3 - [ANK3_HUMAN]	0.1672	1	42	48	198	288	0.796	1.043	1.204	0.899	36	38	40	62	68	68	0.1314	0.1268	0.1442	198.23	204.78	204.8	4377	480.1	6.49
P01019	Angiotensinogen OS=Homo sapiens GN=AGT PE=1 SV=1 - [ANGT_HUMAN]	0.167	1	6	6	24	183	1.607	0.942	0.963	1.678	6	6	6	8	8	8	0.167	0.167	0.167	29.25	27.59	28.09	485	53.1	6.32
C9JHK9	ATP-binding cassette sub-family F member 2 (Fragment) OS=Homo sapiens GN=ABCF2 PE=4 SV=1 - [C9JHK9_HUMAN]	0.1667	3	3	3	10		0.807	1.009	1.011	0.81	2	2	3	3	3	4	0.1167	0.1125	0.1667	10.06	9.27	12.75	240	26.9	6.81
E9PB14	Pyruvate dehydrogenase protein X component, mitochondrial OS=Homo sapiens GN=PDHX PE=3 SV=1 - [E9PB14_HUMAN]	0.1667	2	7	7	23	8050	0.658	1.075	1.125	0.731	6	7	5	8	8	7	0.1481	0.1667	0.1337	24.69	22.89	20.67	486	51.4	6.34
G3XAE4	HCG2020143, isoform CRA_d OS=Homo sapiens GN=BSCL2 PE=4 SV=1 - [G3XAE4_HUMAN]	0.1667	5	4	4	9	26580	0.636	0.922		0.713	2	3	4	2	3	4	0.1126	0.1494	0.1667	6.93	6.58	9.29	462	51.1	5.27
Q5JTV8	Torsin-1A-interacting protein 1 OS=Homo sapiens GN=TOR1AIP1 PE=1 SV=2 - [TOIP1_HUMAN]	0.1664	3	2	7	12	26092	1.151	1.139		0.904		5	3		8	4		0.1132	0.0789		13.6	5.86	583	66.2	8.18
H3BPE1	Microtubule-actin cross-linking factor 1, isoform 4 OS=Homo sapiens GN=MACF1 PE=4 SV=1 - [H3BPE1_HUMAN]	0.1664	2	81	86	244		1.12	0.949	0.86	1.169	66	63	60	90	76	78	0.1222	0.1215	0.1152	259.19	213.3	227.39	7555	856.3	5.39
B4DS69	Arfaptin-1 OS=Homo sapiens GN=ARFIP1 PE=2 SV=1 - [B4DS69_HUMAN]	0.1658	3	2	2	8	27236	0.93	1.172	1.248	0.967	2	2	2	2	2	4	0.1658	0.1658	0.1658	4.82	1.76	1.94	193	22	5.82
Q9Y2C4	Nuclease EXOG, mitochondrial OS=Homo sapiens GN=EXOG PE=1 SV=2 - [EXOG_HUMAN]	0.1658	1	4	4	15	9941	0.612	1.027	1.215	0.72	4	4	4	4	6	5	0.1658	0.1658	0.1658	11.7	16.65	14.29	368	41.1	8.27
Q9Y2Z4	Tyrosine--tRNA ligase, mitochondrial OS=Homo sapiens GN=YARS2 PE=1 SV=2 - [SYYM_HUMAN]	0.1656	2	5	5	10	51067	0.991	1.031	1.108	1.017	4	2	3	4	3	3	0.1216	0.0629	0.1069	10.53	5.53	8.31	477	53.2	8.98
Q92900-2	Isoform 2 of Regulator of nonsense transcripts 1 OS=Homo sapiens GN=UPF1 - [RENT1_HUMAN]	0.1655	2	12	12	36	5976	1.083	1.057	0.908	1.031	10	7	9	14	10	12	0.119	0.0903	0.1386	43.02	33.65	42.66	1118	123	6.68
Q9BV35-4	Isoform 4 of Calcium-binding mitochondrial carrier protein SCaMC-3 OS=Homo sapiens GN=SLC25A23 - [SCMC3_HUMAN]	0.1655	4	4	4	9		1.062	1.179	0.852	0.884	3	2	3	4	2	3	0.1448	0.0943	0.1471	10.02	5.08	6.4	435	48.8	6.7
Q8WXF1-2	Isoform 2 of Paraspeckle component 1 OS=Homo sapiens GN=PSPC1 - [PSPC1_HUMAN]	0.1654	3	4	4	22	55269	1.17	0.94		1.122	3	4	4	6	8	8	0.1374	0.1654	0.1654	19.2	23.58	23.84	393	45.5	6.58
P06732	Creatine kinase M-type OS=Homo sapiens GN=CKM PE=1 SV=2 - [KCRM_HUMAN]	0.1654	1	2	3	4	1158	1.041	1.025		0.949	2	2		2	2		0.1286	0.0577		4.97	3.08		381	43.1	7.25
Q13825	Methylglutaconyl-CoA hydratase, mitochondrial OS=Homo sapiens GN=AUH PE=1 SV=1 - [AUHM_HUMAN]	0.1652	2	7	7	25	549	0.79	1.047	0.964	0.861	4	5	7	7	9	9	0.1239	0.1593	0.1652	20.73	29.88	31.17	339	35.6	9.48
O14490-6	Isoform 6 of Disks large-associated protein 1 OS=Homo sapiens GN=DLGAP1 - [DLGP1_HUMAN]	0.165	3	2	7	30	9229	1.062	1.128	0.98	0.919	5	5	6	11	8	11	0.1051	0.1197	0.1504	35	26.64	37.05	685	76.2	5.91
Q8N9R8	Protein SCAI OS=Homo sapiens GN=SCAI PE=1 SV=2 - [SCAI_HUMAN]	0.165	2	7	7	18	286205	0.91	1.024	0.977	0.903	5	5	6	6	6	6	0.099	0.1089	0.1452	15.55	14.98	17.24	606	70.4	8.6
Q15031	Probable leucine--tRNA ligase, mitochondrial OS=Homo sapiens GN=LARS2 PE=1 SV=2 - [SYLM_HUMAN]	0.165	1	10	10	33	23395	0.876	0.965	0.945	0.873	9	7	8	13	10	10	0.1384	0.1141	0.1406	36.34	25.69	27.15	903	101.9	8.22
Q92859-2	Isoform 2 of Neogenin OS=Homo sapiens GN=NEO1 - [NEO1_HUMAN]	0.1648	4	15	15	42		1.183	0.979	0.868	1.037	8	14	12	10	17	15	0.0817	0.1456	0.1293	33.71	55.65	50.64	1408	154.2	6.37
O94874-2	Isoform 2 of E3 UFM1-protein ligase 1 OS=Homo sapiens GN=UFL1 - [UFL1_HUMAN]	0.1646	2	8	8	18	23376	1.221	1.067	0.928	1.173	5	4	6	6	5	7	0.1097	0.0823	0.1248	19.57	13.26	17.92	729	82	6.96
Q8TAT6	Nuclear protein localization protein 4 homolog OS=Homo sapiens GN=NPLOC4 PE=1 SV=3 - [NPL4_HUMAN]	0.1645	4	7	7	21	55666	1.248	0.823	0.773	1.238	5	4	5	8	7	6	0.1414	0.125	0.1168	15.61	19.69	7.57	608	68.1	6.38
Q9H9G7	Protein argonaute-3 OS=Homo sapiens GN=EIF2C3 PE=1 SV=2 - [AGO3_HUMAN]	0.164	1	7	9	16	192669	1.109	1.02		0.936	5	5	6	5	5	6	0.107	0.0872	0.107	17.15	14.76	13.7	860	97.3	9.11
Q9Y5P6	Mannose-1-phosphate guanyltransferase beta OS=Homo sapiens GN=GMPPB PE=1 SV=2 - [GMPPB_HUMAN]	0.1639	2	5	5	18	29925	1.1	0.936	0.863	1.071	5	5	5	6	6	6	0.1639	0.1639	0.1639	20.4	20.62	20.05	360	39.8	6.61
Q13838	Spliceosome RNA helicase DDX39B OS=Homo sapiens GN=DDX39B PE=1 SV=1 - [DX39B_HUMAN]	0.1636	3	5	5	27	7919	1.404	1.723	0.784	0.668	5	5	5	8	9	10	0.1636	0.1636	0.1636	22.63	22.58	24.3	428	49	5.67
Q8WUY1	UPF0670 protein C8orf55 OS=Homo sapiens GN=C8orf55 PE=1 SV=2 - [CH055_HUMAN]	0.1635	1	2	2	8	51337	1.092	1.072	1.048	1.057	2	2	2	2	3	3	0.1635	0.1635	0.1635	5.35	5.29	4.9	208	23.8	9.55
B7Z524	HBS1-like protein OS=Homo sapiens GN=HBS1L PE=2 SV=1 - [B7Z524_HUMAN]	0.1635	5	5	5	12	10767	1.078	1.247	1.041	0.78	3	3	3	5	4	3	0.1058	0.0827	0.1019	13.36	10.36	7.11	520	56.9	8.41
F6XE55	Probable global transcription activator SNF2L2 (Fragment) OS=Homo sapiens GN=SMARCA2 PE=4 SV=1 - [F6XE55_HUMAN]	0.1634	5	2	2	5	6595	1.125	0.859	0.813	1.04	2	2	1	2	2	1	0.1634	0.1634	0.098	3.38	3.67	3.72	153	17.7	9.92
G3V2E7	Kinesin light chain 1 OS=Homo sapiens GN=KLC1 PE=4 SV=1 - [G3V2E7_HUMAN]	0.1633	16	3	5	12	3831	0.991	0.835	0.879	1.125	3	3	4	4	4	4	0.0853	0.0726	0.1397	12.58	12.23	15.09	551	62.7	5.62
H0YFB0	Inactive dipeptidyl peptidase 10 OS=Homo sapiens GN=DPP10 PE=4 SV=1 - [H0YFB0_HUMAN]	0.1633	3	7	7	25		0.947	1.097	0.954	0.94	6	4	5	10	7	8	0.145	0.1083	0.105	31.62	23.29	24.74	600	69	6.49
E9PG71	Ephrin type-A receptor 4 OS=Homo sapiens GN=EPHA4 PE=4 SV=1 - [E9PG71_HUMAN]	0.1633	2	8	9	27	2043	0.641	0.975	1.398	0.857	6	9	8	7	9	11	0.0906	0.1633	0.1275	21.28	28.53	33.86	949	105.6	6.19
G8JL91	Nuclear receptor coactivator 7 OS=Homo sapiens GN=NCOA7 PE=4 SV=1 - [G8JL91_HUMAN]	0.1632	3	8	8	19	135112	0.943	1.09	1.384	1.079	6	5	6	7	5	7	0.133	0.0992	0.1088	23.64	17.19	20.32	827	92.4	5.2
E7EP00	Protein transport protein Sec24C OS=Homo sapiens GN=SEC24C PE=4 SV=2 - [E7EP00_HUMAN]	0.1631	3	10	10	42	9632	1.215	1.006	0.792	0.916	9	10	9	11	18	13	0.159	0.1631	0.1467	32.98	42.83	36.09	975	106.6	6.96
O00505	Importin subunit alpha-3 OS=Homo sapiens GN=KPNA3 PE=1 SV=2 - [IMA3_HUMAN]	0.1631	1	5	5	13	3839				1.215	3	3	4	4	4	5	0.1152	0.1075	0.1363	14	14.03	13.82	521	57.8	4.94
Q01469	Fatty acid-binding protein, epidermal OS=Homo sapiens GN=FABP5 PE=1 SV=3 - [FABP5_HUMAN]	0.163	1	4	4	16	2171	1.398	0.859	0.911	1.479	3	3	4	4	6	6	0.1259	0.1259	0.163	7.89	10.5	16.84	135	15.2	7.01
Q5VWZ2-2	Isoform 2 of Lysophospholipase-like protein 1 OS=Homo sapiens GN=LYPLAL1 - [LYPL1_HUMAN]	0.1629	2	3	3	12	127018	1.351	1.134	0.951	1.114	3	3	3	4	4	4	0.1629	0.1629	0.1629	11.39	11.35	11.05	221	24.5	7.55
E7EUT8	Splicing factor 3A subunit 3 OS=Homo sapiens GN=SF3A3 PE=4 SV=1 - [E7EUT8_HUMAN]	0.1629	2	5	5	16	10946	1.16	1.076	1.005	1.157	3	5	5	3	5	8	0.0871	0.1629	0.1629	8.27	15.16	25.52	448	52.4	5.27
Q9UBB6-2	Isoform 2 of Neurochondrin OS=Homo sapiens GN=NCDN - [NCDN_HUMAN]	0.1629	3	8	8	97	23154	1.124	1.076	0.942	1.029	8	5	6	33	29	35	0.1629	0.1067	0.1236	96.23	68.28	72.24	712	77.2	5.48
F8VVT9	Arf-GAP with GTPase, ANK repeat and PH domain-containing protein 2 OS=Homo sapiens GN=AGAP2 PE=4 SV=1 - [F8VVT9_HUMAN]	0.1628	2	12	12	31	116986	0.835	1.062	1.075	0.812	7	9	10	8	11	12	0.0654	0.094	0.13	19.85	25.11	22.76	1192	124.5	9.86
P13645	Keratin, type I cytoskeletal 10 OS=Homo sapiens GN=KRT10 PE=1 SV=6 - [K1C10_HUMAN]	0.1627	2	6	6	32	3858	0.706	0.899	1.174	1.044	6	6	5	12	13	7	0.1627	0.1627	0.1164	31.49	34.88	21.49	584	58.8	5.21
B1B1G3	Myelin proteolipid protein (Fragment) OS=Homo sapiens GN=PLP1 PE=4 SV=1 - [B1B1G3_HUMAN]	0.1626	1	1	3	129	5354	0.833	1.189	1.16	0.864	3	3	3	54	39	36	0.1626	0.1626	0.1626	112.15	82.71	83.04	123	13.3	6.47
B1ANR0	Poly(A) binding protein, cytoplasmic 4 (Inducible form) OS=Homo sapiens GN=PABPC4 PE=4 SV=1 - [B1ANR0_HUMAN]	0.1626	4	5	9	40	8761	0.819	0.937	1.112	0.953	8	7	8	14	13	13	0.1382	0.1187	0.1447	41.59	40.25	39.58	615	67.9	9.45
Q9UN37	Vacuolar protein sorting-associated protein 4A OS=Homo sapiens GN=VPS4A PE=1 SV=1 - [VPS4A_HUMAN]	0.1625	1	5	6	28	27183	0.962	1.035	0.948	1.053	6	5	5	11	8	9	0.1625	0.1167	0.1167	24.31	14.17	20.03	437	48.9	7.8
P46976-2	Isoform GN-1 of Glycogenin-1 OS=Homo sapiens GN=GYG1 - [GLYG_HUMAN]	0.1622	3	5	5	16	2992	1.077	1.018	0.876	1.123	4	3	5	6	4	6	0.1081	0.0781	0.1622	11.51	5.93	9.75	333	37.5	5.4
Q9UBB4	Ataxin-10 OS=Homo sapiens GN=ATXN10 PE=1 SV=1 - [ATX10_HUMAN]	0.1621	2	7	7	27	25814	1.135	0.946	1.018	1.306	6	5	5	9	8	10	0.1495	0.1495	0.1326	28.64	23.33	26.94	475	53.5	5.25
Q15811	Intersectin-1 OS=Homo sapiens GN=ITSN1 PE=1 SV=3 - [ITSN1_HUMAN]	0.1621	4	15	18	37	6453	0.806	0.956	1.149	0.907	12	8	11	16	8	13	0.1023	0.0767	0.1075	33.16	17.46	30.12	1721	195.3	7.77
C9J069	Uncharacterized protein C9orf172 OS=Homo sapiens GN=C9orf172 PE=3 SV=1 - [CI172_HUMAN]	0.1619	1	9	9	29	389813	0.785	1.158	0.986	0.732	5	7	7	9	10	10	0.0953	0.1219	0.1352	21.43	23.01	21.72	976	106.6	9.03
O75533	Splicing factor 3B subunit 1 OS=Homo sapiens GN=SF3B1 PE=1 SV=3 - [SF3B1_HUMAN]	0.1618	1	11	11	27	23451	1.209	0.969	0.864	0.958	10	7	8	11	8	8	0.1465	0.1051	0.1127	23.1	21.95	18.75	1304	145.7	7.09
P43155-3	Isoform 3 of Carnitine O-acetyltransferase OS=Homo sapiens GN=CRAT - [CACP_HUMAN]	0.1618	4	7	7	33		1.018	1.149	1.234	1.046	6	6	7	9	11	13	0.1415	0.1415	0.1618	27.82	34.9	37.23	544	61.8	8.94
O14490	Disks large-associated protein 1 OS=Homo sapiens GN=DLGAP1 PE=1 SV=1 - [DLGP1_HUMAN]	0.1617	2	4	9	34	9229	0.897	1.008		0.916	6	6	7	13	9	12	0.1085	0.1024	0.1157	35.69	28.83	39.44	977	108.8	7.08
P22001	Potassium voltage-gated channel subfamily A member 3 OS=Homo sapiens GN=KCNA3 PE=2 SV=3 - [KCNA3_HUMAN]	0.1617	1	2	6	24	3738	0.895	1.037	1.197	1.051	5	6	5	7	8	9	0.113	0.1617	0.1391	20.33	16.17	16.04	575	63.8	5.87
P53667-4	Isoform 4 of LIM domain kinase 1 OS=Homo sapiens GN=LIMK1 - [LIMK1_HUMAN]	0.1615	4	5	5	10	3984	0.835	0.747	1.037	1.177	3	2	4	4	2	4	0.1077	0.0408	0.0946	12.19	4.7	11.86	613	68.7	7.78
E9PNA1	Galactosylgalactosylxylosylprotein 3-beta-glucuronosyltransferase 3 (Fragment) OS=Homo sapiens GN=B3GAT3 PE=4 SV=1 - [E9PNA1_HUMAN]	0.1614	4	2	2	3		0.919	1.061	1.268	1.154	1	1	1	1	1	1	0.0404	0.0404	0.1211	2.47	2.5	2.53	223	24.5	9.26
F8WJN3	Cleavage and polyadenylation-specificity factor subunit 6 OS=Homo sapiens GN=CPSF6 PE=4 SV=1 - [F8WJN3_HUMAN]	0.1611	5	5	5	19		1.004	1.009	1.012	0.954	4	5	5	6	7	6	0.1611	0.1611	0.1611	16.39	12.04	12.53	478	52.2	6.43
Q8IUQ0	Clavesin-1 OS=Homo sapiens GN=CLVS1 PE=1 SV=1 - [CLVS1_HUMAN]	0.161	1	3	4	10	157807	1.032	0.932	0.901	0.994	3	2	3	4	2	4	0.1102	0.0734	0.1243	11.5	5.05	12.56	354	40.8	7.2
P10915	Hyaluronan and proteoglycan link protein 1 OS=Homo sapiens GN=HAPLN1 PE=2 SV=2 - [HPLN1_HUMAN]	0.161	1	3	4	61	1404	0.744	1.483		0.941	3	3	4	18	21	22	0.1412	0.1412	0.161	58.79	68.98	75.2	354	40.1	7.42
B7Z2A7	Acyl-CoA-binding domain-containing protein 5 OS=Homo sapiens GN=ACBD5 PE=2 SV=1 - [B7Z2A7_HUMAN]	0.1609	4	4	4	10	91452	1.291	1.02	0.838	1.046	2	3	3	3	4	3	0.0862	0.1149	0.1322	9.4	11.43	9.57	348	38.7	4.92
Q13505-3	Isoform 3 of Metaxin-1 OS=Homo sapiens GN=MTX1 - [MTX1_HUMAN]	0.1609	2	4	4	15	4580	0.902	1.057	1.036	0.827	4	4	4	5	5	5	0.1609	0.1609	0.1609	15.41	14.1	14.28	317	35.8	6.29
Q9H0A8	COMM domain-containing protein 4 OS=Homo sapiens GN=COMMD4 PE=1 SV=1 - [COMD4_HUMAN]	0.1608	2	2	2	5	54939	1.288	0.975	0.977	1.321	2	1	2	2	1	2	0.1608	0.1055	0.1608	6.38	3.29	6.59	199	21.8	7.31
P59998	Actin-related protein 2/3 complex subunit 4 OS=Homo sapiens GN=ARPC4 PE=1 SV=3 - [ARPC4_HUMAN]	0.1607	3	3	3	12	10093	1.118	1.079	1.036	0.971	3	3	3	4	4	4	0.1607	0.1607	0.1607	8.96	9.83	7.04	168	19.7	8.43
Q9BSB4	Autophagy-related protein 101 OS=Homo sapiens GN=ATG101 PE=1 SV=1 - [ATGA1_HUMAN]	0.1606	1	3	3	11	60673	0.892	1.252	1.045	0.771	3	2	1	5	3	3	0.1606	0.1606	0.1101	10.95	8.59	6.83	218	25	6.15
Q8N5H3-2	Isoform 2 of Protein FAM89B OS=Homo sapiens GN=FAM89B - [FA89B_HUMAN]	0.1605	4	2	2	5	23625	0.994	1.144	0.896	0.834	1	2	2	1	2	2	0.0864	0.1605	0.1605	4.1	4.7	5.82	162	17.7	5.26
Q5HYI7	Metaxin-3 OS=Homo sapiens GN=MTX3 PE=1 SV=2 - [MTX3_HUMAN]	0.1603	5	4	4	10	345778	0.947	1.173	1.007	0.831	3	3	2	3	4	3	0.1506	0.0962	0.0865	11.97	12.23	10.08	312	35.1	7.8
G3XAP3	ATP-binding cassette sub-family B member 8, mitochondrial OS=Homo sapiens GN=ABCB8 PE=3 SV=1 - [G3XAP3_HUMAN]	0.1603	5	6	6	12	11194	0.923	0.893	0.899	0.888	4	4	4	4	4	4	0.1048	0.1111	0.1032	10.79	11.22	8.04	630	68	8.5
Q9Y2H5	Pleckstrin homology domain-containing family A member 6 OS=Homo sapiens GN=PLEKHA6 PE=1 SV=4 - [PKHA6_HUMAN]	0.1603	2	12	12	24	22874	0.866	1.017	1.052	0.903	7	8	9	7	8	9	0.1078	0.0926	0.105	18.32	17.98	21.43	1048	117.1	9.1
H3BMS6	Sulfide:quinone oxidoreductase, mitochondrial (Fragment) OS=Homo sapiens GN=SQRDL PE=4 SV=1 - [H3BMS6_HUMAN]	0.1602	3	3	3	6		1.003	1.194	1.1	0.921	2	1	2	3	1	2	0.1547	0.0773	0.1602	8.31	3.41	6.4	181	20	8.62
E9PC42	Ephexin-1 OS=Homo sapiens GN=NGEF PE=4 SV=1 - [E9PC42_HUMAN]	0.1602	3	5	5	20	25791	0.806	1.076	0.969	0.712	5	4	3	7	7	6	0.1602	0.1311	0.0663	18.06	20.57	18.73	618	71.3	5.31
Q96T17-4	Isoform 4 of MAP7 domain-containing protein 2 OS=Homo sapiens GN=MAP7D2 - [MA7D2_HUMAN]	0.1601	5	6	6	25	256714	0.926	0.727	1.02	1.32	6	5	4	9	9	7	0.1601	0.1208	0.0975	33.65	29.82	26.93	687	77	8.73
Q8WUW1	Protein BRICK1 OS=Homo sapiens GN=BRK1 PE=1 SV=1 - [BRK1_HUMAN]	0.16	3	2	2	8	55845	1.086	0.664	1.081	1.854	2	2	2	3	3	2	0.16	0.16	0.16	8.93	9.28	6.6	75	8.7	5.45
P43007	Neutral amino acid transporter A OS=Homo sapiens GN=SLC1A4 PE=1 SV=1 - [SATT_HUMAN]	0.1598	1	4	5	22	6509	1.173	1.095	0.743	0.822	5	4	4	8	8	6	0.1598	0.1485	0.1485	28.95	25.63	22.74	532	55.7	6.25
H0YH67	Protein enabled homolog OS=Homo sapiens GN=ENAH PE=4 SV=1 - [H0YH67_HUMAN]	0.1598	3	5	5	8		1.161	0.575	1.166	2.272	3	2	3	3	2	3	0.0789	0.0921	0.109	9.67	7.48	9.28	532	60.2	7.55
Q9H9P8	L-2-hydroxyglutarate dehydrogenase, mitochondrial OS=Homo sapiens GN=L2HGDH PE=1 SV=3 - [L2HDH_HUMAN]	0.1598	3	4	4	13	79944	0.921	1.098	0.998	0.814	3	3	3	5	4	4	0.108	0.1037	0.108	17.5	8.37	12.39	463	50.3	8.15
Q7L523	Ras-related GTP-binding protein A OS=Homo sapiens GN=RRAGA PE=1 SV=1 - [RRAGA_HUMAN]	0.1597	5	3	4	10	10670	1.209	1.225	0.894	0.882	4	3	3	4	3	3	0.1597	0.1182	0.1182	7.91	6.73	5.56	313	36.5	7.72
F5H045	Kinesin-like protein KIF1A OS=Homo sapiens GN=KIF1A PE=3 SV=1 - [F5H045_HUMAN]	0.1597	4	14	17	59	547	0.982	1.078	0.909	0.825	13	13	12	21	18	20	0.1228	0.1111	0.0994	65.41	52.47	52.8	1791	201.9	5.54
H0YIV5	LETM1 domain-containing protein 1 (Fragment) OS=Homo sapiens GN=LETMD1 PE=4 SV=1 - [H0YIV5_HUMAN]	0.1597	13	2	2	3		0.91	1.08		0.917		1	2		1	2		0.0833	0.1597		3.39	5.51	144	16.4	9.69
A5YM72	Carnosine synthase 1 OS=Homo sapiens GN=CARNS1 PE=1 SV=3 - [CRNS1_HUMAN]	0.1596	3	7	7	28	57571	1.294	0.763	1.043	1.794	7	7	4	10	10	8	0.1596	0.1596	0.0931	35.54	30.1	26.26	827	88.4	6.21
F5H559	EH domain-containing protein 2 OS=Homo sapiens GN=EHD2 PE=4 SV=1 - [F5H559_HUMAN]	0.1595	2	7	7	19		1.084	0.992	0.919	1.026	6	5	6	6	6	7	0.1313	0.0901	0.1126	15.82	8.82	17.48	533	60.1	6.65
C9JJ34	Ran-specific GTPase-activating protein (Fragment) OS=Homo sapiens GN=RANBP1 PE=4 SV=1 - [C9JJ34_HUMAN]	0.1595	4	4	4	11		0.92	0.761	1.274	1.923	3	2	3	4	3	4	0.1472	0.1472	0.1595	10.79	8.6	13.52	163	18.8	5.21
O95747	Serine/threonine-protein kinase OSR1 OS=Homo sapiens GN=OXSR1 PE=1 SV=1 - [OXSR1_HUMAN]	0.1594	2	6	7	14	9943	1.208	1.02	0.863	1.083	6	2	3	8	3	3	0.1385	0.0474	0.0778	19.36	8.12	9.43	527	58	6.43
F5H3U4	SEC14-like protein 2 OS=Homo sapiens GN=SEC14L2 PE=4 SV=1 - [F5H3U4_HUMAN]	0.1594	2	2	4	13	23541	1.018	1.071	1.358	1.091	4	4	4	4	4	5	0.1594	0.1594	0.1594	11.95	10.72	13.04	320	36.6	8.57
Q9Y394-2	Isoform 2 of Dehydrogenase/reductase SDR family member 7 OS=Homo sapiens GN=DHRS7 - [DHRS7_HUMAN]	0.1592	4	4	4	17	51635	1.191	1.147	0.983	0.969	4	3	2	7	4	6	0.1592	0.1211	0.1142	14.52	12.26	10.52	289	32.2	8.87
B4DF14	Excitatory amino acid transporter 1 OS=Homo sapiens GN=SLC1A3 PE=2 SV=1 - [B4DF14_HUMAN]	0.1592	3	7	7	73	6507	1.11	0.85	0.913	1.179	5	6	7	22	23	28	0.1429	0.1449	0.1592	67.75	70.45	79.46	490	53.6	7.44
P56377	AP-1 complex subunit sigma-2 OS=Homo sapiens GN=AP1S2 PE=1 SV=1 - [AP1S2_HUMAN]	0.1592	1	2	2	9	8905	0.79	0.768	1.104	0.959	2	2	2	3	3	3	0.1592	0.1592	0.1592	8.1	7.99	8.71	157	18.6	5.47
P02730	Band 3 anion transport protein OS=Homo sapiens GN=SLC4A1 PE=1 SV=3 - [B3AT_HUMAN]	0.1592	1	8	8	47	6521	0.482	0.639	1.104	0.776	6	8	6	16	16	15	0.124	0.1592	0.1207	57.06	51.08	52.37	911	101.7	5.19
Q08211	ATP-dependent RNA helicase A OS=Homo sapiens GN=DHX9 PE=1 SV=4 - [DHX9_HUMAN]	0.1591	1	15	15	60	1660	1.096	1.022	0.961	1.113	13	15	13	19	20	21	0.1409	0.1591	0.1433	52.23	47.21	52.95	1270	140.9	6.84
P51116	Fragile X mental retardation syndrome-related protein 2 OS=Homo sapiens GN=FXR2 PE=1 SV=2 - [FXR2_HUMAN]	0.159	1	6	8	18	9513	1.179	1.154	0.79	0.799	6	5	6	7	5	6	0.1382	0.1174	0.1055	12.65	14.37	13.87	673	74.2	6.23
P11171-6	Isoform 6 of Protein 4.1 OS=Homo sapiens GN=EPB41 - [41_HUMAN]	0.159	9	5	7	31	2035	0.923	0.939	0.855	0.897	7	5	3	13	9	9	0.159	0.1131	0.076	28.7	23.49	23.3	566	63.2	6.67
Q9UHY1	Nuclear receptor-binding protein OS=Homo sapiens GN=NRBP1 PE=1 SV=1 - [NRBP_HUMAN]	0.1589	2	5	5	16	29959	0.755	0.938	1.567	1.265	5	4	3	6	6	4	0.1589	0.1327	0.1234	17.6	18.63	10.14	535	59.8	5.08
H0YNE3	Proteasome activator complex subunit 1 OS=Homo sapiens GN=PSME1 PE=4 SV=1 - [H0YNE3_HUMAN]	0.1588	3	3	3	11	5720	1.381	0.887	0.94	1.557	3	3	2	3	6	2	0.1588	0.1588	0.1073	10.27	16.16	7.02	233	26.9	5.78
P60201	Myelin proteolipid protein OS=Homo sapiens GN=PLP1 PE=1 SV=2 - [MYPR_HUMAN]	0.1588	1	3	5	280	5354	1.025	1.142	0.912	0.874	5	5	5	109	86	85	0.1588	0.1588	0.1588	251.87	198.79	204.45	277	30.1	8.35
P26992	Ciliary neurotrophic factor receptor subunit alpha OS=Homo sapiens GN=CNTFR PE=1 SV=2 - [CNTFR_HUMAN]	0.1586	1	3	3	9	1271	1.133	1.092	0.883	0.856	3	1	3	4	1	4	0.1586	0.078	0.1586	5.33	0	8.42	372	40.6	6.76
E9PCI9	Farnesyl pyrophosphate synthase OS=Homo sapiens GN=FDPS PE=3 SV=1 - [E9PCI9_HUMAN]	0.1586	2	5	5	18	2224	0.984	1.007	1.008	0.967	4	3	4	7	5	6	0.1586	0.1133	0.153	24.9	14.99	21.59	353	40.5	5.17
Q14980-2	Isoform 2 of Nuclear mitotic apparatus protein 1 OS=Homo sapiens GN=NUMA1 - [NUMA1_HUMAN]	0.1585	2	23	23	60	4926	1.245	0.985	0.957	1.275	17	17	16	22	21	17	0.1242	0.1228	0.1119	58.04	52.23	47.26	2101	236.4	5.8
Q9NPA3	Mid1-interacting protein 1 OS=Homo sapiens GN=MID1IP1 PE=1 SV=1 - [M1IP1_HUMAN]	0.1585	1	2	2	6	58526	1.133	0.847	0.998	1.295	2	1	2	2	1	3	0.1585	0.1038	0.1585	3.15	4.39	7.07	183	20.2	5.5
P11277-2	Isoform 2 of Spectrin beta chain, erythrocyte OS=Homo sapiens GN=SPTB - [SPTB1_HUMAN]	0.1585	3	18	25	60	6710	0.643	0.642	1.01	1.086	16	16	19	20	20	20	0.0979	0.1074	0.1241	49.41	51.42	52.16	2328	267.7	5.39
O75475	PC4 and SFRS1-interacting protein OS=Homo sapiens GN=PSIP1 PE=1 SV=1 - [PSIP1_HUMAN]	0.1585	2	5	5	11	11168				1.248	3	3	4	3	3	5	0.1094	0.0698	0.0962	5.6	8.24	14	530	60.1	9.13
P07602	Proactivator polypeptide OS=Homo sapiens GN=PSAP PE=1 SV=2 - [SAP_HUMAN]	0.1584	2	7	7	46	5660	1.436	0.868	1.091	1.794	7	5	6	19	12	15	0.1584	0.1126	0.145	55.14	34	42.29	524	58.1	5.17
Q9Y376	Calcium-binding protein 39 OS=Homo sapiens GN=CAB39 PE=1 SV=1 - [CAB39_HUMAN]	0.1584	1	5	6	21	51719	1.09	0.867	0.852	1.212	4	6	4	6	8	7	0.1144	0.1584	0.1408	16.87	18.8	20.08	341	39.8	6.89
B4DJP7	Small nuclear ribonucleoprotein Sm D3 OS=Homo sapiens GN=SNRPD3 PE=2 SV=1 - [B4DJP7_HUMAN]	0.1583	3	2	2	8	6634	1.162	1.168	1.131	1.144	2	2	2	3	2	3	0.1583	0.1583	0.1583	7.32	4.64	7.67	120	13.3	8.91
P61966	AP-1 complex subunit sigma-1A OS=Homo sapiens GN=AP1S1 PE=1 SV=1 - [AP1S1_HUMAN]	0.1582	1	2	2	9	1174	0.649	0.684	1.122	0.998	2	2	2	3	3	3	0.1582	0.1582	0.1582	9.98	9.85	9.83	158	18.7	5.73
E9PFH7	C-Jun-amino-terminal kinase-interacting protein 3 OS=Homo sapiens GN=MAPK8IP3 PE=4 SV=1 - [E9PFH7_HUMAN]	0.1579	2	11	13	32	23162	1.108	0.9	0.905	1.207	9	9	8	11	11	10	0.1053	0.1188	0.1015	34.16	24.94	28.71	1330	146.6	5.43
C9JPE1	Mitochondrial carnitine/acylcarnitine carrier protein OS=Homo sapiens GN=SLC25A20 PE=3 SV=1 - [C9JPE1_HUMAN]	0.1579	3	3	3	11		1.058	1.061	0.999	0.934	3	3	3	3	4	4	0.1579	0.1579	0.1579	5.23	9.91	10.64	228	25.1	9.41
P55265-5	Isoform 5 of Double-stranded RNA-specific adenosine deaminase OS=Homo sapiens GN=ADAR - [DSRAD_HUMAN]	0.1579	4	10	10	35	103	0.988	0.956	1.064	1.009	8	8	7	14	12	9	0.1375	0.1364	0.1289	34.74	33.44	27.45	931	103.6	8.66
O95848	Uridine diphosphate glucose pyrophosphatase OS=Homo sapiens GN=NUDT14 PE=1 SV=2 - [NUD14_HUMAN]	0.1577	1	3	3	7	256281	0.737	1.012	1.106	0.798	3	1	2	4	1	2	0.1577	0.0631	0.1306	9.67	2.87	5.43	222	24.1	5.05
F5H345	Porphobilinogen deaminase OS=Homo sapiens GN=HMBS PE=4 SV=1 - [F5H345_HUMAN]	0.1576	5	3	3	8		0.825	1.056	1.214	0.905	3	3	2	3	3	2	0.1576	0.1576	0.1242	8.56	7.86	4.26	330	35.7	6.96
Q8IUD2-2	Isoform 2 of ELKS/Rab6-interacting/CAST family member 1 OS=Homo sapiens GN=ERC1 - [RB6I2_HUMAN]	0.1573	7	6	9	31	23085	0.905	0.941	1.099	1	6	6	8	8	9	14	0.0837	0.1099	0.1381	27.11	20.06	27.03	992	113.9	6.33
E9PJP2	Protein SOGA3 OS=Homo sapiens GN=SOGA3 PE=4 SV=1 - [E9PJP2_HUMAN]	0.1568	2	9	10	29	387104	0.828	1.018	1.314	0.979	8	8	8	11	9	9	0.1176	0.1218	0.125	33.28	26.38	24.94	944	102.8	6.06
C9JA33	Paralemmin-2 OS=Homo sapiens GN=PALM2 PE=4 SV=1 - [C9JA33_HUMAN]	0.1565	5	3	5	12					1.079	5	2	2	6	3	3	0.1565	0.0849	0.0849	18.99	12	11.85	377	41.9	5.14
Q5SZ82	Required for meiotic nuclear division 1 homolog (S. cerevisiae) (Fragment) OS=Homo sapiens GN=RMND1 PE=2 SV=1 - [Q5SZ82_HUMAN]	0.1564	4	3	3	5	55005	0.954	1.008	1.196	1.122	1	2	2	1	2	2	0.0379	0.109	0.0853	2.09	4.34	2.25	211	24	5.45
Q9H426	Regulating synaptic membrane exocytosis protein 4 OS=Homo sapiens GN=RIMS4 PE=1 SV=3 - [RIMS4_HUMAN]	0.1561	2	3	3	6	140730	0.95	1.01	0.83	0.924	2	2	2	2	2	2	0.1078	0.1115	0.1115	2.7	4.84	5.66	269	29.3	5.8
B4DLN1	Mitochondrial dicarboxylate carrier OS=Homo sapiens GN=SLC25A10 PE=2 SV=1 - [B4DLN1_HUMAN]	0.1561	1	2	3	16		0.873	1.236	0.886	0.612	3	3	2	6	6	4	0.1561	0.1561	0.1312	16.18	17.86	14.16	442	48.1	9.52
Q9NUL3-4	Isoform 4 of Double-stranded RNA-binding protein Staufen homolog 2 OS=Homo sapiens GN=STAU2 - [STAU2_HUMAN]	0.1561	16	4	4	8		0.866	1.026	1.208	1.001	2	2	3	3	2	3	0.0764	0.0796	0.1146	6.13	5.26	9.38	314	34.3	9.63
E9PPJ0	Splicing factor 3B subunit 2 OS=Homo sapiens GN=SF3B2 PE=4 SV=1 - [E9PPJ0_HUMAN]	0.156	2	9	9	19		1.026	0.79	1.096	1.359	6	7	5	6	8	5	0.0957	0.115	0.0934	16	22.11	16.84	878	98.1	5.62
B4DPP0	CD9 antigen OS=Homo sapiens GN=CD9 PE=2 SV=1 - [B4DPP0_HUMAN]	0.156	4	3	3	45	928	0.974	0.872	1.828	1.78	3	3	3	15	15	15	0.156	0.156	0.156	41.79	41.45	39.65	141	15.9	6.74
Q01081-4	Isoform 4 of Splicing factor U2AF 35 kDa subunit OS=Homo sapiens GN=U2AF1 - [U2AF1_HUMAN]	0.1557	3	2	2	9	7307	1.318	0.867	0.717	1.045	2	2	2	3	3	3	0.1557	0.1557	0.1557	8.83	9.78	5.98	167	19.7	9.06
Q96JH7	Deubiquitinating protein VCIP135 OS=Homo sapiens GN=VCPIP1 PE=1 SV=2 - [VCIP1_HUMAN]	0.1555	1	13	13	43	80124	1.012	1.065	0.957	0.987	9	7	11	14	12	17	0.1137	0.0859	0.1416	38.34	36.56	48.66	1222	134.2	7.2
Q8TDC3	Serine/threonine-protein kinase BRSK1 OS=Homo sapiens GN=BRSK1 PE=1 SV=2 - [BRSK1_HUMAN]	0.1555	2	6	8	30	84446	0.84	0.795	1.247	1.193	6	6	7	9	10	11	0.1105	0.1105	0.1452	30.51	24.94	35.19	778	85	9.32
O75351	Vacuolar protein sorting-associated protein 4B OS=Homo sapiens GN=VPS4B PE=1 SV=2 - [VPS4B_HUMAN]	0.1554	1	4	5	12	9525	1.033	0.982	1.113	1.123	3	5		6	6		0.0901	0.1554		11.03	10.34		444	49.3	7.23
A6NIH7	Protein unc-119 homolog B OS=Homo sapiens GN=UNC119B PE=1 SV=1 - [U119B_HUMAN]	0.1554	1	2	3	3	84747	0.96	1.26		0.798		2	1		2	1		0.0757	0.0797		4.19	5.03	251	28.1	5.68
E9PC79	Acetyl-coenzyme A synthetase 2-like, mitochondrial OS=Homo sapiens GN=ACSS1 PE=4 SV=1 - [E9PC79_HUMAN]	0.155	5	5	5	13	84532	0.909	1.027	0.873	0.883	4	5	3	4	6	3	0.1529	0.155	0.1136	12.1	13.5	9.53	484	52.2	6.84
P05230	Fibroblast growth factor 1 OS=Homo sapiens GN=FGF1 PE=1 SV=1 - [FGF1_HUMAN]	0.1548	1	2	2	7	2246	1.799	1.073	0.715	1.162	2	2	2	2	3	2	0.1548	0.1548	0.1548	4.78	6.31	4.68	155	17.4	7.02
B8ZZ99	Coiled-coil domain-containing protein 115 OS=Homo sapiens GN=CCDC115 PE=4 SV=1 - [B8ZZ99_HUMAN]	0.1543	2	2	2	4	84317	0.862	0.983	0.859	0.75	2	1	1	2	1	1	0.1543	0.0857	0.0857	5.93	3.14	3.46	175	19	9.8
Q8NBN7	Retinol dehydrogenase 13 OS=Homo sapiens GN=RDH13 PE=1 SV=2 - [RDH13_HUMAN]	0.1541	2	3	3	13	112724	0.818	1.075	1.128	0.839	3	2	3	4	4	5	0.1541	0.0967	0.1541	13.74	12.67	15.95	331	35.9	8.1
Q04446	1,4-alpha-glucan-branching enzyme OS=Homo sapiens GN=GBE1 PE=1 SV=3 - [GLGB_HUMAN]	0.1538	1	6	6	17	2632	1.091	1.113	0.911	0.763	4	6	4	5	7	5	0.0926	0.1538	0.104	16.95	19.97	15.66	702	80.4	6.32
Q16799-3	Isoform RTN1-C of Reticulon-1 OS=Homo sapiens GN=RTN1 - [RTN1_HUMAN]	0.1538	1	1	3	10	6252	0.995	1.159	0.912	0.801	3	2	2	4	4	2	0.1538	0.1106	0.0913	8.06	9.04	3.01	208	23.6	8.91
F5GWI9	WASH complex subunit CCDC53 OS=Homo sapiens GN=CCDC53 PE=4 SV=1 - [F5GWI9_HUMAN]	0.1538	5	2	2	6		0.963	1.207		0.658	1	2	2	1	2	3	0.0828	0.1538	0.1538	3.07	5.18	7.54	169	18.5	4.77
C9JKQ2	NADH dehydrogenase [ubiquinone] 1 beta subcomplex subunit 3 (Fragment) OS=Homo sapiens GN=NDUFB3 PE=4 SV=1 - [C9JKQ2_HUMAN]	0.1538	2	2	2	3		0.664	1.097	0.89	0.624	1	2		1	2		0.1077	0.1538		2.12	4.34		65	7.6	8.54
O75369-6	Isoform 6 of Filamin-B OS=Homo sapiens GN=FLNB - [FLNB_HUMAN]	0.1537	6	21	25	53		1.324	1.014	1.128	1.371	20	14	13	22	16	15	0.1269	0.0899	0.0753	59.42	44.81	42.83	2537	271.2	5.72
Q9Y5S2	Serine/threonine-protein kinase MRCK beta OS=Homo sapiens GN=CDC42BPB PE=1 SV=2 - [MRCKB_HUMAN]	0.1537	1	11	18	47	9578	0.919	1.131	0.996	0.743	15	8	14	19	10	18	0.1385	0.0684	0.1134	46.34	29.04	46.07	1711	194.2	6.37
P29144	Tripeptidyl-peptidase 2 OS=Homo sapiens GN=TPP2 PE=1 SV=4 - [TPP2_HUMAN]	0.1537	2	10	10	30	7174	0.919	0.943	1.044	1.037	9	5	7	13	7	10	0.1313	0.0705	0.1033	36.88	18.74	32.33	1249	138.3	6.32
B4DXZ6	Fragile X mental retardation syndrome-related protein 1 OS=Homo sapiens GN=FXR1 PE=2 SV=1 - [B4DXZ6_HUMAN]	0.153	2	2	6	22	8087	1.082	0.94	0.926	1.075	5	6	5	8	8	6	0.1234	0.153	0.1234	25.94	25.19	18.52	608	68.3	6.05
Q9Y2H1	Serine/threonine-protein kinase 38-like OS=Homo sapiens GN=STK38L PE=1 SV=3 - [ST38L_HUMAN]	0.153	2	4	4	7	23012	1.049	0.906		1.24	2	2	3	2	2	3	0.0927	0.1013	0.1228	2.59	0	5.01	464	54	6.81
P50895	Basal cell adhesion molecule OS=Homo sapiens GN=BCAM PE=1 SV=2 - [BCAM_HUMAN]	0.1529	1	6	6	15	4059	0.989	1.099	1.028	0.879	4	5	4	4	6	5	0.0701	0.1465	0.0939	10.97	18.42	14.9	628	67.4	5.81
Q7L5D6	Golgi to ER traffic protein 4 homolog OS=Homo sapiens GN=GET4 PE=1 SV=1 - [GET4_HUMAN]	0.1529	1	4	4	13	51608	0.906	1.256	1.043	0.803	4	3	3	5	5	3	0.1529	0.1162	0.1193	16.03	13.71	9	327	36.5	5.41
Q13332-6	Isoform 2 of Receptor-type tyrosine-protein phosphatase S OS=Homo sapiens GN=PTPRS - [PTPRS_HUMAN]	0.1529	14	11	15	61	5802	0.795	1.109	0.971	0.695	13	12	11	20	21	20	0.1346	0.122	0.1157	60.11	60.65	61.39	1910	212.4	6.74
Q06203	Amidophosphoribosyltransferase OS=Homo sapiens GN=PPAT PE=1 SV=1 - [PUR1_HUMAN]	0.1528	1	4	4	11	5471	1.105	0.895		1.126	2	2	3	2	4	5	0.0967	0.0561	0.1335	6.16	11.74	14.97	517	57.4	6.76
O43602-2	Isoform 2 of Neuronal migration protein doublecortin OS=Homo sapiens GN=DCX - [DCX_HUMAN]	0.1528	6	2	4	20	1641	0.958	0.987	1.102	0.867	3	3	3	6	7	7	0.1139	0.1167	0.1167	20.1	21.3	22.57	360	40	9.39
B1AK81	GPI-anchor transamidase OS=Homo sapiens GN=PIGK PE=4 SV=1 - [B1AK81_HUMAN]	0.1528	4	2	2	5	10026	0.94	1.239		0.724	1	1	2	1	1	3	0.113	0.113	0.1528	0	0	2.36	301	34.3	5.81
P52564	Dual specificity mitogen-activated protein kinase kinase 6 OS=Homo sapiens GN=MAP2K6 PE=1 SV=1 - [MP2K6_HUMAN]	0.1527	1	3	3	9	5608	1.285	0.638	0.858	1.679	3	2	2	3	3	3	0.1527	0.0928	0.0928	9.04	8.65	8.24	334	37.5	7.39
Q9BS26	Endoplasmic reticulum resident protein 44 OS=Homo sapiens GN=ERP44 PE=1 SV=1 - [ERP44_HUMAN]	0.1527	1	6	6	18	23071	0.996	0.97	1.152	1.083	5	3	4	6	5	7	0.1158	0.0665	0.1034	14.81	13.67	16.94	406	46.9	5.26
Q14161-10	Isoform 10 of ARF GTPase-activating protein GIT2 OS=Homo sapiens GN=GIT2 - [GIT2_HUMAN]	0.1527	1	4	4	9	9815	0.726	0.918	1.244	0.975	3	3	3	3	3	3	0.1087	0.1057	0.1087	9	5.87	9.25	681	76	7.46
O00178	GTP-binding protein 1 OS=Homo sapiens GN=GTPBP1 PE=1 SV=3 - [GTPB1_HUMAN]	0.1525	1	7	7	14	9567	0.944	1.056	1.059	1.017	7	3	4	7	3	4	0.1525	0.0762	0.1001	20.91	10.27	13.11	669	72.4	8.34
Q6DRA6	Putative histone H2B type 2-D OS=Homo sapiens GN=HIST2H2BD PE=5 SV=3 - [H2B2D_HUMAN]	0.1524	2	2	3	7	337874	1.857	1.058	0.831	1.454	3			7			0.1524			18.4			164	18	10.58
Q6ZMT1-2	Isoform 2 of SH3 and cysteine-rich domain-containing protein 2 OS=Homo sapiens GN=STAC2 - [STAC2_HUMAN]	0.1524	2	3	3	6	342667	0.983	0.901	0.681	0.694	1	2	3	1	2	3	0.0409	0.1041	0.1524	0	3.57	4.91	269	29.5	5.41
Q6P1M0	Long-chain fatty acid transport protein 4 OS=Homo sapiens GN=SLC27A4 PE=1 SV=1 - [S27A4_HUMAN]	0.1524	1	6	7	23	10999	0.746	1.069	1.071	0.689	5	6	4	7	8	8	0.1135	0.126	0.0902	23.63	25.79	27.95	643	72	8.47
P23515	Oligodendrocyte-myelin glycoprotein OS=Homo sapiens GN=OMG PE=1 SV=2 - [OMGP_HUMAN]	0.1523	1	5	5	52	4974	1.238	0.884	1.123	1.516	4	4	4	15	19	18	0.1523	0.0977	0.0977	33.43	35.18	32.99	440	49.6	7.94
Q14008-2	Isoform 2 of Cytoskeleton-associated protein 5 OS=Homo sapiens GN=CKAP5 - [CKAP5_HUMAN]	0.1521	3	24	24	58	9793	1.012	0.969	1.067	1.217	16	15	18	20	19	19	0.1111	0.1009	0.1232	51.46	50.84	56.46	1972	218.4	8.06
P62851	40S ribosomal protein S25 OS=Homo sapiens GN=RPS25 PE=1 SV=1 - [RS25_HUMAN]	0.152	1	2	2	11	6230	1.045	1.023	0.964	0.948	2	2	2	4	3	4	0.152	0.152	0.152	10.44	6.64	9.98	125	13.7	10.11
C9JIE4	Synemin OS=Homo sapiens GN=SYNM PE=3 SV=1 - [C9JIE4_HUMAN]	0.1518	2	12	12	36		1.263	1.021	1.032	1.193	9	10	10	10	13	13	0.1254	0.1286	0.131	32.17	36.85	40.29	1252	139.9	5.08
Q9H3S7	Tyrosine-protein phosphatase non-receptor type 23 OS=Homo sapiens GN=PTPN23 PE=1 SV=1 - [PTN23_HUMAN]	0.1516	1	15	15	41	25930	1.083	0.877	0.998	1.149	11	12	11	13	15	13	0.1033	0.1045	0.1125	36.6	39.78	36.35	1636	178.9	6.92
Q8IY17-2	Isoform 2 of Neuropathy target esterase OS=Homo sapiens GN=PNPLA6 - [PLPL6_HUMAN]	0.1515	4	11	11	27	10908	1.11	1.009	0.814	0.962	7	7	8	9	8	10	0.1108	0.0927	0.1025	22.48	23.23	29.77	1327	146.1	7.83
G8JLK4	Transforming acidic coiled-coil-containing protein 1 OS=Homo sapiens GN=TACC1 PE=4 SV=1 - [G8JLK4_HUMAN]	0.1515	3	6	6	29	6867	1.01	1.133	1.003	0.901	6	5	5	9	7	13	0.1515	0.1263	0.1263	31.96	27.2	42.74	792	86.1	4.98
F8W7H0	Mitochondrial carrier homolog 1 OS=Homo sapiens GN=MTCH1 PE=3 SV=1 - [F8W7H0_HUMAN]	0.1515	3	5	5	19		0.853	1.212	1.004	0.696	5	4	4	7	6	6	0.1515	0.1515	0.1515	19.96	15.28	12.87	363	39.9	8.85
Q7KZI7-11	Isoform 11 of Serine/threonine-protein kinase MARK2 OS=Homo sapiens GN=MARK2 - [MARK2_HUMAN]	0.1514	9	6	8	25	2011	1.054	1.367	0.918	0.686	6	7	5	8	9	8	0.1294	0.1294	0.1048	26.91	25.79	27.96	773	86.1	9.74
O95394	Phosphoacetylglucosamine mutase OS=Homo sapiens GN=PGM3 PE=1 SV=1 - [AGM1_HUMAN]	0.1513	3	4	4	15	5238	1.292	0.92		1.417	2	3	3	7	5	3	0.0996	0.1125	0.1384	26.8	16.25	12.94	542	59.8	6.25
H0YB83	Regulator of microtubule dynamics protein 1 (Fragment) OS=Homo sapiens GN=FAM82B PE=4 SV=1 - [H0YB83_HUMAN]	0.1511	6	3	3	9		1.153	0.951	1.04	1.35	3	3	2	4	3	2	0.1511	0.1511	0.1067	11.33	7.8	5	225	25.9	5.5
H3BN98	Uncharacterized protein (Fragment) OS=Homo sapiens PE=4 SV=1 - [H3BN98_HUMAN]	0.151	1	2	2	15		0.921	1.085	1.274	1.092	2	2	2	6	5	4	0.151	0.151	0.151	15.34	15.04	14.18	245	28.1	9.55
Q8N983-4	Isoform 4 of 39S ribosomal protein L43, mitochondrial OS=Homo sapiens GN=MRPL43 - [RM43_HUMAN]	0.1509	10	2	2	4	84545	0.804	1.023	1.137	0.881	2	1	1	2	1	1	0.1509	0.0692	0.0692	5.92	3.6	3.68	159	17.8	9.88
P05060	Secretogranin-1 OS=Homo sapiens GN=CHGB PE=1 SV=2 - [SCG1_HUMAN]	0.1507	1	7	7	16	1114	1.018	0.361	1.211	3.473	6	5	4	7	5	4	0.1507	0.099	0.0901	23.3	13.67	10.66	677	78.2	5.07
Q9NZ43	Vesicle transport protein USE1 OS=Homo sapiens GN=USE1 PE=1 SV=2 - [USE1_HUMAN]	0.1506	5	3	3	4	55850	1.087	0.848		1.063	1	2	1	1	2	1	0.0502	0.1004	0.0502	2.77	2.34	2.38	259	29.4	9.07
Q9H0F7	ADP-ribosylation factor-like protein 6 OS=Homo sapiens GN=ARL6 PE=1 SV=1 - [ARL6_HUMAN]	0.1505	1	3	3	12	84100	0.87	0.765		1.506	2	3	3	4	5	3	0.1075	0.1505	0.1505	7.28	13.64	10.18	186	21.1	8.54
B8ZZU8	Transcription elongation factor B (SIII), polypeptide 2 (18kDa, elongin B), isoform CRA_b OS=Homo sapiens GN=TCEB2 PE=4 SV=1 - [B8ZZU8_HUMAN]	0.1504	3	3	3	12	6923	0.876	0.983	1.259	1.172	3	2	2	5	3	4	0.1504	0.1416	0.1416	9.66	6.95	9.85	113	12.5	4.97
F8W181	60S ribosomal protein L6 (Fragment) OS=Homo sapiens GN=RPL6 PE=3 SV=1 - [F8W181_HUMAN]	0.1504	2	4	4	19		0.81	0.807	0.925	0.866	4	3	3	7	6	6	0.1504	0.1416	0.1416	14.64	14.4	14.46	226	25.9	10.67
Q8N461	F-box/LRR-repeat protein 16 OS=Homo sapiens GN=FBXL16 PE=1 SV=2 - [FXL16_HUMAN]	0.1503	1	6	6	24	146330	0.831	1.087	1.15	0.941	6	5	5	7	7	10	0.1503	0.1482	0.1482	18.25	18.63	23.59	479	51.6	6.52
P01859	Ig gamma-2 chain C region OS=Homo sapiens GN=IGHG2 PE=1 SV=2 - [IGHG2_HUMAN]	0.1503	1	4	5	61	3501				0.447	5	4	4	21	20	20	0.1503	0.1135	0.138	52.81	42.07	50.13	326	35.9	7.59
O95822	Malonyl-CoA decarboxylase, mitochondrial OS=Homo sapiens GN=MLYCD PE=1 SV=3 - [DCMC_HUMAN]	0.1501	1	5	5	9	23417	0.944	1.021	0.744	0.75	3	3	1	5	3	1	0.0892	0.0832	0.0223	11.15	7.7	1.68	493	55	8.95
E9PEI4	Focal adhesion kinase 1 OS=Homo sapiens GN=PTK2 PE=3 SV=1 - [E9PEI4_HUMAN]	0.15	15	7	7	20		0.932	0.906	1.084	1.065	6	4	5	8	5	7	0.1265	0.0794	0.1015	23.88	13.13	18.8	680	76.7	6.14
C9JTA6	SWI/SNF-related matrix-associated actin-dependent regulator of chromatin subfamily B member 1 (Fragment) OS=Homo sapiens GN=SMARCB1 PE=4 SV=1 - [C9JTA6_HUMAN]	0.1498	4	2	2	4		1.25	1.042	0.791	0.951	1	2	1	1	2	1	0.0573	0.1498	0.0573	3.24	2.82	2.88	227	25.9	8.92
Q8N3R9-2	Isoform 2 of MAGUK p55 subfamily member 5 OS=Homo sapiens GN=MPP5 - [MPP5_HUMAN]	0.1498	2	5	5	15	64398	0.557	1.057	1.611	0.956	4	5	4	5	6	4	0.1123	0.1498	0.1123	15.38	10.79	7.45	641	73.4	6.29
Q5JRX3	Presequence protease, mitochondrial OS=Homo sapiens GN=PITRM1 PE=1 SV=2 - [PREP_HUMAN]	0.1495	6	11	11	26	10531	0.974	0.793	1.072	1.091	6	8	8	7	9	10	0.0945	0.1157	0.1186	25.46	29.86	30.77	1037	117.4	6.98
P55060	Exportin-2 OS=Homo sapiens GN=CSE1L PE=1 SV=3 - [XPO2_HUMAN]	0.1493	1	11	11	35	1434	1.158	1.039	1.075	1.199	10	8	10	12	10	13	0.1318	0.1153	0.1411	37.9	26.71	31.93	971	110.3	5.77
B4DH53	MAP1S heavy chain OS=Homo sapiens GN=MAP1S PE=2 SV=1 - [B4DH53_HUMAN]	0.1491	2	9	9	34	55201	0.79	1.006	1.266	0.991	8	8	7	11	11	12	0.1346	0.1394	0.1162	34.08	29.36	38.24	1033	109.7	7.65
O00116	Alkyldihydroxyacetonephosphate synthase, peroxisomal OS=Homo sapiens GN=AGPS PE=1 SV=1 - [ADAS_HUMAN]	0.1489	1	6	6	12	8540	1.421	0.864	0.593	0.925	5	2	3	5	2	5	0.1231	0.0471	0.0745	9.8	6.13	11.54	658	72.9	7.34
G5EA49	Glycosyltransferase-like domain containing 1, isoform CRA_a OS=Homo sapiens GN=GTDC1 PE=4 SV=1 - [G5EA49_HUMAN]	0.1489	4	3	3	7	79712	1.055	0.997		1.192	1	1	3	2	2	3	0.0669	0.0669	0.1489	5.57	4.99	6.54	329	37.7	7.05
Q13884	Beta-1-syntrophin OS=Homo sapiens GN=SNTB1 PE=1 SV=3 - [SNTB1_HUMAN]	0.1487	1	5	5	16	6641	1.063	0.989	0.758	0.853	5	4	4	5	5	6	0.1487	0.1338	0.1338	14.12	10.84	17.54	538	58	8.63
Q8IYB1	Protein MB21D2 OS=Homo sapiens GN=MB21D2 PE=1 SV=3 - [M21D2_HUMAN]	0.1487	1	5	5	10	151963	0.889	1.064	1.27	1.09	2	3	4	3	3	4	0.0468	0.0916	0.1039	8.15	6.5	10.64	491	55.8	7.03
Q6NUK1-2	Isoform 2 of Calcium-binding mitochondrial carrier protein SCaMC-1 OS=Homo sapiens GN=SLC25A24 - [SCMC1_HUMAN]	0.1485	2	5	5	15	29957	0.877	0.979	1.016	0.903	4	3	4	5	4	6	0.1004	0.0808	0.1288	12.37	5.17	15.13	458	51.3	5.88
H7BXW1	Exocyst complex component 3 OS=Homo sapiens GN=EXOC3 PE=4 SV=1 - [H7BXW1_HUMAN]	0.1484	4	6	6	16		1.07	0.958	1.015	1.153	4	4	5	5	5	6	0.0969	0.0859	0.1219	14.27	15.3	15.36	640	73.6	7.15
Q6UUV9-3	Isoform 3 of CREB-regulated transcription coactivator 1 OS=Homo sapiens GN=CRTC1 - [CRTC1_HUMAN]	0.1484	3	6	6	14	23373	0.974	1.052	0.885	0.868	6	5	3	6	5	3	0.1484	0.1164	0.0776	21.38	18.08	11.28	593	62.5	8.29
H0YBU6	Regulating synaptic membrane exocytosis protein 1 (Fragment) OS=Homo sapiens GN=RIMS1 PE=4 SV=1 - [H0YBU6_HUMAN]	0.1484	8	1	9	15		0.878	1.077		0.872	5		9	6		9	0.0819		0.1484	13.41		25.55	1038	115.6	9.54
B4DZI8	Coatomer protein complex, subunit beta 2 (Beta prime), isoform CRA_b OS=Homo sapiens GN=COPB2 PE=2 SV=1 - [B4DZI8_HUMAN]	0.1482	2	8	8	26	9276	1.475	1.1	0.785	0.998	6	6	7	9	9	8	0.1083	0.1106	0.1266	29.86	30.29	27.36	877	99	5.16
Q86UX6	Serine/threonine-protein kinase 32C OS=Homo sapiens GN=STK32C PE=1 SV=1 - [ST32C_HUMAN]	0.1481	1	4	4	24	282974	1.335	1.043		0.849	2	4	4	7	9	8	0.0741	0.1481	0.1481	17.94	20.36	15.89	486	55	6.61
Q9H845	Acyl-CoA dehydrogenase family member 9, mitochondrial OS=Homo sapiens GN=ACAD9 PE=1 SV=1 - [ACAD9_HUMAN]	0.1481	3	5	5	10	28976	0.856	1.007	0.903	0.757	4	2	4	4	2	4	0.1079	0.0403	0.1079	11.72	4.77	10.43	621	68.7	7.96
Q9Y5X1	Sorting nexin-9 OS=Homo sapiens GN=SNX9 PE=1 SV=1 - [SNX9_HUMAN]	0.1479	1	5	5	14	51429	0.902	1.002		1.179	4	4	3	5	4	5	0.1261	0.1294	0.1076	16.99	12	19.34	595	66.5	5.58
Q9BR01	Sulfotransferase 4A1 OS=Homo sapiens GN=SULT4A1 PE=1 SV=2 - [ST4A1_HUMAN]	0.1479	2	4	4	10	25830	0.852	0.963	1.153	1.251	4	2	3	4	3	3	0.1479	0.081	0.1127	7.65	7.29	7.5	284	33.1	5.66
P51153	Ras-related protein Rab-13 OS=Homo sapiens GN=RAB13 PE=1 SV=1 - [RAB13_HUMAN]	0.1478	2	1	3	20	5872	1.402	1.155	0.846	1.007	2		3	9		11	0.1133		0.1478	23.35		26.46	203	22.8	9.19
Q9H078-2	Isoform 2 of Caseinolytic peptidase B protein homolog OS=Homo sapiens GN=CLPB - [CLPB_HUMAN]	0.1477	1	8	8	23	81570	0.981	0.86	1.012	1.089	7	6	8	9	6	8	0.1211	0.1108	0.1477	26.72	16.85	17.38	677	75.4	9.01
Q9BZE9-3	Isoform 3 of Tether containing UBX domain for GLUT4 OS=Homo sapiens GN=ASPSCR1 - [ASPC1_HUMAN]	0.1477	3	4	4	10					0.808	2	2	4	3	2	5	0.0838	0.0659	0.1477	8.15	5.9	10.74	501	54.5	6.93
P62906	60S ribosomal protein L10a OS=Homo sapiens GN=RPL10A PE=1 SV=2 - [RL10A_HUMAN]	0.1475	1	4	4	15	4736	0.816	1.066	1.16	0.918	4	2	2	6	4	5	0.1475	0.0599	0.1106	16.02	13.17	16.86	217	24.8	9.94
G8JLH4	Eukaryotic translation initiation factor 3 subunit L OS=Homo sapiens GN=EIF3L PE=4 SV=1 - [G8JLH4_HUMAN]	0.1473	4	6	6	21	51386	0.963	1.063	1.032	1.061	5	6	4	7	9	5	0.1298	0.1473	0.1124	23.07	24.31	15.86	516	61	7.03
P55011-3	Isoform 2 of Solute carrier family 12 member 2 OS=Homo sapiens GN=SLC12A2 - [S12A2_HUMAN]	0.1472	3	11	11	45	6558	1.07	0.909	0.875	1.024	8	9	11	13	15	17	0.112	0.1212	0.1472	39.92	33.9	43.63	1196	129.6	6.46
Q5SRN7	HLA class I histocompatibility antigen, A-3 alpha chain OS=Homo sapiens GN=HLA-A PE=3 SV=2 - [Q5SRN7_HUMAN]	0.1472	9	2	3	14					1.358	3	3	3	5	5	4	0.1472	0.1472	0.1472	14.31	12.79	10.96	299	34.2	5.67
E9PC80	Interferon-induced, double-stranded RNA-activated protein kinase OS=Homo sapiens GN=EIF2AK2 PE=4 SV=1 - [E9PC80_HUMAN]	0.1471	2	6	6	16	5610	1.076	0.945	1.096	1.227	4	4	6	4	5	7	0.1176	0.1176	0.1471	12.78	13.86	20.88	510	57.4	8.03
O00186	Syntaxin-binding protein 3 OS=Homo sapiens GN=STXBP3 PE=1 SV=2 - [STXB3_HUMAN]	0.147	1	6	6	13	6814	1.235	0.862	1.165	1.621	5	3	3	6	3	4	0.1301	0.0642	0.0574	14.25	8.82	10.31	592	67.7	7.8
Q8IV08	Phospholipase D3 OS=Homo sapiens GN=PLD3 PE=1 SV=1 - [PLD3_HUMAN]	0.1469	2	5	5	14	23646	1.021	1.078	1.044	0.977	5	3	3	6	4	4	0.1469	0.0837	0.0837	13.01	8.95	4.66	490	54.7	6.47
P14384	Carboxypeptidase M OS=Homo sapiens GN=CPM PE=1 SV=2 - [CBPM_HUMAN]	0.1467	2	4	4	10	1368	1.279	0.696	0.945	1.776	3	3	3	3	4	3	0.1106	0.0971	0.0971	8.73	11.52	9.44	443	50.5	7.36
Q6XQN6-3	Isoform 3 of Nicotinate phosphoribosyltransferase OS=Homo sapiens GN=NAPRT1 - [PNCB_HUMAN]	0.1467	2	4	4	21	93100	1.069	1.129	0.93	0.827	4	4	4	7	6	8	0.1467	0.1467	0.1467	17.72	15.15	17.37	525	56.1	5.67
D3DQV9	Eukaryotic translation initiation factor 4 gamma 2 (Fragment) OS=Homo sapiens GN=EIF4G2 PE=4 SV=1 - [D3DQV9_HUMAN]	0.1466	4	10	10	21	1982	1.066	0.895	1.001	1.229	8	6	7	8	6	7	0.1268	0.0783	0.1058	25.22	13.67	18.45	907	102.3	7.14
Q96AG4	Leucine-rich repeat-containing protein 59 OS=Homo sapiens GN=LRRC59 PE=1 SV=1 - [LRC59_HUMAN]	0.1466	1	4	4	15	55379	1.008	0.882	1.095	1.214	2	3	3	5	5	5	0.0651	0.1205	0.114	12.4	14.17	11.69	307	34.9	9.57
A6NCP5	RICH2 protein OS=Homo sapiens GN=ARHGAP44 PE=2 SV=2 - [A6NCP5_HUMAN]	0.1466	2	9	9	25	9912	0.689	1.074	1.394	0.845	6	7	8	7	9	9	0.0751	0.1355	0.1293	23.96	23.62	28.41	812	88.5	6.38
Q6VY07	Phosphofurin acidic cluster sorting protein 1 OS=Homo sapiens GN=PACS1 PE=1 SV=2 - [PACS1_HUMAN]	0.1464	2	11	11	75	55690	0.822	0.987	1.244	0.972	9	7	8	20	22	33	0.1267	0.1163	0.1049	36.53	27.16	31.84	963	104.8	7.74
Q9HCU5	Prolactin regulatory element-binding protein OS=Homo sapiens GN=PREB PE=1 SV=2 - [PREB_HUMAN]	0.1463	2	3	3	8	10113	1.074	1.075	0.828	0.788	2	2	3	3	2	3	0.0815	0.1175	0.1463	4.78	7.83	7.31	417	45.4	7.88
Q9H1E5	Thioredoxin-related transmembrane protein 4 OS=Homo sapiens GN=TMX4 PE=1 SV=1 - [TMX4_HUMAN]	0.1461	1	4	4	14	56255	1.091	1.184	0.983	0.905	4	2	1	7	4	3	0.1461	0.0774	0.043	16.39	11.26	9.01	349	38.9	4.37
D6RD46	LIM and calponin homology domains-containing protein 1 OS=Homo sapiens GN=LIMCH1 PE=4 SV=1 - [D6RD46_HUMAN]	0.1459	4	11	11	22		1.03	0.958	0.924	1.034	8	8	6	8	8	6	0.1194	0.098	0.0857	18.06	21.86	13.61	980	109.9	6.47
A8MV89	Cytospin-B OS=Homo sapiens GN=SPECC1 PE=4 SV=1 - [A8MV89_HUMAN]	0.1458	2	8	8	27		1.042	1.255		0.693	6	5	7	8	8	11	0.1088	0.0729	0.1302	25	24.96	34.42	1029	114.1	6.87
F5GYX3	Semaphorin-7A OS=Homo sapiens GN=SEMA7A PE=4 SV=1 - [F5GYX3_HUMAN]	0.1457	3	4	4	11	8482	1.791	1.347	0.838	1.003	4	3	3	4	3	4	0.1457	0.0958	0.0958	11.69	7.13	10.77	501	57	6.76
A6NJM0	Ephrin type-B receptor 2 OS=Homo sapiens GN=EPHB2 PE=4 SV=3 - [A6NJM0_HUMAN]	0.1455	5	7	8	12	2048	1.166	1.037		1.012	2	6	4	2	6	4	0.0366	0.0981	0.0819	5.31	17.32	11.27	928	103.4	5.58
Q9NZQ3-3	Isoform 3 of NCK-interacting protein with SH3 domain OS=Homo sapiens GN=NCKIPSD - [SPN90_HUMAN]	0.1455	2	9	9	42	51517	0.834	1.081	1.066	0.777	9	8	7	14	14	14	0.1455	0.1287	0.1147	35.87	33.27	32.62	715	78.2	6.38
O15484	Calpain-5 OS=Homo sapiens GN=CAPN5 PE=1 SV=2 - [CAN5_HUMAN]	0.1453	2	7	7	20	726	1.18	1.024	0.805	0.902	3	4	5	5	7	8	0.0656	0.0953	0.0953	18.84	17.82	15.93	640	73.1	7.64
Q8TC26	Transmembrane protein 163 OS=Homo sapiens GN=TMEM163 PE=2 SV=1 - [TM163_HUMAN]	0.1453	1	2	2	8	81615				0.724	2	2	2	3	3	2	0.1453	0.1453	0.1453	9.79	8.84	7.25	289	31.4	7.53
O14744-2	Isoform 2 of Protein arginine N-methyltransferase 5 OS=Homo sapiens GN=PRMT5 - [ANM5_HUMAN]	0.1452	2	5	5	14	10419	1.314	0.913	0.881	1.081	5	3	4	5	3	6	0.1452	0.0839	0.1113	13.43	8.07	10.74	620	71.3	6.46
Q15223	Poliovirus receptor-related protein 1 OS=Homo sapiens GN=PVRL1 PE=1 SV=3 - [PVRL1_HUMAN]	0.1451	1	5	5	11	5818	1.138	1.028		0.839	4	2	3	4	3	4	0.1451	0.0735	0.0967	13.13	6.24	9.69	517	57.1	6.1
P59780	AP-3 complex subunit sigma-2 OS=Homo sapiens GN=AP3S2 PE=2 SV=1 - [AP3S2_HUMAN]	0.1451	2	1	3	10	10239	1.127	1.121	0.75	0.817	3	2	2	4	3	3	0.1451	0.1036	0.1036	7.26	6.61	7.33	193	22	5.22
Q5JX83	Heat shock 70 kDa protein 12B OS=Homo sapiens GN=HSPA12B PE=2 SV=2 - [Q5JX83_HUMAN]	0.145	3	4	7	27	116835	1.195	1.071	0.835	0.958	5	3	6	10	6	11	0.0933	0.0433	0.1233	27.56	16.85	28.32	600	66.8	8.87
Q9Y5R8	Trafficking protein particle complex subunit 1 OS=Homo sapiens GN=TRAPPC1 PE=1 SV=1 - [TPPC1_HUMAN]	0.1448	1	2	2	2	58485	1.132	1.035	1.109	1.086	1		1	1		1	0.0759		0.069	2.26		2	145	16.8	9.16
Q02410	Amyloid beta A4 precursor protein-binding family A member 1 OS=Homo sapiens GN=APBA1 PE=1 SV=3 - [APBA1_HUMAN]	0.1446	1	5	6	26	320	0.49	0.831	1.179	0.686	4	5	5	8	10	8	0.0812	0.1027	0.1231	23.64	28.55	19.76	837	92.8	4.93
Q9UQ13	Leucine-rich repeat protein SHOC-2 OS=Homo sapiens GN=SHOC2 PE=1 SV=2 - [SHOC2_HUMAN]	0.1443	2	4	4	10	8036	0.836	1.074	1.12	0.875	1	3	2	2	4	4	0.0223	0.0876	0.079	5.81	7.84	5.89	582	64.8	8.46
E7EMN3	Bleomycin hydrolase OS=Homo sapiens GN=BLMH PE=4 SV=1 - [E7EMN3_HUMAN]	0.144	2	4	4	16	642	1.206	0.989	0.874	1.043	4	4	4	6	4	6	0.144	0.144	0.144	16.62	9.96	15.43	368	42.5	6.11
P55010	Eukaryotic translation initiation factor 5 OS=Homo sapiens GN=EIF5 PE=1 SV=2 - [IF5_HUMAN]	0.1439	1	6	6	23	1983	0.917	1.03	1.075	1.019	4	5	6	6	8	9	0.1114	0.1323	0.1439	16.92	22.22	22.45	431	49.2	5.58
B4DHP6	Non-specific lipid-transfer protein OS=Homo sapiens GN=SCP2 PE=2 SV=1 - [B4DHP6_HUMAN]	0.1438	6	6	6	16	6342	1.18	0.857	0.987	1.306	5	5	4	6	5	5	0.1266	0.1137	0.0987	17.64	13.31	13.48	466	50.3	7.02
E7EX86	WW domain-binding protein 2 OS=Homo sapiens GN=WBP2 PE=4 SV=1 - [E7EX86_HUMAN]	0.1435	4	3	3	22		0.934	1.059	1.116	0.988	2	3	3	6	8	8	0.134	0.1435	0.1435	21.69	25.14	24	209	22.6	9.38
B1AK13	3-hydroxymethyl-3-methylglutaryl-Coenzyme A lyase OS=Homo sapiens GN=HMGCL PE=2 SV=1 - [B1AK13_HUMAN]	0.1433	2	3	3	8	3155	1.3	1.17	0.975	0.901	1	2	3	1	2	5	0.0367	0.11	0.1433	3.01	5.66	12.5	300	31.7	7.61
Q53YL2	HBV pre-S2 trans-regulated protein 1 OS=Homo sapiens GN=LPGAT1 PE=2 SV=1 - [Q53YL2_HUMAN]	0.1432	1	4	4	4	9926	0.867	0.981	0.869	0.87	2	2		2	2		0.0703	0.073		5.06	5.03		370	43.1	8.92
Q13951	Core-binding factor subunit beta OS=Homo sapiens GN=CBFB PE=1 SV=2 - [PEBB_HUMAN]	0.1429	3	2	2	4	865	1.31	1.089	1.01	1.21	1	1	1	1	1	2	0.0549	0.0879	0.0879	2.41	3.63	6.78	182	21.5	6.6
B0QZ88	SET and MYND domain containing 3 OS=Homo sapiens GN=SMYD3 PE=4 SV=1 - [B0QZ88_HUMAN]	0.1429	4	2	2	7	64754	1.027	1.085		0.8	1	1	2	1	2	4	0.0714	0.0714	0.1429	2.13	2.41	7.49	182	20.8	9.22
H0Y8N7	39S ribosomal protein L1, mitochondrial (Fragment) OS=Homo sapiens GN=MRPL1 PE=4 SV=1 - [H0Y8N7_HUMAN]	0.1429	3	2	2	8		0.778	1.027	1.35	0.985	2	2	2	2	3	3	0.1429	0.1429	0.1429	6.42	9.42	9.91	231	26.7	8.9
Q7L7X3	Serine/threonine-protein kinase TAO1 OS=Homo sapiens GN=TAOK1 PE=1 SV=1 - [TAOK1_HUMAN]	0.1429	1	8	9	22	57551	0.705	1.02	1.428	0.843	6	8	5	8	8	6	0.0919	0.1229	0.0679	18.46	20.36	15.92	1001	116	7.65
Q9BRP8-2	Isoform 2 of Partner of Y14 and mago OS=Homo sapiens GN=WIBG - [WIBG_HUMAN]	0.1429	2	2	2	2	84305	0.534	0.93		0.696	1		1	1		1	0.0788		0.064	3.96		2.02	203	22.7	9.44
Q8TDX7	Serine/threonine-protein kinase Nek7 OS=Homo sapiens GN=NEK7 PE=1 SV=1 - [NEK7_HUMAN]	0.1424	1	3	3	8	140609	1.174	1	1.352	1.581	3	2	1	4	3	1	0.1424	0.1093	0.0596	8.53	7.99	3.54	302	34.5	8.25
Q92561	Phytanoyl-CoA hydroxylase-interacting protein OS=Homo sapiens GN=PHYHIP PE=1 SV=1 - [PHYIP_HUMAN]	0.1424	1	3	4	19	9796	0.826	1.109	1.272	0.916	3	2	3	7	7	5	0.1152	0.0727	0.1	21.9	22.74	11.64	330	37.5	7.01
Q7L576	Cytoplasmic FMR1-interacting protein 1 OS=Homo sapiens GN=CYFIP1 PE=1 SV=1 - [CYFP1_HUMAN]	0.1421	2	7	15	51	23191	1.279	0.915	0.901	1.255	12	11	9	21	15	15	0.1325	0.1245	0.0998	55.39	34.23	39.28	1253	145.1	6.9
P13796	Plastin-2 OS=Homo sapiens GN=LCP1 PE=1 SV=6 - [PLSL_HUMAN]	0.1419	1	5	7	18	3936	1.766	0.809	0.729	1.685	6	4	6	7	5	6	0.1196	0.0797	0.1212	19.91	14.2	16.76	627	70.2	5.43
F5H3D2	Gamma-aminobutyric acid receptor subunit beta-3 OS=Homo sapiens GN=GABRB3 PE=3 SV=1 - [F5H3D2_HUMAN]	0.1418	5	3	5	16	2562	0.864	0.94	0.863	0.819	3	5	4	4	7	5	0.1108	0.1418	0.1108	10.99	18.44	13.18	388	45	9.54
P57737-2	Isoform 2 of Coronin-7 OS=Homo sapiens GN=CORO7 - [CORO7_HUMAN]	0.1417	2	6	6	17	79585	1.232	1.068	0.72	0.952	4	4	5	4	7	6	0.0833	0.1036	0.1202	8.97	19.32	15.29	840	91.6	6.14
Q9Y4F1	FERM, RhoGEF and pleckstrin domain-containing protein 1 OS=Homo sapiens GN=FARP1 PE=1 SV=1 - [FARP1_HUMAN]	0.1416	1	10	10	35	10160	1.519	1.14	0.764	0.918	10	6	6	14	10	11	0.1416	0.0823	0.0823	42.58	31.76	32.7	1045	118.6	8.15
[truncated: 1,081 more rows]

## Sheet: Table S1
Table S1. iTRAQ quantified human brain proteome of AD individuals and their age-matched control. The data is combined search of three biological replicates.
[truncated: 5,691 more rows]
