# Supplementary material for: Quantitative profiling brain proteomes revealed mitochondrial dysfunction in Alzheimer’s disease
Source: Mol Brain. 2019 Jan 28;12:8. doi: 10.1186/s13041-019-0430-y (PMC6350377; doi:10.1186/s13041-019-0430-y)
Supplement: Supplementary file 3 — Table S3. iTRAQ-quantified Mitochondrial proteins with log2 iTRAQ ratio. (XLSX 107 kb) [file 13041_2019_430_MOESM3_ESM.xlsx]

## Sheet: Table S3
Table S3. iTRAQ-quantified Mitochondrial proteins with log2 iTRAQ ratio
Gene Symbol	Accession	Description	Log2 (115/114)±SD	Log2(116/114)±SD	Log2 (117/115)±SD	Log2(117/116)±SD	ΣCoverage	Score A4	Coverage A4	# Peptides A4	# PSM A4	Score B4	Coverage B4	# Peptides B4	# PSM B4	Score C4	Coverage C4	# Peptides C4	# PSM C4	# AAs	MW [kDa]	calc. pI
ABAT	P80404	4-aminobutyrate aminotransferase, mitochondrial OS=Homo sapiens GN=ABAT PE=1 SV=3 - [GABT_HUMAN]	0.161±0.045	-0.062±0.026	0.795±0.009	-0.148±0.030	40	126.148	36.2	14	46	128.339	37.4	13	49	122.24	36	12	46	500	56.4026	7.95752
ABCB8	G3XAP3	ATP-binding cassette sub-family B member 8, mitochondrial OS=Homo sapiens GN=ABCB8 PE=3 SV=1 - [G3XAP3_HUMAN]	-0.115±0.150	-0.164±0.060	0.899±0.074	-0.172±0.046	16.03	10.7883	10.48	4	4	8.03612	10.32	4	4	11.221	11.11	4	4	630	68.0236	8.49951
ABCD2	Q9UBJ2	ATP-binding cassette sub-family D member 2 OS=Homo sapiens GN=ABCD2 PE=1 SV=1 - [ABCD2_HUMAN]	-0.371±0.074	0.133±0.004	1.192±0.019	-0.181±0.018	1.62	2.59127	1.62	1	1	0	0	0	0	2.5889	1.62	1	1	740	83.1794	8.92432
ABCD3	F5GYC1	ATP-binding cassette sub-family D member 3 OS=Homo sapiens GN=ABCD3 PE=3 SV=1 - [F5GYC1_HUMAN]	0.311±0.066	-0.160±0.046	0.812±0.032	0.122±0.022	14.16	28.1876	14.16	6	10	18.9735	9.22	4	7	25.5451	11.77	5	9	586	67.2729	8.88037
ABCF2	C9JHK9	ATP-binding cassette sub-family F member 2 (Fragment) OS=Homo sapiens GN=ABCF2 PE=4 SV=1 - [C9JHK9_HUMAN]	-0.310±0.002	0.013±0.045	1.011±0.009	-0.304±0.027	16.67	10.0572	11.67	2	3	12.748	16.67	3	4	9.27396	11.25	2	3	240	26.9129	6.81494
ABHD10	Q9NUJ1	Abhydrolase domain-containing protein 10, mitochondrial OS=Homo sapiens GN=ABHD10 PE=1 SV=1 - [ABHDA_HUMAN]	-0.273±0.043	0.164±0.015	1.171±0.043	-0.224±0.026	38.24	48.7696	38.24	9	16	39.9037	36.27	8	14	39.308	33.33	7	16	306	33.9107	8.57275
ABHD11	Q8NFV4-4	Isoform 4 of Abhydrolase domain-containing protein 11 OS=Homo sapiens GN=ABHD11 - [ABHDB_HUMAN]	-0.329±0.000	-0.207±0.000	1.489±0	0.445±0.000	24.35	23.0009	24.35	5	6	11.1945	20.45	4	4	15.2251	20.45	4	5	308	33.8416	9.24658
ACAA1	H7C131	3-ketoacyl-CoA thiolase, peroxisomal (Fragment) OS=Homo sapiens GN=ACAA1 PE=4 SV=1 - [H7C131_HUMAN]	0.159±0.099	-0.011±0.025	0.005±0.067	0.010±0.044	42.76	34.1132	35.86	6	10	24.26	36.21	6	7	36.4583	29.31	5	11	290	30.3138	8.63135
ACAA2	P42765	3-ketoacyl-CoA thiolase, mitochondrial OS=Homo sapiens GN=ACAA2 PE=1 SV=2 - [THIM_HUMAN]	0.135±0.025	-0.108±0.024	1.041±0.027	0.265±0.039	50.63	121.329	50.63	12	39	116.597	50.38	11	34	116.377	50.38	11	37	397	41.8976	8.08936
ACACA	Q13085	Acetyl-CoA carboxylase 1 OS=Homo sapiens GN=ACACA PE=1 SV=2 - [ACACA_HUMAN]	-0.160±0.047	-0.006±0.022	0.932±0.013	-0.146±0.015	7.25	22.9599	5.29	8	9	24.8052	4.39	8	10	22.4043	4.43	8	9	2346	265.385	6.3667
ACAD8	Q9UKU7	Isobutyryl-CoA dehydrogenase, mitochondrial OS=Homo sapiens GN=ACAD8 PE=1 SV=1 - [ACAD8_HUMAN]	0.112±0.162	0.145±0.116	1.006±0.038	-0.076±0.012	11.33	4.64913	5.3	2	2	16.7678	11.33	5	6	17.3874	11.33	5	6	415	45.0405	7.85498
ACAD9	Q9H845	Acyl-CoA dehydrogenase family member 9, mitochondrial OS=Homo sapiens GN=ACAD9 PE=1 SV=1 - [ACAD9_HUMAN]	-0.223±0.030	0.010±0.037	0.903±0.005	-0.403±0.032	14.81	11.7172	10.79	4	4	10.4278	10.79	4	4	4.77175	4.03	2	2	621	68.7167	7.95752
ACADM	B7Z9I1	Medium-chain-specific acyl-CoA dehydrogenase, mitochondrial OS=Homo sapiens GN=ACADM PE=2 SV=1 - [B7Z9I1_HUMAN]	0.291±0.020	-0.056±0.133	0.891±0.225	0.301±0.173	27.27	36.1841	22.34	5	12	31.1759	21.82	4	10	39.4058	24.16	6	14	385	42.3995	6.43018
ACADS	P16219	Short-chain specific acyl-CoA dehydrogenase, mitochondrial OS=Homo sapiens GN=ACADS PE=1 SV=1 - [ACADS_HUMAN]	-0.114±0.082	0.134±0.058	0.899±0.012	-0.415±0.043	20.87	15.7447	13.35	4	5	14.9919	17.96	4	6	8.54161	17.96	4	4	412	44.2688	7.98682
ACADVL	P49748-2	Isoform 2 of Very long-chain specific acyl-CoA dehydrogenase, mitochondrial OS=Homo sapiens GN=ACADVL - [ACADV_HUMAN]	0.155±0.104	-0.005±0.047	0.93±0.076	-0.190±0.091	37.12	63.8699	30.81	14	22	63.7441	34.44	16	24	61.1044	28.91	14	21	633	68.0152	8.55811
ACAT1	P24752	Acetyl-CoA acetyltransferase, mitochondrial OS=Homo sapiens GN=ACAT1 PE=1 SV=1 - [THIL_HUMAN]	0.033±0.031	-0.086±0.051	1.074±0.104	0.148±0.176	53.86	256.562	53.86	22	79	220.404	53.86	22	70	195.616	53.4	21	63	427	45.1706	8.85107
ACAT2	Q9BWD1	Acetyl-CoA acetyltransferase, cytosolic OS=Homo sapiens GN=ACAT2 PE=1 SV=2 - [THIC_HUMAN]	-0.170±0.055	0.289±0.010	1.211±0.033	-0.090±0.034	32.75	58.693	31.49	6	16	59.406	32.75	7	17	62.3842	32.75	7	18	397	41.3244	6.91748
ACLY	P53396	ATP-citrate synthase OS=Homo sapiens GN=ACLY PE=1 SV=3 - [ACLY_HUMAN]	-0.042±0.038	0.020±0.022	1.064±0.064	0.011±0.060	29.34	146.112	27.43	22	49	112.566	25.61	19	39	127.799	23.52	18	42	1101	120.762	7.32764
ACO2	Q99798	Aconitate hydratase, mitochondrial OS=Homo sapiens GN=ACO2 PE=1 SV=2 - [ACON_HUMAN]	-0.308±0.024	0.165±0.023	1.083±0.012	-0.366±0.036	48.33	518.801	43.72	28	172	478.012	45.13	28	164	461.498	45.77	29	161	780	85.3719	7.60596
ACOT9	Q9Y305-2	Isoform 2 of Acyl-coenzyme A thioesterase 9, mitochondrial OS=Homo sapiens GN=ACOT9 - [ACOT9_HUMAN]	0.122±0.056	-0.053±0.036	1.069±0.068	0.162±0.019	31.77	22.9358	21.92	7	11	42.8414	26.11	9	16	34.1663	19.46	6	12	406	46.3245	7.97217
ACSL1	E7EPM6	Long-chain-fatty-acid--CoA ligase 1 OS=Homo sapiens GN=ACSL1 PE=4 SV=1 - [E7EPM6_HUMAN]	0.245±0.093	-0.067±0.121	1.026±0.082	0.389±0.220	11.45	8.6172	6.17	3	3	8.1814	6.02	3	3	13.4502	10.24	6	6	664	74.234	7.32764
ACSS1	E9PC79	Acetyl-coenzyme A synthetase 2-like, mitochondrial OS=Homo sapiens GN=ACSS1 PE=4 SV=1 - [E9PC79_HUMAN]	-0.137±0.068	0.039±0.206	0.873±0.032	-0.180±0.181	15.5	12.1033	15.29	4	4	9.53048	11.36	3	3	13.5019	15.5	5	6	484	52.1795	6.84424
ACYP2	P14621	Acylphosphatase-2 OS=Homo sapiens GN=ACYP2 PE=1 SV=2 - [ACYP2_HUMAN]	-0.030±0.045	-0.109±0.027	1.028±0.019	0.178±0.065	50.51	17.2793	46.46	4	6	15.5563	50.51	5	7	9.44317	50.51	6	7	99	11.1326	9.49561
ADSL	P30566	Adenylosuccinate lyase OS=Homo sapiens GN=ADSL PE=1 SV=2 - [PUR8_HUMAN]	-0.056±0.032	0.077±0.023	1.176±0.041	0.059±0.043	16.74	9.59157	11.36	3	4	7.78994	6.2	2	3	8.08825	11.57	3	3	484	54.854	7.10791
AFG3L2	Q9Y4W6	AFG3-like protein 2 OS=Homo sapiens GN=AFG3L2 PE=1 SV=2 - [AFG32_HUMAN]	-0.248±0.037	-0.050±0.025	1.076±0.042	-0.013±0.032	18.95	43.8975	17.69	10	14	42.1752	17.69	10	14	38.2408	17.69	10	12	797	88.5282	8.66064
AGPS	O00116	Alkyldihydroxyacetonephosphate synthase, peroxisomal OS=Homo sapiens GN=AGPS PE=1 SV=1 - [ADAS_HUMAN]	0.507±0.117	-0.211±0.009	0.593±0.012	-0.114±0.005	14.89	9.80063	12.31	5	5	11.5391	7.45	3	5	6.12758	4.71	2	2	658	72.8658	7.34229
AIFM1	O95831-3	Isoform 3 of Apoptosis-inducing factor 1, mitochondrial OS=Homo sapiens GN=AIFM1 - [AIFM1_HUMAN]	-0.347±0.036	0.138±0.024	1.229±0.027	-0.194±0.045	29.56	64.848	28.74	11	24	57.8324	26.11	11	20	65.4887	29.56	12	23	609	66.2536	8.93896
AIFM3	Q96NN9-3	Isoform 3 of Apoptosis-inducing factor 3 OS=Homo sapiens GN=AIFM3 - [AIFM3_HUMAN]	0.022±0.067	-0.002±0.064	0.799±0.062	-0.208±0.028	8.03	6.01235	4.18	2	2	9.97154	8.03	3	3	10.8595	8.03	3	5	598	65.9242	9.02686
AK2	P54819-6	Isoform 6 of Adenylate kinase 2, mitochondrial OS=Homo sapiens GN=AK2 - [KAD2_HUMAN]	0.236±0.035	-0.181±0.047	0.901±0.063	0.279±0.010	34.38	20.5228	34.38	5	7	19.2273	21.35	3	7	17.313	34.38	5	7	192	21.7534	7.97217
AK3	Q9UIJ7	GTP:AMP phosphotransferase, mitochondrial OS=Homo sapiens GN=AK3 PE=1 SV=4 - [KAD3_HUMAN]	-0.011±0.071	-0.027±0.050	1.163±0.069	0.257±0.022	45.81	39.0473	40.97	7	13	35.7749	40.97	7	13	31.7453	45.81	8	11	227	25.5495	9.15869
AKAP1	Q92667-2	Isoform 2 of A-kinase anchor protein 1, mitochondrial OS=Homo sapiens GN=AKAP1 - [AKAP1_HUMAN]	0.092±0.128	0.266±0.066	0.867±0.052	-0.350±0.061	6.41	8.59421	6.41	2	3	8.15867	6.41	2	3	8.69057	6.41	2	3	593	62.8824	4.84326
AKR7A2	O43488	Aflatoxin B1 aldehyde reductase member 2 OS=Homo sapiens GN=AKR7A2 PE=1 SV=3 - [ARK72_HUMAN]	0.108±0.150	0.267±0.052	0.907±0.065	-0.161±0.076	21.17	39.7232	21.17	5	15	19.7136	21.17	5	8	30.0775	18.11	4	13	359	39.5637	7.1665
ALDH18A1	P54886-2	Isoform Short of Delta-1-pyrroline-5-carboxylate synthase OS=Homo sapiens GN=ALDH18A1 - [P5CS_HUMAN]	-0.178±0.111	0.005±0.046	0.971±0.011	-0.094±0.035	5.67	9.29378	4.54	3	3	4.64326	3.03	2	2	6.07583	3.66	3	3	793	87.0344	7.12256
ALDH1L1	O75891	Cytosolic 10-formyltetrahydrofolate dehydrogenase OS=Homo sapiens GN=ALDH1L1 PE=1 SV=2 - [AL1L1_HUMAN]	0.321±0.031	0.165±0.011	1.013±0.018	-0.107±0.012	39.36	129.458	27.38	18	39	138.647	36.47	22	45	123.808	34.81	21	40	902	98.7666	5.93506
ALDH2	P05091	Aldehyde dehydrogenase, mitochondrial OS=Homo sapiens GN=ALDH2 PE=1 SV=2 - [ALDH2_HUMAN]	0.034±0.030	0.063±0.046	0.883±0.033	-0.221±0.049	48.55	242.807	48.36	21	86	247.831	48.55	23	85	199.44	48.55	22	72	517	56.3456	7.04932
ALDH3A2	P51648	Fatty aldehyde dehydrogenase OS=Homo sapiens GN=ALDH3A2 PE=1 SV=1 - [AL3A2_HUMAN]	0.232±0.098	0.126±0.031	0.918±0.06	0.106±0.032	12.78	15.1399	12.78	5	6	14.1164	10.31	4	5	12.8529	10.31	4	5	485	54.8129	7.88428
ALDH4A1	P30038	Delta-1-pyrroline-5-carboxylate dehydrogenase, mitochondrial OS=Homo sapiens GN=ALDH4A1 PE=1 SV=3 - [AL4A1_HUMAN]	0.168±0.064	0.256±0.019	0.913±0.029	-0.272±0.001	29.48	113.348	26.64	11	40	102.68	28.6	11	40	93.7738	23.45	10	33	563	61.6806	8.07471
ALDH5A1	P51649	Succinate-semialdehyde dehydrogenase, mitochondrial OS=Homo sapiens GN=ALDH5A1 PE=1 SV=2 - [SSDH_HUMAN]	-0.223±0.006	0.124±0.060	1.248±0.039	-0.213±0.043	18.5	86.2335	18.5	8	26	54.4141	15.7	7	20	87.9592	18.5	8	28	535	57.1783	8.27979
ALDH6A1	Q02252	Methylmalonate-semialdehyde dehydrogenase [acylating], mitochondrial OS=Homo sapiens GN=ALDH6A1 PE=1 SV=2 - [MMSA_HUMAN]	0.257±0.023	0.097±0.027	0.944±0.019	-0.022±0.008	38.32	135.925	36.26	18	43	145.121	34.95	15	45	138.982	36.45	17	47	535	57.8027	8.49951
ALDH7A1	P49419-2	Isoform 2 of Alpha-aminoadipic semialdehyde dehydrogenase OS=Homo sapiens GN=ALDH7A1 - [AL7A1_HUMAN]	0.319±0.035	0.189±0.063	0.996±0.099	0.149±0.078	49.71	125.136	49.71	17	42	97.1201	49.71	18	36	104.625	46.77	16	36	511	55.3315	6.85889
ALDH9A1	P49189	4-trimethylaminobutyraldehyde dehydrogenase OS=Homo sapiens GN=ALDH9A1 PE=1 SV=3 - [AL9A1_HUMAN]	0.426±0.017	-0.017±0.021	0.982±0.033	0.041±0.047	19.23	75.1414	15.38	7	25	63.7911	19.23	8	22	69.2285	15.38	7	22	494	53.767	5.87158
APOA1BP	Q8NCW5	NAD(P)H-hydrate epimerase OS=Homo sapiens GN=APOA1BP PE=1 SV=2 - [NNRE_HUMAN]	0.140±0.371	-0.207±0.085	0.948±0.347	0.298±0.518	25	48.5426	20.83	5	14	38.0189	17.01	3	12	39.8716	21.18	5	13	288	31.6542	7.66455
ARMC1	Q9NVT9	Armadillo repeat-containing protein 1 OS=Homo sapiens GN=ARMC1 PE=1 SV=1 - [ARMC1_HUMAN]	0.086±0.000	0.125±0.000	0.151±0.000	0.049±0.012	28.01	16.6202	14.89	2	5	19.0267	26.6	5	6	16.536	20.21	3	5	282	31.2608	5.74463
AS3MT	Q9HBK9	Arsenite methyltransferase OS=Homo sapiens GN=AS3MT PE=1 SV=3 - [AS3MT_HUMAN]	0.176±0.043	0.217±0.025	0.79±0.046	-0.301±0.044	3.47	3.01622	3.47	1	1	3.13415	3.47	1	1	3.54795	3.47	1	1	375	41.7211	6.20166
ATAD3A	Q9NVI7-2	Isoform 2 of ATPase family AAA domain-containing protein 3A OS=Homo sapiens GN=ATAD3A - [ATD3A_HUMAN]	-0.192±0.014	-0.117±0.155	0.984±0.029	-0.134±0.183	21.67	35.0809	19.11	7	11	33.9523	18.94	7	16	25.7561	21.67	8	11	586	66.1772	9.24658
ATIC	E9PBU3	Phosphoribosylaminoimidazolecarboxamide formyltransferase OS=Homo sapiens GN=ATIC PE=4 SV=1 - [E9PBU3_HUMAN]	0.262±0.052	0.068±0.062	0.896±0.02	-0.015±0.070	42.98	114.924	36.04	15	34	115.995	36.72	16	35	99.5297	31.47	14	30	591	64.4833	6.7124
ATP5A1	P25705	ATP synthase subunit alpha, mitochondrial OS=Homo sapiens GN=ATP5A1 PE=1 SV=1 - [ATPA_HUMAN]	-0.320±0.008	-0.062±0.013	0.984±0.03	-0.191±0.055	58.23	1035.19	57.69	31	364	1028.23	57.5	34	357	910.382	56.24	33	325	553	59.7136	9.12939
ATP5B	P06576	ATP synthase subunit beta, mitochondrial OS=Homo sapiens GN=ATP5B PE=1 SV=3 - [ATPB_HUMAN]	-0.500±0.010	0.078±0.022	1.174±0.015	-0.345±0.031	83.93	1289.19	83.93	36	479	1243.7	76.37	34	451	1108.92	76.37	33	417	529	56.5246	5.40186
ATP5C1	B4DL14	ATP synthase gamma chain OS=Homo sapiens GN=ATP5C1 PE=2 SV=1 - [B4DL14_HUMAN]	0.111±0.203	-0.017±0.082	0.995±0.168	0.116±0.185	41.6	67.4926	41.2	8	25	68.0178	29.2	8	25	58.7383	41.6	9	24	250	27.4953	7.41553
ATP5D	P30049	ATP synthase subunit delta, mitochondrial OS=Homo sapiens GN=ATP5D PE=1 SV=2 - [ATPD_HUMAN]	-0.235±0.028	-0.351±0.009	0.921±0.009	0.002±0.022	44.05	196.976	44.05	6	69	179.286	44.05	5	64	162.109	44.05	5	64	168	17.4792	5.49072
ATP5F1	P24539	ATP synthase subunit b, mitochondrial OS=Homo sapiens GN=ATP5F1 PE=1 SV=2 - [AT5F1_HUMAN]	-0.277±0.029	0.073±0.040	1.147±0.03	-0.187±0.042	39.06	40.6165	21.48	5	15	35.3199	26.17	6	13	39.5323	34.38	7	15	256	28.8903	9.36377
ATP5H	O75947	ATP synthase subunit d, mitochondrial OS=Homo sapiens GN=ATP5H PE=1 SV=3 - [ATP5H_HUMAN]	-0.432±0.019	0.117±0.025	1.003±0.024	-0.598±0.050	74.53	185.28	65.84	11	76	178.551	73.91	12	67	168.551	69.57	11	67	161	18.4795	5.30029
ATP5I	P56385	ATP synthase subunit e, mitochondrial OS=Homo sapiens GN=ATP5I PE=1 SV=2 - [ATP5I_HUMAN]	-0.450±0.020	-0.115±0.028	1.287±0.054	-0.018±0.023	56.52	18.0824	39.13	3	6	20.6057	52.17	3	7	30.4741	52.17	3	10	69	7.92833	9.34912
ATP5J	P18859	ATP synthase-coupling factor 6, mitochondrial OS=Homo sapiens GN=ATP5J PE=1 SV=1 - [ATP5J_HUMAN]	-0.299±0.021	-0.734±0.018	1.212±0.009	0.726±0.051	49.07	55.1755	49.07	6	19	64.7727	49.07	6	22	58.6139	49.07	7	22	108	12.5796	9.5249
ATP5J2	C9J8H9	ATP synthase subunit f, mitochondrial OS=Homo sapiens GN=ATP5J2 PE=4 SV=1 - [C9J8H9_HUMAN]	-0.365±0.040	-0.032±0.025	1.019±0.011	-0.308±0.035	48.98	17.4048	48.98	2	7	16.6525	48.98	2	7	17.3139	48.98	2	7	49	5.73709	9.70068
ATP5L	O75964	ATP synthase subunit g, mitochondrial OS=Homo sapiens GN=ATP5L PE=1 SV=3 - [ATP5L_HUMAN]	-0.270±0.025	0.052±0.028	1.048±0.023	-0.297±0.005	42.72	58.0064	42.72	4	20	54.4514	35.92	3	18	51.2384	35.92	3	19	103	11.4212	9.64209
ATP5O	P48047	ATP synthase subunit O, mitochondrial OS=Homo sapiens GN=ATP5O PE=1 SV=1 - [ATPO_HUMAN]	-0.442±0.036	0.230±0.044	1.136±0.012	-0.483±0.035	51.64	132.686	50.7	9	40	132.122	46.48	10	44	113.959	45.54	9	38	213	23.2627	9.96436
ATP5O	P48047	ATP synthase subunit O, mitochondrial OS=Homo sapiens GN=ATP5O PE=1 SV=1 - [ATPO_HUMAN]	-0.442±0.036	0.230±0.044	-0.191±0.012	-0.483±0.035	51.64	132.686	50.7	9	40	132.122	46.48	10	44	113.959	45.54	9	38	213	23.2627	9.96436
ATP5S	Q99766	ATP synthase subunit s, mitochondrial OS=Homo sapiens GN=ATP5S PE=1 SV=3 - [ATP5S_HUMAN]	-0.174±0.048	0.132±0.094	±0.019	-0.149±0.095	10.7	0	0	0	0	5.87903	10.7	2	2	3.23057	4.19	1	1	215	24.8496	7.56201
ATPAF1	A8MRA7	ATP synthase mitochondrial F1 complex assembly factor 1 OS=Homo sapiens GN=ATPAF1 PE=4 SV=1 - [A8MRA7_HUMAN]	-0.140±0.022	0.015±0.045	1.093±0.033	-0.053±0.083	34.62	15.6725	29.23	4	6	10.9449	16.15	3	4	15.0768	21.54	4	5	260	28.6397	8.85107
AUH	Q13825	Methylglutaconyl-CoA hydratase, mitochondrial OS=Homo sapiens GN=AUH PE=1 SV=1 - [AUHM_HUMAN]	-0.340±0.031	0.067±0.041	0.964±0.013	-0.217±0.062	16.52	20.7311	12.39	4	7	31.1675	16.52	7	9	29.8799	15.93	5	9	339	35.5862	9.48096
BAX	Q07812-5	Isoform Epsilon of Apoptosis regulator BAX OS=Homo sapiens GN=BAX - [BAX_HUMAN]	#NUM!±0.000	#NUM!±0.000	0.924±0	0.023±0.156	7.93	2.94332	7.93	1	1	0	7.93	1	1	0	7.93	1	1	164	18.1171	8.1626
BBOX1	O75936	Gamma-butyrobetaine dioxygenase OS=Homo sapiens GN=BBOX1 PE=1 SV=1 - [BODG_HUMAN]	1.103±0.051	0.362±0.030	0.74±0.051	0.234±0.046	8.79	7.79694	8.79	3	4	4.67937	2.58	1	2	5.58602	2.58	1	2	387	44.6865	6.7417
BCAT1	P54687-2	Isoform 2 of Branched-chain-amino-acid aminotransferase, cytosolic OS=Homo sapiens GN=BCAT1 - [BCAT1_HUMAN]	0.230±0.079	0.079±0.058	0.861±0.031	-0.036±0.029	8.62	20.4388	8.62	3	7	26.3875	8.62	3	9	24.3499	8.62	3	9	325	36.2743	5.07178
BCKDHA	P12694	2-oxoisovalerate dehydrogenase subunit alpha, mitochondrial OS=Homo sapiens GN=BCKDHA PE=1 SV=2 - [ODBA_HUMAN]	0.091±0.002	0.064±0.062	0.998±0.031	0.060±0.028	20.9	22.354	15.28	5	7	24.2345	18.65	6	8	21.7522	13.71	5	7	445	50.4392	8.26514
BCKDK	O14874	[3-methyl-2-oxobutanoate dehydrogenase [lipoamide]] kinase, mitochondrial OS=Homo sapiens GN=BCKDK PE=1 SV=2 - [BCKD_HUMAN]	-0.345±0.119	0.076±0.035	0.98±0.284	-0.274±0.281	25.49	16.0759	22.82	5	6	18.4148	22.82	5	6	13.8525	16.02	4	5	412	46.3312	8.82178
BCL2L13	Q9BXK5	Bcl-2-like protein 13 OS=Homo sapiens GN=BCL2L13 PE=1 SV=1 - [B2L13_HUMAN]	-0.068±0.166	-0.146±0.009	1.314±0.003	0.630±0.013	26.6	9.69125	17.94	4	4	14.7512	18.35	4	5	9.24439	15.05	3	3	485	52.6906	4.43701
BCS1L	Q9Y276	Mitochondrial chaperone BCS1 OS=Homo sapiens GN=BCS1L PE=1 SV=1 - [BCS1_HUMAN]	0.121±0.025	0.042±0.021	1.101±0.108	0.213±0.116	27.21	27.7068	23.63	7	8	21.1662	22.67	7	8	19.6657	21.24	6	7	419	47.5045	8.49951
BDH1	E9PCG9	D-beta-hydroxybutyrate dehydrogenase, mitochondrial OS=Homo sapiens GN=BDH1 PE=3 SV=1 - [E9PCG9_HUMAN]	-0.299±0.016	0.137±0.086	1.196±0.042	-0.227±0.092	40.63	29.4003	32.42	7	12	29.4911	37.89	8	11	24.9241	33.2	7	10	256	28.9936	7.78174
BID	P55957	BH3-interacting domain death agonist OS=Homo sapiens GN=BID PE=1 SV=1 - [BID_HUMAN]	0.059±0.090	-0.215±0.056	1.126±0.053	0.270±0.063	36.41	16.2284	28.72	3	5	12.9923	36.41	4	5	12.1306	36.41	4	4	195	21.981	5.43994
BLOC1S1	G8JLQ3	Biogenesis of lysosome-related organelles complex 1 subunit 1 OS=Homo sapiens GN=BLOC1S1 PE=4 SV=1 - [G8JLQ3_HUMAN]	0.179±0.037	0.066±0.042	1.056±0.004	0.232±0.047	28	5.1383	28	2	2	5.48458	28	2	2	5.58175	28	2	2	75	8.56233	5.97314
BPHL	Q86WA6-2	Isoform 2 of Valacyclovir hydrolase OS=Homo sapiens GN=BPHL - [BPHL_HUMAN]	0.082±0.072	-0.217±0.075	0.783±0.044	-0.043±0.035	29.93	6.45607	20.44	3	3	3.3232	8.76	3	3	2.31385	12.04	2	2	274	31.0869	8.49951
BRP44	Q5R3B4	Brain protein 44 (Fragment) OS=Homo sapiens GN=BRP44 PE=2 SV=1 - [Q5R3B4_HUMAN]	-0.370±0.030	-0.050±0.004	-0.144±0.052	-0.097±0.059	20.95	0	0	0	0	5.73307	20.95	2	3	6.03483	20.95	2	2	105	11.6732	10.1987
C14orf159	Q7Z3D6-5	Isoform 5 of UPF0317 protein C14orf159, mitochondrial OS=Homo sapiens GN=C14orf159 - [CN159_HUMAN]	-0.447±0.026	-1.171±0.069	1.034±0.112	1.037±0.323	19.86	27.1124	13.48	6	9	27.7476	18.26	8	10	30.6155	18.26	8	11	564	61.0194	7.09326
C21orf33	P30042-2	Isoform Short of ES1 protein homolog, mitochondrial OS=Homo sapiens GN=C21orf33 - [ES1_HUMAN]	-0.321±0.200	-0.358±0.141	1.085±0.107	0.251±0.107	43.04	63.0283	43.04	8	18	61.7521	36.71	7	20	61.7629	43.04	7	20	237	24.742	8.1333
CA5B	Q9Y2D0	Carbonic anhydrase 5B, mitochondrial OS=Homo sapiens GN=CA5B PE=1 SV=1 - [CAH5B_HUMAN]	0.409±0.084	0.303±0.040	0.865±0.011	-0.026±0.028	2.84	2.55404	2.84	1	1	2.1094	2.84	1	1	2.21754	2.84	1	1	317	36.4105	7.81104
CABC1	Q5T7A2	Chaperone activity of bc1 complex-like, mitochondrial OS=Homo sapiens GN=CABC1 PE=2 SV=1 - [Q5T7A2_HUMAN]	0.011±0.077	0.419±0.034	0.966±0.066	-0.456±0.037	14.02	10.5284	9.35	3	3	14.9334	14.02	4	4	3.25514	2.24	1	1	492	55.9455	7.72314
CBR4	Q8N4T8	Carbonyl reductase family member 4 OS=Homo sapiens GN=CBR4 PE=1 SV=3 - [CBR4_HUMAN]	0.173±0.000	0.141±0.000	-0.018±0.000	-0.163±0.000	11.39	3.86836	6.33	1	1	3.32274	5.06	1	1	0	0	0	0	237	25.2854	9.33447
CCDC51	Q96ER9-2	Isoform 2 of Coiled-coil domain-containing protein 51 OS=Homo sapiens GN=CCDC51 - [CCD51_HUMAN]	-0.365±0.101	-0.007±0.187	1.145±0.018	-0.263±0.137	20.53	8.42922	19.54	3	4	8.66037	19.54	3	3	0	5.63	1	1	302	33.6365	6.96143
CCDC90B	H0YF06	Coiled-coil domain-containing protein 90B, mitochondrial (Fragment) OS=Homo sapiens GN=CCDC90B PE=4 SV=1 - [H0YF06_HUMAN]	-0.015±0.155	0.143±0.111	0.198±0.096	0.053±0.016	12.78	0	0	0	0	2.58203	7.52	1	1	1.76358	5.26	1	1	133	15.4689	5.37646
CCT7	Q99832-3	Isoform 3 of T-complex protein 1 subunit eta OS=Homo sapiens GN=CCT7 - [TCPH_HUMAN]	-0.071±0.025	-0.020±0.032	1.219±0.041	-0.135±0.062	36.47	83.1253	27.66	12	26	70.1413	31.26	12	26	74.2732	27.66	12	29	499	54.7695	7.6792
CHCHD3	G3V1K1	Coiled-coil-helix-coiled-coil-helix domain containing 3, isoform CRA_b OS=Homo sapiens GN=CHCHD3 PE=4 SV=1 - [G3V1K1_HUMAN]	-0.173±0.136	-0.088±0.073	1.323±0.032	0.117±0.051	32.61	23.6949	21.01	5	8	24.962	21.01	5	8	18.2551	32.61	4	6	138	15.5492	8.63135
CHDH	Q8NE62	Choline dehydrogenase, mitochondrial OS=Homo sapiens GN=CHDH PE=2 SV=2 - [CHDH_HUMAN]	0.721±0.022	0.226±0.019	0.665±0.031	-0.109±0.040	28.11	38.108	22.73	7	12	31.1932	23.91	8	11	22.2744	18.52	6	7	594	65.3171	8.27979
CKMT1A	P12532	Creatine kinase U-type, mitochondrial OS=Homo sapiens GN=CKMT1A PE=1 SV=1 - [KCRU_HUMAN]	-0.217±0.011	-0.025±0.026	1.068±0.019	-0.172±0.027	39.09	338.441	33.81	14	103	362.381	35.97	14	130	326.889	35.01	14	112	417	47.0072	8.33838
CLPB	Q9H078-2	Isoform 2 of Caseinolytic peptidase B protein homolog OS=Homo sapiens GN=CLPB - [CLPB_HUMAN]	-0.027±0.035	-0.218±0.026	1.012±0.023	0.122±0.017	14.77	26.7198	12.11	7	9	17.3773	14.77	8	8	16.8501	11.08	6	6	677	75.4024	9.01221
COMT	H7BZ45	Catechol O-methyltransferase (Fragment) OS=Homo sapiens GN=COMT PE=4 SV=1 - [H7BZ45_HUMAN]	1.504±0.320	0.369±0.098	0.847±0.261	0.886±0.078	28.95	4.79472	17.11	2	2	2.10858	17.11	2	2	2.40347	5.26	1	1	152	16.9105	6.30322
COQ10A	Q96MF6-2	Isoform 2 of Coenzyme Q-binding protein COQ10 homolog A, mitochondrial OS=Homo sapiens GN=COQ10A - [CQ10A_HUMAN]	0.126±0.000	0.129±0.000	0.788±0.0	-0.354±0.000	5.65	2.43077	5.65	1	1	0	0	0	0	0	0	0	0	230	26.1033	9.74463
COQ5	Q5HYK3	2-methoxy-6-polyprenyl-1,4-benzoquinol methylase, mitochondrial OS=Homo sapiens GN=COQ5 PE=1 SV=2 - [COQ5_HUMAN]	-0.204±0.045	0.013±0.053	1.152±0.073	0.012±0.078	33.94	10.86	20.49	4	4	10.0286	14.68	4	4	17.1439	25.38	6	6	327	37.1168	6.94678
COQ6	B7Z3K8	Ubiquinone biosynthesis monooxygenase COQ6 OS=Homo sapiens GN=COQ6 PE=2 SV=1 - [B7Z3K8_HUMAN]	0.117±0.337	0.338±0.023	0.914±0.454	-0.219±0.317	8.35	3.72941	2.93	1	1	7.53777	4.97	2	3	5.44356	6.32	2	2	443	48.5627	7.48877
COQ9	O75208	Ubiquinone biosynthesis protein COQ9, mitochondrial OS=Homo sapiens GN=COQ9 PE=1 SV=1 - [COQ9_HUMAN]	-0.308±0.056	-0.092±0.071	0.965±0.006	-0.260±0.058	33.65	24.3786	33.65	5	12	27.5651	33.65	5	13	21.2787	33.65	5	13	318	35.4866	5.93506
COX15	Q7KZN9-2	Isoform 2 of Cytochrome c oxidase assembly protein COX15 homolog OS=Homo sapiens GN=COX15 - [COX15_HUMAN]	-0.127±0.011	0.028±0.033	0.166±0.035	0.137±0.071	6.7	0	0	0	0	5.42074	6.7	2	2	2.294	2.06	1	1	388	43.8071	9.64209
COX4I1	P13073	Cytochrome c oxidase subunit 4 isoform 1, mitochondrial OS=Homo sapiens GN=COX4I1 PE=1 SV=1 - [COX41_HUMAN]	-0.206±0.021	-0.558±0.007	0.987±0.02	0.363±0.021	46.15	92.2659	46.15	12	36	82.8118	44.38	10	32	78.3439	34.91	10	32	169	19.564	9.51025
COX5A	P20674	Cytochrome c oxidase subunit 5A, mitochondrial OS=Homo sapiens GN=COX5A PE=1 SV=2 - [COX5A_HUMAN]	-0.308±0.191	0.734±0.374	0.802±0.049	-1.066±0.149	51.33	113.963	51.33	8	38	98.5641	51.33	6	35	101.316	51.33	6	35	150	16.7517	6.78564
COX5B	P10606	Cytochrome c oxidase subunit 5B, mitochondrial OS=Homo sapiens GN=COX5B PE=1 SV=2 - [COX5B_HUMAN]	-0.295±0.071	-0.025±0.052	1.036±0.02	-0.344±0.025	44.96	98.507	44.96	8	46	116.442	44.96	8	50	113.217	44.96	8	47	129	13.6869	8.80713
COX7A2	A8MZ71	Uncharacterized protein OS=Homo sapiens GN=COX7A2 PE=4 SV=1 - [A8MZ71_HUMAN]	-0.107±0.029	-0.158±0.033	0.697±0.011	-0.390±0.016	59.04	72.0131	56.63	3	22	66.863	59.04	4	24	51.5332	56.63	3	18	83	9.38206	9.34912
COX7A2L	O14548	Cytochrome c oxidase subunit 7A-related protein, mitochondrial OS=Homo sapiens GN=COX7A2L PE=1 SV=2 - [COX7R_HUMAN]	-0.376±0.006	0.012±0.024	0.836±0.016	-0.690±0.030	48.25	7.99725	19.3	2	3	16.8835	48.25	3	4	10.1592	48.25	3	3	114	12.6065	9.42236
CPOX	P36551	Coproporphyrinogen-III oxidase, mitochondrial OS=Homo sapiens GN=CPOX PE=1 SV=3 - [HEM6_HUMAN]	-0.386±0.022	0.222±0.054	1.549±0.135	-0.075±0.071	10.57	10.081	6.61	2	4	7.9248	6.61	2	3	11.0841	7.71	2	3	454	50.12	8.25049
CPT1A	P50416-2	Isoform 2 of Carnitine O-palmitoyltransferase 1, liver isoform OS=Homo sapiens GN=CPT1A - [CPT1A_HUMAN]	0.186±0.068	-0.044±0.022	0.789±0.015	-0.167±0.042	17.72	12.4862	10.05	5	6	13.0394	10.45	5	5	8.36624	5.42	3	3	756	86.1836	8.44092
CPT2	P23786	Carnitine O-palmitoyltransferase 2, mitochondrial OS=Homo sapiens GN=CPT2 PE=1 SV=2 - [CPT2_HUMAN]	0.543±0.148	0.137±0.050	0.957±0.06	0.336±0.056	21.88	37.8167	21.73	9	13	46.1839	21.88	10	16	41.5459	21.73	9	14	658	73.7304	8.17725
CRAT	P43155-3	Isoform 3 of Carnitine O-acetyltransferase OS=Homo sapiens GN=CRAT - [CACP_HUMAN]	0.027±0.050	0.200±0.004	1.234±0.028	0.064±0.027	16.18	27.8204	14.15	6	9	37.2283	16.18	7	13	34.9026	14.15	6	11	544	61.8309	8.93896
CS	B4DJV2	Citrate synthase OS=Homo sapiens GN=CS PE=2 SV=1 - [B4DJV2_HUMAN]	-0.269±0.027	0.090±0.009	1.257±0.009	0.004±0.026	50.55	309.091	48.34	16	97	276.337	41.94	12	94	247.512	36.87	11	98	453	50.3997	7.89893
CYB5B	H3BQB8	Cytochrome b5 type B OS=Homo sapiens GN=CYB5B PE=4 SV=1 - [H3BQB8_HUMAN]	0.565±0.000	0.146±0.000	0.881±0	0.230±0.000	7.32	2.11024	7.32	1	1	0	0	0	0	0	0	0	0	123	13.8009	5.14795
CYB5R1	Q9UHQ9	NADH-cytochrome b5 reductase 1 OS=Homo sapiens GN=CYB5R1 PE=1 SV=1 - [NB5R1_HUMAN]	0.125±0.122	0.598±0.060	0.755±0.057	-0.625±0.059	13.77	6.9977	10.82	3	3	4.55288	5.9	2	2	4.53651	5.9	2	2	305	34.0732	9.37842
CYB5R2	Q6BCY4	NADH-cytochrome b5 reductase 2 OS=Homo sapiens GN=CYB5R2 PE=1 SV=1 - [NB5R2_HUMAN]	0.384±0.032	-0.034±0.032	0.882±0.044	0.528±0.094	28.99	17.7113	22.83	5	6	26.2061	28.99	6	10	19.5749	19.57	4	7	276	31.4384	8.49951
CYC1	P08574	Cytochrome c1, heme protein, mitochondrial OS=Homo sapiens GN=CYC1 PE=1 SV=3 - [CY1_HUMAN]	0.197±0.000	0.137±0.000	-0.282±0.000	-0.420±0.000	25.85	101.293	22.15	3	41	90.3559	22.15	3	38	86.4152	13.54	3	35	325	35.399	8.99756
CYCS	C9JFR7	Cytochrome c (Fragment) OS=Homo sapiens GN=CYCS PE=3 SV=1 - [C9JFR7_HUMAN]	-0.532±0.016	-0.706±0.007	1.253±0.018	0.426±0.086	43.56	97.3884	41.58	5	28	78.8154	42.57	5	23	53.7366	41.58	5	20	101	11.326	9.65674
DARS2	Q6PI48	Aspartate--tRNA ligase, mitochondrial OS=Homo sapiens GN=DARS2 PE=1 SV=1 - [SYDM_HUMAN]	-0.213±0.042	0.095±0.177	0.925±0.024	-0.364±0.138	6.05	2.78554	1.4	1	1	5.85082	4.65	2	2	5.55178	3.1	2	2	645	73.5161	8.01611
DBT	F5H1F9	Lipoamide acyltransferase component of branched-chain alpha-keto acid dehydrogenase complex, mitochondrial OS=Homo sapiens GN=DBT PE=3 SV=1 - [F5H1F9_HUMAN]	-0.511±0.012	-0.103±0.064	1.089±0.028	-0.295±0.052	28.57	26.4346	22.92	5	9	30.3758	28.57	6	10	25.9158	28.57	6	8	301	32.9554	8.83643
DDAH1	B1AKK2	Dimethylarginine dimethylaminohydrolase 1 OS=Homo sapiens GN=DDAH1 PE=2 SV=1 - [B1AKK2_HUMAN]	-0.179±0.110	-0.061±0.047	1.177±0.075	0.226±0.209	43.16	186.895	42.46	13	59	149.873	38.95	13	48	179.266	42.81	12	53	285	31.1019	5.80811
DDX28	Q9NUL7	Probable ATP-dependent RNA helicase DDX28 OS=Homo sapiens GN=DDX28 PE=2 SV=2 - [DDX28_HUMAN]	0.161±0.000	-0.151±0.000	0.006±0.000	0.156±0.000	1.85	0	0	0	0	0	0	0	0	1.82167	1.85	1	1	540	59.5445	10.4185
DECR1	B7Z6B8	2,4-dienoyl-CoA reductase, mitochondrial OS=Homo sapiens GN=DECR1 PE=2 SV=1 - [B7Z6B8_HUMAN]	0.148±0.033	0.031±0.057	0.877±0.038	-0.035±0.013	17.48	37.9065	17.18	5	17	37.7434	17.48	6	14	26.0054	17.18	5	11	326	34.9722	8.89502
DHODH	A6NCA4	Uncharacterized protein OS=Homo sapiens GN=DHODH PE=4 SV=1 - [A6NCA4_HUMAN]	0.198±0.043	0.044±0.006	0.95±0.017	0.009±0.020	10.15	5.23089	10.15	2	2	5.02498	10.15	2	2	2.35142	5.08	1	1	197	22.0063	9.14404
DHRS4	E2QRL8	Dehydrogenase/reductase SDR family member 4 OS=Homo sapiens GN=DHRS4 PE=4 SV=1 - [E2QRL8_HUMAN]	-0.021±0.000	0.368±0.000	-0.081±0.000	-0.454±0.000	3.98	0	0	0	0	2.68053	3.98	1	1	0	0	0	0	226	23.9015	8.71924
DIABLO	Q9NR28-2	Isoform 2 of Diablo homolog, mitochondrial OS=Homo sapiens GN=DIABLO - [DBLOH_HUMAN]	-0.382±0.000	-1.020±0.000	-1.261±0.000	-0.243±0.000	42.47	15.3519	37.1	3	4	9.52168	19.89	2	3	14.2869	42.47	4	4	186	21.2195	4.80518
DLAT	E7ESJ9	Uncharacterized protein OS=Homo sapiens GN=DLAT PE=3 SV=1 - [E7ESJ9_HUMAN]	-0.528±0.010	-0.070±0.029	1.144±0.016	-0.242±0.033	34.11	122.131	32.01	10	41	106.845	30.37	9	39	108.29	30.37	9	38	428	46.2092	8.96826
DLD	F5H4I0	Dihydrolipoyl dehydrogenase OS=Homo sapiens GN=DLD PE=3 SV=1 - [F5H4I0_HUMAN]	-0.487±0.063	-0.033±0.015	1.161±0.045	-0.435±0.056	33.77	156.231	33.77	13	55	116.948	29.19	11	49	96.2198	29.19	10	42	459	48.8503	7.48877
DLST	P36957	Dihydrolipoyllysine-residue succinyltransferase component of 2-oxoglutarate dehydrogenase complex, mitochondrial OS=Homo sapiens GN=DLST PE=1 SV=4 - [ODO2_HUMAN]	-0.340±0.068	-0.010±0.044	1.173±0.011	-0.173±0.011	28.04	65.8425	22.74	9	24	61.514	23.4	9	21	67.9196	25.17	10	25	453	48.7245	8.95361
DNAJA3	Q96EY1	DnaJ homolog subfamily A member 3, mitochondrial OS=Homo sapiens GN=DNAJA3 PE=1 SV=2 - [DNJA3_HUMAN]	-0.073±0.043	-0.058±0.022	0.853±0.039	-0.204±0.009	17.71	20.647	13.33	4	7	21.2683	12.71	5	9	18.875	11.25	4	9	480	52.4555	9.26123
DNAJC11	Q9NVH1-3	Isoform 3 of DnaJ homolog subfamily C member 11 OS=Homo sapiens GN=DNAJC11 - [DJC11_HUMAN]	0.095±0.049	0.126±0.032	-0.011±0.022	-0.141±0.026	22.09	30.5472	22.09	7	9	25.5084	22.09	7	8	24.392	19.53	6	8	507	57.1615	7.53271
DUSP26	E5RHD0	Dual-specificity protein phosphatase 26 (Fragment) OS=Homo sapiens GN=DUSP26 PE=4 SV=1 - [E5RHD0_HUMAN]	0.643±0.000	-0.166±0.000	0.707±0	0.300±0.000	8.22	0	8.22	1	1	0	0	0	0	0	0	0	0	146	16.5671	7.59131
EARS2	H3BTB7	Probable glutamate--tRNA ligase, mitochondrial OS=Homo sapiens GN=EARS2 PE=4 SV=1 - [H3BTB7_HUMAN]	0.191±0.049	0.069±0.076	0.866±0.036	-0.093±0.103	17	15.8273	15.22	5	5	17.6186	17	6	6	12.1867	13.24	4	4	506	56.7897	8.77783
ECH1	Q13011	Delta(3,5)-Delta(2,4)-dienoyl-CoA isomerase, mitochondrial OS=Homo sapiens GN=ECH1 PE=1 SV=2 - [ECH1_HUMAN]	-0.058±0.031	0.021±0.039	0.914±0.011	-0.230±0.021	28.35	55.5522	26.52	6	18	57.3106	28.35	7	17	47.8766	26.52	6	15	328	35.7934	8.00146
ECHS1	P30084	Enoyl-CoA hydratase, mitochondrial OS=Homo sapiens GN=ECHS1 PE=1 SV=4 - [ECHM_HUMAN]	-0.189±0.040	-0.071±0.038	1.005±0.042	-0.110±0.096	35.86	72.8518	32.76	11	26	56.4247	35.86	13	21	61.6042	32.76	11	22	290	31.3671	8.07471
EEFSEC	P57772	Selenocysteine-specific elongation factor OS=Homo sapiens GN=EEFSEC PE=1 SV=4 - [SELB_HUMAN]	0.176±0.000	0.303±0.000	0.902±0	-0.284±0.000	7.72	8.43192	7.72	3	3	0	0	0	0	3.77461	3.02	1	1	596	65.2631	8.35303
EFHD1	Q9BUP0	EF-hand domain-containing protein D1 OS=Homo sapiens GN=EFHD1 PE=1 SV=1 - [EFHD1_HUMAN]	-0.409±0.000	-0.580±0.000	0.658±0.000	1.233±0.000	39.33	19.7627	21.76	4	7	15.8779	28.87	4	8	12.5454	9.62	2	5	239	26.9108	5.38916
ENDOG	Q14249	Endonuclease G, mitochondrial OS=Homo sapiens GN=ENDOG PE=1 SV=4 - [NUCG_HUMAN]	-0.446±0.062	0.396±0.155	1.08±0.019	-0.621±0.061	3.37	1.82835	3.37	1	1	0	0	0	0	2.08036	3.37	1	1	297	32.6	9.49561
ETFA	P13804-2	Isoform 2 of Electron transfer flavoprotein subunit alpha, mitochondrial OS=Homo sapiens GN=ETFA - [ETFA_HUMAN]	-0.411±0.021	0.067±0.027	1.115±0.025	0.213±0.034	59.51	123.781	57.39	10	39	116.853	59.51	11	39	125.354	57.04	10	43	284	30.0069	8.57275
ETFB	P38117	Electron transfer flavoprotein subunit beta OS=Homo sapiens GN=ETFB PE=1 SV=3 - [ETFB_HUMAN]	-0.159±0.037	0.139±0.028	1.015±0.039	-0.328±0.035	34.12	43.5261	30.2	8	14	35.9096	30.98	8	16	33.3503	29.8	7	14	255	27.8262	8.104
ETFDH	Q16134	Electron transfer flavoprotein-ubiquinone oxidoreductase, mitochondrial OS=Homo sapiens GN=ETFDH PE=1 SV=2 - [ETFD_HUMAN]	-0.088±0.015	0.021±0.015	1.001±0.051	-0.013±0.046	19.45	27.4531	15.88	8	10	21.9423	15.88	7	8	21.5571	15.56	6	8	617	68.4519	7.54736
ETHE1	O95571	Protein ETHE1, mitochondrial OS=Homo sapiens GN=ETHE1 PE=1 SV=2 - [ETHE1_HUMAN]	#NUM!±0.000	#NUM!±0.000	0.751±0	-0.181±0.031	20.87	20.19	20.87	3	6	9.39494	12.2	2	3	14.3481	20.87	3	5	254	27.8551	6.82959
FAHD2A	Q96GK7	Fumarylacetoacetate hydrolase domain-containing protein 2A OS=Homo sapiens GN=FAHD2A PE=1 SV=1 - [FAH2A_HUMAN]	-0.159±0.000	-0.015±0.000	±0	-0.248±0.000	35.03	37.7945	29.62	5	12	31.9052	26.11	4	10	40.9772	31.53	5	14	314	34.5741	8.23584
FAM82B	H0YB83	Regulator of microtubule dynamics protein 1 (Fragment) OS=Homo sapiens GN=FAM82B PE=4 SV=1 - [H0YB83_HUMAN]	0.206±0.018	-0.072±0.090	1.04±0.156	0.432±0.049	15.11	11.3272	15.11	3	4	5.00266	10.67	2	2	7.80037	15.11	3	3	225	25.921	5.50342
FASN	P49327	Fatty acid synthase OS=Homo sapiens GN=FASN PE=1 SV=3 - [FAS_HUMAN]	0.010±0.032	-0.180±0.040	0.981±0.04	0.186±0.010	34.13	268.47	31.46	45	85	212.031	28.75	38	68	233.171	31.38	43	80	2511	273.254	6.44287
FDPS	E9PCI9	Farnesyl pyrophosphate synthase OS=Homo sapiens GN=FDPS PE=3 SV=1 - [E9PCI9_HUMAN]	-0.024±0.157	0.009±0.073	1.008±0.08	-0.049±0.105	15.86	24.9041	15.86	4	7	21.5908	15.3	4	6	14.9908	11.33	3	5	353	40.5066	5.17334
FDXR	B7Z7G2	NADPH:adrenodoxin oxidoreductase, mitochondrial OS=Homo sapiens GN=FDXR PE=2 SV=1 - [B7Z7G2_HUMAN]	0.171±0.033	0.076±0.035	1.069±0.031	0.078±0.033	25.51	19.6953	20.27	6	8	19.4525	18.91	6	7	19.0433	23.01	7	7	439	48.0262	6.94678
FECH	P22830	Ferrochelatase, mitochondrial OS=Homo sapiens GN=FECH PE=1 SV=2 - [HEMH_HUMAN]	0.084±0.079	0.139±0.088	1.025±0.137	-0.063±0.201	25.77	25.1868	25.77	7	8	24.0698	18.91	5	7	19.4248	18.91	5	7	423	47.8316	8.73389
FH	P07954-2	Isoform Cytoplasmic of Fumarate hydratase, mitochondrial OS=Homo sapiens GN=FH - [FUMH_HUMAN]	-0.135±0.003	-0.603±0.050	1.114±0.146	0.820±0.496	49.46	108.338	44.97	13	35	106.804	36.19	10	35	110.784	40.69	11	36	467	50.1807	7.40088
FIS1	Q9Y3D6	Mitochondrial fission 1 protein OS=Homo sapiens GN=FIS1 PE=1 SV=2 - [FIS1_HUMAN]	-0.091±0.080	-0.029±0.091	1.186±0.042	0.153±0.045	19.08	20.1532	19.08	3	10	18.7422	19.08	3	8	18.8263	19.08	3	11	152	16.927	8.79248
FTH1	G3V1D1	Ferritin OS=Homo sapiens GN=FTH1 PE=3 SV=1 - [G3V1D1_HUMAN]	-0.199±0.039	0.329±0.047	1.226±0.095	0.000±0.001	50.44	84.7305	50.44	9	34	89.773	50.44	8	34	85.8065	50.44	9	35	113	12.8683	5.30029
FUNDC2	Q9BWH2	FUN14 domain-containing protein 2 OS=Homo sapiens GN=FUNDC2 PE=1 SV=2 - [FUND2_HUMAN]	-0.032±0.000	0.281±0.000	±0	-0.335±0.000	4.76	0	0	0	0	0	0	0	0	2.05715	4.76	1	1	189	20.6627	9.72998
FXC1	Q9Y5J6	Mitochondrial import inner membrane translocase subunit Tim9 B OS=Homo sapiens GN=FXC1 PE=1 SV=1 - [TIM9B_HUMAN]	-0.027±0.000	0.261±0.000	1.04±0	-0.239±0.000	34.95	2.55606	10.68	1	1	0	0	0	0	2.64593	24.27	1	1	103	11.5787	7.43018
FXN	H7C585	Frataxin, mitochondrial (Fragment) OS=Homo sapiens GN=FXN PE=4 SV=1 - [H7C585_HUMAN]	-0.292±0.000	0.014±0.000	1.216±0	-0.032±0.000	23.15	5.39307	23.15	2	2	0	0	0	0	0	0	0	0	108	12.004	5.90967
GADD45GIP1	Q8TAE8	Growth arrest and DNA damage-inducible proteins-interacting protein 1 OS=Homo sapiens GN=GADD45GIP1 PE=1 SV=1 - [G45IP_HUMAN]	-0.031±0.143	0.220±0.032	0.889±0.022	-0.480±0.021	27.03	10.8459	19.82	3	4	13.0929	27.03	4	5	8.41308	19.82	3	4	222	25.3682	10.0229
GALC	P54803	Galactocerebrosidase OS=Homo sapiens GN=GALC PE=1 SV=2 - [GALC_HUMAN]	-0.303±0.069	-0.487±0.029	1.058±0.033	0.330±0.021	12.7	13.2891	6.86	3	5	5.75796	4.09	2	2	6.80095	6.42	2	2	685	76.9847	6.63916
GARS	P41250	Glycine--tRNA ligase OS=Homo sapiens GN=GARS PE=1 SV=3 - [SYG_HUMAN]	-0.012±0.080	-0.159±0.013	1.112±0.038	0.224±0.096	27.06	111.332	23	11	39	104.921	24.09	12	35	95.9535	23.27	11	43	739	83.1126	7.03467
GATM	P50440-2	Isoform 2 of Glycine amidinotransferase, mitochondrial OS=Homo sapiens GN=GATM - [GATM_HUMAN]	0.320±0.127	0.000±0.018	0.916±0.187	0.253±0.212	17.39	18.7173	14.07	4	6	18.1053	14.32	4	6	25.3172	17.39	5	10	391	44.8545	7.06396
GBAS	O75323	Protein NipSnap homolog 2 OS=Homo sapiens GN=GBAS PE=1 SV=1 - [NIPS2_HUMAN]	-0.478±0.000	2.502±0.000	±0	-2.906±0.000	31.82	34.5537	27.97	5	13	28.0253	31.82	6	11	34.8225	20.98	4	12	286	33.7212	9.36377
GCAT	O75600	2-amino-3-ketobutyrate coenzyme A ligase, mitochondrial OS=Homo sapiens GN=GCAT PE=2 SV=1 - [KBL_HUMAN]	-0.565±0.040	-0.413±0.088	0.758±0.055	-0.610±0.004	7.64	2.21493	2.63	1	1	6.44032	7.64	2	2	3.75647	5.01	1	1	419	45.2562	8.04541
GCDH	Q92947-2	Isoform Short of Glutaryl-CoA dehydrogenase, mitochondrial OS=Homo sapiens GN=GCDH - [GCDH_HUMAN]	0.448±0.016	0.116±0.041	0.855±0.031	0.196±0.057	21.5	46.7134	21.5	6	14	40.2274	15.42	4	12	53.8378	19.39	5	17	428	47.325	8.30908
GFER	H3BRW3	FAD-linked sulfhydryl oxidase ALR OS=Homo sapiens GN=GFER PE=4 SV=1 - [H3BRW3_HUMAN]	-0.072±0.000	0.312±0.000	±0	-0.315±0.000	33.94	11.1257	22.94	1	3	17.5992	22.94	1	4	19.4484	33.94	2	5	109	11.6527	9.96436
GFM1	Q96RP9	Elongation factor G, mitochondrial OS=Homo sapiens GN=GFM1 PE=1 SV=2 - [EFGM_HUMAN]	-0.498±0.026	0.106±0.102	1.157±0.045	-0.137±0.081	12.25	14.0578	9.05	5	6	22.0506	11.05	6	8	10.738	7.06	4	6	751	83.4184	7.00537
GFM2	Q969S9-2	Isoform 2 of Ribosome-releasing factor 2, mitochondrial OS=Homo sapiens GN=GFM2 - [RRF2M_HUMAN]	-0.673±0.091	-0.018±0.117	0.936±0.063	-0.687±0.011	1.78	6.75585	1.78	1	2	3.54618	1.78	1	1	6.45099	1.78	1	2	732	81.1493	6.17627
GK	P32189-1	Isoform 1 of Glycerol kinase OS=Homo sapiens GN=GK - [GLPK_HUMAN]	-0.205±0.005	0.101±0.033	1.009±0.053	-0.272±0.002	13.17	12.11	9.73	4	4	9.34911	9.73	4	4	8.21538	5.92	2	3	524	57.4521	6.31592
GLDC	P23378	Glycine dehydrogenase [decarboxylating], mitochondrial OS=Homo sapiens GN=GLDC PE=1 SV=2 - [GCSP_HUMAN]	-0.145±0.010	0.208±0.056	1.059±0.063	-0.321±0.065	2.75	7.13454	2.75	2	2	6.51379	2.75	2	2	9.59675	2.75	2	3	1020	112.657	7.10791
GLRX	P35754	Glutaredoxin-1 OS=Homo sapiens GN=GLRX PE=1 SV=2 - [GLRX1_HUMAN]	-0.026±0.005	-0.321±0.036	1.194±0.002	0.551±0.063	37.74	8.23126	37.74	2	4	12.9019	37.74	2	5	8.13496	37.74	2	3	106	11.7682	8.08936
GLS	O94925	Glutaminase kidney isoform, mitochondrial OS=Homo sapiens GN=GLS PE=1 SV=1 - [GLSK_HUMAN]	-0.441±0.026	0.062±0.018	1.301±0.043	-0.073±0.047	46.04	205.715	45.74	23	63	199.051	44.99	22	65	182.292	41.26	20	55	669	73.4139	7.76709
GLUD1	F5GYQ4	Glutamate dehydrogenase OS=Homo sapiens GN=GLUD1 PE=3 SV=1 - [F5GYQ4_HUMAN]	0.223±0.026	0.115±0.022	0.807±0.016	-0.161±0.037	58.78	383.877	56.33	26	122	376.376	58.37	27	126	359.969	53.67	25	120	490	54.2526	7.79639
GMPPB	Q9Y5P6	Mannose-1-phosphate guanyltransferase beta OS=Homo sapiens GN=GMPPB PE=1 SV=2 - [GMPPB_HUMAN]	0.137±0.014	-0.096±0.034	0.863±0.056	0.098±0.020	16.39	20.3984	16.39	5	6	20.0478	16.39	5	6	20.6169	16.39	5	6	360	39.8086	6.60986
GOT2	P00505	Aspartate aminotransferase, mitochondrial OS=Homo sapiens GN=GOT2 PE=1 SV=3 - [AATM_HUMAN]	-0.169±0.042	0.060±0.027	1.151±0.003	-0.086±0.049	41.16	262.836	41.16	16	99	241.873	40.47	15	85	227.153	34.19	13	81	430	47.4873	9.01221
GPD1	P21695	Glycerol-3-phosphate dehydrogenase [NAD(+)], cytoplasmic OS=Homo sapiens GN=GPD1 PE=1 SV=4 - [GPDA_HUMAN]	0.465±0.105	-0.002±0.037	1.093±0.084	0.537±0.041	31.23	27.3709	31.23	7	10	9.80484	24.64	5	7	18.2553	27.22	6	10	349	37.5433	6.17627
GPD2	P43304-2	Isoform 2 of Glycerol-3-phosphate dehydrogenase, mitochondrial OS=Homo sapiens GN=GPD2 - [GPDM_HUMAN]	-0.144±0.022	-0.017±0.025	1.109±0.032	0.007±0.016	45.26	103.96	39.93	18	31	94.3348	39.6	18	31	95.9487	39.27	17	31	601	67.4886	6.81494
GPX1	P07203	Glutathione peroxidase 1 OS=Homo sapiens GN=GPX1 PE=1 SV=4 - [GPX1_HUMAN]	-0.274±0.086	0.159±0.026	1.011±0.032	-0.180±0.024	32.51	31.0484	32.51	5	10	26.5017	32.51	5	10	24.0711	32.51	5	9	203	22.0751	6.55127
GSR	P00390-2	Isoform Cytoplasmic of Glutathione reductase, mitochondrial OS=Homo sapiens GN=GSR - [GSHR_HUMAN]	0.034±0.019	0.020±0.035	0.819±0.096	-0.201±0.072	38.83	39.3109	30.48	7	12	31.3485	30.48	7	9	40.4486	38.83	9	12	479	51.6674	7.7085
GSTK1	Q9Y2Q3	Glutathione S-transferase kappa 1 OS=Homo sapiens GN=GSTK1 PE=1 SV=3 - [GSTK1_HUMAN]	0.218±0.055	-0.196±0.046	0.819±0.039	0.169±0.049	45.13	39.5771	45.13	7	12	30.9478	29.2	5	9	29.7184	29.2	5	10	226	25.4803	8.41162
GUF1	Q8N442	Translation factor GUF1, mitochondrial OS=Homo sapiens GN=GUF1 PE=1 SV=1 - [GUF1_HUMAN]	-0.515±0.019	-0.007±0.089	1.08±0.042	-0.373±0.026	7.92	8.54649	7.92	3	3	6.02704	4.63	2	2	0	0	0	0	669	74.2812	8.5874
HADH	Q16836	Hydroxyacyl-coenzyme A dehydrogenase, mitochondrial OS=Homo sapiens GN=HADH PE=1 SV=3 - [HCDH_HUMAN]	-0.153±0.055	0.090±0.027	1.057±0.049	-0.327±0.055	35.35	47.1876	35.35	6	15	49.5061	35.35	6	18	57.4999	35.35	6	16	314	34.2719	8.85107
HADHA	P40939	Trifunctional enzyme subunit alpha, mitochondrial OS=Homo sapiens GN=HADHA PE=1 SV=2 - [ECHA_HUMAN]	0.193±0.022	0.003±0.035	±0.032	0.164±0.026	44.17	226.449	38.4	26	72	257.683	41.28	28	92	245.38	38.4	27	85	763	82.9469	9.0415
HADHB	B4E2W0	3-ketoacyl-CoA thiolase OS=Homo sapiens GN=HADHB PE=2 SV=1 - [B4E2W0_HUMAN]	0.327±0.053	0.053±0.009	0.948±0.058	0.267±0.053	40.93	113.727	40.93	14	41	102.925	28.98	10	35	120.29	32.08	11	41	452	48.8482	9.17334
HADHB	B4E2W0	3-ketoacyl-CoA thiolase OS=Homo sapiens GN=HADHB PE=2 SV=1 - [B4E2W0_HUMAN]	0.327±0.053	0.053±0.009	±0.058	0.267±0.053	40.93	113.727	40.93	14	41	102.925	28.98	10	35	120.29	32.08	11	41	452	48.8482	9.17334
HCCS	P53701	Cytochrome c-type heme lyase OS=Homo sapiens GN=HCCS PE=1 SV=1 - [CCHL_HUMAN]	-0.019±0.027	0.077±0.064	0.942±0.119	-0.283±0.132	4.1	2.78583	4.1	1	1	2.7758	4.1	1	1	2.74357	4.1	1	1	268	30.5818	6.68311
HDDC2	Q7Z4H3-2	Isoform 2 of HD domain-containing protein 2 OS=Homo sapiens GN=HDDC2 - [HDDC2_HUMAN]	-0.049±0.125	-0.272±0.040	±0.025	0.545±0.042	13.53	2.2798	7.06	1	1	2.0194	6.47	1	1	1.8809	6.47	1	1	170	19.5377	5.60498
HIBADH	P31937	3-hydroxyisobutyrate dehydrogenase, mitochondrial OS=Homo sapiens GN=HIBADH PE=1 SV=2 - [3HIDH_HUMAN]	-0.048±0.067	-0.102±0.046	1.078±0.076	0.150±0.070	41.37	67.3325	41.37	10	19	71.4875	41.37	10	22	60.6351	41.37	9	19	336	35.3058	8.1333
HIBCH	Q6NVY1	3-hydroxyisobutyryl-CoA hydrolase, mitochondrial OS=Homo sapiens GN=HIBCH PE=1 SV=2 - [HIBCH_HUMAN]	0.028±0.050	0.038±0.040	1.211±0.101	0.289±0.110	17.36	14.6757	5.96	2	6	17.5272	12.44	4	7	20.4364	13.99	4	7	386	43.4544	8.19189
HK1	P19367-4	Isoform 4 of Hexokinase-1 OS=Homo sapiens GN=HK1 - [HXK1_HUMAN]	-0.254±0.015	0.097±0.017	1.114±0.008	-0.133±0.011	38.45	381.08	33.7	34	139	362.352	35.58	35	136	350.962	35.14	36	129	905	101.02	6.90283
HMGCL	B1AK13	3-hydroxymethyl-3-methylglutaryl-Coenzyme A lyase OS=Homo sapiens GN=HMGCL PE=2 SV=1 - [B1AK13_HUMAN]	0.379±0.102	0.227±0.131	0.975±0.124	-0.152±0.005	14.33	3.01425	3.67	1	1	12.4977	14.33	3	5	5.65919	11	2	2	300	31.7143	7.60596
HRSP12	P52758	Ribonuclease UK114 OS=Homo sapiens GN=HRSP12 PE=1 SV=1 - [UK114_HUMAN]	-0.168±0.027	0.000±0.069	1.11±0.051	0.016±0.054	47.45	75.3849	47.45	5	26	63.381	47.45	5	23	59.1239	47.45	5	22	137	14.4846	8.67529
HSD17B10	Q99714	3-hydroxyacyl-CoA dehydrogenase type-2 OS=Homo sapiens GN=HSD17B10 PE=1 SV=3 - [HCD2_HUMAN]	0.147±0.031	0.027±0.017	0.78±0.03	-0.293±0.040	56.7	53.106	56.7	8	15	42.9279	46.74	7	13	51.6817	56.7	8	17	261	26.9061	7.78174
HSD17B4	P51659	Peroxisomal multifunctional enzyme type 2 OS=Homo sapiens GN=HSD17B4 PE=1 SV=3 - [DHB4_HUMAN]	0.213±0.026	0.122±0.010	0.899±0.035	-0.027±0.023	37.23	97.8818	30.71	18	31	85.196	28.26	15	28	92.1954	30.57	17	29	736	79.6363	8.83643
HSD17B8	Q92506	Estradiol 17-beta-dehydrogenase 8 OS=Homo sapiens GN=HSD17B8 PE=1 SV=2 - [DHB8_HUMAN]	0.136±0.102	0.402±0.032	0.914±0.026	-0.476±0.018	11.11	13.0303	11.11	2	4	15.1128	11.11	2	5	12.0892	11.11	2	4	261	26.9568	6.53662
HSDL1	Q3SXM5	Inactive hydroxysteroid dehydrogenase-like protein 1 OS=Homo sapiens GN=HSDL1 PE=1 SV=3 - [HSDL1_HUMAN]	-0.192±0.088	-0.007±0.052	0.962±0.055	-0.137±0.034	19.39	14.7257	13.03	4	5	18.6787	17.27	4	6	11.1517	13.03	4	5	330	36.9781	8.71924
HSDL2	Q6YN16	Hydroxysteroid dehydrogenase-like protein 2 OS=Homo sapiens GN=HSDL2 PE=1 SV=1 - [HSDL2_HUMAN]	0.041±0.032	-0.041±0.104	0.873±0.011	-0.102±0.083	27.03	43.5507	27.03	7	14	43.517	20.57	5	15	22.4327	17.94	4	7	418	45.3655	7.98682
HSPA9	B7Z4V2	Stress-70 protein, mitochondrial OS=Homo sapiens GN=HSPA9 PE=2 SV=1 - [B7Z4V2_HUMAN]	-0.214±0.004	-0.256±0.012	1.039±0.021	-0.107±0.008	51.73	401.442	51.73	26	123	361.158	51.13	25	117	335.415	51.13	25	108	665	72.3561	5.93506
HSPD1	F5GWR2	60 kDa heat shock protein, mitochondrial OS=Homo sapiens GN=HSPD1 PE=3 SV=1 - [F5GWR2_HUMAN]	-0.453±0.041	-0.213±0.068	1.22±0.032	0.065±0.048	83.67	204.266	82.04	15	71	196.193	68.57	13	69	193.412	76.73	13	71	245	26.6142	5.22412
IARS2	Q9NSE4	Isoleucine--tRNA ligase, mitochondrial OS=Homo sapiens GN=IARS2 PE=1 SV=2 - [SYIM_HUMAN]	-0.089±0.016	-0.031±0.033	1.082±0.006	0.046±0.085	18.97	50.2368	16.01	11	16	49.1162	17.69	12	16	44.7766	15.91	10	17	1012	113.719	7.1958
IDH1	O75874	Isocitrate dehydrogenase [NADP] cytoplasmic OS=Homo sapiens GN=IDH1 PE=1 SV=2 - [IDHC_HUMAN]	0.274±0.016	0.004±0.047	1.273±0.027	0.608±0.067	39.61	69.6603	35.27	11	22	65.4404	35.51	11	20	64.602	30.19	9	20	414	46.6295	7.00537
IDH2	P48735	Isocitrate dehydrogenase [NADP], mitochondrial OS=Homo sapiens GN=IDH2 PE=1 SV=2 - [IDHP_HUMAN]	-0.340±0.007	-0.027±0.025	1.248±0.011	-0.011±0.008	37.17	135.536	34.73	16	48	114.646	36.06	16	46	124.159	30.97	13	49	452	50.8769	8.68994
IDH3A	P50213	Isocitrate dehydrogenase [NAD] subunit alpha, mitochondrial OS=Homo sapiens GN=IDH3A PE=1 SV=1 - [IDH3A_HUMAN]	-0.357±0.024	0.137±0.036	1.238±0.01	-0.231±0.014	31.15	137.492	31.15	10	50	143.744	28.96	11	56	122.909	28.96	11	54	366	39.5661	6.91748
IDH3B	O43837	Isocitrate dehydrogenase [NAD] subunit beta, mitochondrial OS=Homo sapiens GN=IDH3B PE=1 SV=2 - [IDH3B_HUMAN]	-0.425±0.076	0.129±0.038	1.562±0.049	-0.047±0.030	35.84	85.941	35.84	10	27	92.1407	35.84	10	31	87.3312	35.84	9	30	385	42.1566	8.45557
IDH3G	P51553	Isocitrate dehydrogenase [NAD] subunit gamma, mitochondrial OS=Homo sapiens GN=IDH3G PE=1 SV=1 - [IDH3G_HUMAN]	-0.137±0.049	-0.151±0.015	1.102±0.043	0.098±0.066	23.41	60.2022	23.41	7	23	46.1388	21.63	5	13	69.882	21.63	5	19	393	42.7671	8.49951
IMMT	Q16891-2	Isoform 2 of Mitochondrial inner membrane protein OS=Homo sapiens GN=IMMT - [IMMT_HUMAN]	-0.360±0.058	-0.122±0.031	1.1±0.017	-0.103±0.302	44.18	175.16	36.28	26	54	144.297	35.21	25	48	151.666	40.7	25	49	747	82.5738	6.56592
ISCU	B1P7G3	ICSU OS=Homo sapiens GN=ISCU PE=2 SV=1 - [B1P7G3_HUMAN]	-0.597±0.016	-0.446±0.007	1.383±0.02	0.294±0.014	6.98	2.28904	6.98	1	1	2.37563	6.98	1	1	2.10396	6.98	1	1	129	13.8101	6.53662
ISCU	B1P7G3	ICSU OS=Homo sapiens GN=ISCU PE=2 SV=1 - [B1P7G3_HUMAN]	-0.597±0.016	-0.446±0.007	±0.02	0.294±0.014	6.98	2.28904	6.98	1	1	2.37563	6.98	1	1	2.10396	6.98	1	1	129	13.8101	6.53662
IVD	B3KVI7	Isovaleryl Coenzyme A dehydrogenase, isoform CRA_b OS=Homo sapiens GN=IVD PE=2 SV=1 - [B3KVI7_HUMAN]	0.053±0.064	0.288±0.099	0.963±0.029	-0.261±0.043	28.28	28.2474	19.44	6	11	29.53	19.44	5	9	33.2972	25	5	10	396	43.0278	7.66455
KARS	Q15046	Lysine--tRNA ligase OS=Homo sapiens GN=KARS PE=1 SV=3 - [SYK_HUMAN]	-0.045±0.049	0.003±0.044	1.116±0.1	0.048±0.153	17.09	28.3865	15.24	8	10	16.7887	14.91	7	7	19.2745	11.73	5	6	597	68.0046	6.354
L2HGDH	Q9H9P8	L-2-hydroxyglutarate dehydrogenase, mitochondrial OS=Homo sapiens GN=L2HGDH PE=1 SV=3 - [L2HDH_HUMAN]	-0.118±0.018	0.135±0.056	0.998±0.039	-0.298±0.034	15.98	17.4965	10.8	3	5	12.3878	10.8	3	4	8.37327	10.37	3	4	463	50.2839	8.14795
LACE1	Q8WV93	Lactation elevated protein 1 OS=Homo sapiens GN=LACE1 PE=2 SV=2 - [LACE1_HUMAN]	-0.289±0.038	0.083±0.083	1.07±0.023	-0.353±0.048	7.9	3.49552	2.49	1	1	8.41154	7.9	3	3	5.13029	4.78	2	2	481	54.8099	7.26904
LACTB	P83111	Serine beta-lactamase-like protein LACTB, mitochondrial OS=Homo sapiens GN=LACTB PE=1 SV=2 - [LACTB_HUMAN]	0.024±0.004	0.156±0.033	0.989±0.015	-0.142±0.012	6.76	2.11793	4.75	2	2	4.42664	4.02	2	2	0	0	0	0	547	60.655	8.52881
LAP3	P28838-2	Isoform 2 of Cytosol aminopeptidase OS=Homo sapiens GN=LAP3 - [AMPL_HUMAN]	0.477±0.012	0.002±0.010	0.806±0.034	0.242±0.050	41.6	75.1089	39.75	15	29	75.5109	28.48	11	30	62.5632	34.43	13	25	488	52.7379	6.7417
LARS2	Q15031	Probable leucine--tRNA ligase, mitochondrial OS=Homo sapiens GN=LARS2 PE=1 SV=2 - [SYLM_HUMAN]	-0.190±0.065	-0.051±0.035	0.945±0.044	-0.197±0.053	16.5	36.3417	13.84	9	13	27.1466	14.06	8	10	25.6866	11.41	7	10	903	101.911	8.22119
LDHA	P00338	L-lactate dehydrogenase A chain OS=Homo sapiens GN=LDHA PE=1 SV=2 - [LDHA_HUMAN]	-0.202±0.003	-0.087±0.026	1.188±0.016	0.065±0.012	56.02	159.853	56.02	19	54	151.114	52.41	18	56	146.982	50	18	56	332	36.6654	8.26514
LDHB	P07195	L-lactate dehydrogenase B chain OS=Homo sapiens GN=LDHB PE=1 SV=2 - [LDHB_HUMAN]	0.186±0.009	0.024±0.007	1.15±0.029	0.388±0.039	50.9	313.553	50.9	19	105	294.531	48.2	18	101	269.14	48.2	18	91	334	36.6151	6.04932
LDHD	Q86WU2-2	Isoform 2 of Probable D-lactate dehydrogenase, mitochondrial OS=Homo sapiens GN=LDHD - [LDHD_HUMAN]	0.118±0.132	0.045±0.133	0.765±0.018	-0.258±0.112	7.64	8.50362	7.64	3	3	5.25908	4.96	2	2	5.03181	4.96	2	2	484	52.1114	6.46826
LETM1	O95202	LETM1 and EF-hand domain-containing protein 1, mitochondrial OS=Homo sapiens GN=LETM1 PE=1 SV=1 - [LETM1_HUMAN]	-0.301±0.036	0.004±0.015	1.229±0.046	-0.131±0.044	24.9	70.2271	22.46	12	21	54.2706	18.27	9	16	71.5109	20.7	11	22	739	83.302	6.69775
LETMD1	H0YIV5	LETM1 domain-containing protein 1 (Fragment) OS=Homo sapiens GN=LETMD1 PE=4 SV=1 - [H0YIV5_HUMAN]	-0.135±0.070	0.111±0.006	±0.052	-0.126±0.054	15.97	0	0	0	0	5.51314	15.97	2	2	3.39261	8.33	1	1	144	16.3628	9.68604
LONP1	P36776	Lon protease homolog, mitochondrial OS=Homo sapiens GN=LONP1 PE=1 SV=2 - [LONM_HUMAN]	-0.408±0.055	-0.081±0.009	1.402±0.045	0.092±0.034	36.6	87.6977	33.06	18	30	85.0834	31.8	17	29	69.4485	30.97	16	26	959	106.422	6.39209
LRPPRC	P42704	Leucine-rich PPR motif-containing protein, mitochondrial OS=Homo sapiens GN=LRPPRC PE=1 SV=3 - [LPPRC_HUMAN]	-0.382±0.024	0.007±0.019	1.305±0.067	-0.116±0.063	31.21	161.944	26.26	25	55	140.028	26.76	26	50	161.202	29.12	30	56	1394	157.805	6.12549
LYRM5	Q6IPR1	LYR motif-containing protein 5 OS=Homo sapiens GN=LYRM5 PE=2 SV=1 - [LYRM5_HUMAN]	0.074±0.103	-0.225±0.018	1.135±0.027	0.343±0.013	10.23	2.75947	10.23	1	1	2.28919	10.23	1	1	2.17418	10.23	1	1	88	10.5977	9.87646
LYRM7	Q5U5X0	LYR motif-containing protein 7 OS=Homo sapiens GN=LYRM7 PE=1 SV=1 - [LYRM7_HUMAN]	-0.749±0.033	-0.024±0.040	1.175±0.04	-0.496±0.013	9.62	2.61819	9.62	1	1	2.40886	9.62	1	1	2.30896	9.62	1	1	104	11.9475	9.65674
MAOA	P21397	Amine oxidase [flavin-containing] A OS=Homo sapiens GN=MAOA PE=1 SV=1 - [AOFA_HUMAN]	-0.062±0.050	0.138±0.009	1.274±0.02	0.034±0.019	30.74	71.1176	30.74	13	27	66.3555	26.76	11	23	66.6891	29.79	11	26	527	59.6435	7.85498
MAOB	B7Z242	Amine oxidase [flavin-containing] B OS=Homo sapiens GN=MAOB PE=2 SV=1 - [B7Z242_HUMAN]	0.750±0.070	0.189±0.013	0.846±0.031	0.255±0.034	49.21	246.198	49.21	19	92	243.33	48.81	18	98	225.446	49.21	19	89	504	57.2224	7.51807
MARS	A6NC17	Methionine--tRNA ligase, cytoplasmic OS=Homo sapiens GN=MARS PE=3 SV=3 - [A6NC17_HUMAN]	0.013±0.018	0.066±0.047	0.91±0.051	-0.206±0.048	22.52	40.6175	18.58	8	12	47.3658	22.52	11	15	46.3662	22.36	10	15	635	71.7826	7.13721
MAT2B	Q9NZL9	Methionine adenosyltransferase 2 subunit beta OS=Homo sapiens GN=MAT2B PE=1 SV=1 - [MAT2B_HUMAN]	-0.051±0.016	0.054±0.003	1.044±0.024	-0.142±0.047	21.56	21.6123	21.56	5	7	19.6315	18.56	4	6	19.5653	18.56	4	6	334	37.5282	7.35693
MCCC1	E7ETG7	Methylcrotonoyl-CoA carboxylase subunit alpha, mitochondrial OS=Homo sapiens GN=MCCC1 PE=4 SV=2 - [E7ETG7_HUMAN]	0.184±0.028	0.081±0.019	1.1±0.023	0.348±0.014	27.83	48.8385	23.48	10	14	46.928	23.65	10	13	52.0233	23.65	11	16	575	63.9665	6.90283
MCCC2	Q9HCC0-2	Isoform 2 of Methylcrotonoyl-CoA carboxylase beta chain, mitochondrial OS=Homo sapiens GN=MCCC2 - [MCCB_HUMAN]	0.063±0.061	0.021±0.054	1.06±0.019	-0.079±0.022	20.38	26.4406	12.57	5	8	33.505	17.9	7	10	31.9913	15.05	6	10	525	57.4824	7.7085
MDH1	F5H098	Malate dehydrogenase OS=Homo sapiens GN=MDH1 PE=3 SV=1 - [F5H098_HUMAN]	-0.201±0.009	0.027±0.034	1.099±0.01	-0.072±0.034	64.49	313.124	60.51	19	106	270.286	60.23	20	99	277.744	55.68	17	97	352	38.6031	7.7085
MDH2	P40926	Malate dehydrogenase, mitochondrial OS=Homo sapiens GN=MDH2 PE=1 SV=3 - [MDHM_HUMAN]	-0.283±0.006	0.191±0.005	1.133±0.019	-0.274±0.039	49.7	421.648	47.63	15	126	411.109	49.7	17	126	383.613	47.93	15	116	338	35.4807	8.67529
ME1	P48163	NADP-dependent malic enzyme OS=Homo sapiens GN=ME1 PE=1 SV=1 - [MAOX_HUMAN]	0.143±0.022	-0.197±0.037	0.893±0.038	0.136±0.046	37.06	63.9981	31.82	13	25	62.3325	30.24	12	22	43.3889	26.22	8	16	572	64.1091	6.12549
ME2	P23368	NAD-dependent malic enzyme, mitochondrial OS=Homo sapiens GN=ME2 PE=1 SV=1 - [MAOM_HUMAN]	0.171±0.084	-0.258±0.094	0.968±0.086	0.382±0.257	27.91	56.2131	27.91	11	23	56.8869	25.86	10	21	40.1981	22.26	8	17	584	65.4018	7.60596
ME3	Q16798	NADP-dependent malic enzyme, mitochondrial OS=Homo sapiens GN=ME3 PE=2 SV=2 - [MAON_HUMAN]	0.042±0.014	0.066±0.006	0.782±0.049	-0.483±0.041	37.42	105.792	37.42	13	30	108.225	31.62	11	32	103.3	34.93	11	35	604	67.0256	7.97217
MFN2	O95140	Mitofusin-2 OS=Homo sapiens GN=MFN2 PE=1 SV=3 - [MFN2_HUMAN]	-0.300±0.052	0.093±0.014	0.985±0.031	-0.423±0.012	24.31	46.0609	14.4	8	15	61.6927	24.31	12	21	33.9785	12.95	7	14	757	86.3468	6.97607
MLYCD	O95822	Malonyl-CoA decarboxylase, mitochondrial OS=Homo sapiens GN=MLYCD PE=1 SV=3 - [DCMC_HUMAN]	-0.082±0.150	0.030±0.026	0.744±0.029	-0.415±0.031	15.01	11.1544	8.92	3	5	1.67817	2.23	1	1	7.70263	8.32	3	3	493	54.9688	8.95361
MMAB	Q96EY8	Cob(I)yrinic acid a,c-diamide adenosyltransferase, mitochondrial OS=Homo sapiens GN=MMAB PE=1 SV=1 - [MMAB_HUMAN]	-0.035±0.012	0.404±0.029	1.026±0.032	-0.455±0.035	20.8	13.2732	10.8	3	4	10.3516	20.8	4	4	10.3916	10.8	3	3	250	27.371	8.60205
MOBP	Q13875-2	Isoform 2 of Myelin-associated oligodendrocyte basic protein OS=Homo sapiens GN=MOBP - [MOBP_HUMAN]	0.857±0.108	0.180±0.018	0.768±0.072	0.328±0.049	6.04	6.43328	6.04	1	3	4.63537	6.04	1	2	4.37434	6.04	1	2	182	20.7599	11.3413
MPST	P25325	3-mercaptopyruvate sulfurtransferase OS=Homo sapiens GN=MPST PE=1 SV=3 - [THTM_HUMAN]	0.169±0.056	0.001±0.053	0.914±0.01	0.059±0.085	37.71	30.6855	34.68	6	9	29.9859	35.69	7	10	20.357	30.3	6	8	297	33.1576	6.59521
MRPL1	H0Y8N7	39S ribosomal protein L1, mitochondrial (Fragment) OS=Homo sapiens GN=MRPL1 PE=4 SV=1 - [H0Y8N7_HUMAN]	-0.363±0.043	0.039±0.050	1.35±0.035	-0.023±0.032	14.29	6.41862	14.29	2	2	9.90871	14.29	2	3	9.4164	14.29	2	3	231	26.7072	8.89502
MRPL11	Q9Y3B7-2	Isoform 2 of 39S ribosomal protein L11, mitochondrial OS=Homo sapiens GN=MRPL11 - [RM11_HUMAN]	0.188±0.000	-0.104±0.000	0.94±0	0.196±0.000	7.23	2.4193	7.23	1	1	0	0	0	0	0	0	0	0	166	18.194	9.72998
MRPL12	P52815	39S ribosomal protein L12, mitochondrial OS=Homo sapiens GN=MRPL12 PE=1 SV=2 - [RM12_HUMAN]	0.085±0.091	-0.029±0.074	0.897±0.079	-0.084±0.114	23.74	15.0785	23.74	2	6	13.657	23.74	2	6	15.2056	23.74	2	5	198	21.3346	8.86572
MRPL13	H0YAX3	39S ribosomal protein L13, mitochondrial (Fragment) OS=Homo sapiens GN=MRPL13 PE=4 SV=1 - [H0YAX3_HUMAN]	-0.321±0.026	0.160±0.034	±0.021	-0.496±0.004	53.19	3.59132	31.91	1	1	2.07558	21.28	1	1	4.1796	53.19	2	2	47	5.76501	4.65283
MRPL14	Q6P1L8	39S ribosomal protein L14, mitochondrial OS=Homo sapiens GN=MRPL14 PE=1 SV=1 - [RM14_HUMAN]	-0.110±0.000	0.223±0.000	0.862±0	-0.556±0.000	6.21	1.95618	6.21	1	1	0	0	0	0	0	0	0	0	145	15.9374	10.2427
MRPL19	P49406	39S ribosomal protein L19, mitochondrial OS=Homo sapiens GN=MRPL19 PE=1 SV=2 - [RM19_HUMAN]	-0.016±0.103	0.097±0.057	0.962±0.032	-0.253±0.053	6.16	2.17477	3.08	1	1	4.5139	6.16	2	3	2.31873	3.08	1	1	292	33.5136	9.49561
MRPL24	Q96A35	39S ribosomal protein L24, mitochondrial OS=Homo sapiens GN=MRPL24 PE=1 SV=1 - [RM24_HUMAN]	0.175±0.049	0.283±0.119	0.72±0.174	-0.326±0.222	6.02	2.56687	6.02	1	1	0	0	0	0	1.95535	6.02	1	1	216	24.899	9.29053
MRPL39	C9JG87	39S ribosomal protein L39, mitochondrial (Fragment) OS=Homo sapiens GN=MRPL39 PE=4 SV=1 - [C9JG87_HUMAN]	-0.229±0.053	-0.030±0.027	1.164±0.015	-0.018±0.029	16.84	9.66985	8.75	2	3	7.52128	12.79	3	3	8.08767	12.79	3	3	297	34.0104	8.14795
MRPL43	Q8N983-4	Isoform 4 of 39S ribosomal protein L43, mitochondrial OS=Homo sapiens GN=MRPL43 - [RM43_HUMAN]	-0.315±0.058	0.032±0.103	1.137±0.058	-0.184±0.040	15.09	5.91996	15.09	2	2	3.67954	6.92	1	1	3.59912	6.92	1	1	159	17.8423	9.87646
MRPL44	Q9H9J2	39S ribosomal protein L44, mitochondrial OS=Homo sapiens GN=MRPL44 PE=1 SV=1 - [RM44_HUMAN]	-0.292±0.043	0.109±0.081	1.302±0.07	-0.059±0.066	12.95	13.3963	12.95	3	4	10.0178	12.95	3	3	10.0561	12.95	3	3	332	37.5117	8.39697
MRPL48	F5H702	39S ribosomal protein L48, mitochondrial OS=Homo sapiens GN=MRPL48 PE=4 SV=1 - [F5H702_HUMAN]	-0.267±0.150	0.070±0.204	1.059±0.137	-0.357±0.040	10.62	3.1505	10.62	1	1	3.55239	10.62	1	1	2.98146	10.62	1	1	113	12.7616	5.23682
MRPL49	H0YDP7	39S ribosomal protein L49, mitochondrial (Fragment) OS=Homo sapiens GN=MRPL49 PE=4 SV=1 - [H0YDP7_HUMAN]	-0.108±0.076	-0.419±0.104	1.095±0.079	0.263±0.142	31.5	13.9668	31.5	4	5	9.18119	20.47	2	3	11.7113	25.2	3	4	127	14.6728	10.2134
MRPL50	B7Z358	39S ribosomal protein L50, mitochondrial OS=Homo sapiens GN=MRPL50 PE=2 SV=1 - [B7Z358_HUMAN]	-0.221±0.020	-0.333±0.006	0.912±0.04	0.001±0.059	22.96	2.43928	8.15	1	1	9.29812	22.96	2	3	6.12872	22.96	2	2	135	15.5139	7.89893
MRPS10	P82664	28S ribosomal protein S10, mitochondrial OS=Homo sapiens GN=MRPS10 PE=1 SV=2 - [RT10_HUMAN]	-0.389±0.030	0.044±0.036	1.348±0.033	-0.054±0.003	5.97	3.25346	5.97	1	1	3.40388	5.97	1	1	3.019	5.97	1	1	201	22.985	8.00146
MRPS17	E9PE17	28S ribosomal protein S17, mitochondrial (Fragment) OS=Homo sapiens GN=MRPS17 PE=4 SV=1 - [E9PE17_HUMAN]	-0.099±0.000	-0.079±0.000	±0	-0.003±0.000	6.98	0	0	0	0	2.18193	6.98	1	1	0	0	0	0	129	14.3649	9.84717
MRPS22	G5E9W7	28S ribosomal protein S22, mitochondrial OS=Homo sapiens GN=MRPS22 PE=4 SV=1 - [G5E9W7_HUMAN]	-0.389±0.061	0.484±0.044	0.922±0.047	-0.904±0.023	12.23	8.40262	12.23	3	3	5.89544	8.46	2	2	5.84424	8.46	2	2	319	36.7829	6.81494
MRPS26	Q9BYN8	28S ribosomal protein S26, mitochondrial OS=Homo sapiens GN=MRPS26 PE=1 SV=1 - [RT26_HUMAN]	-0.162±0.013	0.202±0.010	0.922±0.028	-0.469±0.031	4.39	2.62902	4.39	1	1	2.52761	4.39	1	1	0	0	0	0	205	24.1969	10.3892
MRPS27	E7ETN4	Uncharacterized protein OS=Homo sapiens GN=MRPS27 PE=4 SV=1 - [E7ETN4_HUMAN]	-0.686±0.036	-0.582±0.022	1.321±0.032	0.234±0.027	25.64	12.2667	17.95	2	5	11.591	25.64	3	5	11.5124	17.95	2	7	195	21.9943	4.94482
MRPS28	E5RGC7	28S ribosomal protein S28, mitochondrial (Fragment) OS=Homo sapiens GN=MRPS28 PE=4 SV=1 - [E5RGC7_HUMAN]	-0.015±0.037	0.331±0.086	±0.03	-0.405±0.027	8.74	0	0	0	0	2.20744	8.74	1	1	2.38318	8.74	1	1	103	11.7401	8.04541
MRPS31	Q92665	28S ribosomal protein S31, mitochondrial OS=Homo sapiens GN=MRPS31 PE=1 SV=3 - [RT31_HUMAN]	-0.300±0.066	-0.259±0.024	1.165±0.066	0.147±0.052	1.77	2.0266	1.77	1	1	2.17193	1.77	1	1	1.87986	1.77	1	1	395	45.2905	9.29053
MRPS35	H7BXR7	28S ribosomal protein S35, mitochondrial OS=Homo sapiens GN=MRPS35 PE=4 SV=1 - [H7BXR7_HUMAN]	-0.584±0.000	-0.037±0.000	1.275±0	-0.204±0.000	3.48	0	3.48	1	1	0	0	0	0	0	0	0	0	287	32.7538	7.35693
MRPS36	P82909	28S ribosomal protein S36, mitochondrial OS=Homo sapiens GN=MRPS36 PE=1 SV=2 - [RT36_HUMAN]	-0.499±0.045	-0.040±0.019	1.024±0.049	-0.448±0.005	44.66	22.322	44.66	5	7	25.6056	44.66	5	8	21.4762	44.66	5	7	103	11.459	9.99365
MRPS9	P82933	28S ribosomal protein S9, mitochondrial OS=Homo sapiens GN=MRPS9 PE=1 SV=2 - [RT09_HUMAN]	-0.005±0.000	0.136±0.000	0.875±0	-0.342±0.000	2.78	2.46986	2.78	1	1	0	0	0	0	0	0	0	0	396	45.8058	9.51025
MTCH1	F8W7H0	Mitochondrial carrier homolog 1 OS=Homo sapiens GN=MTCH1 PE=3 SV=1 - [F8W7H0_HUMAN]	-0.229±0.038	0.277±0.014	1.004±0.034	-0.525±0.034	15.15	19.9563	15.15	5	7	12.8741	15.15	4	6	15.2834	15.15	4	6	363	39.9443	8.85107
MTHFD1	G3V2B8	Methylenetetrahydrofolate dehydrogenase OS=Homo sapiens GN=MTHFD1 PE=3 SV=1 - [G3V2B8_HUMAN]	0.212±0.099	-0.106±0.037	1.035±0.062	0.195±0.076	29.52	51.8301	16.68	11	17	67.7549	22.35	14	23	69.9768	27.27	15	24	935	101.467	7.29834
MTHFD1L	Q6UB35	Monofunctional C1-tetrahydrofolate synthase, mitochondrial OS=Homo sapiens GN=MTHFD1L PE=1 SV=1 - [C1TM_HUMAN]	-0.121±0.035	0.071±0.031	1.016±0.087	-0.179±0.015	4.29	8.35094	3.48	3	3	12.5622	4.29	4	5	9.79977	3.48	3	4	978	105.724	8.06006
MTX1	Q13505-3	Isoform 3 of Metaxin-1 OS=Homo sapiens GN=MTX1 - [MTX1_HUMAN]	-0.148±0.016	0.080±0.008	1.036±0.048	-0.276±0.040	16.09	15.4114	16.09	4	5	14.2838	16.09	4	5	14.0995	16.09	4	5	317	35.7543	6.29053
MUT	P22033	Methylmalonyl-CoA mutase, mitochondrial OS=Homo sapiens GN=MUT PE=1 SV=4 - [MUTA_HUMAN]	-0.056±0.046	0.016±0.050	1.237±0.044	0.213±0.036	22	36.0537	14.67	9	12	43.4255	20.13	11	14	38.2879	18.27	10	13	750	83.0818	6.93213
NARS	O43776	Asparagine--tRNA ligase, cytoplasmic OS=Homo sapiens GN=NARS PE=1 SV=1 - [SYNC_HUMAN]	0.143±0.055	0.036±0.042	1.118±0.05	0.213±0.040	27.01	55.7479	27.01	10	19	52.1983	22.63	8	16	54.0552	25.91	10	17	548	62.9025	6.25244
NDUFA1	O15239	NADH dehydrogenase [ubiquinone] 1 alpha subcomplex subunit 1 OS=Homo sapiens GN=NDUFA1 PE=1 SV=1 - [NDUA1_HUMAN]	-2.162±0.000	0.858±0.000	±0	-1.608±0.000	34.29	3.53096	18.57	1	1	5.99624	34.29	2	3	2.57342	18.57	1	1	70	8.06713	8.83643
NDUFA10	C9JGP9	NADH dehydrogenase [ubiquinone] 1 alpha subcomplex subunit 10, mitochondrial OS=Homo sapiens GN=NDUFA10 PE=4 SV=2 - [C9JGP9_HUMAN]	-0.526±0.051	-0.043±0.025	1.371±0.018	0.112±0.063	40.56	56.9443	34.65	8	18	74.3434	38.03	10	21	60.0325	37.18	9	18	355	40.811	8.48486
NDUFA12	Q9UI09	NADH dehydrogenase [ubiquinone] 1 alpha subcomplex subunit 12 OS=Homo sapiens GN=NDUFA12 PE=1 SV=1 - [NDUAC_HUMAN]	-0.242±0.056	-0.065±0.033	1.179±0.015	0.109±0.029	68.97	52.5748	62.76	7	24	59.4306	65.52	7	23	49.2645	62.07	7	20	145	17.1036	9.62744
NDUFA13	Q9P0J0	NADH dehydrogenase [ubiquinone] 1 alpha subcomplex subunit 13 OS=Homo sapiens GN=NDUFA13 PE=1 SV=3 - [NDUAD_HUMAN]	-0.331±0.007	0.189±0.019	±0.021	-0.644±0.015	56.94	72.3149	56.94	8	27	45.0849	56.25	7	19	51.5281	56.25	6	21	144	16.6876	8.42627
NDUFA2	O43678	NADH dehydrogenase [ubiquinone] 1 alpha subcomplex subunit 2 OS=Homo sapiens GN=NDUFA2 PE=1 SV=3 - [NDUA2_HUMAN]	-0.601±0.094	0.263±0.055	1.262±0.049	-0.484±0.076	31.31	50.9564	31.31	2	16	46.3508	31.31	2	13	44.7792	31.31	2	13	99	10.9148	9.56885
NDUFA3	O95167	NADH dehydrogenase [ubiquinone] 1 alpha subcomplex subunit 3 OS=Homo sapiens GN=NDUFA3 PE=1 SV=1 - [NDUA3_HUMAN]	-0.182±0.023	0.131±0.061	0.901±0.029	-0.505±0.016	41.67	17.2458	41.67	2	4	14.9847	41.67	2	6	20.8889	41.67	2	6	84	9.27285	8.45557
NDUFA4	O00483	NADH dehydrogenase [ubiquinone] 1 alpha subcomplex subunit 4 OS=Homo sapiens GN=NDUFA4 PE=1 SV=1 - [NDUA4_HUMAN]	-0.580±0.050	0.181±0.067	±0.012	-0.268±0.060	12.35	5.8714	12.35	1	2	11.205	12.35	1	4	9.57344	12.35	1	4	81	9.36391	9.37842
NDUFA5	H7BYD0	NADH dehydrogenase [ubiquinone] 1 alpha subcomplex subunit 5 (Fragment) OS=Homo sapiens GN=NDUFA5 PE=4 SV=1 - [H7BYD0_HUMAN]	-0.792±0.029	-0.114±0.012	1.603±0.046	0.068±0.036	48.21	59.053	48.21	4	20	53.5145	48.21	4	19	51.692	48.21	4	18	112	13.0898	5.14795
NDUFA6	P56556	NADH dehydrogenase [ubiquinone] 1 alpha subcomplex subunit 6 OS=Homo sapiens GN=NDUFA6 PE=1 SV=3 - [NDUA6_HUMAN]	-0.206±0.032	0.023±0.031	1.318±0.042	0.104±0.031	22.08	13.7887	22.08	4	5	16.652	22.08	4	6	18.2777	22.08	3	6	154	17.8593	10.1401
NDUFA7	O95182	NADH dehydrogenase [ubiquinone] 1 alpha subcomplex subunit 7 OS=Homo sapiens GN=NDUFA7 PE=1 SV=3 - [NDUA7_HUMAN]	-0.200±0.031	0.198±0.024	0.848±0.044	-0.544±0.054	58.41	61.1254	58.41	6	24	70.6508	58.41	7	22	48.3003	46.02	6	18	113	12.5436	10.1841
NDUFA9	Q16795	NADH dehydrogenase [ubiquinone] 1 alpha subcomplex subunit 9, mitochondrial OS=Homo sapiens GN=NDUFA9 PE=1 SV=2 - [NDUA9_HUMAN]	-0.536±0.020	0.135±0.022	1.441±0.052	-0.206±0.034	33.69	105.495	33.69	10	32	79.8932	33.69	10	25	75.5491	30.5	9	24	377	42.4826	9.80322
NDUFAB1	O14561	Acyl carrier protein, mitochondrial OS=Homo sapiens GN=NDUFAB1 PE=1 SV=3 - [ACPM_HUMAN]	-0.528±0.042	-0.251±0.020	1.704±0.057	0.631±0.131	11.54	10.5761	11.54	3	5	7.38724	5.77	1	3	7.63062	11.54	2	3	156	17.406	4.93213
NDUFB10	Q96II6	NADH dehydrogenase (Ubiquinone) 1 beta subcomplex, 10, 22kDa, isoform CRA_a OS=Homo sapiens GN=NDUFB10 PE=2 SV=1 - [Q96II6_HUMAN]	-0.267±0.026	-0.151±0.016	1.15±0.05	0.204±0.066	31.55	45.9202	31.55	6	15	38.1801	31.55	5	13	41.2271	31.55	6	16	168	20.1299	7.6499
NDUFB11	Q9NX14	NADH dehydrogenase [ubiquinone] 1 beta subcomplex subunit 11, mitochondrial OS=Homo sapiens GN=NDUFB11 PE=1 SV=1 - [NDUBB_HUMAN]	-0.594±0.040	0.114±0.079	1.216±0.014	-0.506±0.014	22.22	13.1658	22.22	2	4	12.7166	22.22	2	4	14.5972	22.22	2	5	153	17.3057	5.22412
NDUFB3	C9JKQ2	NADH dehydrogenase [ubiquinone] 1 beta subcomplex subunit 3 (Fragment) OS=Homo sapiens GN=NDUFB3 PE=4 SV=1 - [C9JKQ2_HUMAN]	-0.591±0.209	0.133±0.254	0.89±0.091	-0.682±0.226	15.38	2.12431	10.77	1	1	0	0	0	0	4.33658	15.38	2	2	65	7.58072	8.54346
NDUFB4	O95168-2	Isoform 2 of NADH dehydrogenase [ubiquinone] 1 beta subcomplex subunit 4 OS=Homo sapiens GN=NDUFB4 - [NDUB4_HUMAN]	-0.162±0.030	0.055±0.029	0.714±0.037	-0.633±0.019	45	46.7127	45	5	17	40.0748	34.17	5	14	31.8523	34.17	5	12	120	14.0174	9.80322
NDUFB5	O43674-2	Isoform 2 of NADH dehydrogenase [ubiquinone] 1 beta subcomplex subunit 5, mitochondrial OS=Homo sapiens GN=NDUFB5 - [NDUB5_HUMAN]	-0.299±0.005	-0.134±0.115	1.171±0.074	0.201±0.202	32.12	13.4808	16.79	2	5	10.2163	23.36	2	3	8.16458	16.79	2	3	137	15.6571	7.56201
NDUFB6	O95139	NADH dehydrogenase [ubiquinone] 1 beta subcomplex subunit 6 OS=Homo sapiens GN=NDUFB6 PE=1 SV=3 - [NDUB6_HUMAN]	-0.314±0.042	0.400±0.065	±0.034	-0.668±0.006	27.34	25.2541	19.53	2	10	15.744	27.34	3	8	15.0286	27.34	3	8	128	15.4791	9.62744
NDUFB8	Q5W145	NADH dehydrogenase (Ubiquinone) 1 beta subcomplex, 8, 19kDa OS=Homo sapiens GN=NDUFB8 PE=2 SV=1 - [Q5W145_HUMAN]	-0.337±0.041	-0.023±0.028	0.829±0.045	-0.289±0.045	59.35	31.2863	52.26	7	12	31.5783	56.77	7	13	30.2498	59.35	8	13	155	18.4666	5.5415
NDUFB9	E9PH64	NADH dehydrogenase [ubiquinone] 1 beta subcomplex subunit 9 OS=Homo sapiens GN=NDUFB9 PE=4 SV=1 - [E9PH64_HUMAN]	-0.270±0.013	0.048±0.057	1.058±0.025	-0.284±0.008	36.31	27.4854	36.31	6	9	22.7647	20.83	4	11	17.9094	20.83	4	8	168	20.3702	7.88428
NDUFC2	E9PRB2	NADH dehydrogenase [ubiquinone] 1 subunit C2 OS=Homo sapiens GN=NDUFC2 PE=3 SV=1 - [E9PRB2_HUMAN]	-0.390±0.033	-0.163±0.020	1.283±0.007	0.186±0.019	20.83	2.62333	8.33	1	1	2.64283	8.33	1	1	5.73672	20.83	2	2	96	11.3919	8.14795
NDUFS1	P28331-4	Isoform 4 of NADH-ubiquinone oxidoreductase 75 kDa subunit, mitochondrial OS=Homo sapiens GN=NDUFS1 - [NDUS1_HUMAN]	-0.270±0.023	0.099±0.013	1.026±0.009	-0.325±0.008	49.85	299.372	48.06	23	92	284.398	47.91	22	91	288.565	49.7	23	90	670	73.4804	5.87158
NDUFS2	O75306	NADH dehydrogenase [ubiquinone] iron-sulfur protein 2, mitochondrial OS=Homo sapiens GN=NDUFS2 PE=1 SV=2 - [NDUS2_HUMAN]	-0.172±0.058	-0.005±0.011	1.059±0.013	-0.141±0.064	50.32	123.558	49.24	15	53	98.2651	50.32	18	43	103.697	50.32	17	50	463	52.5117	7.54736
NDUFS3	O75489	NADH dehydrogenase [ubiquinone] iron-sulfur protein 3, mitochondrial OS=Homo sapiens GN=NDUFS3 PE=1 SV=1 - [NDUS3_HUMAN]	-0.195±0.030	0.025±0.021	0.97±0.007	-0.323±0.009	44.32	127.641	43.94	13	45	116.93	40.15	13	41	108.278	44.32	14	39	264	30.2227	7.50342
NDUFS3	O75489	NADH dehydrogenase [ubiquinone] iron-sulfur protein 3, mitochondrial OS=Homo sapiens GN=NDUFS3 PE=1 SV=1 - [NDUS3_HUMAN]	-0.195±0.030	0.025±0.021	±0.007	-0.323±0.009	44.32	127.641	43.94	13	45	116.93	40.15	13	41	108.278	44.32	14	39	264	30.2227	7.50342
NDUFS4	O43181	NADH dehydrogenase [ubiquinone] iron-sulfur protein 4, mitochondrial OS=Homo sapiens GN=NDUFS4 PE=1 SV=1 - [NDUS4_HUMAN]	-0.406±0.096	-0.025±0.149	1.108±0.026	-0.404±0.066	44	24.5143	34.86	4	7	31.4668	44	7	12	27.0964	34.86	4	9	175	20.0954	10.3013
NDUFS7	F5H5N1	NADH dehydrogenase [ubiquinone] iron-sulfur protein 7, mitochondrial OS=Homo sapiens GN=NDUFS7 PE=3 SV=1 - [F5H5N1_HUMAN]	-0.473±0.033	0.099±0.025	1.18±0.018	-0.366±0.019	12.64	11.9631	12.64	2	4	11.8186	12.64	2	4	12.7573	12.64	2	4	182	19.7569	9.49561
NDUFS8	O00217	NADH dehydrogenase [ubiquinone] iron-sulfur protein 8, mitochondrial OS=Homo sapiens GN=NDUFS8 PE=1 SV=1 - [NDUS8_HUMAN]	-0.150±0.049	-0.338±0.023	1.009±0.005	0.199±0.009	31.43	34.2636	31.43	5	12	34.4325	31.43	5	14	33.8973	20.48	4	13	210	23.6896	6.34131
NDUFV1	P49821-2	Isoform 2 of NADH dehydrogenase [ubiquinone] flavoprotein 1, mitochondrial OS=Homo sapiens GN=NDUFV1 - [NDUV1_HUMAN]	-0.172±0.014	-0.079±0.037	1.068±0.03	-0.067±0.020	30.55	80.4666	30.55	13	32	58.1083	21.1	8	25	74.6865	21.1	7	28	455	49.8363	8.20654
NDUFV2	P19404	NADH dehydrogenase [ubiquinone] flavoprotein 2, mitochondrial OS=Homo sapiens GN=NDUFV2 PE=1 SV=2 - [NDUV2_HUMAN]	-0.306±0.022	-0.178±0.042	1.091±0.032	-0.013±0.034	36.14	68.049	36.14	9	22	63.1419	31.73	7	20	62.2342	31.73	7	21	249	27.374	8.06006
NFS1	Q9Y697-2	Isoform Cytoplasmic of Cysteine desulfurase, mitochondrial OS=Homo sapiens GN=NFS1 - [NFS1_HUMAN]	-0.269±0.059	0.033±0.060	1.163±0.091	-0.157±0.115	34.26	42.9813	27.46	7	12	38.0817	29.47	8	14	40.0206	27.46	7	12	397	43.9894	7.10791
NFU1	C9J8Q1	NFU1 iron-sulfur cluster scaffold homolog, mitochondrial (Fragment) OS=Homo sapiens GN=NFU1 PE=4 SV=1 - [C9J8Q1_HUMAN]	-0.118±0.000	-0.202±0.000	±0	0.132±0.000	10.42	0	0	0	0	2.40879	10.42	1	1	0	0	0	0	96	10.4361	4.11963
NIF3L1	Q9GZT8-2	Isoform 2 of NIF3-like protein 1 OS=Homo sapiens GN=NIF3L1 - [NIF3L_HUMAN]	0.133±0.051	0.125±0.039	0.856±0.025	-0.248±0.018	36.57	27.3479	30	7	10	21.8871	26.29	6	9	15.9426	16.29	4	7	350	38.959	6.40479
NIPSNAP1	Q9BPW8	Protein NipSnap homolog 1 OS=Homo sapiens GN=NIPSNAP1 PE=1 SV=1 - [NIPS1_HUMAN]	-0.379±0.010	0.633±0.786	1.166±0.035	-0.736±0.209	39.44	52.1326	32.04	7	20	43.9023	35.92	8	17	43.2275	35.56	8	17	284	33.2888	9.30518
NIPSNAP3A	Q9UFN0	Protein NipSnap homolog 3A OS=Homo sapiens GN=NIPSNAP3A PE=1 SV=2 - [NPS3A_HUMAN]	0.160±0.032	0.133±0.018	1.033±0.01	0.215±0.025	35.63	35.6545	24.29	5	18	22.1093	28.34	6	18	18.936	31.58	6	14	247	28.4485	9.15869
NIPSNAP3B	Q9BS92	Protein NipSnap homolog 3B OS=Homo sapiens GN=NIPSNAP3B PE=2 SV=1 - [NPS3B_HUMAN]	-0.037±0.041	0.337±0.113	1.32±0.167	-0.316±0.236	35.63	22.0968	35.63	6	11	15.8003	25.1	4	7	20.9276	25.91	4	8	247	28.2955	9.27588
NIT1	Q86X76-2	Isoform 1 of Nitrilase homolog 1 OS=Homo sapiens GN=NIT1 - [NIT1_HUMAN]	0.026±0.028	-0.092±0.009	1.043±0.022	0.084±0.043	31.62	14.9089	14.09	3	5	14.2151	19.24	4	5	23.1471	31.62	5	8	291	31.8379	6.87354
NLN	Q9BYT8	Neurolysin, mitochondrial OS=Homo sapiens GN=NLN PE=1 SV=1 - [NEUL_HUMAN]	-0.034±0.017	0.098±0.021	0.945±0.015	-0.063±0.030	17.47	21.7453	13.21	7	7	21.9296	17.47	8	8	19.0351	17.47	8	8	704	80.5997	6.63916
NME2	F6XY72	Nucleoside diphosphate kinase OS=Homo sapiens GN=NME2 PE=3 SV=1 - [F6XY72_HUMAN]	0.134±0.000	0.232±0.000	±0	-0.063±0.000	59.74	36.7336	22.08	1	11	51.4755	59.74	4	15	49.8827	46.75	3	15	77	8.66328	5.38916
NME3	Q13232	Nucleoside diphosphate kinase 3 OS=Homo sapiens GN=NME3 PE=1 SV=2 - [NDK3_HUMAN]	0.005±0.118	-0.227±0.117	1.097±0.044	0.095±0.092	34.91	8.99764	17.75	2	3	16.0495	15.98	2	5	18.5605	27.22	3	6	169	19.0029	7.84033
NNT	Q13423	NAD(P) transhydrogenase, mitochondrial OS=Homo sapiens GN=NNT PE=1 SV=3 - [NNTM_HUMAN]	-0.579±0.040	-0.096±0.123	1.217±0.065	-0.204±0.073	27.62	133.44	24.86	19	47	122.633	22.38	18	39	117.576	25.14	20	43	1086	113.823	8.08936
NRD1	F5H6R2	Nardilysin OS=Homo sapiens GN=NRD1 PE=3 SV=1 - [F5H6R2_HUMAN]	-0.046±0.000	0.094±0.000	±0	0.015±0.000	2.79	3.67363	1.66	1	2	6.53205	2.79	2	3	3.58206	1.66	1	1	1148	131.059	4.97021
NT5C	Q8TCD5	5'(3')-deoxyribonucleotidase, cytosolic type OS=Homo sapiens GN=NT5C PE=1 SV=2 - [NT5C_HUMAN]	0.288±0.083	0.463±0.070	0.848±0.081	-0.420±0.097	34.33	18.0459	34.33	5	8	19.5952	33.83	4	6	8.44107	24.88	3	3	201	23.3681	6.63916
NTHL1	H3BUV2	Endonuclease III-like protein 1 OS=Homo sapiens GN=NTHL1 PE=4 SV=1 - [H3BUV2_HUMAN]	0.166±0.044	0.076±0.169	±0.041	0.001±0.123	4.64	0	0	0	0	1.88626	4.64	1	1	2.10723	4.64	1	1	194	21.4384	9.99365
NUBPL	B4DWB0	Iron-sulfur protein NUBPL OS=Homo sapiens GN=NUBPL PE=2 SV=1 - [B4DWB0_HUMAN]	-0.146±0.000	-0.387±0.000	±0	0.325±0.000	20.63	2.64769	7.17	1	1	7.21124	7.17	1	3	9.95189	20.63	3	3	223	24.3996	6.11279
NUDT8	Q8WV74-2	Isoform 2 of Nucleoside diphosphate-linked moiety X motif 8, mitochondrial OS=Homo sapiens GN=NUDT8 - [NUDT8_HUMAN]	0.131±0.043	0.053±0.047	±0.082	-0.346±0.043	7.14	1.71107	7.14	1	1	2.30273	7.14	1	1	2.24174	7.14	1	1	140	15.0429	7.82568
OAT	P04181	Ornithine aminotransferase, mitochondrial OS=Homo sapiens GN=OAT PE=1 SV=1 - [OAT_HUMAN]	0.080±0.034	0.004±0.007	0.804±0.026	-0.247±0.017	39.41	41.817	35.31	10	16	45.3247	35.54	10	16	41.3841	35.54	10	15	439	48.5042	7.03467
OGDH	Q02218	2-oxoglutarate dehydrogenase, mitochondrial OS=Homo sapiens GN=OGDH PE=1 SV=3 - [ODO1_HUMAN]	-0.207±0.051	-0.099±0.022	1.003±0.021	0.054±0.139	38.22	168.423	30.79	25	61	135.115	36.75	25	48	179.957	37.15	28	67	1023	115.861	6.85889
OGDHL	Q9ULD0	2-oxoglutarate dehydrogenase-like, mitochondrial OS=Homo sapiens GN=OGDHL PE=1 SV=3 - [OGDHL_HUMAN]	-0.354±0.034	0.072±0.012	1.094±0.012	-0.314±0.013	37.62	143.576	35.94	26	50	133.156	30.89	22	47	131.594	34.36	25	49	1010	114.409	6.65381
OPA1	O60313	Dynamin-like 120 kDa protein, mitochondrial OS=Homo sapiens GN=OPA1 PE=1 SV=3 - [OPA1_HUMAN]	-0.272±0.006	-0.091±0.021	1.178±0.022	0.003±0.076	43.54	174.801	34.48	29	61	192.734	39.58	33	65	170.719	40.1	32	63	960	111.561	7.86963
OXCT1	P55809	Succinyl-CoA:3-ketoacid-coenzyme A transferase 1, mitochondrial OS=Homo sapiens GN=OXCT1 PE=1 SV=1 - [SCOT1_HUMAN]	-0.243±0.030	0.085±0.004	1.102±0.024	-0.308±0.009	42.69	249.499	42.5	16	77	226.856	36.54	15	77	242.973	40	15	82	520	56.1219	7.45947
OXR1	Q8N573-8	Isoform 8 of Oxidation resistance protein 1 OS=Homo sapiens GN=OXR1 - [OXR1_HUMAN]	-0.376±0.014	-0.206±0.031	1.231±0.067	0.061±0.086	41.92	195.525	39.52	30	64	198.613	35.4	27	70	174.527	40.32	28	60	873	97.8554	5.42725
PAK7	B3KTJ2	Serine/threonine-protein kinase PAK 7 OS=Homo sapiens GN=PAK7 PE=2 SV=1 - [B3KTJ2_HUMAN]	-0.101±0.020	0.323±0.054	0.881±0.036	-0.537±0.003	2.24	2.72803	2.24	1	1	2.99623	2.24	1	1	2.70501	2.24	1	1	580	64.7657	7.37158
PANK2	Q9BZ23-3	Isoform 2 of Pantothenate kinase 2, mitochondrial OS=Homo sapiens GN=PANK2 - [PANK2_HUMAN]	0.041±0.000	-0.021±0.000	±0	0.412±0.000	12.98	20.6291	8.05	3	6	23.3203	11.19	3	6	22.4894	9.62	4	7	447	49.086	7.98682
PARK7	Q99497	Protein DJ-1 OS=Homo sapiens GN=PARK7 PE=1 SV=2 - [PARK7_HUMAN]	0.067±0.009	-0.046±0.046	0.971±0.104	-0.076±0.043	56.08	223.419	56.08	13	92	196.611	56.08	12	76	201.926	51.85	9	75	189	19.8785	6.78564
PARS2	Q7L3T8	Probable proline--tRNA ligase, mitochondrial OS=Homo sapiens GN=PARS2 PE=1 SV=1 - [SYPM_HUMAN]	-0.007±0.071	0.110±0.227	0.891±0.036	-0.296±0.136	8.21	6.97776	8.21	2	2	4.48759	5.47	1	1	5.92088	8.21	2	2	475	53.2281	8.104
PC	P11498	Pyruvate carboxylase, mitochondrial OS=Homo sapiens GN=PC PE=1 SV=2 - [PYC_HUMAN]	0.040±0.024	0.109±0.034	0.917±0.001	-0.249±0.022	41.34	172.267	39.98	31	54	163.952	37.18	30	53	184.218	39.47	32	61	1178	129.551	6.84424
PCCA	C9JPQ8	Propionyl-CoA carboxylase alpha chain, mitochondrial OS=Homo sapiens GN=PCCA PE=4 SV=2 - [C9JPQ8_HUMAN]	-0.223±0.063	-0.053±0.114	1.325±0.106	0.090±0.025	29.22	63.238	27.75	15	20	53.5299	23.49	13	18	66.1305	24.82	12	22	681	74.9544	7.35693
PCCB	E7EUY3	Propionyl-CoA carboxylase beta chain, mitochondrial OS=Homo sapiens GN=PCCB PE=4 SV=1 - [E7EUY3_HUMAN]	-0.135±0.050	0.181±0.047	0.863±0.033	-0.505±0.038	38.18	69.9178	32.95	11	21	83.8123	38.18	13	26	78.8947	38.18	13	25	516	55.6734	7.23975
PCK2	Q16822	Phosphoenolpyruvate carboxykinase [GTP], mitochondrial OS=Homo sapiens GN=PCK2 PE=1 SV=3 - [PCKGM_HUMAN]	0.016±0.067	-0.031±0.036	0.981±0.037	-0.155±0.067	8.13	4.64022	3.75	2	2	4.04794	3.44	2	2	8.66304	8.13	4	4	640	70.6846	7.62061
PDHA1	P08559-3	Isoform 3 of Pyruvate dehydrogenase E1 component subunit alpha, somatic form, mitochondrial OS=Homo sapiens GN=PDHA1 - [ODPA_HUMAN]	-0.393±0.049	-0.071±0.003	1.069±0.004	-0.220±0.034	42.9	79.1563	42.62	16	33	70.7095	31.75	13	30	62.4927	28.41	11	26	359	40.1621	8.27979
PDHB	P11177	Pyruvate dehydrogenase E1 component subunit beta, mitochondrial OS=Homo sapiens GN=PDHB PE=1 SV=3 - [ODPB_HUMAN]	-0.332±0.025	0.055±0.029	1.121±0.024	-0.167±0.005	48.75	135.075	48.47	14	45	112.907	41.78	12	39	104.182	41.5	11	41	359	39.208	6.65381
PDHX	E9PB14	Pyruvate dehydrogenase protein X component, mitochondrial OS=Homo sapiens GN=PDHX PE=3 SV=1 - [E9PB14_HUMAN]	-0.604±0.008	0.105±0.028	1.125±0.004	-0.453±0.016	16.67	24.6942	14.81	6	8	20.6729	13.37	5	7	22.893	16.67	7	8	486	51.4282	6.34131
PDK1	B7Z7N6	[Pyruvate dehydrogenase [lipoamide]] kinase isozyme 1, mitochondrial OS=Homo sapiens GN=PDK1 PE=2 SV=1 - [B7Z7N6_HUMAN]	-0.228±0.078	-0.037±0.017	0.916±0.039	-0.250±0.040	7.22	5.57165	7.22	2	2	2.66112	3.06	1	1	1.95949	3.06	1	1	360	41.2771	8.19189
PDK2	Q15119-2	Isoform 2 of [Pyruvate dehydrogenase [lipoamide]] kinase isozyme 2, mitochondrial OS=Homo sapiens GN=PDK2 - [PDK2_HUMAN]	-0.190±0.091	0.255±0.111	0.996±0.009	-0.334±0.071	30.03	24.7166	27.7	5	7	22.0551	25.66	5	7	13.8777	17.78	3	5	343	38.8394	5.93506
PDK3	Q15120	[Pyruvate dehydrogenase [lipoamide]] kinase isozyme 3, mitochondrial OS=Homo sapiens GN=PDK3 PE=1 SV=1 - [PDK3_HUMAN]	-0.583±0.078	0.103±0.053	1.17±0.02	-0.367±0.026	14.04	13.8198	14.04	4	4	8.55063	9.85	3	3	8.98502	9.85	3	3	406	46.9091	8.36768
PDPR	Q8NCN5	Pyruvate dehydrogenase phosphatase regulatory subunit, mitochondrial OS=Homo sapiens GN=PDPR PE=1 SV=2 - [PDPR_HUMAN]	0.376±0.000	0.103±0.000	0.725±0	-0.200±0.000	3.75	8.04511	3.75	3	3	5.0878	2.73	2	2	2.98671	1.37	1	1	879	99.3006	6.354
PHB	P35232	Prohibitin OS=Homo sapiens GN=PHB PE=1 SV=1 - [PHB_HUMAN]	-0.204±0.019	0.110±0.016	1.09±0.028	-0.271±0.016	62.13	165.909	61.4	13	55	157.419	61.4	14	52	151.605	62.13	15	55	272	29.7859	5.75732
PHB2	Q99623	Prohibitin-2 OS=Homo sapiens GN=PHB2 PE=1 SV=2 - [PHB2_HUMAN]	-0.237±0.015	0.094±0.033	1.003±0.021	-0.259±0.014	50.17	96.797	50.17	12	31	95.5115	47.49	11	34	80.3053	47.49	11	30	299	33.2759	9.83252
PHYHIPL	Q96FC7	Phytanoyl-CoA hydroxylase-interacting protein-like OS=Homo sapiens GN=PHYHIPL PE=2 SV=3 - [PHIPL_HUMAN]	-0.195±0.018	0.130±0.016	1.206±0.008	0.010±0.092	19.68	22.6503	16.22	5	8	33.5162	19.68	7	13	26.8444	12.77	4	8	376	42.459	6.41748
PISD	Q9UG56-2	Isoform 2 of Phosphatidylserine decarboxylase proenzyme OS=Homo sapiens GN=PISD - [PISD_HUMAN]	-0.195±0.099	0.093±0.078	0.971±0.202	-0.480±0.134	9.33	7.61273	9.33	3	3	2.67311	3.73	1	1	2.66664	3.47	1	1	375	43.0191	9.70068
PITRM1	Q5JRX3	Presequence protease, mitochondrial OS=Homo sapiens GN=PITRM1 PE=1 SV=2 - [PREP_HUMAN]	-0.037±0.363	-0.334±0.040	1.072±0.016	0.124±0.064	14.95	25.4565	9.45	6	7	30.7709	11.86	8	10	29.8616	11.57	8	9	1037	117.38	6.97607
PMPCB	O75439	Mitochondrial-processing peptidase subunit beta OS=Homo sapiens GN=PMPCB PE=1 SV=2 - [MPPB_HUMAN]	0.032±0.080	-0.173±0.058	0.986±0.008	0.204±0.085	24.74	31.5808	20.04	6	7	14.9028	20.86	6	6	15.3795	14.11	5	5	489	54.3315	6.82959
PNPT1	Q8TCS8	Polyribonucleotide nucleotidyltransferase 1, mitochondrial OS=Homo sapiens GN=PNPT1 PE=1 SV=2 - [PNPT1_HUMAN]	0.008±0.036	-0.237±0.006	±0.061	-0.187±0.067	10.86	6.15008	4.21	2	2	19.0596	10.86	6	8	10.7276	7.41	4	4	783	85.8966	7.76709
POLDIP2	Q9Y2S7	Polymerase delta-interacting protein 2 OS=Homo sapiens GN=POLDIP2 PE=1 SV=1 - [PDIP2_HUMAN]	-0.258±0.037	0.064±0.085	1.148±0.021	-0.088±0.087	25.27	8.3788	23.1	4	5	11.6343	15.76	3	8	12.2994	22.01	4	5	368	42.0072	8.63135
PPA2	Q9H2U2	Inorganic pyrophosphatase 2, mitochondrial OS=Homo sapiens GN=PPA2 PE=1 SV=2 - [IPYR2_HUMAN]	0.181±0.009	-0.154±0.017	1.108±0.035	0.474±0.030	35.93	31.7527	26.05	7	11	33.0244	30.24	8	11	25.294	35.93	9	12	334	37.896	7.38623
PPOX	B4DY76	Protoporphyrinogen oxidase OS=Homo sapiens GN=PPOX PE=2 SV=1 - [B4DY76_HUMAN]	-0.118±0.041	-0.158±0.003	±0.064	-0.382±0.069	13.51	11.3714	6.98	1	3	17.5275	13.51	3	6	15.9576	13.51	3	5	444	46.8135	7.31299
PPTC7	Q8NI37	Protein phosphatase PTC7 homolog OS=Homo sapiens GN=PPTC7 PE=2 SV=1 - [PPTC7_HUMAN]	-0.037±0.006	-0.012±0.201	1.03±0.013	0.037±0.220	8.88	3.51993	4.93	1	1	2.93767	3.95	1	1	0	0	0	0	304	32.6251	5.18604
PRDX1	Q06830	Peroxiredoxin-1 OS=Homo sapiens GN=PRDX1 PE=1 SV=1 - [PRDX1_HUMAN]	0.548±0.042	-0.121±0.005	1.021±0.111	0.695±0.166	53.27	164.222	52.76	14	58	144.841	49.75	14	50	150.092	49.75	14	56	199	22.0963	8.1333
PRDX2	P32119	Peroxiredoxin-2 OS=Homo sapiens GN=PRDX2 PE=1 SV=5 - [PRDX2_HUMAN]	-0.123±0.022	-0.173±0.026	1.083±0.088	0.278±0.082	44.44	176.688	42.42	15	61	203.125	44.44	16	71	191.878	39.9	14	68	198	21.8782	5.97314
PRDX3	E9PH29	Thioredoxin-dependent peroxide reductase, mitochondrial OS=Homo sapiens GN=PRDX3 PE=4 SV=1 - [E9PH29_HUMAN]	-0.102±0.019	-0.115±0.004	0.98±0.006	-0.026±0.030	29.83	133.844	29.83	8	45	110.51	26.89	8	38	108.838	26.89	8	37	238	25.8223	7.45947
PRDX5	P30044-2	Isoform Cytoplasmic+peroxisomal of Peroxiredoxin-5, mitochondrial OS=Homo sapiens GN=PRDX5 - [PRDX5_HUMAN]	-0.352±0.006	0.062±0.044	1.36±0.053	0.019±0.031	50	207.992	50	10	68	176.876	50	9	62	157.042	50	9	62	162	17.02	7.23975
PRDX6	P30041	Peroxiredoxin-6 OS=Homo sapiens GN=PRDX6 PE=1 SV=3 - [PRDX6_HUMAN]	0.984±0.107	-0.109±0.050	0.775±0.01	0.640±0.141	58.48	128.939	58.48	16	49	129.225	56.7	13	50	125.39	57.59	14	48	224	25.0192	6.37939
PRODH	O43272	Proline dehydrogenase 1, mitochondrial OS=Homo sapiens GN=PRODH PE=1 SV=3 - [PROD_HUMAN]	0.154±0.000	0.204±0.000		-0.381±0.000	20	22.7442	18.17	5	8	28.3262	20	6	10	20.8291	18.17	5	8	600	67.9586	7.86963
PTCD3	Q96EY7	Pentatricopeptide repeat-containing protein 3, mitochondrial OS=Homo sapiens GN=PTCD3 PE=1 SV=3 - [PTCD3_HUMAN]	-0.689±0.000	-0.068±0.000		-0.333±0.000	7.11	3.25473	1.89	1	1	2.24178	5.22	2	2	2.81108	1.89	1	1	689	78.4997	6.41748
PTRH1	Q86Y79	Probable peptidyl-tRNA hydrolase OS=Homo sapiens GN=PTRH1 PE=1 SV=1 - [PTH_HUMAN]	-0.267±0.000	-0.084±0.000	1.373±0	0.267±0.000	4.67	0	4.67	1	1	0	0	0	0	0	0	0	0	214	22.9221	10.5649
QDPR	P09417	Dihydropteridine reductase OS=Homo sapiens GN=QDPR PE=1 SV=2 - [DHPR_HUMAN]	0.338±0.025	-0.233±0.012	1.106±0.029	0.778±0.105	68.85	273.095	68.85	13	91	259.295	59.84	12	91	278.828	59.84	12	99	244	25.773	7.37158
RAB11B	Q15907	Ras-related protein Rab-11B OS=Homo sapiens GN=RAB11B PE=1 SV=4 - [RB11B_HUMAN]	0.241±0.024	0.199±0.047	0.924±0.053	-0.029±0.084	42.2	40.6563	33.94	6	14	37.8146	42.2	7	15	41.559	40.83	7	16	218	24.4735	5.93506
RAB11FIP5	Q9BXF6	Rab11 family-interacting protein 5 OS=Homo sapiens GN=RAB11FIP5 PE=1 SV=1 - [RFIP5_HUMAN]	-0.198±0.062	0.055±0.059	0.975±0.023	-0.364±0.041	23.43	22.6435	15.77	6	8	18.7132	14.55	5	7	11.0546	7.2	3	6	653	70.372	9.23193
RAB24	Q969Q5	Ras-related protein Rab-24 OS=Homo sapiens GN=RAB24 PE=1 SV=1 - [RAB24_HUMAN]	-0.461±0.000	0.224±0.000		-0.270±0.000	21.18	2.60235	7.39	1	1	2.79933	7.39	1	1	7.49702	21.18	3	3	203	23.1094	6.22705
RAB35	Q15286	Ras-related protein Rab-35 OS=Homo sapiens GN=RAB35 PE=1 SV=1 - [RAB35_HUMAN]	-0.449±0.207	0.174±0.112	1.627±0.037	-0.413±0.044	21.89	63.1455	16.92	4	25	70.3708	15.92	4	29	70.9146	16.92	5	28	201	23.0108	8.29443
RAB4B	P61018	Ras-related protein Rab-4B OS=Homo sapiens GN=RAB4B PE=1 SV=1 - [RAB4B_HUMAN]	-0.123±0.009	0.024±0.026	1.015±0.029	-0.177±0.066	46.01	63.8631	44.6	8	25	72.7742	46.01	9	31	71.8018	44.6	8	30	213	23.5719	6.06201
RAB8B	H0YNE9	Ras-related protein Rab-8B (Fragment) OS=Homo sapiens GN=RAB8B PE=3 SV=1 - [H0YNE9_HUMAN]	0.537±0.545	0.173±0.368	0.932±0.19	-0.311±0.065	39.89	97.8006	39.89	8	37	85.9405	39.89	8	37	84.7376	39.89	8	34	188	21.8541	8.48486
RARS	P54136-2	Isoform Monomeric of Arginine--tRNA ligase, cytoplasmic OS=Homo sapiens GN=RARS - [SYRC_HUMAN]	-0.132±0.058	0.019±0.059	1.129±0.061	0.036±0.032	19.9	26.0359	19.9	8	10	21.2968	16.33	6	10	19.5748	18.03	7	10	588	67.0975	6.55127
RDH13	Q8NBN7	Retinol dehydrogenase 13 OS=Homo sapiens GN=RDH13 PE=1 SV=2 - [RDH13_HUMAN]	-0.290±0.049	0.104±0.034	1.128±0.042	-0.255±0.016	15.41	13.7443	15.41	3	4	15.9498	15.41	3	5	12.6701	9.67	2	4	331	35.9099	8.104
RDH14	Q9HBH5	Retinol dehydrogenase 14 OS=Homo sapiens GN=RDH14 PE=1 SV=1 - [RDH14_HUMAN]	-0.075±0.024	0.034±0.021	0.84±0.01	-0.363±0.017	12.8	8.93053	7.74	2	3	13.6197	12.8	3	5	9.50301	7.74	2	4	336	36.8414	8.79248
REXO2	H0YG83	Oligoribonuclease, mitochondrial (Fragment) OS=Homo sapiens GN=REXO2 PE=4 SV=1 - [H0YG83_HUMAN]	0.233±0.027	-0.007±0.010	1.09±0.052	0.372±0.047	40.91	23.6371	30.52	4	10	21.0229	40.91	5	8	21.6702	30.52	4	7	154	17.9233	8.93896
RG9MTD1	C9JVB6	Mitochondrial ribonuclease P protein 1 (Fragment) OS=Homo sapiens GN=RG9MTD1 PE=4 SV=1 - [C9JVB6_HUMAN]	-0.290±0.077	-0.043±0.054	1.052±0.029	-0.180±0.027	11.54	8.88911	11.54	3	3	5.24344	6.09	2	2	4.78683	6.09	2	2	312	36.805	9.15869
RHOA	P61586	Transforming protein RhoA OS=Homo sapiens GN=RHOA PE=1 SV=1 - [RHOA_HUMAN]	-0.128±0.053	0.264±0.157	1.04±0.009	-0.373±0.083	36.27	24.916	36.27	4	9	31.1733	36.27	5	12	23.2439	36.27	5	9	193	21.7541	6.1001
RHOT1	Q8IXI2-4	Isoform 4 of Mitochondrial Rho GTPase 1 OS=Homo sapiens GN=RHOT1 - [MIRO1_HUMAN]	0.037±0.046	-0.004±0.013	1.061±0.014	-0.091±0.019	10.17	15.9499	10.17	4	5	18.0521	10.17	4	7	11.9591	6.9	3	4	580	66.4986	5.84619
RMND1	Q5SZ82	Required for meiotic nuclear division 1 homolog (S. cerevisiae) (Fragment) OS=Homo sapiens GN=RMND1 PE=2 SV=1 - [Q5SZ82_HUMAN]	-0.067±0.016	0.012±0.047	1.196±0.015	0.165±0.065	15.64	2.0927	3.79	1	1	2.24598	8.53	2	2	4.34316	10.9	2	2	211	24.0492	5.45264
RPL10A	P62906	60S ribosomal protein L10a OS=Homo sapiens GN=RPL10A PE=1 SV=2 - [RL10A_HUMAN]	-0.293±0.085	0.092±0.240	1.16±0.169	-0.125±0.356	14.75	16.0211	14.75	4	6	16.8611	11.06	2	5	13.1652	5.99	2	4	217	24.8155	9.93506
RPL34	P49207	60S ribosomal protein L34 OS=Homo sapiens GN=RPL34 PE=1 SV=3 - [RL34_HUMAN]	-0.261±0.022	-0.160±0.016	1.116±0.02	0.071±0.012	6.84	2.78444	6.84	1	1	2.70528	6.84	1	1	2.74005	6.84	1	1	117	13.2845	11.4731
RPS14	P62263	40S ribosomal protein S14 OS=Homo sapiens GN=RPS14 PE=1 SV=3 - [RS14_HUMAN]	0.440±0.054	-0.033±0.076	0.903±0.058	0.212±0.055	33.11	25.7817	33.11	6	8	26.27	26.49	5	8	25.105	26.49	5	8	151	16.2625	10.0522
RTN4IP1	Q8WWV3	Reticulon-4-interacting protein 1, mitochondrial OS=Homo sapiens GN=RTN4IP1 PE=1 SV=2 - [RT4I1_HUMAN]	0.176±0.000	0.171±0.000	1.361±0	-0.018±0.114	10.61	2.41867	2.78	1	1	2.56166	7.83	2	2	0	0	0	0	396	43.5616	9.11475
SAMM50	Q9Y512	Sorting and assembly machinery component 50 homolog OS=Homo sapiens GN=SAMM50 PE=1 SV=3 - [SAM50_HUMAN]	-0.087±0.057	0.304±0.037	1.04±0.029	-0.296±0.010	20.9	10.0731	6.61	3	4	11.2111	7.68	3	4	12.8623	14.71	4	4	469	51.9433	6.90283
SARDH	B4DPI2	Sarcosine dehydrogenase, mitochondrial OS=Homo sapiens GN=SARDH PE=2 SV=1 - [B4DPI2_HUMAN]	0.074±0.090	-0.013±0.029	±0.2	0.068±0.169	6.13	11.6275	4.93	2	3	9.12803	4.13	2	3	9.1443	4.13	2	3	750	82.9091	6.82959
SARS	P49591	Serine--tRNA ligase, cytoplasmic OS=Homo sapiens GN=SARS PE=1 SV=3 - [SYSC_HUMAN]	-0.004±0.041	-0.140±0.013	1.07±0.12	0.440±0.121	28.99	56.9985	26.07	10	18	55.1622	28.79	11	19	60.0408	28.79	10	20	514	58.7401	6.43018
SARS2	Q9NP81	Serine--tRNA ligase, mitochondrial OS=Homo sapiens GN=SARS2 PE=1 SV=1 - [SYSM_HUMAN]	-0.238±0.051	-0.100±0.065	0.967±0.037	-0.141±0.050	34.94	71.6947	32.82	12	23	72.7632	32.43	12	23	62.9038	29.34	10	22	518	58.2459	8.1333
SCCPDH	Q8NBX0	Saccharopine dehydrogenase-like oxidoreductase OS=Homo sapiens GN=SCCPDH PE=1 SV=1 - [SCPDL_HUMAN]	-0.044±0.086	0.156±0.104	0.957±0.073	-0.149±0.069	30.3	73.3297	27.27	8	21	50.3479	29.6	8	17	47.2756	26.57	7	17	429	47.1215	9.14404
SCP2	B4DHP6	Non-specific lipid-transfer protein OS=Homo sapiens GN=SCP2 PE=2 SV=1 - [B4DHP6_HUMAN]	0.239±0.095	-0.223±0.023	0.987±0.062	0.385±0.037	14.38	17.6387	12.66	5	6	13.4796	9.87	4	5	13.3061	11.37	5	5	466	50.3094	7.02002
SDHA	D6RFM5	Succinate dehydrogenase [ubiquinone] flavoprotein subunit, mitochondrial OS=Homo sapiens GN=SDHA PE=4 SV=1 - [D6RFM5_HUMAN]	-0.366±0.052	-0.030±0.051	1.126±0.011	-0.074±0.027	36.88	124.156	28.47	10	37	135.672	31.73	10	39	111.192	21.1	8	33	583	63.5267	7.23975
SDHB	P21912	Succinate dehydrogenase [ubiquinone] iron-sulfur subunit, mitochondrial OS=Homo sapiens GN=SDHB PE=1 SV=3 - [DHSB_HUMAN]	-0.175±0.052	-0.047±0.052	1.1±0.062	0.047±0.007	37.5	55.1744	36.79	9	21	60.4073	32.14	8	22	54.3527	32.86	9	19	280	31.6088	8.76318
SDHD	E9PIC0	Succinate dehydrogenase [ubiquinone] cytochrome b small subunit, mitochondrial OS=Homo sapiens GN=SDHD PE=4 SV=1 - [E9PIC0_HUMAN]	-0.355±0.044	-0.036±0.067	1.145±0.063	-0.139±0.125	6.67	2.21287	6.67	1	1	2.55417	6.67	1	1	0	0	0	0	120	12.6066	8.49951
SDSL	Q96GA7	Serine dehydratase-like OS=Homo sapiens GN=SDSL PE=1 SV=1 - [SDSL_HUMAN]	0.073±0.082	0.186±0.039	1.213±0.083	0.133±0.038	20.97	22.1289	20.97	4	6	9.50598	14.59	3	4	9.44322	20.97	4	6	329	34.6521	6.88818
SFXN1	Q9H9B4	Sideroflexin-1 OS=Homo sapiens GN=SFXN1 PE=1 SV=4 - [SFXN1_HUMAN]	-0.272±0.034	0.217±0.033	1.045±0.026	-0.458±0.046	48.45	80.5934	45.34	10	27	62.0312	48.14	10	23	71.1069	31.37	9	26	322	35.5963	9.0708
SFXN5	Q8TD22	Sideroflexin-5 OS=Homo sapiens GN=SFXN5 PE=2 SV=1 - [SFXN5_HUMAN]	0.176±0.053	-0.369±0.045	0.955±0.06	0.430±0.117	23.24	26.6791	20.59	4	10	22.8297	23.24	5	10	17.9751	23.24	5	10	340	37.1007	9.33447
SIRT3	E9PM75	NAD-dependent deacetylase sirtuin-3, mitochondrial OS=Homo sapiens GN=SIRT3 PE=4 SV=1 - [E9PM75_HUMAN]	0.233±0.087	0.051±0.026	0.905±0.056	0.083±0.068	3.19	2.77124	3.19	1	1	2.89323	3.19	1	1	2.81661	3.19	1	1	345	37.6156	9.40771
SIRT5	Q9NXA8-4	Isoform 4 of NAD-dependent protein deacylase sirtuin-5, mitochondrial OS=Homo sapiens GN=SIRT5 - [SIR5_HUMAN]	-0.533±0.049	0.260±0.037	1.573±0.001	-0.112±0.068	31.19	16.7045	30.69	4	5	10.2566	15.84	3	4	14.6185	31.19	5	5	202	21.6748	6.40479
SLC16A1	P53985	Monocarboxylate transporter 1 OS=Homo sapiens GN=SLC16A1 PE=1 SV=3 - [MOT1_HUMAN]	0.289±0.000	-0.058±0.000	0.825±0	0.061±0.000	11.2	16.9908	11.2	4	6	5.93897	8.2	2	3	8.82703	8.2	2	3	500	53.9089	8.66064
SLC25A1	P53007	Tricarboxylate transport protein, mitochondrial OS=Homo sapiens GN=SLC25A1 PE=1 SV=2 - [TXTP_HUMAN]	0.200±0.038	-0.032±0.022	0.917±0.011	0.110±0.022	11.58	13.691	11.58	3	6	13.2295	11.58	3	6	12.4633	11.58	3	6	311	33.991	9.89111
SLC25A10	B4DLN1	Mitochondrial dicarboxylate carrier OS=Homo sapiens GN=SLC25A10 PE=2 SV=1 - [B4DLN1_HUMAN]	-0.195±0.010	0.305±0.071	0.886±0.032	-0.710±0.011	15.61	16.1792	15.61	3	6	14.1552	13.12	2	4	17.8581	15.61	3	6	442	48.0687	9.5249
SLC25A11	Q02978	Mitochondrial 2-oxoglutarate/malate carrier protein OS=Homo sapiens GN=SLC25A11 PE=1 SV=3 - [M2OM_HUMAN]	-0.104±0.027	-0.058±0.011	1.211±0.033	0.046±0.052	40.45	74.0459	37.26	11	26	72.4278	39.49	11	28	72.3865	39.49	11	26	314	34.0399	9.90576
SLC25A12	O75746	Calcium-binding mitochondrial carrier protein Aralar1 OS=Homo sapiens GN=SLC25A12 PE=1 SV=2 - [CMC1_HUMAN]	-0.240±0.022	0.138±0.018	1.134±0.031	-0.256±0.006	49.85	223.812	49.85	26	67	206.129	49.56	24	67	198.297	48.38	26	67	678	74.7149	8.38232
SLC25A13	Q9UJS0	Calcium-binding mitochondrial carrier protein Aralar2 OS=Homo sapiens GN=SLC25A13 PE=1 SV=2 - [CMC2_HUMAN]	0.078±0.060	-0.017±0.049	1.031±0.033	0.206±0.041	26.37	36.83	18.81	9	13	45.1622	26.37	12	16	40.1581	17.19	8	15	675	74.1286	8.6167
SLC25A14	Q5JY88	Brain mitochondrial carrier protein 1 (Fragment) OS=Homo sapiens GN=SLC25A14 PE=2 SV=1 - [Q5JY88_HUMAN]	0.850±0.220	0.280±0.039	0.741±0.135	0.082±0.115	5.56	3.04464	5.56	1	1	2.60151	5.56	1	1	2.67166	5.56	1	1	198	21.8987	9.53955
SLC25A18	Q9H1K4	Mitochondrial glutamate carrier 2 OS=Homo sapiens GN=SLC25A18 PE=2 SV=1 - [GHC2_HUMAN]	#NUM!±0.000			-0.503±0.000	20.32	22.1111	16.19	4	8	27.0355	20.32	5	10	20.3062	16.19	4	7	315	33.8265	9.24658
SLC25A20	C9JPE1	Mitochondrial carnitine/acylcarnitine carrier protein OS=Homo sapiens GN=SLC25A20 PE=3 SV=1 - [C9JPE1_HUMAN]	0.082±0.191	0.085±0.035	0.999±0.11	-0.100±0.093	15.79	5.22794	15.79	3	3	10.6376	15.79	3	4	9.91394	15.79	3	4	228	25.123	9.40771
SLC25A23	Q9BV35-4	Isoform 4 of Calcium-binding mitochondrial carrier protein SCaMC-3 OS=Homo sapiens GN=SLC25A23 - [SCMC3_HUMAN]	0.087±0.078	0.238±0.204	0.852±0.258	-0.179±0.079	16.55	10.0156	14.48	3	4	6.40209	14.71	3	3	5.07954	9.43	2	2	435	48.7551	6.69775
SLC25A24	Q6NUK1-2	Isoform 2 of Calcium-binding mitochondrial carrier protein SCaMC-1 OS=Homo sapiens GN=SLC25A24 - [SCMC1_HUMAN]	-0.189±0.112	-0.030±0.037	1.016±0.011	-0.149±0.031	14.85	12.3694	10.04	4	5	15.1315	12.88	4	6	5.17107	8.08	3	4	458	51.3212	5.88428
SLC25A25	Q6KCM7	Calcium-binding mitochondrial carrier protein SCaMC-2 OS=Homo sapiens GN=SLC25A25 PE=1 SV=1 - [SCMC2_HUMAN]	-0.114±0.017	-0.153±0.076	1.005±0.021	0.087±0.108	19.19	21.0385	19.19	5	6	22.0908	14.5	4	6	21.1787	19.19	5	7	469	52.6291	8.35303
SLC25A27	F5GWR4	Mitochondrial uncoupling protein 4 OS=Homo sapiens GN=SLC25A27 PE=3 SV=1 - [F5GWR4_HUMAN]	-0.341±0.076	0.347±0.065	1.09±0.078	-0.559±0.053	20	16.4528	20	4	5	20.0743	20	4	6	18.2503	20	4	6	245	27.1922	8.5874
SLC25A3	Q00325-2	Isoform B of Phosphate carrier protein, mitochondrial OS=Homo sapiens GN=SLC25A3 - [MPCP_HUMAN]	-0.050±0.020	-0.147±0.065	0.925±0.046	-0.054±0.109	20.78	48.4928	15.24	6	19	40.9808	17.17	6	17	43.3408	16.07	6	19	361	39.9326	9.36377
SLC25A4	P12235	ADP/ATP translocase 1 OS=Homo sapiens GN=SLC25A4 PE=1 SV=4 - [ADT1_HUMAN]	-0.168±0.010	-0.139±0.016	1.056±0.015	0.121±0.033	28.86	108.019	22.48	9	40	113.014	25.17	9	39	89.8175	24.16	9	35	298	33.0432	9.75928
SLC25A40	Q8TBP6	Solute carrier family 25 member 40 OS=Homo sapiens GN=SLC25A40 PE=2 SV=1 - [S2540_HUMAN]	#NUM!±0.000			-0.192±0.060	4.14	0	0	0	0	3.22778	4.14	1	1	3.01825	4.14	1	1	338	38.0999	9.34912
SLC25A5	P05141	ADP/ATP translocase 2 OS=Homo sapiens GN=SLC25A5 PE=1 SV=7 - [ADT2_HUMAN]	-0.405±0.022	-0.052±0.011	1.153±0.007	-0.182±0.019	40.27	110.248	37.58	11	42	101.861	33.56	9	38	85.7301	24.16	9	35	298	32.8312	9.68604
SLC25A6	P12236	ADP/ATP translocase 3 OS=Homo sapiens GN=SLC25A6 PE=1 SV=4 - [ADT3_HUMAN]	-0.597±0.015	-0.078±0.007	1.2±0.011	-0.267±0.012	33.89	110.65	25.5	10	41	106.273	27.18	10	37	83.0819	24.16	9	33	298	32.8452	9.74463
SND1	E7ESM6	Staphylococcal nuclease domain-containing protein 1 OS=Homo sapiens GN=SND1 PE=4 SV=2 - [E7ESM6_HUMAN]	0.216±0.028	-0.012±0.090	0.94±0.048	0.101±0.049	34.67	66.4112	30.11	17	22	70.3403	29.44	18	23	69.281	30.78	19	24	900	101.148	7.1665
SNPH	O15079	Syntaphilin OS=Homo sapiens GN=SNPH PE=1 SV=2 - [SNPH_HUMAN]	-0.138±0.113	0.120±0.019	1.21±0.084	-0.092±0.069	24.09	54.6018	24.09	8	16	53.945	24.09	8	17	44.4107	20.24	6	14	494	53.5033	5.60498
SOD2	B3KUK2	Superoxide dismutase OS=Homo sapiens GN=SOD2 PE=2 SV=1 - [B3KUK2_HUMAN]	0.324±0.020	-0.239±0.049	0.879±0.058	0.337±0.096	64.2	136.085	64.2	9	46	134.544	59.09	8	50	95.6253	64.2	9	44	176	19.718	8.03076
SPG7	Q9UQ90	Paraplegin OS=Homo sapiens GN=SPG7 PE=1 SV=2 - [SPG7_HUMAN]	0.092±0.202	0.127±0.087	0.85±0.083	-0.311±0.143	10.19	14.36	9.31	4	4	5.17791	2.39	2	2	7.23125	4.15	2	2	795	88.1789	8.68994
SPRYD4	B4DUC9	SPRY domain-containing protein 4 OS=Homo sapiens GN=SPRYD4 PE=2 SV=1 - [B4DUC9_HUMAN]	0.100±0.111	-0.254±0.086	0.926±0.032	0.111±0.103	37.21	11.1052	37.21	3	4	7.62842	28.68	2	3	6.89721	28.68	2	3	129	14.4473	5.23682
SQRDL	H3BMS6	Sulfide:quinone oxidoreductase, mitochondrial (Fragment) OS=Homo sapiens GN=SQRDL PE=4 SV=1 - [H3BMS6_HUMAN]	0.004±0.000	0.255±0.000	1.1±0.00	-0.121±0.000	16.02	8.3102	15.47	2	3	6.40236	16.02	2	2	3.40985	7.73	1	1	181	20.0402	8.6167
SSBP1	Q04837	Single-stranded DNA-binding protein, mitochondrial OS=Homo sapiens GN=SSBP1 PE=1 SV=1 - [SSBP_HUMAN]	0.016±0.057	-0.182±0.032	1.322±0.091	0.601±0.076	45.27	35.7114	45.27	7	13	35.1789	41.22	5	12	35.8449	41.22	5	12	148	17.249	9.59814
STOML2	Q9UJZ1	Stomatin-like protein 2 OS=Homo sapiens GN=STOML2 PE=1 SV=1 - [STML2_HUMAN]	-0.273±0.022	0.272±0.163	0.969±0.025	-0.400±0.035	51.12	64.7629	33.71	11	22	53.9767	51.12	14	20	54.0805	42.98	13	19	356	38.5102	7.38623
SUCLA2	F5GXC8	Succinyl-CoA ligase [ADP-forming] subunit beta, mitochondrial OS=Homo sapiens GN=SUCLA2 PE=3 SV=1 - [F5GXC8_HUMAN]	-0.384±0.012	0.109±0.037	1.246±0.027	-0.147±0.010	45.19	102.421	38.02	11	38	89.5095	38.52	11	35	100.975	41.73	13	40	405	43.8139	5.87158
SUCLG1	P53597	Succinyl-CoA ligase [ADP/GDP-forming] subunit alpha, mitochondrial OS=Homo sapiens GN=SUCLG1 PE=1 SV=4 - [SUCA_HUMAN]	-0.534±0.028	-0.043±0.013	0.005±0.054	0.047±0.071	22.83	25.5606	18.21	4	8	20.9463	21.68	5	8	17.1451	20.23	4	8	346	36.2268	8.79248
SUCLG2	Q96I99	Succinyl-CoA ligase [GDP-forming] subunit beta, mitochondrial OS=Homo sapiens GN=SUCLG2 PE=1 SV=2 - [SUCB2_HUMAN]	0.282±0.161	-0.052±0.055	1.007±0.061	0.225±0.020	23.84	25.6272	19.91	6	8	19.3849	15.74	5	7	10.82	10.42	4	5	432	46.4814	6.39209
SURF1	Q15526-2	Isoform 2 of Surfeit locus protein 1 OS=Homo sapiens GN=SURF1 - [SURF1_HUMAN]	0.294±0.064	0.007±0.083	0.783±0.055	-0.023±0.128	12.85	6.22458	9.03	2	2	7.82555	12.85	3	3	9.67883	12.85	3	4	288	31.9586	9.36377
TBRG4	Q969Z0-2	Isoform 2 of Protein TBRG4 OS=Homo sapiens GN=TBRG4 - [TBRG4_HUMAN]	0.031±0.024	0.240±0.052	0.94±0.019	-0.321±0.040	5.76	4.99839	5.76	2	2	5.00628	5.76	2	2	1.87264	1.92	1	1	521	58.4058	7.03467
TDRKH	Q5SZR4	Tudor and KH domain containing OS=Homo sapiens GN=TDRKH PE=2 SV=1 - [Q5SZR4_HUMAN]	-0.251±0.087	-0.045±0.143	1.099±0.047	-0.018±0.113	19.21	12.1843	16.7	6	7	12.4979	7.18	3	4	10.9443	9.52	4	4	557	61.4821	4.95752
TFAM	A8MRB2	Transcription factor A, mitochondrial OS=Homo sapiens GN=TFAM PE=4 SV=1 - [A8MRB2_HUMAN]	0.114±0.031	-0.150±0.026	0.707±0.051	-0.162±0.039	24.3	17.3877	21.96	5	7	23.9912	21.96	5	8	28.6334	24.3	6	9	214	25.4493	9.70068
TIMM13	Q9Y5L4	Mitochondrial import inner membrane translocase subunit Tim13 OS=Homo sapiens GN=TIMM13 PE=1 SV=1 - [TIM13_HUMAN]	-0.312±0.025	-0.415±0.020	1.175±0.043	0.381±0.083	36.84	17.9049	36.84	3	6	21.094	36.84	3	8	17.5473	26.32	2	7	95	10.493	8.17725
TIMM23	O14925	Mitochondrial import inner membrane translocase subunit Tim23 OS=Homo sapiens GN=TIMM23 PE=1 SV=1 - [TIM23_HUMAN]	0.088±0.035	0.144±0.051	0.884±0.019	-0.321±0.022	24.4	5.19672	24.4	2	2	1.75925	24.4	2	2	2.13264	4.78	1	1	209	21.929	8.60205
TIMM44	O43615	Mitochondrial import inner membrane translocase subunit TIM44 OS=Homo sapiens GN=TIMM44 PE=1 SV=2 - [TIM44_HUMAN]	-0.312±0.028	-0.011±0.019	1.074±0.043	-0.075±0.016	20.13	20.2047	11.28	4	6	23.6187	14.16	5	7	23.7266	20.13	7	9	452	51.3235	8.32373
TIMM50	Q3ZCQ8	Mitochondrial import inner membrane translocase subunit TIM50 OS=Homo sapiens GN=TIMM50 PE=1 SV=2 - [TIM50_HUMAN]	-0.185±0.032	0.090±0.056	1.049±0.036	-0.217±0.080	20.96	17.4563	20.96	6	6	22.3272	15.58	5	8	22.6754	15.58	5	8	353	39.6215	8.36768
TIMM8A	O60220	Mitochondrial import inner membrane translocase subunit Tim8 A OS=Homo sapiens GN=TIMM8A PE=1 SV=1 - [TIM8A_HUMAN]	-0.261±0.035	-0.073±0.004	0.976±0.057	-0.281±0.043	22.68	10.5623	22.68	2	4	10.0198	22.68	2	4	9.93696	22.68	2	4	97	10.9913	5.16064
TK2	B4DZK7	Thymidine kinase 2, mitochondrial OS=Homo sapiens GN=TK2 PE=2 SV=1 - [B4DZK7_HUMAN]	-0.107±0.000	0.318±0.000	1.15±0	-0.231±0.000	19.05	8.807	19.05	2	3	3.47165	12.5	1	1	3.53281	12.5	1	1	168	20.2683	6.80029
TMEM11	P17152	Transmembrane protein 11, mitochondrial OS=Homo sapiens GN=TMEM11 PE=1 SV=1 - [TMM11_HUMAN]	0.101±0.044	0.138±0.034	1.163±0.024	0.240±0.054	13.02	8.64956	13.02	2	3	9.68449	13.02	2	3	8.42933	13.02	2	3	192	21.527	7.35693
TMEM126A	Q9H061	Transmembrane protein 126A OS=Homo sapiens GN=TMEM126A PE=1 SV=1 - [T126A_HUMAN]	0.047±0.077	0.036±0.088	0.716±0.075	-0.345±0.030	28.72	14.2579	14.87	2	4	16.6089	14.87	2	4	19.9309	28.72	3	6	195	21.5135	9.26123
TMEM160	Q9NX00	Transmembrane protein 160 OS=Homo sapiens GN=TMEM160 PE=2 SV=1 - [TM160_HUMAN]	-0.250±0.091	-0.357±0.027	0.858±0.06	-0.003±0.051	10.64	7.02922	10.64	2	3	8.22268	10.64	2	3	5.54549	10.64	2	2	188	19.645	8.03076
TMEM65	Q6PI78	Transmembrane protein 65 OS=Homo sapiens GN=TMEM65 PE=1 SV=2 - [TMM65_HUMAN]	-0.083±0.069	0.071±0.075	-0.160±0.038	-0.194±0.108	9.58	10.8496	9.58	2	4	7.29808	9.58	2	3	7.56796	9.58	2	3	240	25.4814	8.60205
TOMM20	Q15388	Mitochondrial import receptor subunit TOM20 homolog OS=Homo sapiens GN=TOMM20 PE=1 SV=1 - [TOM20_HUMAN]	-0.367±0.024	0.049±0.058	0.991±0.055	-0.389±0.048	8.97	3.03805	8.97	1	1	2.89435	8.97	1	2	2.37574	8.97	1	1	145	16.2877	8.60205
TOMM22	Q9NS69	Mitochondrial import receptor subunit TOM22 homolog OS=Homo sapiens GN=TOMM22 PE=1 SV=3 - [TOM22_HUMAN]	-0.279±0.000	0.062±0.000	1.027±0	-0.310±0.000	33.8	16.8047	33.8	3	5	9.96215	26.06	2	3	9.79363	26.06	2	3	142	15.5118	4.33545
TOMM34	Q15785	Mitochondrial import receptor subunit TOM34 OS=Homo sapiens GN=TOMM34 PE=1 SV=2 - [TOM34_HUMAN]	0.185±0.035	-0.251±0.036	0.859±0.048	0.256±0.110	27.83	28.8823	27.83	6	8	28.3783	27.83	6	8	24.6357	24.92	5	7	309	34.5378	8.98291
TOMM40	O96008	Mitochondrial import receptor subunit TOM40 homolog OS=Homo sapiens GN=TOMM40 PE=1 SV=1 - [TOM40_HUMAN]	-0.007±0.025	-0.087±0.012	0.978±0.065	0.129±0.051	24.1	12.0894	10.25	3	4	16.4337	19.67	4	5	19.7445	19.94	4	7	361	37.8691	7.25439
TOMM70A	O94826	Mitochondrial import receptor subunit TOM70 OS=Homo sapiens GN=TOMM70A PE=1 SV=1 - [TOM70_HUMAN]	-0.244±0.052	-0.114±0.020	1.03±0.031	-0.100±0.031	28.95	120.755	25.49	14	41	102.192	20.72	10	35	103.295	27.3	14	38	608	67.412	7.12256
TRAP1	F5H897	Heat shock protein 75 kDa, mitochondrial OS=Homo sapiens GN=TRAP1 PE=3 SV=1 - [F5H897_HUMAN]	-0.289±0.026	-0.246±0.013	1.122±0.064	0.133±0.121	39.94	128.449	30.11	14	44	124.793	38.1	17	43	125.336	35.48	14	41	651	74.2207	7.86963
TTC19	Q6DKK2	Tetratricopeptide repeat protein 19, mitochondrial OS=Homo sapiens GN=TTC19 PE=1 SV=4 - [TTC19_HUMAN]	-0.083±0.028	0.119±0.039	-0.457±0.073	-0.581±0.044	8.42	0	0	0	0	6.13106	8.42	2	2	2.49626	3.16	1	1	380	42.4298	5.77002
TUFM	P49411	Elongation factor Tu, mitochondrial OS=Homo sapiens GN=TUFM PE=1 SV=2 - [EFTU_HUMAN]	-0.299±0.027	0.119±0.012	1.174±0.03	-0.192±0.036	42.26	129.816	37.39	14	40	144.851	38.27	14	46	132.429	34.07	13	41	452	49.5102	7.60596
TXN	B1ALW1	Thioredoxin OS=Homo sapiens GN=TXN PE=4 SV=1 - [B1ALW1_HUMAN]	-0.040±0.030	-0.404±0.011	1.259±0.053	0.743±0.114	38.82	25.8255	38.82	4	11	22.8853	38.82	4	12	24.7481	38.82	4	14	85	9.44569	6.03662
UQCRB	P14927	Cytochrome b-c1 complex subunit 7 OS=Homo sapiens GN=UQCRB PE=1 SV=2 - [QCR7_HUMAN]	-0.440±0.025	-0.116±0.025	1.177±0.011	-0.188±0.061	64.86	81.6237	64.86	11	29	73.6472	59.46	9	25	76.2523	59.46	9	29	111	13.522	8.77783
UQCRC1	P31930	Cytochrome b-c1 complex subunit 1, mitochondrial OS=Homo sapiens GN=UQCRC1 PE=1 SV=3 - [QCR1_HUMAN]	-0.489±0.015	0.091±0.031	1.188±0.021	-0.357±0.044	32.08	198.917	31.87	13	66	219.606	32.08	16	70	178.781	32.08	13	57	480	52.6124	6.3667
UQCRC2	P22695	Cytochrome b-c1 complex subunit 2, mitochondrial OS=Homo sapiens GN=UQCRC2 PE=1 SV=3 - [QCR2_HUMAN]	-0.462±0.013	0.074±0.014	1.265±0.01	-0.161±0.018	62.47	431.487	62.47	22	152	412.136	59.82	19	147	387.366	58.72	18	144	453	48.4129	8.63135
UQCRFS1	P47985	Cytochrome b-c1 complex subunit Rieske, mitochondrial OS=Homo sapiens GN=UQCRFS1 PE=1 SV=2 - [UCRI_HUMAN]	-0.232±0.091	0.153±0.023	0.971±0.071	-0.158±0.082	48.91	91.4896	48.91	12	31	92.2815	44.89	10	35	75.0905	44.89	10	36	274	29.6494	8.32373
USMG5	Q96IX5	Up-regulated during skeletal muscle growth protein 5 OS=Homo sapiens GN=USMG5 PE=1 SV=1 - [USMG5_HUMAN]	-0.231±0.025	0.129±0.064	1.101±0.009	-0.204±0.057	18.97	4.4549	18.97	2	2	0	0	0	0	2.10821	17.24	1	1	58	6.45337	9.75928
VDAC1	P21796	Voltage-dependent anion-selective channel protein 1 OS=Homo sapiens GN=VDAC1 PE=1 SV=2 - [VDAC1_HUMAN]	-0.452±0.010	-0.001±0.023	1.146±0.04	-0.204±0.013	68.2	635.741	68.2	18	224	587.294	68.2	19	208	565.413	67.49	18	207	283	30.7536	8.54346
VDAC2	P45880-2	Isoform 2 of Voltage-dependent anion-selective channel protein 2 OS=Homo sapiens GN=VDAC2 - [VDAC2_HUMAN]	-0.435±0.015	0.103±0.012	1.239±0.02	-0.192±0.004	35.69	282.834	31.1	7	111	272.81	31.1	7	108	287.951	35.69	8	116	283	30.393	7.1958
VDAC3	Q9Y277	Voltage-dependent anion-selective channel protein 3 OS=Homo sapiens GN=VDAC3 PE=1 SV=1 - [VDAC3_HUMAN]	-0.269±0.030	0.081±0.010	1.093±0.077	-0.129±0.063	42.05	182.659	42.05	11	64	146.518	37.1	9	58	161.896	39.22	10	60	283	30.6393	8.66064
WARS2	Q9UGM6	Tryptophan--tRNA ligase, mitochondrial OS=Homo sapiens GN=WARS2 PE=1 SV=1 - [SYWM_HUMAN]	0.018±0.085	-0.014±0.028	1.23±0.018	0.254±0.055	22.5	16.3007	22.5	5	5	5.58644	12.22	2	2	5.43154	7.5	2	2	360	40.1214	9.27588
YARS2	Q9Y2Z4	Tyrosine--tRNA ligase, mitochondrial OS=Homo sapiens GN=YARS2 PE=1 SV=2 - [SYYM_HUMAN]	-0.013±0.055	0.044±0.039	1.108±0.035	0.024±0.010	16.56	10.5338	12.16	4	4	8.31299	10.69	3	3	5.53233	6.29	2	3	477	53.1657	8.98291
