# Supplementary material for: Quantitative profiling brain proteomes revealed mitochondrial dysfunction in Alzheimer’s disease
Source: Mol Brain. 2019 Jan 28;12:8. doi: 10.1186/s13041-019-0430-y (PMC6350377; doi:10.1186/s13041-019-0430-y)
Supplement: Supplementary file 4 — Table S4. Proteins identified in purified mitochondria from each individuals. The data presented is the combined search of three biological replicates (XLS 1701 kb) [file 13041_2019_430_MOESM4_ESM.xls]

## Sheet: Table S4
Table S4. Proteins identified in purified mitochondria from each individuals. The data presented is the combined search of three biological replicates
Column labeling details	Patient ID
1	P07	AD, Age 66 years
2	P08	AD, Age 70 years
3	P09	AD, Age 78 years
4	P10	AD, Age 83 years
5	P11	AD, Age 84 years
6	P12	AD, Age 85 years
7	P13	AD, Age 89 years
8	P14	Non- demented Control, Age 64 years
9	P15	Non- demented Control, Age 70 years
10	P16	Non- demented Control, Age 79 years
11	P17	Non- demented Control, Age 83 years
12	P18	Non- demented Control, Age 84 years
13	P19	Non- demented Control, Age 85 years
14	P20	Non- demented Control, Age 89 years
Accession	GS	Name	Pro_Mass	P07 Protein Score	P08 Protein Score	P09 Protein Score	P10 Protein Score	P11 Protein Score	P12 Protein Score	P13 Protein Score	P14 Protein Score	P15 Protein Score	P16 Protein Score	P17 Protein Score	P18 Protein Score	P19 Protein Score	P20 Protein Score	P07_emPAI	P08_emPAI	P09_emPAI	P10_emPAI	P11_emPAI	P12_emPAI	P13_emPAI	P15_emPAI	P15_emPAI	P16_emPAI	P17_emPAI	P18_emPAI	P19_emPAI	P20_emPAI	P07_Peptide number	P08_Peptide number	P09_Peptide number	P10_Peptide number	P11_Peptide number	P12_Peptide number	P13_Peptide number	P14_Peptide number	P15_Peptide number	P16_Peptide number	P17_Peptide number	P18_Peptide number	P19_Peptide number	P20_Peptide number
P14136	GFAP	GFAP_HUMAN Glial fibrillary acidic protein OS=Homo sapiens GN=GFAP PE=1 SV=1	49907	21489	30007		14525	13550	20371	25846		11265	13526	15568	19292	17271	24122	112.24	721.65		42.41	55.06	112.24	491.48		16.74	30.54	76.17	145.22	81.26	334.62	711	910		431	407	568	662		286	361	410	477	457	628
P04350	TUBB4A	TBB4A_HUMAN Tubulin beta-4A chain OS=Homo sapiens GN=TUBB4A PE=1 SV=2	50010	15673	20655	21638	21532	23327	28335	34620	36609	36872	40783	37116	41740	37312	36147	36.9	111.08	134.71	134.71	134.71	309.92	352.22	626.06	758.27	667.35	711.36	978.9	516.87	808.27	535	650	665	641	710	800	857	964	914	1021	978	1004	940	912
P68371	TUBB4B	TBB4B_HUMAN Tubulin beta-4B chain OS=Homo sapiens GN=TUBB4B PE=1 SV=1	50255	15117	20780	21381	23089	23047	27886	34338	35356	36437	41414	37391	39618	37172	35830	27.94	123.67	149.84	181.49	140.56	249.68	322.16	536.06	503.02	571.27	691.36	691.36	389.97	571.27	514	640	653	675	704	788	855	942	903	1033	982	960	927	902
Q13885	TUBB2A	TBB2A_HUMAN Tubulin beta-2A chain OS=Homo sapiens GN=TUBB2A PE=1 SV=1	50274	14438	19809	21060	23832	22445	26745	32449	35084	35616	40639	36801	38585	37084	34759	24.49	89.76	149.84	159.72	95.71	159.72	283.62	472.01	365.92	536.06	608.79	571.27	389.97	442.91	489	598	637	660	661	728	812	901	859	984	936	920	903	866
P07437	TUBB	TBB5_HUMAN Tubulin beta chain OS=Homo sapiens GN=TUBB PE=1 SV=2	50095	13745	17908	19366	20030	20134	23789	29277	30364	30314	33989	30536	34038	30850	30610	19.03	70.72	75.44	85.84	75.44	111.08	163.32	272.69	225.03	352.22	352.22	352.22	211.07	309.92	466	559	592	604	624	702	760	843	800	909	857	866	821	824
Q9BVA1	TUBB2B	TBB2B_HUMAN Tubulin beta-2B chain OS=Homo sapiens GN=TUBB2B PE=1 SV=1	50377	13516	19106	19694	22536	21110	25575	31117	33241	33895	38670	34686	36659	34935	33229	22.76	83.36	130.45	130.45	83.36	148.21	262.9	410.2	318.15	437.1	496.28	496.28	339.02	384.96	470	584	617	641	643	711	794	870	835	950	905	893	878	841
P68363	TUBA1B	TBA1B_HUMAN Tubulin alpha-1B chain OS=Homo sapiens GN=TUBA1B PE=1 SV=1	50804	12341	17799	17090	17479	21080	23084	24474	27930	28993	29067	28527	29792	26173	26933	20.71	54.71	54.71	51.32	54.71	66.26	91.08	235.26	182.77	235.26	133.23	194.68	97.05	133.23	372	478	468	483	574	631	611	692	723	759	750	710	667	662
Q71U36	TUBA1A	TBA1A_HUMAN Tubulin alpha-1A chain OS=Homo sapiens GN=TUBA1A PE=1 SV=1	50788	12000	17357	16592	16794	20333	22277	23721	27073	28124	28173	27377	29065	25311	26301	18.15	45.14	48.13	45.14	45.14	62.17	75.27	220.87	161.07	194.68	110.18	171.58	80.21	125.06	363	464	454	461	543	602	587	664	695	731	718	683	636	644
A8MUB1	TUBA4A	A8MUB1_HUMAN Tubulin alpha-4A chain OS=Homo sapiens GN=TUBA4A PE=2 SV=1	48982	10993	15262	14813	16118	18074	19368	21667	23910	24848	25149	24374	25934	22886	23643	17.8	35.07	35.07	42.87	37.5	37.5	59.77	131.88	94.91	115.63	83.19	88.86	55.94	83.19	353	438	422	463	525	563	558	623	644	681	672	632	612	601
Q01082	SPTBN1	SPTB2_HUMAN Spectrin beta chain, non-erythrocytic 1 OS=Homo sapiens GN=SPTBN1 PE=1 SV=2	275237	10990	19347	13590	19778	19137	19155	28637	27984	28970	30065	30199	31611	27430	28627	2.52	4.51	2.83	4.45	4.98	4.98	7.52	8.36	9.04	7.32	8.47	9.28	7.62	9.53	463	646	509	647	645	612	730	776	789	846	847	817	778	798
Q15149-2	PLEC	PLEC_HUMAN Isoform 2 of Plectin OS=Homo sapiens GN=PLEC	520095	10972	19376	6298	11221	8011	11995	22259	10553	10848	11782	14174	18115	14811	13618	1.44	2.19	0.67	1.17	0.93	1.29	2.35	1.06	1.13	1.01	1.57	1.94	1.55	1.52	569	780	306	471	357	473	687	378	389	435	519	569	526	477
Q13509	TUBB3	TBB3_HUMAN Tubulin beta-3 chain OS=Homo sapiens GN=TUBB3 PE=1 SV=2	50856	10762	14395	15533	17302	17547	20166	22154	24685	25713	28422	26180	25695	24540	24586	13.9	26.92	51.32	58.32	34.89	75.27	80.21	151.2	141.94	207.37	207.37	161.07	103.41	220.87	363	453	498	526	527	598	630	723	709	785	746	707	680	688
Q13813-2	SPTAN1	SPTN1_HUMAN Isoform 2 of Spectrin alpha chain, non-erythrocytic 1 OS=Homo sapiens GN=SPTAN1	285717	8578	13796	11222	15987	14969	14546	25855	22165	23654	23310	23635	27639	22724	22940	1.68	2.48	1.81	3.08	3.04	3.04	7.24	5.8	5.95	4.93	6.03	7.82	6.11	6.03	307	411	335	481	438	398	628	566	589	637	588	649	587	563
P25705	ATP5A1	ATPA_HUMAN ATP synthase subunit alpha, mitochondrial OS=Homo sapiens GN=ATP5A1 PE=1 SV=1	59828	8260	8920	10545	11573	9031	8473	12878	14039	14539	15663	13294	16335	13578	15008	6.64	8.47	11.37	12.77	7.06	8.99	16.99	23.81	23.81	20.13	19.02	22.51	16.99	23.81	260	276	329	331	276	242	323	376	353	390	336	376	333	370
P05023	ATP1A1	AT1A1_HUMAN Sodium/potassium-transporting ATPase subunit alpha-1 OS=Homo sapiens GN=ATP1A1 PE=1 SV=1	114135	8241	11618	12087	14323	11923	12670	15545	17048	15837	16368	15205	17069		16034	2.47	3.23	4.3	4.77	3.35	4.3	6.87	6.87	6.87	4.61	6.65	7.57		7.1	263	310	347	380	323	325	360	400	369	395	369	377		384
C9J2C0	TUBA8	C9J2C0_HUMAN Tubulin alpha-8 chain (Fragment) OS=Homo sapiens GN=TUBA8 PE=2 SV=1	52750	7910	11128	10457	11378	12768	13110	15057	16373	17240	17835	16841	18307	15840	16209	5.55	11.75	11.75	12.55	11.75	11.75	15.25	27.03	22.37	22.37	17.34	19.7	13.39	21	244	303	296	312	352	376	377	410	431	460	441	430	400	396
P13637	ATP1A3	AT1A3_HUMAN Sodium/potassium-transporting ATPase subunit alpha-3 OS=Homo sapiens GN=ATP1A3 PE=1 SV=3	113102	7522	11251	10988	13545	11836	12189	15869	17556	16863	16661	15930	18998	17311	16989	3.04	4.38	5.38	5.38	4.86	5.56	8.78	9.66	8.51	6.57	8.78	10.61	8.51	8.24	265	322	335	384	339	347	389	427	423	419	413	431	431	419
P25705-2	ATP5A1	ATPA_HUMAN Isoform 2 of ATP synthase subunit alpha, mitochondrial OS=Homo sapiens GN=ATP5A1	54574	7497	8231	9546	10243	8317	8141	11998	13081	13719	14666	12182	15472	12796	14079	7.73	10.03	13.78	15.61	8.25	10.69	21.26	30.63	30.63	25.54	24.03	28.83	21.26	30.63	244	266	313	313	263	236	311	362	343	375	321	365	322	356
Q00610	CLTC	CLH1_HUMAN Clathrin heavy chain 1 OS=Homo sapiens GN=CLTC PE=1 SV=5	193260	7342	11753	9460	16010	11561	13205	18996	17521	16949	14849	17905	20574	17604	15785	1.6	2.45	2.28	3.67	2.57	3.08	6.09	5	4.16	3.36	5	6.71	5.2	4.7	265	344	307	457	345	368	492	453	413	391	458	502	461	408
B1AKY9	ATP1A2	B1AKY9_HUMAN Sodium/potassium-transporting ATPase subunit alpha-2 OS=Homo sapiens GN=ATP1A2 PE=2 SV=1	112046	6847	10249	9269	11880	9902	9310	13193	14681	13190	13905	12394	14646	13032	14090	2.16	3.47	3.1	3.87	2.98	2.76	5.88	5.88	5.69	4.16	4.79	6.08	4.31	6.95	233	301	276	324	273	254	326	358	338	351	323	345	320	361
P12277	CKB	KCRB_HUMAN Creatine kinase B-type OS=Homo sapiens GN=CKB PE=1 SV=1	42902	6246	8811	8460	9915	7642	9680	13124	12577	12065	14220	9068	14214	11630	10827	8.23	19.86	19.86	19.86	21.47	15.71	29.22	29.22	29.22	27.06	16.99	42.78	34.05	31.55	205	242	225	250	222	261	324	319	280	347	214	320	266	263
Q9BUF5	TUBB6	TBB6_HUMAN Tubulin beta-6 chain OS=Homo sapiens GN=TUBB6 PE=1 SV=1	50281	6065	9237	9555	11132	10240	12036	14369	15448	15624	18081	16274	16644	16295	14869	4.55	10.17	10.9	11.68	11.68	13.39	15.34	18.77	18.77	22.92	21.45	21.45	17.56	21.45	247	313	327	346	352	376	418	450	437	491	467	449	451	430
P06576	ATP5B	ATPB_HUMAN ATP synthase subunit beta, mitochondrial OS=Homo sapiens GN=ATP5B PE=1 SV=3	56525	6028	8229	9261	10176	8006	6901	10689	11781	10778	12043	10144	12557	11288	10483	7.13	7.13	9.78	9.78	7.13	7.13	11.78	11.08	11.08	12.53	11.08	15.03	11.78	13.31	221	245	277	278	239	201	279	288	269	313	257	294	274	265
P08238	HSP90AB1	HS90B_HUMAN Heat shock protein HSP 90-beta OS=Homo sapiens GN=HSP90AB1 PE=1 SV=4	83554	5754	8385	7388	8916	7303	7479	12366	8349	9761	7782	6113	10710	8861	7667	2.56	3.31	3.15	3.84	3.31	3.48	6.11	4.23	5.34	3.84	3.15	5.85	4.87	4.03	196	256	230	263	220	221	336	243	263	213	184	280	251	209
P09543	CNP	CN37_HUMAN 2~,3~-cyclic-nucleotide 3~-phosphodiesterase OS=Homo sapiens GN=CNP PE=1 SV=2	47948	5734	9626	7667	7938	8857	16666	10286	11756	13114	15401	11430	13831	9171	11149	18.96	74.5	32.98	37.82	37.82	97.52	43.34	56.86	74.5	65.09	85.24	119.28	65.09	60.84	259	363	277	293	321	570	357	392	411	487	395	394	311	398
P07900	HSP90AA1	HS90A_HUMAN Heat shock protein HSP 90-alpha OS=Homo sapiens GN=HSP90AA1 PE=1 SV=5	85006	5668	8227	6891	10099	7465	7485	13191	9269	9278	7058	5833	11295	9251	7321	2.35	3.72	3.72	5.88	4.09	4.09	9.05	4.7	5.15	3.72	2.9	7.64	5.88	4.28	193	256	238	307	234	224	357	250	260	208	176	301	256	214
P60709	ACTB	ACTB_HUMAN Actin, cytoplasmic 1 OS=Homo sapiens GN=ACTB PE=1 SV=1	42052	5433	7429	6961	8336	6951	9543	11090	9313	10139	13334	9042	11243	10379	8423	14.22	29.06	19.6	21.22	21.22	24.84	46.33	33.97	31.43	29.06	33.97	42.88	36.72	36.72	208	240	218	252	232	297	325	275	284	354	247	280	267	254
I3L0N3	NSF	I3L0N3_HUMAN Vesicle-fusing ATPase OS=Homo sapiens GN=NSF PE=2 SV=1	82553	5101	6130	7180	7808	7766	6145	9724	11078	9479	10153	9901	10562	9646	10093	4.55	4.99	5.74	6.87	7.85	5.74	10.62	12.58	10.18	13.68	9.34	12.58	10.62	13.68	224	233	269	280	290	230	293	324	287	337	308	299	307	308
Q16555	DPYSL2	DPYL2_HUMAN Dihydropyrimidinase-related protein 2 OS=Homo sapiens GN=DPYSL2 PE=1 SV=1	62711	5086	9010	7391	11455	8408	11220	18896	8373	9938	9821	11991	14738	11678	7766	2.97	6.33	6.33	10.62	5.29	8	18.36	6.33	8.47	4.98	8.96	14	12.54	5.62	178	242	216	295	230	290	423	212	240	233	286	322	285	195
Q14204	DYNC1H1	DYHC1_HUMAN Cytoplasmic dynein 1 heavy chain 1 OS=Homo sapiens GN=DYNC1H1 PE=1 SV=5	534809	4826	10882	7846	8889	10038	11695	13849	15478	13230	15378	15096	15711	12902	14866	0.66	1.06	0.9	0.91	1.15	1.15	1.47	1.77	1.38	1.4	1.66	1.61	1.3	1.62	259	429	384	390	428	434	462	530	449	534	529	495	446	498
P07196	NEFL	NFL_HUMAN Neurofilament light polypeptide OS=Homo sapiens GN=NEFL PE=1 SV=3	61536	4658	7623	7069	9893	9432	14705	13286	14094	12353	14540	11154	16992	10480	11813	3.3	7.46	9.42	14.81	10.57	25.62	21.77	41.54	28.54	30.12	17.49	35.39	15.66	21.77	162	222	235	288	276	417	307	353	319	372	296	375	279	305
P61764-2	STXBP1	STXB1_HUMAN Isoform 2 of Syntaxin-binding protein 1 OS=Homo sapiens GN=STXBP1	69091	4585	6267	5715	8933	7001	6608	13523	10911	12318	11466	11029	15302	12454	10934	5.42	7.09	7.88	13.14	7.88	7.09	21.5	14.51	20.48	16.83	16.83	26.09	21.5	16.02	201	253	229	310	267	255	393	326	363	350	347	395	380	327
P21796	VDAC1	VDAC1_HUMAN Voltage-dependent anion-selective channel protein 1 OS=Homo sapiens GN=VDAC1 PE=1 SV=2	30868	4331	5200	7862	7160	5762	5366	7520	7266	9162	9630	9023	11432	10236	9004	7.57	16.55	43.07	38.78	13.3	16.55	43.07	22.85	53.07	58.9	53.07	165.64	98.91	72.5	110	119	180	163	140	120	187	172	201	206	195	230	212	196
Q05193-4	DNM1	DYN1_HUMAN Isoform 4 of Dynamin-1 OS=Homo sapiens GN=DNM1	96736	4290	5740	5872	7624	7956	7275	10891	11904	10665	11694	10601	11700	10687	10460	2.79	4.84	4.47	7.43	6.89	5.25	12	13.36	12.89	10.76	11.16	12	12.44	10.76	184	217	240	285	294	236	326	336	324	365	324	322	345	305
Q05193	DNM1	DYN1_HUMAN Dynamin-1 OS=Homo sapiens GN=DNM1 PE=1 SV=2	97746	4287	5754		7658	7952	7263	10936		10671	11660	10586	11717	10691		2.73	4.73		7.23	6.71	5.12	11.63		12.49	10.44	11.22	11.63	12.05		184	217		285	297	235	327		324	365	326	323	346
Q9UQM7	CAMK2A	KCC2A_HUMAN Calcium/calmodulin-dependent protein kinase type II subunit alpha OS=Homo sapiens GN=CAMK2A PE=1 SV=2	54624	4162	5335	5903	6666	6640	6117	8697	10004	10381	10787	8709	10227	10278	8632	4.15	6.32	8.25	6.76	7.73	5.14	8.25	10.69	9.4	9.4	8.25	7.23	12.94	10.03	155	177	195	218	203	198	234	275	265	283	239	245	281	236
P22695	UQCRC2	QCR2_HUMAN Cytochrome b-c1 complex subunit 2, mitochondrial OS=Homo sapiens GN=UQCRC2 PE=1 SV=3	48584	3939	3843	5267	5044	4574	5005	5514	8826	6643	8881	5343	5672	5182	7470	4.88	4.16	6.16	6.65	4.88	2.97	6.16	7.72	5.28	10.34	8.31	9.62	8.94	10.34	108	94	122	119	105	123	143	203	149	205	121	126	117	182
E7ESP9	NEFM	E7ESP9_HUMAN Neurofilament medium polypeptide OS=Homo sapiens GN=NEFM PE=2 SV=1	98379	3917	6588	7205	9669	10172	17328	14290	15148	12705	16621	13132	18304	11591	12195	1.85	5.47	5.06	7.68	7.13	14.66	12.29	12.29	13.19	12.74	9.57	15.72	8.58	10.29	131	213	222	284	292	458	344	377	336	410	332	422	295	310
P08670	VIM	VIME_HUMAN Vimentin OS=Homo sapiens GN=VIM PE=1 SV=4	53676	3869	8106		4464		4468	7119	1686		4027	3944	5167	5131	2890	4.29	30.53		5.32		6.12	19.79	3.43		7.52	5.32	9.8	11.91	4.96	143	254		139		150	211	79		136	132	167	170	114
P04406	GAPDH	G3P_HUMAN Glyceraldehyde-3-phosphate dehydrogenase OS=Homo sapiens GN=GAPDH PE=1 SV=3	36201	3823	4379	4376	4412	4724	7351	7653	4608	6003	4886	7792	6214	5050	5846	11.69	18.67	20.47	15.51	17.02	66.08	94.24	14.12	35.33	26.93	112.48	29.49	26.93	46.25	123	125	138	134	143	204	220	122	164	127	199	129	122	150
O75746	SLC25A12	CMC1_HUMAN Calcium-binding mitochondrial carrier protein Aralar1 OS=Homo sapiens GN=SLC25A12 PE=1 SV=2	75114	3683	4288	6235	5570	5249	3481	5526	7409	6311	7093	7007	7126	5716	6499	3.1	2.93	3.86	3.28	3.66	2.31	5.02	5.84	5.56	5.28	4.53	5.02	4.07	6.14	143	147	204	172	183	119	182	219	184	218	206	197	176	199
P00367	GLUD1	DHE3_HUMAN Glutamate dehydrogenase 1, mitochondrial OS=Homo sapiens GN=GLUD1 PE=1 SV=2	61701	3560	4577	2394	3690	2783	2728	5247	1932	2090	2834	3139	3290	3061	2361	1.68	2.48	1.29	1.82	1.42	1.42	3.06	1.29	1.42	1.68	1.55	1.55	1.29	1.29	106	127	84	103	79	80	124	54	53	79	75	73	76	59
P17600	SYN1	SYN1_HUMAN Synapsin-1 OS=Homo sapiens GN=SYN1 PE=1 SV=3	74237	3487	5974	5379	7871	6038	4534	10196	8847	9653	7889	8260	9501	9394	5710	2.21	2.82	3.35	2.99	3.35	2.5	5.42	3.95	4.89	3.35	2.99	4.17	3.17	2.99	132	174	182	215	175	129	236	215	231	190	195	222	215	152
Q8N111	CEND1	CEND_HUMAN Cell cycle exit and neuronal differentiation protein 1 OS=Homo sapiens GN=CEND1 PE=2 SV=1	15002	3448	2886	3907	3720	3867	2841	3913	4354	4053	4006	3523	3707	3328	3815	58.7	38.66	109.25	38.66	88.86	72.24	72.24	134.26	72.24	109.25	58.7	47.66	38.66	58.7	90	81	115	108	100	88	102	118	111	109	88	95	83	108
P63104	YWHAZ	1433Z_HUMAN 14-3-3 protein zeta/delta OS=Homo sapiens GN=YWHAZ PE=1 SV=1	27899	3360	4170	3262	4478	3032	4310	5493	2740	3814	3699	3710	4147	4358	2746	9.72	12.44	7.55	12.44	7.55	9.72	17.87	5.82	7.55	8.58	6.64	12.44	12.44	5.82	92	98	82	111	77	98	125	63	83	81	81	95	97	63
Q01484	ANK2	ANK2_HUMAN Ankyrin-2 OS=Homo sapiens GN=ANK2 PE=1 SV=4	435957	3346	5660	3701	6622	5098	4733	10060	5249	6918	5038	6949	10998	9061	5291	0.38	0.55	0.44	0.71	0.49	0.46	1.03	0.6	0.79	0.48	0.75	0.97	0.94	0.63	155	215	161	267	190	171	308	178	235	175	254	299	309	183
B7Z242	MAOB	B7Z242_HUMAN Amine oxidase [flavin-containing] B OS=Homo sapiens GN=MAOB PE=2 SV=1	57679	3242		3997	3742	3923	3539	3712	2544	2790	2899	3821	3277	3168	3513	3.72		4.9	4.58	5.96	3.99	4.58	2.78	3	2.58	3.72	3.72	3.47	3.72	165		177	150	154	118	141	82	89	99	137	104	106	112
O94925	GLS	GLSK_HUMAN Glutaminase kidney isoform, mitochondrial OS=Homo sapiens GN=GLS PE=1 SV=1	74269	3189	4042	6042	5488	5324	3691	6866	8120	7060	6766	8206	6977	7239	6792	1.59	1.95	3.17	2.5	3.17	1.82	4.64	6.63	5.42	3.54	4.4	6.97	5.15	4.4	118	130	187	160	175	114	184	214	187	179	199	184	180	186
Q01484-5	ANK2	ANK2_HUMAN Isoform 4 of Ankyrin-2 OS=Homo sapiens GN=ANK2	206107	3154			5584	4402			4763	5752	4687	5556	9018		4833	0.82			1.45	0.96			1.33	1.69	1.09	1.57	2		1.41	135			221	157			155	191	161	209	242		160
P31930	UQCRC1	QCR1_HUMAN Cytochrome b-c1 complex subunit 1, mitochondrial OS=Homo sapiens GN=UQCRC1 PE=1 SV=3	53297	3114	3530	4380	4818	4044	4636	6994	9772	7961	7868	5186	6534	6213	8698	2.32	2.97	4.36	4.36	2.97	2.52	5.05	11.42	6.69	8.2	6.69	7.16	6.69	9.38	97	88	112	121	97	112	141	210	175	178	119	126	122	190
P04264	KRT1	K2C1_HUMAN Keratin, type II cytoskeletal 1 OS=Homo sapiens GN=KRT1 PE=1 SV=6	66170	3091	6146	6609	4121	5891	5373	5179	6860	8136	4596	5058	4644	8131	5906	2.7	4.73	5.62	2.89	5.01	3.28	2.89	4.45	3.95	3.08	3.49	2.36	5.95	3.72	129	200	209	141	190	151	126	180	180	126	144	104	202	155
P68032	ACTC1	ACTC_HUMAN Actin, alpha cardiac muscle 1 OS=Homo sapiens GN=ACTC1 PE=1 SV=1	42334	3066	3802	3303	3685	3479	4396	4727	4305	4254	5684	3739	4164	3763	3596	4.64	9.3	4.64	4.64	5.08	6.63	9.3	7.86	6.63	6.07	6.63	7.22	6.63	5.56	134	151	129	144	142	184	186	169	162	206	138	147	139	135
Q13423	NNT	NNTM_HUMAN NAD(P) transhydrogenase, mitochondrial OS=Homo sapiens GN=NNT PE=1 SV=3	114564	3023	3995	4458	4178	3801	2799	4938	5471	5464	6438	5477	5019	4793	5742	0.91	1.08	1.68	1.39	1.26	0.97	1.33	1.91	1.53	1.76	1.83	1.6	1.26	1.76	115	129	158	143	129	99	133	158	153	172	158	131	136	155
P60880	SNAP25	SNP25_HUMAN Synaptosomal-associated protein 25 OS=Homo sapiens GN=SNAP25 PE=1 SV=1	23528	3012	3248	3146	4706	3650	4372	4949	3860	5358	4510	4480	5591	5459	5038	7.4	11.51	11.51	20.3	15.32	13.29	23.32	26.78	46.29	15.32	17.64	46.29	40.41	30.74	79	77	83	105	87	95	109	98	117	100	95	123	116	113
P28331	NDUFS1	NDUS1_HUMAN NADH-ubiquinone oxidoreductase 75 kDa subunit, mitochondrial OS=Homo sapiens GN=NDUFS1 PE=1 SV=3	80443	2982	5913	7123	6401	6677	5076	6337	8662	8407	9401	7686	7345	7287	9116	2.89	4.8	7.64	5.03	6.08	3.05	4.14	7.64	6.98	5.8	5.54	5.8	6.67	8.74	113	176	242	174	197	127	154	225	211	238	200	181	189	234
P45880	VDAC2	VDAC2_HUMAN Voltage-dependent anion-selective channel protein 2 OS=Homo sapiens GN=VDAC2 PE=1 SV=2	32060	2946	4426	5256	5380	4871	4203	5609	5106	6380	6387	6506	7727	6743	6292	3.38	6.18	6.18	6.18	5.5	6.92	6.18	6.18	6.92	8.64	6.92	10.74	8.64	7.74	86	100	128	122	103	99	129	124	143	144	134	144	135	147
Q16891-2	IMMT	IMMT_HUMAN Isoform 2 of Mitochondrial inner membrane protein OS=Homo sapiens GN=IMMT	82973	2923														1.96														116
P12236	SLC25A6	ADT3_HUMAN ADP/ATP translocase 3 OS=Homo sapiens GN=SLC25A6 PE=1 SV=4	33073	2891	2516	3811	3617	3207	2520	3924	4697	4110	4777	4431	4513	4738	4282	8.93	8.93	12.23	8.93	8.02	6.45	11.02	15.01	13.55	11.02	13.55	16.62	16.62	15.01	116	103	132	128	125	91	134	153	133	148	140	138	148	142
C9J406	IMMT	C9J406_HUMAN Mitochondrial inner membrane protein OS=Homo sapiens GN=IMMT PE=2 SV=1	73380	2887	2914		3166	3255			6535	5219		5026			5542	2.26	2.26		2.41	2.88			7.17	5.28		4.05			6.49	114	113		111	127			170	144		146			161
Q16352	INA	AINX_HUMAN Alpha-internexin OS=Homo sapiens GN=INA PE=1 SV=2	55528	2822	5035	5116	6876	8286	9977	9020	9702	10539	10898	11042	12188	8868	8269	2.76	4.63	6.09	6.96	9.02	16.84	10.92	16.84	20.2	13.16	14.89	20.2	10.92	14.89	116	160	191	208	254	290	250	282	274	304	280	315	240	234
P60201	PLP1	MYPR_HUMAN Myelin proteolipid protein OS=Homo sapiens GN=PLP1 PE=1 SV=2	30855	2783	4152	3404	3211	4037	6091	3699	4182	4555	4339	4636	5301	3693	3665	1.78	2.41	1.78	2.08	2.78	3.64	2.78	2.78	3.19	3.19	2.41	3.19	2.08	2.41	87	131	104	103	128	197	110	132	136	145	144	170	115	114
P62873	GNB1	GBB1_HUMAN Guanine nucleotide-binding protein G(I)/G(S)/G(T) subunit beta-1 OS=Homo sapiens GN=GNB1 PE=1 SV=3	38151	2756	3950	3821	4651	3333	3925	5775	3376	5637	5536	5929	6824	6372	4587	3.11	5.23	6.36	9.26	3.85	6.36	8.44	3.85	7.69	8.44	8.44	15.89	13.31	8.44	80	90	97	109	78	93	126	78	104	112	109	125	118	89
A6NHL2	TUBAL3	TBAL3_HUMAN Tubulin alpha chain-like 3 OS=Homo sapiens GN=TUBAL3 PE=1 SV=2	50675	2735	3511	3465	3993	3885	3691	3484	4244	4232	4662	4705	4339	4128	4002	1.41	1.92	1.74	1.74	1.57	1.57	1.57	2.11	1.92	1.92	2.11	2.11	1.92	1.92	100	114	121	118	123	122	116	131	134	152	143	132	126	124
P49411	TUFM	EFTU_HUMAN Elongation factor Tu, mitochondrial OS=Homo sapiens GN=TUFM PE=1 SV=2	49852	2725	2647	3623	3141	2786	3100	4253	4667	3596	4836	3411	3749	2970	4361	5.83	5.01	6.77	6.77	5.83	3.65	5.83	7.28	6.77	7.28	7.28	9.03	7.28	5.83	101	92	115	104	93	102	124	146	119	152	100	106	95	132
P13645	KRT10	K1C10_HUMAN Keratin, type I cytoskeletal 10 OS=Homo sapiens GN=KRT10 PE=1 SV=6	59020	2705	5198	5292	3366	4644	3647	2889	4066	4780	2989	3733	2223	4778	3968	2.48	4.98	4.09	3.32	3.82	2.67	2.3	3.09	3.82	2.3	3.09	1.96	4.09	3.09	108	170	172	128	152	123	98	119	133	94	112	77	139	125
H0YA55	ALB	H0YA55_HUMAN Serum albumin (Fragment) OS=Homo sapiens GN=ALB PE=4 SV=1	53076	2595	3017	3255	2905	3155	3119	2852	2533	2689	2574	2974			2816	1.06	1.47	1.47	1.32	1.47	1.47	0.94	1.06	1.06	0.94	1.19			1.32	119	139	141	116	131	133	104	111	102	99	120			101
P05141	SLC25A5	ADT2_HUMAN ADP/ATP translocase 2 OS=Homo sapiens GN=SLC25A5 PE=1 SV=7	33059	2588	2329	3266	3132	2768	1946	3069	3969	3302	3662	3448	3278	3311	3475	6.45	7.2	12.23	11.02	7.2	5.77	12.23	20.33	12.23	11.02	13.55	18.39	13.55	15.01	105	91	117	115	109	77	119	145	115	125	116	118	115	127
P17302	GJA1	CXA1_HUMAN Gap junction alpha-1 protein OS=Homo sapiens GN=GJA1 PE=1 SV=2	43494	2588	4049	631	1997	981	2422	4937	1688	1476	2505	1927	2278	2477	3188	4	8.66	0.93	2.22	1.08	2.73	7.35	2.22	2	2.22	2	1.79	2.22	5.7	83	124	26	62	32	69	140	52	45	65	53	56	61	89
P12235	SLC25A4	ADT1_HUMAN ADP/ATP translocase 1 OS=Homo sapiens GN=SLC25A4 PE=1 SV=4	33271	2546	2190	3267	3102	2820	2244	3250	4033	3482	3928	3513	3766	4093	3369	6.35	5.69	9.75	7.09	5.69	5.08	7.89	10.83	9.75	8.78	8.78	13.3	13.3	9.75	105	89	117	115	110	84	114	137	121	134	124	126	135	124
Q9Y2J2	EPB41L3	E41L3_HUMAN Band 4.1-like protein 3 OS=Homo sapiens GN=EPB41L3 PE=1 SV=2	121458	2489	4635	4718	7849	7273	8206	10065	8540	10813	7866	9832	12772	10414	7982	0.84	1.67	2.05	3.2	2.68	3.09	4.33	4.06	4.62	2.98	3.92	5.42	3.92	3.43	87	142	158	228	209	223	242	229	274	220	262	325	280	226
C9JIS1	GNB2	C9JIS1_HUMAN Guanine nucleotide-binding protein G(I)/G(S)/G(T) subunit beta-2 (Fragment) OS=Homo sapiens GN=GNB2 PE=2 SV=1	26035	2468				2281										4.4				4.4										69				59
P48735	IDH2	IDHP_HUMAN Isocitrate dehydrogenase [NADP], mitochondrial OS=Homo sapiens GN=IDH2 PE=1 SV=2	51333	2370	3312	2910	3474	1885	2444	4690	2506	2594	2849	2471	3275	2852		2.48	4.05	3.74	3.74	2.7	3.46	4.05	2.7	3.46	2.7	3.74	5.48	5.09		91	108	99	116	61	86	140	75	77	94	73	95	84
P19367	HK1	HXK1_HUMAN Hexokinase-1 OS=Homo sapiens GN=HK1 PE=1 SV=3	103561	2337		6835		6655					8354	7135			7974	1.62		5.47		4.2					4.04	3.89			4.89	117		278		252					259	215			240
P09471-2	GNAO1	GNAO_HUMAN Isoform Alpha-2 of Guanine nucleotide-binding protein G(o) subunit alpha OS=Homo sapiens GN=GNAO1	40574	2330	3002	2967	3193	2944	2835	4192	4056	4030	4278	3602	4496	3782	3706	3.42	4.59	4.59	4.59	3.78	4.17	5.05	5.54	5.05	5.54	5.54	7.27	5.54	5.05	98	115	119	127	116	111	148	132	132	141	118	144	121	127
P11498	PC	PYC_HUMAN Pyruvate carboxylase, mitochondrial OS=Homo sapiens GN=PC PE=1 SV=2	130293	2329	3575	3497	2202	2521	1743	3632	3709	2797	3330	2740	3647	2380	2976	1.1	1.32	1.44	1	1.32	1.1	1.26	1.38	1.16	1.05	1.16	1.26	1.05	1.38	115	143	147	109	119	90	132	122	103	116	107	109	90	115
P11142	HSPA8	HSP7C_HUMAN Heat shock cognate 71 kDa protein OS=Homo sapiens GN=HSPA8 PE=1 SV=1	71082	2328	3648	2883	4021	3345	3191	4005	4310	4006	3644	3575	3874	3588	3585	1.83	2.39	2.09	2.24	2.24	2.09	3.24	2.54	2.39	2.09	2.88	2.88	2.39	2.54	90	127	110	132	125	107	127	134	128	124	119	120	112	117
P13591	NCAM1	NCAM1_HUMAN Neural cell adhesion molecule 1 OS=Homo sapiens GN=NCAM1 PE=1 SV=3	95370	2318	4603	3715	4700	4173		6000	4495	5303	5712	6681	6061	6306	5275	1.25	2.05	1.66	1.85	1.75		3.13	2.15	2.86	2.61	3.73	3.42	3.42	2.49	100	153	135	150	147		163	137	162	177	203	172	193	158
K7EKD1	GFAP	K7EKD1_HUMAN Glial fibrillary acidic protein (Fragment) OS=Homo sapiens GN=GFAP PE=2 SV=1	6652	2299	2695				2010	1515					1284		1460	29.99	111.31				12.13	12.13					7.55		19.17	69	74				55	43					31		45
Q13555-6	CAMK2G	KCC2G_HUMAN Isoform 6 of Calcium/calmodulin-dependent protein kinase type II subunit gamma OS=Homo sapiens GN=CAMK2G	65942	2275	3165	2730	3813	3428	3724	4521	5158	4676	5154	4650	5815	4681	4832	1.4	1.29	1.4	2.06	1.64	1.78	2.37	2.37	2.21	2.21	2.54	2.54	2.06	2.72	84	99	95	119	120	112	122	142	124	145	133	143	127	136
P18669	PGAM1	PGAM1_HUMAN Phosphoglycerate mutase 1 OS=Homo sapiens GN=PGAM1 PE=1 SV=2	28900	2270	3000	2837	4010	2290	2990	4839	1840	2365	1574	1999	3948	3348	1229	6.96	7.88	5.4	7.88	6.14	6.96	18.07	5.4	7.88	4.14	4.74	22.72	14.33	3.61	65	82	73	94	66	83	123	52	69	51	51	102	84	40
P20020	ATP2B1	AT2B1_HUMAN Plasma membrane calcium-transporting ATPase 1 OS=Homo sapiens GN=ATP2B1 PE=1 SV=3	139637	2266	3908	4206	5203	4224	2810	5630	5180	5179	5257	5223	4912	5011	4555	0.7	1.35	1.3	1.64	1.3	1.1	1.83	1.64	1.97	1.52	1.46	1.64	1.58	1.7	96	143	148	184	140	110	189	166	166	179	170	146	162	153
P11137	MAP2	MTAP2_HUMAN Microtubule-associated protein 2 OS=Homo sapiens GN=MAP2 PE=1 SV=4	199860	2224	2498	1416	4045	3475	2184	5391	4060	5878	2341	2777	5740	5770	3638	0.65	0.55	0.45	1.07	0.71	0.55	1.48	0.88	1.44	0.45	0.65	1.32	1.28	0.79	100	95	68	151	126	73	165	124	182	79	95	168	167	108
Q5SWX3	CAMK2G	Q5SWX3_HUMAN Calcium/calmodulin-dependent protein kinase (CaM kinase) II gamma, isoform CRA_n OS=Homo sapiens GN=CAMK2G PE=2 SV=1	58445	2219	2817	2578	3452	3393	3717	4410	4945	4560	4877	4469	5643	4561	4771	1.68	1.54	1.68	2.52	1.99	2.16	2.93	2.93	2.72	2.52	2.93	3.15	2.52	3.15	84	98	95	118	120	114	122	142	125	141	131	143	128	136
F8W0P7	ATP5B	F8W0P7_HUMAN ATP synthase subunit beta, mitochondrial (Fragment) OS=Homo sapiens GN=ATP5B PE=2 SV=2	28375	2215	3400	3916	4718	3626	3055	4912	5256	4733	5533	4941	5292	5125	4709	5.58	4.89	8.18	9.25	5.58	4.89	10.45	9.25	9.25	10.45	8.18	11.8	10.45	13.3	90	104	121	124	106	86	125	125	120	144	116	123	122	122
Q13554-2	CAMK2B	KCC2B_HUMAN Isoform 1 of Calcium/calmodulin-dependent protein kinase type II subunit beta OS=Homo sapiens GN=CAMK2B	61090	2201	3163	3045	3825	3988	3744	5118	5864	5386	5478	4971	6109	5441	5261	1.71	2.34	2.34	2.71	2.34	1.86	4.36	4.65	3.83	2.91	3.58	4.09	3.58	4.65	93	116	107	133	136	115	145	169	152	153	148	167	150	149
O43301	HSPA12A	HS12A_HUMAN Heat shock 70 kDa protein 12A OS=Homo sapiens GN=HSPA12A PE=1 SV=2	75217	2110	3383	4312	4805	5155	4473	5793	7402	6953	6946	6396	6885	5791	6236	1.35	1.56	2.17	2.17	2.3	2.75	4.28	5.54	4.06	3.45	3.85	5	3.85	4.75	89	106	132	147	145	141	160	202	171	183	169	185	162	164
P42704	LRPPRC	LPPRC_HUMAN Leucine-rich PPR motif-containing protein, mitochondrial OS=Homo sapiens GN=LRPPRC PE=1 SV=3	159003	2106	2312	4064	3025	2123	1224	2983	4072	2444	2144	2036	3578	2862	2037	0.7	0.66	1.04	0.92	0.63	0.44	1.04	1.4	0.88	0.63	0.63	1.3	1.08	0.84	78	85	150	116	84	40	101	136	93	78	71	115	103	72
P04792	HSPB1	HSPB1_HUMAN Heat shock protein beta-1 OS=Homo sapiens GN=HSPB1 PE=1 SV=2	22826	2075	2661	1239	1475	1042	1556	2647	1008	1387	1513	1022	1482	1448	718	9.22	14.4	1.99	6.77	2.42	6.77	19.24	2.42	4.91	5.78	4.16	6.77	4.91	2.92	61	71	29	44	27	43	72	21	34	39	27	36	34	20
P02686-3	MBP	MBP_HUMAN Isoform 3 of Myelin basic protein OS=Homo sapiens GN=MBP	21537	2071	4194				7607	3139	3712	4048	5057	5254	5608	4281	4725	7.78	31.32				182.71	23.19	42.17	65.66	76.05	42.17	88.06	36.35	48.9	115	189				335	152	168	187	226	222	240	187	205
P43304	GPD2	GPDM_HUMAN Glycerol-3-phosphate dehydrogenase, mitochondrial OS=Homo sapiens GN=GPD2 PE=1 SV=3	81315	2009	2971	2511	2495	2741	2252	3619	3113	2791	2862	2821	2837	2607	3172	1.58	2.27	1.69	1.91	1.48	0.96	2.02	1.91	1.58	1.29	1.39	1.58	1.48	2.14	97	109	102	99	100	77	110	97	82	83	88	81	76	96
Q9Y277-2	VDAC3	VDAC3_HUMAN Isoform 2 of Voltage-dependent anion-selective channel protein 3 OS=Homo sapiens GN=VDAC3	31112	1992	2267	2772	2823	2619	2440	3315	2809	3418	3589	3550	4005	3958	3352	5.23	5.89	9.35	9.35	7.45	5.23	10.46	8.35	13.04	11.68	16.2	16.2	14.54	16.2	70	76	92	94	88	76	99	89	109	101	105	109	105	107
P22314	UBA1	UBA1_HUMAN Ubiquitin-like modifier-activating enzyme 1 OS=Homo sapiens GN=UBA1 PE=1 SV=3	118858	1988	4132	3575	4662	3623	3177	6993	4637	4671	2710	1271	7247	6144	1914	0.54	0.97	0.97	1.14	0.82	0.67	2.04	1.32	0.97	0.5	0.31	1.73	1.32	0.38	62	106	99	120	101	80	153	101	93	54	26	157	134	33
P05026	ATP1B1	AT1B1_HUMAN Sodium/potassium-transporting ATPase subunit beta-1 OS=Homo sapiens GN=ATP1B1 PE=1 SV=1	35438	1930	2202	2584	3179	2662	3078	3863	3927	3856	4155	3194	4169	3883	3849	2.83	4.99	5.55	6.83	4.99	8.37	10.21	10.21	10.21	12.4	9.25	8.37	9.25	8.37	87	101	107	131	107	118	138	149	145	151	122	134	136	135
Q969P0	IGSF8	IGSF8_HUMAN Immunoglobulin superfamily member 8 OS=Homo sapiens GN=IGSF8 PE=1 SV=1	65621	1921	2584	2538	2830	2773	2971	3242	3070	3655	3841	4129	3895	3502	2898	0.89	1.19	1.3	1.41	1.3	1.41	1.79	1.66	2.08	2.74	2.23	2.74	2.08	1.93	62	74	79	83	80	83	93	83	101	117	117	109	101	83
O15020	SPTBN2	SPTN2_HUMAN Spectrin beta chain, non-erythrocytic 2 OS=Homo sapiens GN=SPTBN2 PE=1 SV=3	272526	1918	2632	3408	4842	4111	2877	5078	6514	6036	6441	6287	5654	6495	5445	0.41	0.48	0.57	0.73	0.73	0.45	0.79	0.99	1.04	0.79	0.99	0.88	1.04	0.97	94	114	139	172	155	104	151	192	185	190	186	166	204	172
P16152	CBR1	CBR1_HUMAN Carbonyl reductase [NADPH] 1 OS=Homo sapiens GN=CBR1 PE=1 SV=3	30641	1914	2485	1835	2954	1689	2395	2973	1532	2092	1624	1637	2941	2394	999	3.23	6.08	3.69	5.39	2.82	4.2	4.2	3.69	3.23	2.44	2.44	6.85	3.69	2.11	60	74	55	73	41	53	73	37	48	37	37	65	52	27
P09936	UCHL1	UCHL1_HUMAN Ubiquitin carboxyl-terminal hydrolase isozyme L1 OS=Homo sapiens GN=UCHL1 PE=1 SV=2	25151	1913	2812	2001	4657	1596	2814	5337	1411	2013	1305	1607	3970	2954	1154	6.33	9.65	7.3	21.48	4.71	8.4	27.83	5.47	5.47	3.45	4.71	21.48	11.06	4.05	66	66	52	105	38	60	120	37	44	30	38	92	68	30
P62258	YWHAE	1433E_HUMAN 14-3-3 protein epsilon OS=Homo sapiens GN=YWHAE PE=1 SV=1	29326	1904	2560	1705	3079	1899	2657	4349	1726	2847	2179	2719	3566	3423	1887	5.93	15.4	7.6	30.27	7.6	24.21	58.62	9.66	15.4	9.66	15.4	30.27	24.21	8.57	70	87	68	106	60	91	131	64	78	64	74	99	98	64
P11216	PYGB	PYGB_HUMAN Glycogen phosphorylase, brain form OS=Homo sapiens GN=PYGB PE=1 SV=5	97319	1885	3968	2801	3690	2053	3500	7499	4971	4594	4729	5934	6421	4415	4645	1	1.79	1.36	1.98	1.07	2.08	4.06	3.01	2.4	2.63	3.89	4.06	3.15	2.88	74	128	101	122	67	112	199	140	133	144	180	179	143	137
Q01814	ATP2B2	AT2B2_HUMAN Plasma membrane calcium-transporting ATPase 2 OS=Homo sapiens GN=ATP2B2 PE=1 SV=2	137987	1870		3835	4267	2963	2378	4452	4386	4063	4144	4520	4453	4352	4095	0.67		1.38	1.43	0.97	0.88	1.38	1.38	1.38	1.32	1.38	1.49	1.32	1.38	74		134	143	102	89	138	154	126	143	144	127	134	136
P35232	PHB	PHB_HUMAN Prohibitin OS=Homo sapiens GN=PHB PE=1 SV=1	29843	1855	1872	2182	2092	1709	1765	2162	2133	2031	2205	1981	2425	1968	1824	4.42	3.88	4.42	3.88	3.39	3.88	4.42	4.42	2.95	3.39	2.95	4.42	3.88	2.95	66	47	60	58	46	46	59	54	49	51	48	51	46	44
I3L1P8	SLC25A11	I3L1P8_HUMAN Mitochondrial 2-oxoglutarate/malate carrier protein (Fragment) OS=Homo sapiens GN=SLC25A11 PE=2 SV=1	32333	1851	1684	1965	2198	1977	1519	2199	2337	2468	2420	2359	2514	2479	2182	4.28	2.94	4.28	5.42	4.28	2.94	6.08	6.81	6.08	5.42	6.81	5.42	4.82	6.08	64	43	60	65	60	43	62	69	62	63	69	63	60	61
P46821	MAP1B	MAP1B_HUMAN Microtubule-associated protein 1B OS=Homo sapiens GN=MAP1B PE=1 SV=2	271665	1844	5062	2744	5608	4950	7579	8340	7440	8983	6735	8367	11412	8733	7420	0.36	0.52	0.32	0.69	0.48	0.75	0.95	0.82	0.88	0.69	0.82	1.15	1	0.84	91	140	103	172	151	207	214	201	225	188	221	267	229	201
P54652	HSPA2	HSP72_HUMAN Heat shock-related 70 kDa protein 2 OS=Homo sapiens GN=HSPA2 PE=1 SV=1	70263	1843	2693	1736	2468	2184	2618	2618	2695	2628	2699	2654	2522	2221	2494	0.9	1.28	0.9	1.08	0.98	1.08	1.28	1.17	1.08	1.08	1.38	1.17	0.98	0.9	66	92	70	83	78	81	80	81	80	89	86	78	66	77
P02686-4	MBP	MBP_HUMAN Isoform 4 of Myelin basic protein OS=Homo sapiens GN=MBP	20290	1841	3932		2066		6840	2829	3505	3633	4720	4708	5385	3733	4525	8.95	32.86		12.51		155.61	20.39	38.47	45	71.83	32.86	83.88	32.86	45	109	180		107		308	138	162	170	213	201	236	172	201
P40939	HADHA	ECHA_HUMAN Trifunctional enzyme subunit alpha, mitochondrial OS=Homo sapiens GN=HADHA PE=1 SV=2	83688	1840	4034	2063	2710	2321	2515	4161	2802	2611	3525	2511	4149	3231	3309	1.08	2.42	1.42	1.42	1.33	1.61	2.17	2.17	1.82	1.61	1.93	2.42	2.42	1.93	76	132	90	100	81	84	110	89	80	103	89	109	105	97
P61266	STX1B	STX1B_HUMAN Syntaxin-1B OS=Homo sapiens GN=STX1B PE=1 SV=1	33452	1796	2183	2365	3275	2667	2476	3894	3084	3436	3093	2925	4070	3717	2867	5.65	6.31	7.03	8.71	9.67	7.83	16.14	13.18	11.9	10.73	9.67	10.73	10.73	8.71	66	70	77	89	79	83	112	91	94	90	81	96	96	84
J3KPX7	PHB2	J3KPX7_HUMAN Prohibitin-2 OS=Homo sapiens GN=PHB2 PE=2 SV=1	33382	1787	1598	2669	2288	1962	1439	2300	2089	2379	2630	2512	2492	2443	2043	5.05	7.83	10.73	7.03	5.05	5.65	7.83	7.83	7.83	7.03	9.67	9.67	7.03	9.67	73	63	91	78	66	59	78	71	74	76	77	74	76	67
Q01814-2	ATP2B2	AT2B2_HUMAN Isoform WA of Plasma membrane calcium-transporting ATPase 2 OS=Homo sapiens GN=ATP2B2	132731	1782		3665	4183	2862	2289	4290	4146	3892	3940	4312	4269	4163	3960	0.67		1.46	1.58	1.07	0.93	1.52	1.52	1.52	1.4	1.52	1.65	1.4	1.52	71		133	143	103	85	137	154	129	144	143	127	133	139
P51674	GPM6A	GPM6A_HUMAN Neuronal membrane glycoprotein M6-a OS=Homo sapiens GN=GPM6A PE=2 SV=2	31930	1772	1965	1777	2036	1884	1758	2164	1901	2255	2247	2216	1366	2226	2217	1.69	1.97	1.43	1.97	1.69	1.97	2.28	1.97	1.97	1.97	2.28	1.43	2.62	1.97	49	42	41	53	47	39	46	43	48	45	46	28	48	48
F5GXC8	SUCLA2	F5GXC8_HUMAN Succinyl-CoA ligase [ADP-forming] subunit beta, mitochondrial OS=Homo sapiens GN=SUCLA2 PE=2 SV=1	44156	1766	1875	2368	2047	1965	1676	2468	2432	2387	2611	2011	2333	1950		2.41	2.41	3.54	2.17	2.41	1.74	2.93	2.66	2.41	2.17	3.23	3.23	2.66		69	60	77	64	63	51	71	77	67	83	59	65	61
P02511	CRYAB	CRYAB_HUMAN Alpha-crystallin B chain OS=Homo sapiens GN=CRYAB PE=1 SV=2	20146	1753	2806	1838	1850	1742	3339	2443		3474	3582		4049	3410	1949	10.9	29.11	12.89	21.09	12.89	40.03	21.09		54.92	64.28		102.85	54.92	29.11	60	84	62	53	49	89	63		89	94		99	87	63
P48047	ATP5O	ATPO_HUMAN ATP synthase subunit O, mitochondrial OS=Homo sapiens GN=ATP5O PE=1 SV=1	23377	1729	1276	2246	2257	1527	1668	1857	2224	2466	2385	2190	2438	2376	1913	3.97	4.68	6.42	6.42	5.49	5.49	5.49	8.69	10.07	11.66	10.07	7.48	7.48	8.69	53	38	55	52	40	39	42	55	51	54	47	49	46	48
O43175	PHGDH	SERA_HUMAN D-3-phosphoglycerate dehydrogenase OS=Homo sapiens GN=PHGDH PE=1 SV=4	57356	1726	2761	1556	1776	2271	2479	2695	1739	1650	1538	2209	2478	1030	2446	1.18	1.73	1.06	1.06	1.58	1.88	1.44	1.06	0.75	0.95	1.58	1.58	0.65	1.73	76	95	64	58	78	79	73	55	48	50	74	65	32	77
Q12860	CNTN1	CNTN1_HUMAN Contactin-1 OS=Homo sapiens GN=CNTN1 PE=1 SV=1	114104	1723	2671	2212	3277	3329	3730	5000	5266	5807	6271	6028	7005	5241	5400	0.81	1.54	1.09	1.54	1.61	1.47	2.1	2.28	2.99	2.28	2.37	3.11	2.37	2.37	80	115	99	126	135	134	150	158	181	195	184	189	170	159
P12036	NEFH	NFH_HUMAN Neurofilament heavy polypeptide OS=Homo sapiens GN=NEFH PE=1 SV=4	112639	1687	2619	3005	4175	3049	7621	3977	5772	3413	5302	4067	4820	3188	4212	0.67	0.72	0.99	1.23	0.93	2.14	1.1	1.8	0.99	1.23	1.05	1.65	0.99	1.5	82	92	110	141	110	207	114	162	98	146	118	143	101	128
Q16720	ATP2B3	AT2B3_HUMAN Plasma membrane calcium-transporting ATPase 3 OS=Homo sapiens GN=ATP2B3 PE=1 SV=3	135253	1686	2736		3483	2820	2102	3663	3341		3411	3555	3223	3451	3145	0.43	0.61		0.77	0.65	0.57	0.91	0.86		0.82	0.86	0.86	0.82	0.82	60	91		116	82	73	117	117		115	106	97	98	100
P10809	HSPD1	CH60_HUMAN 60 kDa heat shock protein, mitochondrial OS=Homo sapiens GN=HSPD1 PE=1 SV=2	61187	1681	2854	2810	3197	3263	2659	4382	5126	4314	3955	4235	4377	4006	4419	1.44	2.51	2.51	2.7	2.51	1.7	3.81	4.63	3.11	2.7	3.57	4.34	2.7	4.63	73	97	91	103	102	78	115	126	109	115	113	111	103	124
P21397	MAOA	AOFA_HUMAN Amine oxidase [flavin-containing] A OS=Homo sapiens GN=MAOA PE=1 SV=1	60157	1668	2190	1896	1685	1337	887	1591	1489	1274	2054	1532	1655	1391	1639	1.34	2.4	2.06	1.47	1.61	1.34	1.9	1.47	1.34	2.23	1.47	1.9	1.47	1.9	76	96	93	78	65	43	66	55	49	73	61	58	54	64
P23634-7	ATP2B4	AT2B4_HUMAN Isoform ZB of Plasma membrane calcium-transporting ATPase 4 OS=Homo sapiens GN=ATP2B4	133707	1659	3094		3253		2062	4914			4233	3419	3936		3715	0.62	1.01		1.11		0.83	1.89			1.56	1.11	1.44		1.44	67	109		116		78	156			153	110	112		117
Q9H115	NAPB	SNAB_HUMAN Beta-soluble NSF attachment protein OS=Homo sapiens GN=NAPB PE=1 SV=2	33878	1651	2274	1691	2947	2002	2501	4051	2541	3198	2869	2723	3531	3488	2608	3.46	3.9	3.46	5.49	3.46	4.38	6.12	5.49	4.91	5.49	5.49	8.43	8.43	4.91	57	64	58	84	61	69	108	67	80	70	71	86	85	65
P35908	KRT2	K22E_HUMAN Keratin, type II cytoskeletal 2 epidermal OS=Homo sapiens GN=KRT2 PE=1 SV=2	65678	1622	3554	4112	1993	2961	2534	2495	2673	3953	2071	2442	1420	3916	2502	1.18	2.92	4	2.07	2.73	1.79	1.18	1.53	2.39	1.41	1.53	0.98	2.23	2.07	80	134	159	91	119	94	78	88	122	73	88	48	117	88
P78324	SIRPA	SHPS1_HUMAN Tyrosine-protein phosphatase non-receptor type substrate 1 OS=Homo sapiens GN=SIRPA PE=1 SV=2	55446	1614	2618	2191	2995	2565	2084	4899	4041	4958	3984	4692	5553	5439	4112	1.24	1.37	1.24	1.82	1.66	1	2.35	1.82	1.37	2.17	1.99	2.76	2.76	1.99	55	67	64	77	78	54	98	80	76	86	97	109	108	82
Q562R1	ACTBL2	ACTBL_HUMAN Beta-actin-like protein 2 OS=Homo sapiens GN=ACTBL2 PE=1 SV=2	42318	1606	1750	1662	1756	1783	1978	2374	1912	1821	2239	1581	1693	1615	1273	1.47	2.09	1.66	1.47	1.47	1.66	2.09	1.87	1.66	1.47	1.66	1.66	1.66	1.47	81	84	78	78	79	100	111	85	88	97	78	80	73	70
P08574	CYC1	CY1_HUMAN Cytochrome c1, heme protein, mitochondrial OS=Homo sapiens GN=CYC1 PE=1 SV=3	35741	1575	1368	1656	1648	1795	1357	1872	1996	2067	1823	1774	1925	1720	1717	1.22	1.43	1.65	1.65	1.43	1.43	1.43	1.65	1.43	1.9	1.9	2.17	1.65	1.9	47	42	53	57	52	45	47	56	52	52	54	52	50	50
P13073	COX4I1	COX41_HUMAN Cytochrome c oxidase subunit 4 isoform 1, mitochondrial OS=Homo sapiens GN=COX4I1 PE=1 SV=1	19621	1553	1382	2235	1690	1505	1530	1739	1949	1750	2274	1916	1955	1787	1871	11.55	22.62	31.41	19.17	22.62	22.62	19.17	26.67	22.62	36.96	31.41	43.46	31.41	26.67	76	67	97	76	71	70	73	82	66	87	81	75	71	83
P61981	YWHAG	1433G_HUMAN 14-3-3 protein gamma OS=Homo sapiens GN=YWHAG PE=1 SV=2	28456	1518	2079	2051	2535	1699	1986	3098	1958	2212	1690	2389	2855	2852	1697	3.72	4.89	4.89	7.21	3.72	4.27	9.25	3.72	4.89	5.58	5.58	7.21	5.58	6.35	62	62	63	83	60	63	98	62	66	59	58	78	74	53
P78357	CNTNAP1	CNTP1_HUMAN Contactin-associated protein 1 OS=Homo sapiens GN=CNTNAP1 PE=1 SV=1	158220	1490	2310	1762	2172	2401	3188	3671	3376	3994	3126	4192	4460	3223	3292	0.36	0.6	0.44	0.47	0.54	0.85	0.92	0.96	1.22	1	1.09	1.22	0.88	1	52	72	58	60	67	97	96	95	124	97	131	119	92	92
D6R938	CAMK2D	D6R938_HUMAN Calcium/calmodulin-dependent protein kinase (CaM kinase) II delta, isoform CRA_e OS=Homo sapiens GN=CAMK2D PE=2 SV=1	56890	1489	1899	2146	2536	2753	2469	3222	3428	3558	3568	3520	3723	4053	3374	1.08	1.46	1.32	1.46	1.75	1.08	1.75	1.6	1.91	1.6	2.08	2.08	2.44	2.25	66	80	86	97	103	90	95	106	110	117	116	105	121	109
H7BY57	NFASC	H7BY57_HUMAN Neurofascin (Fragment) OS=Homo sapiens GN=NFASC PE=4 SV=1	117424	1472	2618	1645	3240	1842		4069	2600	3181			3938	3688	2322	0.73	1.04	0.64	1.1	0.69		1.04	0.69	1.04			1.41	1.1	0.69	60	90	59	96	54		89	56	81			100	90	55
F5H569	ATP6V0A1	F5H569_HUMAN V-type proton ATPase 116 kDa subunit a isoform 1 OS=Homo sapiens GN=ATP6V0A1 PE=2 SV=1	97049	1441	1772	1679	2401	1850	1332	2972	2704	2473	2753	2704	2760	2966	2764	0.7	0.7	0.76	0.94	0.7	0.59	1.29	1.15	1.37	1.22	0.94	1.45	1.71	1.15	78	75	74	87	70	57	100	94	90	95	88	101	116	90
J3QRU4	VAMP2	J3QRU4_HUMAN Vesicle-associated membrane protein 2 OS=Homo sapiens GN=VAMP2 PE=2 SV=2	12300	1407	1394	1708	1621	1610	1902	1707	1783	1823	1641	1605	2080	1933	1419	8.12	8.12	13.91	8.12	10.66	13.91	10.66	10.66	10.66	13.91	8.12	23.36	18.06	13.91	34	30	35	34	35	41	32	37	38	33	31	41	39	29
B4E022	TKT	B4E022_HUMAN Transketolase OS=Homo sapiens GN=TKT PE=2 SV=1	63410	1399	2734	1930	2532	2260	2685	3502	1845	2064	2078	2919	2866	2452	1862	0.83	1.36	1.25	1.13	0.93	1.36	1.36	0.66	0.93	0.83	1.36	1.48	1.13	0.74	58	74	61	73	67	74	83	40	52	51	68	75	59	47
Q5QNZ2	ATP5F1	Q5QNZ2_HUMAN ATP synthase F(0) complex subunit B1, mitochondrial OS=Homo sapiens GN=ATP5F1 PE=2 SV=1	22318	1385	1516	2063	1883	1539	1617	2068	2345			2378				3.66	3.66	4.36	5.17	3.66	4.36	4.36	9.8			6.1				36	38	43	50	39	39	47	62			51
E9PD68	CRMP1	E9PD68_HUMAN Dihydropyrimidinase-related protein 1 OS=Homo sapiens GN=CRMP1 PE=2 SV=1	62333	1377	2075	1919		2126	2736				3072		3980	3500		0.85	1.39	1.52		1.65	1.16				1.39		2.1	2.1		65	80	78		81	87				90		99	97
P20648	ATP4A	ATP4A_HUMAN Potassium-transporting ATPase alpha chain 1 OS=Homo sapiens GN=ATP4A PE=2 SV=5	115756	1370	1749	1757	2075	1586	1505	2122	2108	2112	2052	1968	2178	2258	2076	0.28	0.32	0.32	0.36	0.36	0.36	0.44	0.4	0.4	0.44	0.36	0.4	0.4	0.48	54	68	69	76	67	68	78	83	83	77	76	84	85	80
P10412	HIST1H1E	H14_HUMAN Histone H1.4 OS=Homo sapiens GN=HIST1H1E PE=1 SV=2	21852	1367	2824	1467	1195	1667	2900	2055	1581	1637	1727	1616	2377	1243	1242	4.54	7.5	3.17	2.61	4.54	8.81	6.37	5.39	4.54	4.54	3.17	7.5	2.61	3.17	52	82	51	41	48	82	55	49	47	53	46	60	34	37
P42765	ACAA2	THIM_HUMAN 3-ketoacyl-CoA thiolase, mitochondrial OS=Homo sapiens GN=ACAA2 PE=1 SV=2	42354	1356	1777	1101	1201	1017	873	1840	1049	1084	1791	1289	1234	929	1175	1.65	2.58	1.65	1.86	1.28	1.65	3.16	1.46	1.65	1.86	2.58	2.32	1.65	2.58	47	50	33	38	27	28	56	31	33	61	41	33	28	34
G3V394	MYO5A	G3V394_HUMAN Unconventional myosin-Va OS=Homo sapiens GN=MYO5A PE=2 SV=1	217049	1350														0.39														66
J3QSX2	NFASC	J3QSX2_HUMAN Neurofascin OS=Homo sapiens GN=NFASC PE=2 SV=1	150896	1347	2579	1387	2763	1612	2423	3582	2074	2835	2393	3212	3700	3479	1969	0.6	0.78	0.44	0.82	0.53	0.71	0.75	0.47	0.78	0.71	0.9	0.98	0.78	0.47	60	91	54	95	52	77	85	50	80	76	95	101	87	52
Q9BWM7	SFXN3	SFXN3_HUMAN Sideroflexin-3 OS=Homo sapiens GN=SFXN3 PE=1 SV=2	36298	1328	1249	1581	1350	1512	1182	1845	1479	1777	2235	2404	1698	2152	1980	2.11	2.4	3.05	3.05	3.05	1.61	3.82	3.42	3.82	5.26	6.46	4.74	5.26	5.83	49	40	56	43	45	36	59	48	52	61	67	45	58	60
P14415	ATP1B2	AT1B2_HUMAN Sodium/potassium-transporting ATPase subunit beta-2 OS=Homo sapiens GN=ATP1B2 PE=1 SV=3	33745	1322	1525	1362	1427	1270	1373	1486	2000	1831	2050	981	1833	1856	1849	1.12	1.33	1.12	0.93	0.76	1.12	1.33	1.55	1.12	1.55	0.6	1.33	1.55	1.55	37	42	36	35	36	39	41	47	45	45	26	41	43	47
F8VVM2	SLC25A3	F8VVM2_HUMAN Phosphate carrier protein, mitochondrial OS=Homo sapiens GN=SLC25A3 PE=2 SV=1	36537	1313	1791	2263	2055	1847	1671	2456	2894	2678	2718	2664	3570	2864	2847	2.37	3.01	3.77	3.01	2.68	2.68	4.21	7.77	7.04	7.04	5.76	7.04	5.19	7.04	64	64	89	85	75	58	88	116	100	100	96	105	91	111
P00505	GOT2	AATM_HUMAN Aspartate aminotransferase, mitochondrial OS=Homo sapiens GN=GOT2 PE=1 SV=3	47886	1308	1797	1592	1932	1578	1744	2251	1445	1695	1808	2763	2694	2375	1770	2.32	2.55	1.54	2.55	1.91	2.32	3.63	1.54	2.11	2.32	4.66	3.63	3.95	3.34	46	46	40	54	43	47	69	38	41	40	77	62	57	51
F5H897	TRAP1	F5H897_HUMAN Heat shock protein 75 kDa, mitochondrial OS=Homo sapiens GN=TRAP1 PE=2 SV=1	74449	1300	1576	1704	1764	1341	895	2034	1674	1455	1453	1089	1515	1381	1280	0.41	0.54	0.68	0.75	0.54	0.24	1.17	0.68	0.41	0.41	0.41	0.61	0.61	0.3	33	44	49	55	41	23	61	45	37	36	30	48	43	29
P20336	RAB3A	RAB3A_HUMAN Ras-related protein Rab-3A OS=Homo sapiens GN=RAB3A PE=1 SV=1	25196	1296	1263	1283	1604	1242	1236	1802	1589	1527	1484	1744	1937	1759	1485	2.47	2.47	3.45	4.05	2.47	2.47	4.05	3.45	4.71	4.05	4.71	6.33	5.47	6.33	54	51	55	66	51	43	63	57	60	58	58	68	65	63
P31946	YWHAB	1433B_HUMAN 14-3-3 protein beta/alpha OS=Homo sapiens GN=YWHAB PE=1 SV=3	28179	1290	2109	1689	2073	1445	1992	2907	1697	2236	1875	2152	2861	2497	1832	2.42	5.68	4.34	4.97	3.27	4.97	10.67	4.97	4.97	6.47	3.78	8.33	6.47	4.34	47	62	52	66	43	57	88	55	57	52	49	67	64	48
P68871	HBB	HBB_HUMAN Hemoglobin subunit beta OS=Homo sapiens GN=HBB PE=1 SV=2	16102	1277	2447	2786	3049	2898	3355	2674	4266	3544	4227	3713	3660	2713	2931	16.58	16.58	30.19	30.19	30.19	54.34	20.28	66	36.76	80.11	30.19	44.72	30.19	54.34	47	64	84	82	82	88	79	117	93	106	94	91	73	88
P12532-2	CKMT1A	KCRU_HUMAN Isoform 2 of Creatine kinase U-type, mitochondrial OS=Homo sapiens GN=CKMT1A	50902	1275														0.76														34
P62805	HIST1H4A	H4_HUMAN Histone H4 OS=Homo sapiens GN=HIST1H4A PE=1 SV=2	11360	1256	1970	1166	995	1288	2199	1397	910	1276	1853	1696	2310	1220	1076	17.59	69.16	13.25	17.59	17.59	118.36	30.62	13.25	40.24	52.79	40.24	118.36	40.24	30.62	46	61	48	38	41	77	45	33	45	61	51	74	41	35
O75489	NDUFS3	NDUS3_HUMAN NADH dehydrogenase [ubiquinone] iron-sulfur protein 3, mitochondrial OS=Homo sapiens GN=NDUFS3 PE=1 SV=1	30337	1252	1322	1604	1480	1439	1112	1265	1691	1581	1747	1534	1418	1245	1482	2.49	2.14	2.87	3.77	3.77	2.14	2.87	4.29	3.3	3.77	3.3	3.3	3.3	6.23	37	33	42	37	38	30	34	46	42	43	40	40	36	43
P16615	ATP2A2	AT2A2_HUMAN Sarcoplasmic/endoplasmic reticulum calcium ATPase 2 OS=Homo sapiens GN=ATP2A2 PE=1 SV=1	116336	1251	1847	2506	3019	2480	2035	4516	4816	3767	4197	3433	4233	3822	4143	0.65	0.69	1.11	1.3	1.17	0.79	2.03	1.87	1.57	1.57	1.5	1.57	1.3	1.95	68	78	95	118	98	72	123	127	112	131	107	104	108	114
P43004	SLC1A2	EAA2_HUMAN Excitatory amino acid transporter 2 OS=Homo sapiens GN=SLC1A2 PE=1 SV=2	62577	1233	1651	1042	2358	1072	1448	4974	4557	4845	3747	2621	4605	4120	4207	0.51	0.95	0.51	1.15	0.51	0.95	2.59	2.42	2.98	2.08	1.51	2.59	2.08	1.93	43	52	33	67	33	43	109	102	105	89	73	102	95	91
Q9Y6C9	MTCH2	MTCH2_HUMAN Mitochondrial carrier homolog 2 OS=Homo sapiens GN=MTCH2 PE=1 SV=1	33936	1233	1424	1347	1424	1249	875	1392	1317	1349	1641	1483	1389	1510	1626	2.36	2.06	1.79	2.06	2.06	1.54	1.79	1.79	2.36	2.69	2.06	2.36	2.06	3.05	52	47	45	44	38	27	45	40	34	48	40	39	39	43
B4E2W0	HADHB	B4E2W0_HUMAN 3-ketoacyl-CoA thiolase OS=Homo sapiens GN=HADHB PE=2 SV=1	49076	1230	1355	1170	980	981	1298	2178	1813	801	1831	1179	1800	1657	1759	1.83	2.67	1.83	1.65	1.49	1.65	1.83	2.02	1.18	2.02	1.49	2.44	2.22	2.22	60	54	51	44	36	54	59	48	27	59	41	49	51	55
P31040	SDHA	DHSA_HUMAN Succinate dehydrogenase [ubiquinone] flavoprotein subunit, mitochondrial OS=Homo sapiens GN=SDHA PE=1 SV=2	73672	1224	1718	1962	2553	1882	994	1963	3714	2950	2929	2998		2309	4082	0.55	0.84	1.1	1.1	1.1	0.69	1.01	3.21	2.24	1.72	2.1		1.72	2.86	43	56	65	78	68	36	53	101	100	88	94		66	113
Q92777	SYN2	SYN2_HUMAN Synapsin-2 OS=Homo sapiens GN=SYN2 PE=1 SV=3	63093	1222	1930	2000	2488	1802	1249	2749	2627	2643	2830	2680	2501	2579	1811	0.5	0.58	0.75	0.75	0.94	0.43	0.94	0.84	0.94	0.75	0.84	0.66	0.75	0.94	37	44	54	59	54	29	62	63	66	63	59	52	57	47
P38646	HSPA9	GRP75_HUMAN Stress-70 protein, mitochondrial OS=Homo sapiens GN=HSPA9 PE=1 SV=2	73920	1196	2092	2787	2833	2105	1309	3215	2968	2599	2189	1818	1942	2073	1775	0.68	1	1.72	1.38	1.09	0.48	1.38	1.28	1.09	1.09	1	0.92	0.92	1	42	62	73	72	62	31	73	68	57	59	42	41	50	46
Q92752	TNR	TENR_HUMAN Tenascin-R OS=Homo sapiens GN=TNR PE=1 SV=3	151805	1186	2702	1217	2060	1486	2579	2980	3528	3540	3224	3416	4598	3905	3423	0.32	0.78	0.35	0.56	0.56	0.7	0.56	0.78	0.7	0.78	0.78	0.89	0.78	0.78	48	89	47	74	64	87	73	96	89	93	106	114	104	92
Q9HAV0	GNB4	GBB4_HUMAN Guanine nucleotide-binding protein subunit beta-4 OS=Homo sapiens GN=GNB4 PE=1 SV=3	38284	1181	797	881	1032	936	1011	1325	980	899	1105	1072	1461	1426	1009	0.79	0.79	0.51	0.79	0.79	0.79	0.94	0.64	0.64	0.51	0.79	1.11	1.49	0.51	39	30	28	37	31	33	40	30	31	34	36	35	40	32
F5H801	OGDH	F5H801_HUMAN 2-oxoglutarate dehydrogenase, mitochondrial OS=Homo sapiens GN=OGDH PE=2 SV=1	111681	1172	1655	1830	2461	1264	1302	2986	2715	2206	1656	2624	3919	2571	1827	0.63	0.78	0.89	1.31	0.73	0.68	0.94	1.06	0.78	0.89	1	1.59	1.06	0.78	73	83	92	117	67	62	91	93	76	73	97	115	91	70
C9JTE0	MOG	C9JTE0_HUMAN Myelin-oligodendrocyte glycoprotein OS=Homo sapiens GN=MOG PE=2 SV=1	24196	1172	2169	1332	1599	1938	3184	2311	2002	2380	2318	2672	3032	1983	1682	1.82	3.73	2.21	2.21	4.38	6.93	4.38	4.38	5.97	5.97	8.03	8.03	4.38	4.38	43	65	46	51	69	99	66	62	71	69	80	98	63	54
Q01813	PFKP	K6PP_HUMAN 6-phosphofructokinase type C OS=Homo sapiens GN=PFKP PE=1 SV=2	86454	1146	2932	2302	3598	4015	3676	4169	6236	5991	5640	5977	6476	6167	5484	1.27	1.63	1.83	2.54	3.11	2.54	3.27	5.67	5.67	3.77	3.77	4.14	3.77	4.33	71	106	88	118	142	119	132	179	170	154	170	171	171	165
P06744	GPI	G6PI_HUMAN Glucose-6-phosphate isomerase OS=Homo sapiens GN=GPI PE=1 SV=4	63335	1138	2072		3214	1129	1758	5472	832	1105			4511	2399		0.93	1.61		2.92	0.83	0.83	5.83	0.58	0.66			3.56	1.89		58	85		117	43	54	155	25	36			117	76
Q9H4G0	EPB41L1	E41L1_HUMAN Band 4.1-like protein 1 OS=Homo sapiens GN=EPB41L1 PE=1 SV=2	99012	1134	1754	1595	2762	2194	1883	3867	3553	3586	2542	2895	4127	3659	2513	0.58	1.33	1.11	1.74	1.74	1.18	1.93	1.83	2.23	1.18	1.65	2.12	1.65	1.33	41	79	72	98	89	81	106	99	106	89	92	112	104	86
Q16795	NDUFA9	NDUA9_HUMAN NADH dehydrogenase [ubiquinone] 1 alpha subcomplex subunit 9, mitochondrial OS=Homo sapiens GN=NDUFA9 PE=1 SV=2	42654	1124	1349	1530	1129	1468	1256	1749	1927	2290	2336	2087	2392	2293	2087	2.56	2.83	3.45	2.83	2.83	2.56	3.45	4.17	3.45	5	3.8	4.17	4.17	4.57	43	47	56	43	54	46	58	65	63	71	63	65	67	68
Q9NZ45	CISD1	CISD1_HUMAN CDGSH iron-sulfur domain-containing protein 1 OS=Homo sapiens GN=CISD1 PE=1 SV=1	12362	1123	1249	1936	1476	2004	1465	1561	2258	2023	2350	2033	1856	1786	1992	10.66	8.12	38.82	10.66	38.82	30.15	18.06	38.82	49.9	49.9	38.82	18.06	23.36	49.9	35	33	51	40	51	38	39	56	55	54	48	42	42	57
G3V0I5	NDUFV1	G3V0I5_HUMAN NADH dehydrogenase (Ubiquinone) flavoprotein 1, 51kDa, isoform CRA_c OS=Homo sapiens GN=NDUFV1 PE=4 SV=1	50707	1118	1241	2778	1765	1599	1460	2689	3809	3897	3779	2032	3470	2753	3920	2.11	1.92	4.83	2.31	2.75	2.75	4.14	7.5	7.5	6.98	3.25	4.47	3.53	6.98	62	62	112	69	76	63	85	126	125	124	72	101	88	123
Q9UJS0	SLC25A13	CMC2_HUMAN Calcium-binding mitochondrial carrier protein Aralar2 OS=Homo sapiens GN=SLC25A13 PE=1 SV=2	74528	1118	1561	1630	1528	1407	1217	1456				1638	1520	1323		0.83	0.91	0.75	0.83	0.83	0.54	0.83				0.83	0.61	0.83		46	54	58	58	57	39	50				58	50	44
P08107	HSPA1A	HSP71_HUMAN Heat shock 70 kDa protein 1A/1B OS=Homo sapiens GN=HSPA1A PE=1 SV=5	70294	1112	1949	1220	1678	1694	1405	2023	1658	1580	1317	1769	1749	1475	1228	0.65	1.08	0.51	0.81	0.73	0.65	0.9	0.73	0.58	0.65	0.81	0.81	0.58	0.51	43	55	41	52	53	41	52	50	45	40	51	48	42	37
P63096	GNAI1	GNAI1_HUMAN Guanine nucleotide-binding protein G(i) subunit alpha-1 OS=Homo sapiens GN=GNAI1 PE=1 SV=2	40905	1088	1615	1465	1713	1871	1928	2512	1955	2293	2117	2082	2753	2067	2100	1.54	2.2	1.97	2.46	2.46	2.74	4.11	2.46	3.37	4.11	3.04	4.11	2.74	4.52	45	53	51	61	64	65	76	61	72	75	67	83	61	68
P35580-2	MYH10	MYH10_HUMAN Isoform 2 of Myosin-10 OS=Homo sapiens GN=MYH10	231606	1085	1673		1581			3608								0.36	0.5		0.42			0.88								61	79		71			115
Q9H9B4	SFXN1	SFXN1_HUMAN Sideroflexin-1 OS=Homo sapiens GN=SFXN1 PE=1 SV=4	35881	1079	1110	1411	1008	1352	925	1448	1573	1680	1585	1935	1966	1706	1752	1.64	1.22	2.45	1.89	1.89	1.22	2.77	2.77	2.45	2.16	3.12	3.91	2.77	3.5	47	35	56	39	42	31	50	47	48	46	58	49	51	52
O75306-2	NDUFS2	NDUS2_HUMAN Isoform 2 of NADH dehydrogenase [ubiquinone] iron-sulfur protein 2, mitochondrial OS=Homo sapiens GN=NDUFS2	52218	1078														2.01														55
O60313	OPA1	OPA1_HUMAN Dynamin-like 120 kDa protein, mitochondrial OS=Homo sapiens GN=OPA1 PE=1 SV=3	112131	1076		2365		2187						3167				0.63		0.99		1.17						1.51				45		85		90						95
G5EA52	PDIA3	G5EA52_HUMAN Protein disulfide isomerase family A, member 3, isoform CRA_b OS=Homo sapiens GN=PDIA3 PE=2 SV=1	55328	1073	1995	1292	1797	1502	1079	2090	1374	1256	1041	721	2282	1954	757	1.25	2.18	1.52	2	1.67	1.38	3.25	1.52	1.38	1.25	0.68	2.78	2.78	1	53	85	64	81	68	42	86	51	57	42	29	88	87	30
P55809	OXCT1	SCOT1_HUMAN Succinyl-CoA:3-ketoacid coenzyme A transferase 1, mitochondrial OS=Homo sapiens GN=OXCT1 PE=1 SV=1	56578	1058	2017	2106	2900	1466	1588	3807	2616	2362	2244	2392	3434	3000	2164	0.97	1.61	1.93	2.1	0.97	0.66	1.47	1.08	0.97	0.86	0.97	1.61	1.08	0.97	37	61	66	84	44	38	73	58	46	43	53	62	59	45
Q9H936	SLC25A22	GHC1_HUMAN Mitochondrial glutamate carrier 1 OS=Homo sapiens GN=SLC25A22 PE=1 SV=1	34904	1045	1042	1437	1071	1549	940	1697	1577	1541	1577	1926	2048	1794	1728	2.57	3.28	1.98	1.98	2.91	2.26	1.98	3.69	3.28	2.91	5.16	2.91	2.91	4.62	48	39	45	41	49	33	50	46	48	45	55	46	49	53
Q9NZN3	EHD3	EHD3_HUMAN EH domain-containing protein 3 OS=Homo sapiens GN=EHD3 PE=1 SV=2	60906	1039	1283	1365	1451	1511	1322	1484	1710	1719	1463	1455	1710	1759	1046	0.6	0.78	0.6	1.32	1.2	0.98	1.71	1.86	1.71	1.2	1.09	2.02	2.02	0.98	35	42	40	55	53	45	58	59	62	48	46	67	67	35
P27348	YWHAQ	1433T_HUMAN 14-3-3 protein theta OS=Homo sapiens GN=YWHAQ PE=1 SV=1	28032	1031	1579	961	1338	964	1312	1888	885	1181	900	858	2283	1539	975	4.37	5.73	3.8	5.01	2.84	7.42	10.78	2.84	5.73	3.8	4.37	8.41	6.52	3.29	53	55	43	56	40	54	78	39	50	38	35	64	55	40
B7Z1R5	ATP6V1A	B7Z1R5_HUMAN V-type proton ATPase catalytic subunit A OS=Homo sapiens GN=ATP6V1A PE=2 SV=1	65037	1023	1944	2015	4000	2260	2842	4448	3822	3922	4751	4145	5674	5219	3617	0.9	1.55	1.96	3.18	1.82	2.26	4.61	3.84	3.61	3.61	4.09	5.19	4.9	3.39	53	83	94	131	92	101	141	125	127	147	142	157	160	114
Q6UYC3	LMNA	Q6UYC3_HUMAN Prelamin-A/C OS=Homo sapiens GN=LMNA PE=1 SV=1	69492	1020	2318	327	677	846	2168	1405	683	1103	1379	1660	1841	1144	1352	1.09	2.32	0.74	1	1.09	1.89	1.52	0.74	1.19	1.3	1.76	1.3	0.91	1.4	42	103	26	40	48	78	53	30	47	52	62	57	47	53
Q9UQ16	DNM3	DYN3_HUMAN Dynamin-3 OS=Homo sapiens GN=DNM3 PE=1 SV=4	98084	1011	1549	1897	2216	2156	1981	3177	3697	3093	3301	2542	3989	3079	3164	0.81	1.27	1.13	1.35	1.35	1.43	2.72	3.1	3.53	2.37	1.95	2.84	2.6	2.48	64	78	98	105	99	82	122	134	133	143	117	131	128	118
Q9UBB6	NCDN	NCDN_HUMAN Neurochondrin OS=Homo sapiens GN=NCDN PE=1 SV=1	80239	1001	1502	1690	2099	1530	1545	1962	1671	1590	2390	1772	1935	2032	1016	0.49	0.49	0.68	0.68	0.55	0.62	0.82	0.75	0.82	0.9	0.75	0.98	0.9	0.75	41	49	54	63	52	49	56	53	48	65	52	65	61	36
P69905	HBA1	HBA_HUMAN Hemoglobin subunit alpha OS=Homo sapiens GN=HBA1 PE=1 SV=2	15305	994	1088	1547	1691	1278	1417	1331	1612	1493	1840	1842	2010	1660	1576	3.06	3.06	12.51	10.06	5.06	12.51	8.05	6.41	6.41	15.51	12.51	12.51	8.05	6.41	40	34	51	55	42	49	49	52	45	55	53	49	47	45
K7EJE8	LONP1	K7EJE8_HUMAN Lon protease homolog, mitochondrial OS=Homo sapiens GN=LONP1 PE=2 SV=1	93637	990							1758		769	837	2159	1262	1466	1.06							1.06		0.46	0.62	0.99	0.73	0.79	59							52		29	36	50	42	40
E9PF17	VCAN	E9PF17_HUMAN Versican core protein OS=Homo sapiens GN=VCAN PE=2 SV=2	178487	982	2566	1691	2284	2368	3541	2960	1242	2272	2801	3229	2435	2480	2274	0.18	0.29	0.22	0.24	0.22	0.34	0.29	0.18	0.24	0.29	0.27	0.27	0.22	0.29	41	60	45	53	57	82	64	31	51	65	68	49	52	56
Q04917	YWHAH	1433F_HUMAN 14-3-3 protein eta OS=Homo sapiens GN=YWHAH PE=1 SV=4	28372	979	1429	1333	1779	1209	1403	2183	962	1630	1139	1246	2074	1798	914	2.78	3.22	4.27	4.27	2.78	4.27	9.25	2.78	3.72	2.38	2.38	4.27	4.27	2.38	43	47	50	57	37	44	75	37	45	35	31	50	46	29
A2A274	ACO2	A2A274_HUMAN Aconitate hydratase, mitochondrial OS=Homo sapiens GN=ACO2 PE=2 SV=1	88563	976	1651	1490	3194	1568	1410	4002	2539	1845	2589	2557	3594	2656	1931	0.92	1.07	0.79	2.2	0.99	0.99	2.83	1.57	1.31	1.31	1.48	2.83	1.67	1.31	63	79	79	129	81	64	121	88	63	97	87	110	91	68
Q02252	ALDH6A1	MMSA_HUMAN Methylmalonate-semialdehyde dehydrogenase [acylating], mitochondrial OS=Homo sapiens GN=ALDH6A1 PE=1 SV=2	58259	976	1837	5153	2816	2393	1145	3391	2673	2034	2227	1733	2852	2271	1467	0.93	1.41	6.63	2.95	2.17	0.93	3.41	2.54	1.54	1.84	1.69	2.74	2.35	1.04	48	67	186	104	82	46	103	76	61	73	62	78	75	51
P54707	ATP12A	AT12A_HUMAN Potassium-transporting ATPase alpha chain 2 OS=Homo sapiens GN=ATP12A PE=1 SV=3	116292	972	1178	1097	1200	1071	875	1083	1100	1084	1244	1178	1167	1264	1138	0.21	0.28	0.28	0.25	0.32	0.28	0.28	0.32	0.28	0.28	0.32	0.28	0.28	0.28	48	55	60	61	55	45	49	55	55	65	60	54	59	55
J3KPF3	SLC3A2	J3KPF3_HUMAN 4F2 cell-surface antigen heavy chain OS=Homo sapiens GN=SLC3A2 PE=2 SV=1	68230	968	1521	1171	1885	1458	1364	2211	2097	2379	2044	2240	2992	2469	2176	0.68	0.76	0.6	1.02	0.68	0.68	1.12	0.84	1.02	0.68	0.93	1.56	1.02	1.22	47	55	41	62	48	50	63	55	62	52	59	78	65	69
P04075	ALDOA	ALDOA_HUMAN Fructose-bisphosphate aldolase A OS=Homo sapiens GN=ALDOA PE=1 SV=2	39851	967	1338	1320	1936	1825	2017	1948	1522	1955	2486	2007	1847	1767	1824	1.6	1.6	2.05	2.05	2.88	2.58	2.05	2.31	2.88	2.58	2.58	2.31	2.58	2.58	33	35	37	49	46	44	49	38	47	52	43	41	45	44
P43003	SLC1A3	EAA1_HUMAN Excitatory amino acid transporter 1 OS=Homo sapiens GN=SLC1A3 PE=1 SV=1	59705	966	2027	1015	1494	892	1197	2109	1943	1143	2099	1629	1642	1820	1765	0.31	0.62	0.54	0.71	0.38	0.38	1.01	0.62	0.31	0.71	0.54	0.54	0.54	0.71	22	45	23	39	28	29	50	42	23	48	34	31	36	35
Q9ULD0	OGDHL	OGDHL_HUMAN 2-oxoglutarate dehydrogenase-like, mitochondrial OS=Homo sapiens GN=OGDHL PE=1 SV=3	115264	963	1470	1702	1925	1413	1194	1998	2597	1979	1296	1963	3234	2344	1704	0.56	0.66	0.8	0.9	0.61	0.61	0.85	1.01	0.7	0.7	0.9	1.13	0.9	0.75	60	67	89	100	69	59	75	93	81	62	87	111	92	63
P61026	RAB10	RAB10_HUMAN Ras-related protein Rab-10 OS=Homo sapiens GN=RAB10 PE=1 SV=1	22755	962	943	893	1107	1029	1040	845	1055	1020	1270	1206	1004	1149	1128	0.99	1.28	0.99	1.28	1.28	1.62	0.99	2	2	2.44	3.53	2.44	2.44	3.53	31	28	27	32	31	35	26	37	37	45	41	32	39	42
P11177	PDHB	ODPB_HUMAN Pyruvate dehydrogenase E1 component subunit beta, mitochondrial OS=Homo sapiens GN=PDHB PE=1 SV=3	39550	930	1232	992	1342	853	1178	2103	1258	1024	1128	1014	1103	1043	1145	1.06	1.42	1.23	2.08	0.9	1.23	2.34	1.62	1.42	1.62	1.62	1.84	1.23	1.42	33	30	28	38	26	31	52	32	27	31	29	30	26	31
F5H2F4	MTHFD1	F5H2F4_HUMAN C-1-tetrahydrofolate synthase, cytoplasmic OS=Homo sapiens GN=MTHFD1 PE=2 SV=1	111342	930	1456			939		1727	1345	1382		1124	1653	1173	1073	0.59	0.68			0.46		0.95	0.5	0.64		0.46	0.78	0.64	0.64	44	61			41		59	48	46		44	58	47	49
P49327	FASN	FAS_HUMAN Fatty acid synthase OS=Homo sapiens GN=FASN PE=1 SV=3	275877	926	1918	904	1970	1651	2127	3328	2029	2065	911	1941	3329	2350	1990	0.26	0.34	0.31	0.39	0.37	0.41	0.53	0.26	0.39	0.19	0.29	0.49	0.37	0.29	55	73	51	80	69	81	93	54	62	39	61	88	72	52
Q12765	SCRN1	SCRN1_HUMAN Secernin-1 OS=Homo sapiens GN=SCRN1 PE=1 SV=2	46980	926	1795	656	1877	526	1116	2354			54		1713	1254		0.61	1.11	0.61	0.97	0.4	0.84	1.59			0.15		1.11	0.84		36	57	26	59	17	31	71			3		52	38
J3KQA0	SYT1	J3KQA0_HUMAN Synaptotagmin I, isoform CRA_b OS=Homo sapiens GN=SYT1 PE=2 SV=1	47573	924	1067	1109	1594	1095	852	2438	1716	2065	1218	1763	2805	2670	1492	0.95	1.09	1.39	1.92	1.23	1.23	3.36	1.92	3.36	1.39	2.34	5.52	4.71	2.12	44	47	57	75	54	39	84	64	79	53	74	101	101	63
O96000	NDUFB10	NDUBA_HUMAN NADH dehydrogenase [ubiquinone] 1 beta subcomplex subunit 10 OS=Homo sapiens GN=NDUFB10 PE=1 SV=3	21048	919	896	1231	1001	1204	951	1181	1434	1464	1392	1382	1036	1157	1222	3.38	2.78	4.89	2.78	4.08	2.78	4.08	5.82	4.08	4.89	3.38	2.78	3.38	3.38	37	31	43	33	36	30	36	43	35	39	35	32	32	35
E9PN17	ATP5L	E9PN17_HUMAN ATP synthase subunit g, mitochondrial OS=Homo sapiens GN=ATP5L PE=2 SV=1	8447	914	791	1412	1182	981	1033	844	1366	1118	1254	1193	1308		1214	7.05	7.05	15.14	10.4	15.14	10.4	10.4	10.4	10.4	10.4	10.4	10.4		10.4	29	20	37	31	30	27	23	31	30	28	27	28		28
P34931	HSPA1L	HS71L_HUMAN Heat shock 70 kDa protein 1-like OS=Homo sapiens GN=HSPA1L PE=1 SV=2	70730	911	1095	764	932	998	788	1186	1083	1053	924	1138	868	978	961	0.37	0.37	0.31	0.37	0.31	0.31	0.44	0.31	0.37	0.37	0.37	0.37	0.31	0.37	30	31	28	30	34	25	34	34	31	29	31	25	28	31
P10909	CLU	CLUS_HUMAN Clusterin OS=Homo sapiens GN=CLU PE=1 SV=1	53031	906	1274	720	1041	925	1186	2161	1029	1202	1227	941	1382	1216	959	1.19	0.83	0.52	0.62	0.52	0.72	1.47	0.72	0.62	0.83	0.72	0.83	0.72	0.52	42	41	29	33	28	35	70	32	32	37	31	35	32	27
P62937	PPIA	PPIA_HUMAN Peptidyl-prolyl cis-trans isomerase A OS=Homo sapiens GN=PPIA PE=1 SV=2	18229	892	2050	1568	2899	1097	2429	3413	1031	1145	1008	565	2730	2117	531	11.81	24.3	17.01	41.13	6.69	28.99	34.55	8.12	9.81	4.48	3.62	34.55	28.99	2.29	40	55	45	78	32	60	86	33	32	25	19	60	49	14
P35527	KRT9	K1C9_HUMAN Keratin, type I cytoskeletal 9 OS=Homo sapiens GN=KRT9 PE=1 SV=3	62255	890	2036	2539	1257	1971	1624	1977	2692	3658	1733	2021	2183	3140	1767	1.06	1.16	2.1	1.06	1.16	1.16	1.16	1.52	2.44	0.85	1.16	0.67	1.66	1.06	54	75	100	55	70	57	52	69	89	45	54	40	83	55
Q96E17	RAB3C	RAB3C_HUMAN Ras-related protein Rab-3C OS=Homo sapiens GN=RAB3C PE=2 SV=1	26164	886	819	830	1111	907	791	1317	1316	1023	971	1167	1130	1245	1030	1.05	0.82	1.61	2.32	1.31	1.05	2.32	2.32	2.32	1.94	3.22	1.94	2.32	2.32	37	32	38	48	35	29	45	47	41	39	42	42	47	42
P61019	RAB2A	RAB2A_HUMAN Ras-related protein Rab-2A OS=Homo sapiens GN=RAB2A PE=1 SV=1	23702	885	798	791	986	869	848	829	832	989	844	875	970	1052	876	1.87	1.2	1.52	2.27	1.2	1.52	2.27	1.52	3.26	2.27	1.87	2.74	3.86	2.27	23	17	18	25	19	18	24	19	30	22	24	24	32	23
J3KQZ9	MLC1	J3KQZ9_HUMAN Myosin light chain 4 OS=Homo sapiens GN=MLC1 PE=2 SV=1	35904	883	1568	617	859	569	904	1230	347	852	572	949	574	781	1097	0.7	1.03	0.7	0.56	0.42	0.56	0.56	0.42	0.56	0.56	0.56	0.42	0.56	0.86	24	37	20	23	16	17	30	12	21	13	23	17	20	24
P14625	HSP90B1	ENPL_HUMAN Endoplasmin OS=Homo sapiens GN=HSP90B1 PE=1 SV=1	92696	883	1332	913	1272	1203	881	2269	1070	1020	963	1051	1724	1419	988	0.42	0.8	0.32	0.42	0.32	0.32	1.38	0.37	0.37	0.32	0.37	0.74	0.57	0.32	30	45	26	29	25	23	63	25	27	25	26	46	34	26
O00264	PGRMC1	PGRC1_HUMAN Membrane-associated progesterone receptor component 1 OS=Homo sapiens GN=PGRMC1 PE=1 SV=3	21772	882	1325	976	1122	1328	1316	1106	1321	1490	1305	1252	1445	1434	1245	1.73	2.15	1.36	1.73	2.15	2.63	1.36	2.15	3.2	2.15	2.63	3.2	3.2	2.15	27	32	20	23	31	35	25	33	36	33	27	30	32	28
P60174	TPI1	TPIS_HUMAN Triosephosphate isomerase OS=Homo sapiens GN=TPI1 PE=1 SV=3	31057	882	991	879	1904	771	1158	2240	582	784	551	515	1316	1316	472	1.5	3.15	2.38	5.23	2.06	3.15	6.63	1.76	2.75	2.06	1.04	4.08	4.08	0.84	29	36	34	62	29	42	65	24	30	24	19	43	42	19
O75947	ATP5H	ATP5H_HUMAN ATP synthase subunit d, mitochondrial OS=Homo sapiens GN=ATP5H PE=1 SV=3	18537	880	804	1295	1276	869	939	1132	1552	1362	1467	1201	952	971	991	5.29	13.5	32.44	27.29	7.78	13.5	19.25	32.44	22.94	27.29	16.14	11.27	16.14	13.5	44	44	63	58	41	48	53	74	58	64	56	44	50	52
O75828	CBR3	CBR3_HUMAN Carbonyl reductase [NADPH] 3 OS=Homo sapiens GN=CBR3 PE=1 SV=3	31230	874	1079	1017	1612	978	1268	1589	832	1225	1003	997	1571	1296	638	0.5	0.84	0.84	1.03	0.84	0.84	1.03	0.84	0.84	0.84	0.84	1.49	1.03	0.66	20	24	23	30	20	23	32	16	24	21	20	32	24	13
P26232	CTNNA2	CTNA2_HUMAN Catenin alpha-2 OS=Homo sapiens GN=CTNNA2 PE=1 SV=5	106045	870	2045	1010	1920	1239	1457	2839	2111	2359	2311	2152	2653	2798	2701	0.48	0.78	0.48	0.73	0.58	0.58	1.14	0.78	0.95	0.73	1.07	1.01	1.34	1.07	39	65	35	64	46	44	70	61	63	58	62	66	76	69
O75083	WDR1	WDR1_HUMAN WD repeat-containing protein 1 OS=Homo sapiens GN=WDR1 PE=1 SV=4	66836	867	1998	507	910	878	1256	2098	867	1094	756	1566	2396	1849	737	0.54	1.26	0.54	0.7	0.54	0.87	1.61	0.87	0.96	0.62	0.96	1.37	1.49	0.54	34	61	24	37	32	44	57	32	38	28	45	55	54	25
H0YDD4	DLAT	H0YDD4_HUMAN Dihydrolipoyllysine-residue acetyltransferase component of pyruvate dehydrogenase complex, mitochondrial (Fragment) OS=Homo sapiens GN=DLAT PE=2 SV=1	51511	867	1438	1521	1763	1498	1169	2590	2044	1867	1851	1466	2273	1870	1730	0.75	1.38	1.7	2.05	1.38	1.1	2.46	2.05	1.87	1.38	1.24	2.05	2.05	1.87	38	49	56	64	51	45	72	65	52	53	52	71	57	50
Q7Z794	KRT77	K2C1B_HUMAN Keratin, type II cytoskeletal 1b OS=Homo sapiens GN=KRT77 PE=2 SV=3	62149	866	1152	1236	855	1019	1069	670	922	1082	652	753	580	1046	793	0.36	0.36	0.36	0.36	0.36	0.36	0.29	0.36	0.36	0.36	0.36	0.23	0.36	0.43	43	50	57	38	48	44	28	36	42	28	29	21	44	36
C9JRZ6	CHCHD3	C9JRZ6_HUMAN Coiled-coil-helix-coiled-coil-helix domain-containing protein 3, mitochondrial OS=Homo sapiens GN=CHCHD3 PE=2 SV=1	26963	866	1078	1366	1151	1256	921	1311	1495	1448	1598	1410	1405	1462	1376	3.05	4.11	3.55	3.05	3.05	2.6	2.6	3.55	3.55	4.75	4.75	4.11	3.55	3.55	33	36	43	39	37	30	37	46	43	44	46	41	45	42
Q15019	2002-09-01	SEPT2_HUMAN Septin-2 OS=Homo sapiens GN=SEPT2 PE=1 SV=1	41689	865	1354	775	1228	857	1533	1795	901	1162	1270	1471	1416	1332	1099	0.84	1.5	0.84	0.99	0.84	1.5	1.5	0.7	0.99	0.84	1.69	1.69	0.99	0.99	24	34	24	30	22	35	38	20	25	29	34	32	27	22
Q5VTE0	EEF1A1P5	EF1A3_HUMAN Putative elongation factor 1-alpha-like 3 OS=Homo sapiens GN=EEF1A1P5 PE=5 SV=1	50495	861														1														37
P17066	HSPA6	HSP76_HUMAN Heat shock 70 kDa protein 6 OS=Homo sapiens GN=HSPA6 PE=1 SV=2	71440	858	1502	898	1295	1287	1060	1445	1355	1304	1007	1358	1209	1163	1161	0.43	0.57	0.43	0.43	0.5	0.5	0.57	0.5	0.43	0.37	0.5	0.43	0.43	0.37	35	49	34	42	43	32	38	40	39	33	38	36	33	33
O95782	AP2A1	AP2A1_HUMAN AP-2 complex subunit alpha-1 OS=Homo sapiens GN=AP2A1 PE=1 SV=3	108561	855	1100	1048	1685	1790	1218	2129	2950	2449	2791	2397	2303	2433	2204	0.76	0.71	0.87	0.98	1.1	0.92	1.37	1.66	1.83	1.44	1.16	1.3	1.51	1.44	48	54	57	76	78	70	86	114	103	100	96	83	103	96
P36542	ATP5C1	ATPG_HUMAN ATP synthase subunit gamma, mitochondrial OS=Homo sapiens GN=ATP5C1 PE=1 SV=1	33032	853	1055	1243	1425	1220	1032	1240	1542	1439	1770	1333	2001	1536	1874	1.86	2.47	4.08	3.62	2.81	2.81	2.47	5.15	4.08	5.15	5.15	5.15	4.08	7.2	33	38	47	47	43	39	44	59	52	58	50	61	49	67
P13489	RNH1	RINI_HUMAN Ribonuclease inhibitor OS=Homo sapiens GN=RNH1 PE=1 SV=2	51766	836	1624	722	1289	801	1100	1790	694	1286	565	618	2112	1392	540	0.54	1.23	0.74	0.85	0.85	0.85	1.53	0.54	0.85	0.45	0.74	1.37	1.1	0.36	26	42	27	35	22	33	43	19	32	20	18	37	29	17
P00403	MT-CO2	COX2_HUMAN Cytochrome c oxidase subunit 2 OS=Homo sapiens GN=MT-CO2 PE=1 SV=1	25719	832	749	1078	1092	876	892	910	1470	1251	1236	1468	1353	1356	988	0.84	0.63	2	1.65	1.35	1.65	1.08	1.65	1.35	2	1.65	1.65	1.65	1.65	32	22	36	29	28	27	24	37	29	32	31	28	28	25
O95716	RAB3D	RAB3D_HUMAN Ras-related protein Rab-3D OS=Homo sapiens GN=RAB3D PE=1 SV=1	24480	832	832	765	1049	846	721	1216	1074	897	984	1054	1293	1130	912	1.15	1.15	1.78	1.78	1.45	1.45	2.16	1.45	1.78	2.16	2.16	2.59	2.16	2.16	38	36	41	48	38	31	45	42	42	43	42	47	46	43
Q7L0J3	SV2A	SV2A_HUMAN Synaptic vesicle glycoprotein 2A OS=Homo sapiens GN=SV2A PE=1 SV=1	83440	831	1060	1424	1884	1185	811	1359	1698	1798	1828	1997	1743	1961	1623	0.26	0.36	0.36	0.59	0.36	0.41	0.65	0.65	0.59	0.53	0.71	0.71	0.71	0.53	25	40	43	57	38	28	47	52	47	52	56	49	53	50
P07195	LDHB	LDHB_HUMAN L-lactate dehydrogenase B chain OS=Homo sapiens GN=LDHB PE=1 SV=2	36900	829	1156	1008	1221	1061	1484	1667	1131	1140	1205	1413	1156	1055	1012	1.17	1.58	1.17	1.17	1.58	1.36	2.34	1.36	1.17	1.36	1.58	1.58	1.36	1.17	24	31	32	33	33	36	44	30	27	31	37	30	27	25
B4DGU4	CTNNB1	B4DGU4_HUMAN Catenin beta-1 OS=Homo sapiens GN=CTNNB1 PE=2 SV=1	85339	826	1825	932	1740	1178	1100	1791	1384	1428	1657	1777	1743	1668	1430	0.76	0.83	0.76	0.9	0.57	0.63	0.9	0.76	0.83	0.97	0.9	0.9	0.83	0.9	44	56	40	50	39	38	60	47	50	53	59	55	58	53
G8JLB6	HNRNPH1	G8JLB6_HUMAN Heterogeneous nuclear ribonucleoprotein H OS=Homo sapiens GN=HNRNPH1 PE=2 SV=1	51482	817	1225	959	1055	1186	1193	1221	1439	1328	1412	1108	1457	1117	1032	0.64	0.75	0.75	0.75	0.54	0.64	0.75	0.86	0.75	0.64	0.75	0.75	0.75	0.64	39	41	39	41	39	37	44	48	46	47	42	53	44	40
P02533	KRT14	K1C14_HUMAN Keratin, type I cytoskeletal 14 OS=Homo sapiens GN=KRT14 PE=1 SV=4	51872	809	1347	1265	904	1360	1383	637	1217	1185	695	817	333	1091	967	0.64	0.85	0.97	0.45	0.97	0.74	0.36	0.54	0.64	0.45	0.45	0.28	0.97	0.54	40	48	53	37	50	48	19	36	38	23	29	15	43	36
J3KPX8	MAP1A	J3KPX8_HUMAN MAP1 light chain LC2 OS=Homo sapiens GN=MAP1A PE=2 SV=1	306967	806	1759			1654		3408							2059	0.25	0.36			0.25		0.51							0.33	55	87			75		133							91
F6SBX2	IARS2	F6SBX2_HUMAN Isoleucine--tRNA ligase, mitochondrial OS=Homo sapiens GN=IARS2 PE=2 SV=1	106884	804	1065	1045	1039	778	539	1374	1836	1131	1024	1005	1835	894	1421	0.44	0.48	0.39	0.62	0.57	0.44	0.67	0.83	0.72	0.53	0.67	1	0.62	0.94	38	46	48	44	34	27	46	51	43	42	40	62	40	52
P10606	COX5B	COX5B_HUMAN Cytochrome c oxidase subunit 5B, mitochondrial OS=Homo sapiens GN=COX5B PE=1 SV=2	13915	804	653	1004	929	922	803	994	980	968	1075	1141	1105	1026	1200	4.8	4.8	10.22	6.23	8.01	6.23	8.01	12.98	8.01	10.22	16.42	20.7	8.01	12.98	36	30	46	44	40	36	42	45	41	47	51	46	41	47
Q96IX5	USMG5	USMG5_HUMAN Up-regulated during skeletal muscle growth protein 5 OS=Homo sapiens GN=USMG5 PE=1 SV=1	6510	804	826	692	969	783	909	702	897	946	918	995	794	941	863	4.71	4.71	4.71	4.71	4.71	4.71	4.71	4.71	4.71	4.71	4.71	4.71	4.71	4.71	18	13	21	16	15	14	15	19	18	17	17	17	17	14
P05165	PCCA	PCCA_HUMAN Propionyl-CoA carboxylase alpha chain, mitochondrial OS=Homo sapiens GN=PCCA PE=1 SV=4	80635	802	1201	897	709	1012	456	1218	869	772	671	1550	1035	808	955	0.55	0.32	0.49	0.43	0.61	0.27	0.75	0.55	0.27	0.49	0.97	0.68	0.43	0.55	37	31	41	24	38	16	32	24	22	23	51	30	24	29
Q9UK22	FBXO2	FBX2_HUMAN F-box only protein 2 OS=Homo sapiens GN=FBXO2 PE=1 SV=2	33706	800	1070	779	921	794	911	1453	944	760	656	225	1019	877	519	1.12	1.12	1.33	1.12	1.12	1.55	2.08	1.12	1.33	0.93	0.46	2.08	2.08	0.93	24	26	24	23	21	25	34	20	19	17	7	27	30	14
F5H4R9	DNM2	F5H4R9_HUMAN Dynamin-2 OS=Homo sapiens GN=DNM2 PE=2 SV=1	98218	796	1061	946	1038	1377		1864	1783	1620	1657	1692	1996	1403	1517	0.34	0.43	0.43	0.48	0.53		1.06	0.86	0.99	0.86	0.86	0.93	0.69	0.75	49	47	56	58	62		76	69	67	80	72	73	62	57
G3V0E8	PCBP2	G3V0E8_HUMAN Poly(RC) binding protein 2, isoform CRA_f OS=Homo sapiens GN=PCBP2 PE=4 SV=1	33817	790	984	990	949	926	957	1050	1130	1110	1093	962	1328	1113	1043	0.75	0.92	0.92	0.92	0.92	0.75	0.92	0.92	0.92	0.92	0.75	0.92	0.92	0.75	20	24	30	27	25	25	26	26	27	28	22	29	25	23
O15394	NCAM2	NCAM2_HUMAN Neural cell adhesion molecule 2 OS=Homo sapiens GN=NCAM2 PE=1 SV=2	93786	775	1048	938	899	816	998	1554	1352	1199	1474	1444	1477	1384	1306	0.41	0.62	0.51	0.51	0.51	0.41	0.62	0.41	0.41	0.56	0.51	0.56	0.73	0.46	33	40	38	35	31	33	39	30	32	39	41	37	42	35
F5H5C4	PRKCG	F5H5C4_HUMAN Protein kinase C OS=Homo sapiens GN=PRKCG PE=2 SV=1	81155	765	1458	1317	1459	1862	1318	1934	2076		2189	2945				0.67	0.74	0.96	0.74	1.12	0.67	0.81	1.04		0.61	1.49				42	53	54	50	63	48	59	68		62	94
P40926	MDH2	MDHM_HUMAN Malate dehydrogenase, mitochondrial OS=Homo sapiens GN=MDH2 PE=1 SV=3	35937	763	1114	722	1096	1467	987	1128	1505	1516	1697	1709	1521	1090	1225	1.64	2.44	1.64	2.15	2.75	1.64	2.75	2.15	1.88	2.44	2.15	2.15	1.64	2.15	30	35	25	34	39	28	37	39	35	42	38	37	27	31
P04899	GNAI2	GNAI2_HUMAN Guanine nucleotide-binding protein G(i) subunit alpha-2 OS=Homo sapiens GN=GNAI2 PE=1 SV=3	40995	760	1860	1569	1693	1462	2006	2105	1673	1952	2064	1870	2341	2202	1846	1.17	2.74	2.2	2.2	3.04	2.74	3.04	2.46	4.11	2.46	3.72	3.37	3.72	3.72	36	54	53	59	61	63	66	58	67	72	64	71	71	65
P11021	HSPA5	GRP78_HUMAN 78 kDa glucose-regulated protein OS=Homo sapiens GN=HSPA5 PE=1 SV=2	72402	756	1224	1242	1449	1563	1232	2020	2083	1863	1998	1549	1361	1278	1841	0.43	0.63	0.63	0.7	0.86	0.63	1.22	1.13	1.13	0.86	0.78	0.95	0.63	1.03	33	41	50	47	59	38	62	64	53	55	43	38	35	59
Q99719	2005-09-01	SEPT5_HUMAN Septin-5 OS=Homo sapiens GN=SEPT5 PE=1 SV=1	43206	750	664	741	1202	823	880	1174	1280	1546	1765	1570	1660	1645	1316	1.09	1.25	1.81	1.81	1.42	1.42	2.25	2.5	3.06	3.37	3.06	3.7	3.37	2.5	35	34	39	50	44	40	52	56	62	77	59	61	59	50
Q14195	DPYSL3	DPYL3_HUMAN Dihydropyrimidinase-related protein 3 OS=Homo sapiens GN=DPYSL3 PE=1 SV=1	62323	750	1222	958	1324	1061	1142	2229	921	1034		1447	1625	1455		0.43	0.67	0.43	0.59	0.43	0.59	0.95	0.29	0.36		0.59	0.76	0.85		36	46	39	50	37	37	70	31	35		54	43	45
R4GN72	ATP6V0D1	R4GN72_HUMAN V-type proton ATPase subunit d 1 OS=Homo sapiens GN=ATP6V0D1 PE=4 SV=1	32055	750	653	774		747	734	884	1070			1000			1006	1.2	1.2	1.43		1.43	1.2	1.43	1.96			1.43			2.6	26	21	28		28	23	32	32			29			34
Q7L7L0	HIST3H2A	H2A3_HUMAN Histone H2A type 3 OS=Homo sapiens GN=HIST3H2A PE=1 SV=3	14113	747	921	650	630	729	908	730	606	863	1053	858	1176	724	566	1.95	3.55	2.67	2.67	2.67	3.55	2.67	2.67	3.55	3.55	4.65	4.65	2.67	3.55	29	32	22	21	22	29	28	20	28	32	29	37	23	23
Q7Z3D6-3	C14orf159	CN159_HUMAN Isoform 3 of UPF0317 protein C14orf159, mitochondrial OS=Homo sapiens GN=C14orf159	63654	747														0.66														46
Q00839	HNRNPU	HNRPU_HUMAN Heterogeneous nuclear ribonucleoprotein U OS=Homo sapiens GN=HNRNPU PE=1 SV=6	91269	744	1700	934	883	933	1375	1444	1437	1228	1470	1210	1639	1266	1394	0.28	1.02	0.58	0.42	0.47	0.7	0.64	0.7	0.53	0.58	0.58	0.7	0.53	0.64	24	70	36	30	29	49	44	43	36	48	39	55	39	41
P02042	HBD	HBD_HUMAN Hemoglobin subunit delta OS=Homo sapiens GN=HBD PE=1 SV=2	16159	744	1428	1580	1582	1583	2079	1247	1964	1779	2063	1759			1364	4.52	4.52	5.68	5.68	5.68	8.76	4.52	8.76	7.07	10.8	4.52			8.76	24	34	41	38	40	50	33	55	47	51	45			41
P02649	APOE	APOE_HUMAN Apolipoprotein E OS=Homo sapiens GN=APOE PE=1 SV=1	36246	740	1012	514	634	532	931	1552	605	698	494	523	784	845	373	1.4	2.4	1.2	1.4	0.84	1.85	3.05	1.2	1.4	0.84	0.84	1.2	1.61	0.69	40	43	20	25	21	37	57	19	25	19	19	23	28	15
M0R0Y2	NAPA	M0R0Y2_HUMAN Napsin-A OS=Homo sapiens GN=NAPA PE=2 SV=1	29486	733	1021	477	927	856	1229		1261		1186					2.24	2.24	1.35	1.91	1.91	2.24		3.46		3.46					23	28	15	29	28	33		36		33
O94826	TOMM70A	TOM70_HUMAN Mitochondrial import receptor subunit TOM70 OS=Homo sapiens GN=TOMM70A PE=1 SV=1	68096	731	770	1154	802	1065	449	1272	1568	1281	1659	1493	1428	1198	1345	0.53	0.68	0.76	0.68	0.93	0.46	1.13	1.34	1.13	1.03	1.45	1.45	1.34	1.45	35	39	55	39	47	22	48	64	50	67	71	57	57	61
C9JIJ6	GLS	C9JIJ6_HUMAN Glutaminase kidney isoform, mitochondrial (Fragment) OS=Homo sapiens GN=GLS PE=2 SV=1	18224	731	891	952	847	928	567	784	1155	607	838	940	677	653	790	1.34	1.34	1.34	0.97	1.34	0.97	0.97	2.9	1.34	1.34	1.77	2.9	1.34	1.77	26	25	30	22	24	17	21	26	17	19	24	19	16	21
Q7Z5K3	stx1c	Q7Z5K3_HUMAN Syntaxin 1A (Brain), isoform CRA_b OS=Homo sapiens GN=stx1c PE=2 SV=1	29669	728	855	612	1012	1103	776									2.99	2.59	2.22	5.1	4.49	3.44									33	29	27	43	43	34
O94819	KBTBD11	KBTBB_HUMAN Kelch repeat and BTB domain-containing protein 11 OS=Homo sapiens GN=KBTBD11 PE=1 SV=1	66705	724	1658	751	1637	1054	1468	2421	1332	1229	1843	1542	2331	1888	1375	0.54	0.87	0.47	0.87	0.7	0.78	1.38	0.78	1.06	0.96	0.78	1.16	1.16	0.96	32	55	30	52	36	43	62	38	47	51	48	64	59	49
Q14CZ8	HEPACAM	HECAM_HUMAN Hepatocyte cell adhesion molecule OS=Homo sapiens GN=HEPACAM PE=1 SV=1	46226	724	1776	857	1232	981	1733	1773	1206	1345	1538	1993	1441	1384	1649	0.51	1.14	0.41	0.51	0.51	0.74	0.99	0.51	0.86	0.86	0.99	0.51	0.86	1.14	27	55	22	30	30	42	44	28	36	41	50	33	36	43
Q9H0U4	RAB1B	RAB1B_HUMAN Ras-related protein Rab-1B OS=Homo sapiens GN=RAB1B PE=1 SV=1	22328	722	866	913	1149	801	922	1119	999	1198	1324	1320	1322	1274	1075	1.01	1.66	2.06	3.05	2.06	2.06	4.36	3.05	4.36	5.17	5.17	4.36	3.66	4.36	27	31	34	38	31	36	41	43	41	45	46	42	40	43
P43034	PAFAH1B1	LIS1_HUMAN Platelet-activating factor acetylhydrolase IB subunit alpha OS=Homo sapiens GN=PAFAH1B1 PE=1 SV=2	47178	720	1326	771	1158	949	2151	1995	1291	1651	1689	1793	1507	1508	1603	1.1	1.58	0.84	0.97	1.1	1.41	1.58	1.41	1.1	1.76	1.95	1.58	1.58	1.58	42	53	35	48	47	67	54	45	49	53	62	49	50	50
O94973	AP2A2	AP2A2_HUMAN AP-2 complex subunit alpha-2 OS=Homo sapiens GN=AP2A2 PE=1 SV=2	104807	717	1176	1030	1727	1370	1054	2350	2803	2200	2499	2801	2504	2646	2069	0.54	0.74	0.64	0.97	0.79	0.69	1.16	1.09	1.22	1.03	1.22	1.16	1.16	1.16	46	56	53	75	59	53	85	102	82	86	100	84	96	77
P78352	DLG4	DLG4_HUMAN Disks large homolog 4 OS=Homo sapiens GN=DLG4 PE=1 SV=3	80788	713	1296	1452	2252	1941	1156	2783	3805	3418	3421	2411	3701	3678	3439	0.37	0.61	0.61	0.89	1.05	0.37	1.4	1.81	2.05	1.7	1.31	1.7	2.17	1.81	24	36	44	61	62	28	72	100	82	94	66	85	93	91
P62241	RPS8	RS8_HUMAN 40S ribosomal protein S8 OS=Homo sapiens GN=RPS8 PE=1 SV=2	24475	709		435	551			819	945	787	828	904			735	2.17		2.17	1.46			2.17	3.1	2.17	1.79	1.79			2.61	22		17	17			22	27	23	24	23			23
P30041	PRDX6	PRDX6_HUMAN Peroxiredoxin-6 OS=Homo sapiens GN=PRDX6 PE=1 SV=3	25133	700	1070	724	789	877	857	743	651	667	894	1029	1205	876	822	1.72	2.49	1.4	1.72	2.08	1.72	2.08	2.08	1.4	2.49	2.08	1.72	1.72	2.08	20	28	19	20	25	21	22	22	14	22	24	21	18	23
Q05639	EEF1A2	EF1A2_HUMAN Elongation factor 1-alpha 2 OS=Homo sapiens GN=EEF1A2 PE=1 SV=1	50780	699	740	799	924	672	898	962	893	851	890	627	993	1133	1027	0.65	0.65	1	1	0.65	0.65	1	1	1.13	1.13	1	1.13	1.57	1.13	32	33	40	46	28	44	42	42	44	44	28	39	48	48
H7BZC6	CAMK2B	H7BZC6_HUMAN Calcium/calmodulin-dependent protein kinase type II subunit beta (Fragment) OS=Homo sapiens GN=CAMK2B PE=4 SV=1	19772	698								1463					1401	2.01								3.82					6.72	30								40					41
Q5JWF2	GNAS	GNAS1_HUMAN Guanine nucleotide-binding protein G(s) subunit alpha isoforms XLas OS=Homo sapiens GN=GNAS PE=1 SV=2	111697	692	926	725	985	982	1251	1400	1279	1094	1532	1099	1233	1191	1161	0.37	0.5	0.33	0.46	0.41	0.46	0.37	0.37	0.37	0.59	0.54	0.63	0.46	0.37	44	50	43	52	52	62	61	61	55	76	51	49	53	61
P51148	RAB5C	RAB5C_HUMAN Ras-related protein Rab-5C OS=Homo sapiens GN=RAB5C PE=1 SV=2	23696	690	634	837	768	595	585	836	893	948	862	841	889	808	827	0.94	1.21	1.53	1.21	1.21	2.29	1.53	1.88	1.88	1.21	2.29	1.88	2.29	1.88	22	19	17	17	15	18	23	21	21	19	23	22	20	18
Q00577	PURA	PURA_HUMAN Transcriptional activator protein Pur-alpha OS=Homo sapiens GN=PURA PE=1 SV=2	35003	690	937	951	1128	873	953	1112	1154	1490	1715	1391	1370	1208	855	0.57	0.57	0.57	0.89	0.72	0.72	0.57	1.26	1.47	0.72	0.89	1.06	0.89	1.26	25	23	26	28	25	23	27	31	31	36	27	26	23	24
B4DGP8	CANX	B4DGP8_HUMAN Calnexin OS=Homo sapiens GN=CANX PE=2 SV=1	71971	689			1492	1624	1810		1954		1974	1981		1917	2203	0.56			0.95	1.04	1.04		1.44		1.44	1.44		1.14	1.67	33			51	56	62		65		66	63		61	73
E9PFW3	AP2M1	E9PFW3_HUMAN AP-2 complex subunit mu OS=Homo sapiens GN=AP2M1 PE=2 SV=1	52612	689	368	886	803	651	600	1586	1622	1284	1483	1537	1346	1162	1512	0.73	0.63	0.95	1.64	1.07	1.34	2.17	3.04	1.81	1.81	1.81	2.58	2.17	2.37	27	23	33	41	27	28	58	61	44	59	61	51	52	56
B4DKC2	RUFY3	B4DKC2_HUMAN Protein RUFY3 OS=Homo sapiens GN=RUFY3 PE=2 SV=1	51597	685														0.64														29
F5H583	CYFIP2	F5H583_HUMAN Cytoplasmic FMR1-interacting protein 2 OS=Homo sapiens GN=CYFIP2 PE=2 SV=1	138666	684	725	592		551	445	665	721	890	839	964	965	1192	707	0.18	0.26	0.12		0.23	0.18	0.2	0.32	0.26	0.32	0.42	0.42	0.49	0.29	30	29	30		27	21	25	37	36	44	45	45	50	34
P80723	BASP1	BASP1_HUMAN Brain acid soluble protein 1 OS=Homo sapiens GN=BASP1 PE=1 SV=2	22680	681	1951	1047	1864	2240	2117	1395	1717	2923	3265	2684	3589	3116	1614	5.01	5.01	4.24	5.01	5.9	5.9	4.24	5.9	6.92	9.44	5.9	10.99	6.92	4.24	40	70	58	69	77	77	52	69	84	87	90	100	100	62
Q96QK1	VPS35	VPS35_HUMAN Vacuolar protein sorting-associated protein 35 OS=Homo sapiens GN=VPS35 PE=1 SV=2	92447	679	1113	720	1248	1166	1197	1534	914	1185	1259	1102	1737	1446	981	0.28	0.32	0.28	0.37	0.28	0.37	0.47	0.28	0.47	0.32	0.42	0.63	0.47	0.37	26	36	25	41	34	39	41	24	35	34	33	49	39	28
J3KNT0	FSCN1	J3KNT0_HUMAN Fascin OS=Homo sapiens GN=FSCN1 PE=2 SV=1	52800	679	944	467	969	444	836		215	841	256	287			184	0.35	0.53	0.35	0.72	0.35	0.35		0.2	0.53	0.35	0.2			0.13	23	27	14	26	13	23		7	23	10	8			4
P09972	ALDOC	ALDOC_HUMAN Fructose-bisphosphate aldolase C OS=Homo sapiens GN=ALDOC PE=1 SV=2	39830	678	544	727	1365	842	1015	1521	1085	870	1392	761	1472	1249	804	1.05	0.75	1.05	1.6	1.22	1.22	2.05	1.4	1.22	1.6	1.05	2.05	2.05	1.4	27	21	26	42	29	33	45	31	26	40	24	34	36	26
E7EPK1	2007-09-01	E7EPK1_HUMAN Septin-7 OS=Homo sapiens GN=SEPT7 PE=2 SV=1	50820	670	1112	861	1618	898	1751	2555	1836	1863	1696	1870	2679	2450	1625	0.76	2.1	1.26	2.51	1.41	2.3	3.52	1.91	2.3	2.1	3.81	3.24	2.98	2.1	26	47	37	66	41	72	87	72	67	67	70	79	74	57
A2A3N8	ADD1	A2A3N8_HUMAN Adducin 1 (Alpha) OS=Homo sapiens GN=ADD1 PE=2 SV=1	73914	668	895	615	1134	990	1177	1903	1034	1254	1042	1153	1846	1574	1043	0.61	0.84	0.42	0.84	0.54	0.68	1.09	0.54	0.84	0.61	0.68	1	0.76	0.68	37	48	27	54	40	44	67	35	46	37	43	61	50	38
O95182	NDUFA7	NDUA7_HUMAN NADH dehydrogenase [ubiquinone] 1 alpha subcomplex subunit 7 OS=Homo sapiens GN=NDUFA7 PE=1 SV=3	12601	668	868	1520	1048	1322	1189	1071	1853	1728	1460	1452	1299	1189	2229	4.35	5.8	16.73	5.8	16.73	7.64	5.8	21.53	16.73	16.73	9.98	7.64	9.98	27.63	23	25	43	23	37	27	23	49	44	36	32	26	26	59
E9PIM6	THY1	E9PIM6_HUMAN Thy-1 membrane glycoprotein (Fragment) OS=Homo sapiens GN=THY1 PE=2 SV=1	17258	664	679	624	741	685	798	851	981	1070	905	1136	1089	1135	947	1.45	1.45	1.05	1.93	1.45	1.93	3.2	3.2	3.2	3.2	3.2	3.2	3.2	2.51	15	16	16	19	18	19	23	24	24	22	24	23	23	22
H7C068	ATP5O	H7C068_HUMAN ATP synthase subunit O, mitochondrial (Fragment) OS=Homo sapiens GN=ATP5O PE=4 SV=1	9612	659	393	911	980	659	788	964	960	1382	1111	1101	1051	1171	836	3.65	3.65	7.61	5.33	3.65	5.33	7.61	5.33	5.33	5.33	7.61	3.65	7.61	7.61	17	12	21	19	16	18	19	21	22	20	21	15	21	18
P50416	CPT1A	CPT1A_HUMAN Carnitine O-palmitoyltransferase 1, liver isoform OS=Homo sapiens GN=CPT1A PE=1 SV=2	88995	655	946	747	689	683	302	648	962	413	553	661	591	421	865	0.24	0.34	0.24	0.24	0.24	0.07	0.24	0.29	0.16	0.24	0.2	0.2	0.11	0.24	26	26	26	20	20	8	18	24	10	15	16	14	11	21
G5E9I6	MAPRE2	G5E9I6_HUMAN Microtubule-associated protein RP/EB family member 2 OS=Homo sapiens GN=MAPRE2 PE=2 SV=1	32444	655	733	768	905	1011	1109	1371			1388	1226	1603	1386		1.41	1.65	1.65	1.92	1.65	2.22	3.32			3.32	3.76	6.76	5.38		22	21	27	34	31	29	44			39	39	44	40
O94973-2	AP2A2	AP2A2_HUMAN Isoform 2 of AP-2 complex subunit alpha-2 OS=Homo sapiens GN=AP2A2	104936	653	1085		1634	1207	940	2274	2726	2077		2624	2323	2570	1964	0.54	0.74		0.97	0.79	0.69	1.16	1.09	1.22		1.22	1.16	1.16	1.16	41	50		67	51	47	81	96	76		91	76	90	73
F5H157	RAB35	F5H157_HUMAN Ras-related protein Rab-35 (Fragment) OS=Homo sapiens GN=RAB35 PE=2 SV=1	21486	646	578	557	739	611	719	755	645		730	660	670		739	0.78	0.78	0.78	0.78	1.06	0.78	0.78	1.38		1.06	1.06	0.78		1.06	24	20	19	25	22	23	23	27		26	25	23		27
P17677	GAP43	NEUM_HUMAN Neuromodulin OS=Homo sapiens GN=GAP43 PE=1 SV=1	24902	642	1235	829	2066	1126	1460	2652	1008	2510	1461	1946	2715	2607	987	2.53	3.54	3	7.53	4.15	4.15	6.52	5.63	7.53	4.84	8.68	11.46	11.46	3	29	38	31	69	42	55	74	47	82	54	61	71	71	40
F5GZV7	VAMP1	F5GZV7_HUMAN Vesicle-associated membrane protein 1 OS=Homo sapiens GN=VAMP1 PE=2 SV=1	12706	640	841	910	1222	845	1014	667	1093	1031	797	851	1013	1142	938	2.31	4.35	4.35	5.8	5.8	4.35	3.21	5.8	4.35	5.8	4.35	7.64	5.8	5.8	15	18	19	22	18	18	14	20	21	17	20	23	23	18
F5H3X9	PPP2R1A	F5H3X9_HUMAN Serine/threonine-protein phosphatase 2A 65 kDa regulatory subunit A alpha isoform OS=Homo sapiens GN=PPP2R1A PE=2 SV=1	60021	638	1294	1055	1457	997	1139			1852		1814	2021	2046		0.62	0.9	1.48	1.48	0.8	0.8			1.23		1.75	1.11	1.61		23	39	46	47	35	36			51		54	44	54
Q15334	LLGL1	L2GL1_HUMAN Lethal(2) giant larvae protein homolog 1 OS=Homo sapiens GN=LLGL1 PE=1 SV=3	116657	635	1116	467	403	508	1780	685	334	584	578	1335	1287	600	884	0.36	0.39	0.28	0.25	0.25	0.79	0.36	0.15	0.21	0.39	0.51	0.47	0.32	0.39	29	41	23	18	22	64	23	11	17	22	43	35	20	31
Q99714	HSD17B10	HCD2_HUMAN 3-hydroxyacyl-CoA dehydrogenase type-2 OS=Homo sapiens GN=HSD17B10 PE=1 SV=3	27134	632	1125	825	1365	495	666	1210	682	804	708	894	1296	918	725	1.01	3.52	1.84	4.08	1.84	1.25	4.08	2.19	1.53	1.84	2.19	3.03	1.53	2.19	17	27	23	34	17	15	37	21	18	20	21	27	18	19
P06733	ENO1	ENOA_HUMAN Alpha-enolase OS=Homo sapiens GN=ENO1 PE=1 SV=2	47481	632	1093	636	1153	992	1016	1472	395	666	1138	1023	1025	1082	880	0.6	1.09	0.6	1.39	0.83	1.09	1.56	0.6	0.71	1.09	1.24	0.96	1.09	0.71	24	31	22	37	31	44	49	23	32	44	28	28	30	36
F5H5J3	SH3GL2	F5H5J3_HUMAN Endophilin-A1 OS=Homo sapiens GN=SH3GL2 PE=2 SV=1	34948	630	924				1041		765		1521				892	0.72	1.26				1.26		1.71		1.26				1.26	29	31				34		34		48				31
H0YNE9	RAB8B	H0YNE9_HUMAN Ras-related protein Rab-8B (Fragment) OS=Homo sapiens GN=RAB8B PE=2 SV=1	22025	630	676	607	809	779	766	793	803	785	850	792	771	934	786	0.76	1.03	0.76	1.34	1.34	0.76	1.03	1.7	1.03	1.7	1.34	1.34	1.34	1.34	23	22	22	28	25	22	23	28	27	28	27	27	30	27
P04259	KRT6B	K2C6B_HUMAN Keratin, type II cytoskeletal 6B OS=Homo sapiens GN=KRT6B PE=1 SV=5	60315	628	860	1027	598	808	811	451	565	655	417	446	386	726	502	0.61	0.45	0.53	0.45	0.61	0.53	0.3	0.3	0.38	0.38	0.38	0.24	0.45	0.3	43	46	53	34	45	40	23	26	31	24	22	17	34	26
P45974	USP5	UBP5_HUMAN Ubiquitin carboxyl-terminal hydrolase 5 OS=Homo sapiens GN=USP5 PE=1 SV=2	96638	627	1214	1059	1365	1568	1535	1789	1981	1872	1786	1906	2006	1869	1517	0.59	0.95	0.82	0.82	0.76	0.82	1.22	1.3	0.95	1.01	1.01	1.38	0.88	0.95	33	59	52	55	57	59	71	70	63	75	74	72	68	57
P00387	CYB5R3	NB5R3_HUMAN NADH-cytochrome b5 reductase 3 OS=Homo sapiens GN=CYB5R3 PE=1 SV=3	34441	627	786	711	660	756	762	799	942	815	886	815	772	694	741	0.9	0.9	0.9	0.9	0.9	0.9	0.74	1.09	0.74	1.09	0.9	1.09	0.9	0.9	16	17	19	16	17	18	16	20	17	21	18	18	18	16
O00764	PDXK	PDXK_HUMAN Pyridoxal kinase OS=Homo sapiens GN=PDXK PE=1 SV=1	35308	627	667	890	908	615	766	1318	987	1207	1209	976	1534	1446	794	1.05	1.45	1.68	0.87	1.45	1.24	1.68	1.24	1.45	1.24	1.24	1.45	1.45	1.45	21	20	23	19	21	24	30	23	25	24	19	30	27	24
Q02750	MAP2K1	MP2K1_HUMAN Dual specificity mitogen-activated protein kinase kinase 1 OS=Homo sapiens GN=MAP2K1 PE=1 SV=2	43753	623	773	652	987	734	873	1372	1064	1281	1377	737	1268	1104	754	1.77	1.4	1.58	1.98	1.98	1.4	2.99	1.58	1.98	1.98	1.23	2.45	2.99	0.93	35	35	33	48	37	39	66	52	51	55	28	46	45	34
P21281	ATP6V1B2	VATB2_HUMAN V-type proton ATPase subunit B, brain isoform OS=Homo sapiens GN=ATP6V1B2 PE=1 SV=3	56807	616	1117	908	2094	1464	1357	3195	2254	2320	2801	2865	3404	3700	1791	0.86	0.76	0.66	1.08	0.97	0.97	2.26	1.75	1.75	2.26	1.75	1.91	2.08	1.46	33	37	34	66	51	47	86	60	59	74	73	78	92	50
P61106	RAB14	RAB14_HUMAN Ras-related protein Rab-14 OS=Homo sapiens GN=RAB14 PE=1 SV=4	24110	614	612	448	1000	661	818	856	780	832	922	547	706	853	687	0.68	0.92	0.68	0.92	0.92	0.92	1.18	1.18	1.48	1.18	1.48	1.48	1.83	1.48	21	19	14	25	18	19	22	22	23	22	19	23	25	21
Q14240	EIF4A2	IF4A2_HUMAN Eukaryotic initiation factor 4A-II OS=Homo sapiens GN=EIF4A2 PE=1 SV=2	46601	610	732	689	963	820	1076	1637	1501	1301	1352	629	1069	795	1354	0.51	0.61	0.85	0.98	0.73	0.85	0.85	0.85	0.85	0.85	0.73	1.27	0.61	0.85	21	23	26	34	24	36	45	45	40	42	21	32	24	43
P17858	PFKL	K6PL_HUMAN 6-phosphofructokinase, liver type OS=Homo sapiens GN=PFKL PE=1 SV=6	85762	610	1156	632	960	1231	1165	1572	2042	2410	1900	2406	2290	2552	2309	0.35	0.57	0.4	0.35	0.69	0.4	0.69	0.82	0.75	0.96	0.96	0.82	0.96	1.04	29	39	25	27	44	33	45	60	59	61	66	56	61	64
O94811	TPPP	TPPP_HUMAN Tubulin polymerization-promoting protein OS=Homo sapiens GN=TPPP PE=1 SV=1	23850	606	787	698	1399	560	944	1455	624	1526	1188	1256	1863	1719	717	1.51	1.51	1.51	2.71	1.51	2.26	3.23	1.2	2.71	2.71	2.26	4.5	4.5	1.86	23	23	25	32	20	26	37	19	36	30	27	41	39	19
Q9Y639-5	NPTN	NPTN_HUMAN Isoform 5 of Neuroplastin OS=Homo sapiens GN=NPTN	44245	600	1356	1209	1676	1281	1163	1605	1905	1884	1879	1862	1673	2004	1838	0.91	1.05	1.37	1.21	1.05	1.05	1.37	1.37	1.55	1.55	1.37	1.74	1.37	1.55	27	38	38	41	36	36	41	48	48	49	47	46	51	45
H7C2G3	C21orf33	H7C2G3_HUMAN ES1 protein homolog, mitochondrial (Fragment) OS=Homo sapiens GN=C21orf33 PE=4 SV=1	20566	600		538		470			801							1.89		1.48		1.13			2.91							17		13		11			21
Q8IXJ6	SIRT2	SIR2_HUMAN NAD-dependent protein deacetylase sirtuin-2 OS=Homo sapiens GN=SIRT2 PE=1 SV=2	43782	599	1362	720	697	1103	2200	965	1411	2018	1645	2252	2521	1369	1544	0.55	1.58	1.07	0.93	1.77	3.29	1.4	1.4	2.71	2.45	2.71	3.96	1.77	2.21	22	41	28	26	38	65	33	40	53	53	56	68	40	43
P24752	ACAT1	THIL_HUMAN Acetyl-CoA acetyltransferase, mitochondrial OS=Homo sapiens GN=ACAT1 PE=1 SV=1	45456	599	595	606	812	555	525	1298	676	503	753	1147	772	695	840	0.88	0.52	0.63	0.75	0.63	0.52	1.01	0.63	0.42	0.63	0.75	0.63	0.63	0.63	26	14	18	19	15	17	29	17	10	19	19	18	18	17
Q12955-4	ANK3	ANK3_HUMAN Isoform 2 of Ankyrin-3 OS=Homo sapiens GN=ANK3	205384	598	1073													0.19	0.27													35	54
P08779	KRT16	K1C16_HUMAN Keratin, type I cytoskeletal 16 OS=Homo sapiens GN=KRT16 PE=1 SV=4	51578	597	886	1069		945	1177		667	745	341			902	586	0.86	0.86	0.98		0.98	0.98		0.45	0.64	0.45			0.86	0.45	42	41	45		44	53		26	30	17			37	25
Q15365	PCBP1	PCBP1_HUMAN Poly(rC)-binding protein 1 OS=Homo sapiens GN=PCBP1 PE=1 SV=2	37987	594	733	793	719	590	712	937	981	909	842	820	1028	824	820	0.52	0.8	0.8	0.8	0.8	0.65	0.8	0.8	0.8	0.8	0.65	0.8	0.8	0.65	18	23	30	25	23	22	26	28	28	29	25	30	27	25
H0YI09	METTL7A	H0YI09_HUMAN Methyltransferase-like protein 7A (Fragment) OS=Homo sapiens GN=METTL7A PE=4 SV=1	28794	589	485	571	688	701	667	802	771	696	813	744	769	806	674	0.55	0.39	0.39	0.39	0.39	0.39	0.39	0.39	0.39	0.55	0.39	0.39	0.39	0.39	14	13	15	15	16	14	16	16	15	17	15	16	15	14
Q9UPV7	KIAA1045	K1045_HUMAN Protein KIAA1045 OS=Homo sapiens GN=KIAA1045 PE=1 SV=2	45905	589	1109	1116	1541	1774	1150	1725	2720	3147	2840	2743	3312	3217	2845	0.63	1	1	1.14	1.64	0.87	1.46	2.03	2.25	1.64	1.83	2.03	2.03	2.25	22	35	40	44	57	35	40	66	73	74	70	75	78	69
E7EPC8	CTNND2	E7EPC8_HUMAN Catenin delta-2 OS=Homo sapiens GN=CTNND2 PE=2 SV=1	124033	586	952	252	611	450	498	1437	902	1044	813		1129	1282	1224	0.33	0.52	0.17	0.4	0.37	0.4	0.44	0.37	0.6	0.33		0.4	0.56	0.52	34	46	15	29	28	28	38	32	39	34		37	45	39
P21266	GSTM3	GSTM3_HUMAN Glutathione S-transferase Mu 3 OS=Homo sapiens GN=GSTM3 PE=1 SV=3	26998	583	365	240	242	162	245	458	262	94	46	116	360	384	223	1.26	0.79	0.59	1.01	0.59	0.59	1.54	0.59	0.42	0.26	0.42	1.26	1.01	0.59	27	19	12	13	12	14	26	12	5	4	7	15	17	12
P55795	HNRNPH2	HNRH2_HUMAN Heterogeneous nuclear ribonucleoprotein H2 OS=Homo sapiens GN=HNRNPH2 PE=1 SV=1	49517	582	1013	753	790	957	979	1027	1227	1148	1154	1065	1330	1052	958	0.67	0.67	0.67	0.57	0.47	0.57	0.67	0.67	0.57	0.79	0.79	0.79	0.79	0.67	35	35	34	33	33	32	37	39	38	39	39	47	40	35
E9PRY8	EEF1D	E9PRY8_HUMAN Elongation factor 1-delta OS=Homo sapiens GN=EEF1D PE=2 SV=1	77150	578	667	515	664	526	533	1048	501	749	426	312	747	495	399	0.18	0.23	0.18	0.18	0.18	0.13	0.23	0.18	0.13	0.13	0.13	0.23	0.13	0.13	12	10	11	11	10	7	16	12	12	8	6	12	9	8
G5E9Q7	IDH3G	G5E9Q7_HUMAN HCG2004980, isoform CRA_d OS=Homo sapiens GN=IDH3G PE=2 SV=1	35806	576		528		599	576			741	686	682		803		0.42		0.42		0.3	0.56			0.7	0.7	0.7		1.03		15		13		11	11			16	14	16		18
P35579	MYH9	MYH9_HUMAN Myosin-9 OS=Homo sapiens GN=MYH9 PE=1 SV=4	227646	570	1597	589	764	1165	1222	2859	2507	2044	1914	2231	2424	2325	2491	0.2	0.47	0.31	0.31	0.39	0.33	0.72	0.69	0.58	0.53	0.69	0.58	0.62	0.55	33	62	37	43	57	55	88	78	64	76	76	68	77	72
P31323	PRKAR2B	KAP3_HUMAN cAMP-dependent protein kinase type II-beta regulatory subunit OS=Homo sapiens GN=PRKAR2B PE=1 SV=3	46672	567	706	1049	1497	1031	706	2071	1309	1595	1158	921	1691	1666	1144	0.41	0.51	0.85	1.27	0.73	0.51	1.27	0.98	0.98	0.61	0.61	1.12	1.43	0.73	19	21	30	46	30	20	55	36	41	30	26	42	43	30
Q5T6W5	HNRNPK	Q5T6W5_HUMAN Heterogeneous nuclear ribonucleoprotein K OS=Homo sapiens GN=HNRNPK PE=4 SV=1	47756	565	856		1036	746	699	1092	777	951	689	788		1135	781	0.6	0.95		0.95	0.49	0.6	1.38	0.6	1.09	0.71	0.6		1.09	0.95	25	28		36	25	25	38	24	33	25	24		36	24
P05771	PRKCB	KPCB_HUMAN Protein kinase C beta type OS=Homo sapiens GN=PRKCB PE=1 SV=4	77960	565	1256	951	1116	1348	1172									0.78	1.1	0.71	1.02	1.28	0.93									40	62	47	55	65	57
P53597	SUCLG1	SUCA_HUMAN Succinyl-CoA ligase [ADP/GDP-forming] subunit alpha, mitochondrial OS=Homo sapiens GN=SUCLG1 PE=1 SV=4	36626	559	790	974	665	654	610	1000	934	868	596	737	933	899	869	0.68	0.83	1.18	1	0.68	0.83	1.18	1.38	1	0.83	1.18	1.59	1.18	1.83	25	33	36	33	28	21	36	32	30	24	29	36	29	36
O43920	NDUFS5	NDUS5_HUMAN NADH dehydrogenase [ubiquinone] iron-sulfur protein 5 OS=Homo sapiens GN=NDUFS5 PE=1 SV=3	12737	558	623	791	651	741	697	690	777	989	958	871	790	806	935	3.16	4.28	4.28	4.28	4.28	7.49	4.28	16.32	5.69	9.77	12.66	9.77	7.49	12.66	16	17	19	19	18	20	19	26	24	28	24	24	25	28
O43491-4	EPB41L2	E41L2_HUMAN Isoform 4 of Band 4.1-like protein 2 OS=Homo sapiens GN=EPB41L2	95883	552	1681		1047		1856	1485								0.4	0.55		0.6		0.77	0.71								29	52		45		58	53
P36957	DLST	ODO2_HUMAN Dihydrolipoyllysine-residue succinyltransferase component of 2-oxoglutarate dehydrogenase complex, mitochondrial OS=Homo sapiens GN=DLST PE=1 SV=4	49067	548	721	630	724	884	582	704	1306	894	916	830	1109	827	748	0.48	0.68	0.68	0.92	0.68	0.68	0.68	0.92	0.68	0.68	0.68	0.92	0.8	0.8	24	26	29	27	32	24	21	37	27	29	28	34	30	24
P27144	AK4	KAD4_HUMAN Adenylate kinase 4, mitochondrial OS=Homo sapiens GN=AK4 PE=1 SV=1	25366	546	678	959	752	691	597	703	634	763	741	800	852	728	718	2.04	2.04	2.44	2.44	3.4	1.68	3.4	2.89	2.04	2.44	2.44	3.4	1.68	2.44	27	23	36	26	25	18	26	24	20	21	23	25	19	23
A6NFQ9	2008-09-01	A6NFQ9_HUMAN Septin-8 OS=Homo sapiens GN=SEPT8 PE=2 SV=1	51181	546	969	539	844	266	1022	1257	540	719	345	704	1513	887	662	0.65	1.11	0.45	1.25	0.28	1.4	1.4	0.45	0.87	0.55	0.65	1.25	1.11	1.11	29	40	27	40	19	44	51	23	30	22	32	46	36	34
Q8N3J6	CADM2	CADM2_HUMAN Cell adhesion molecule 2 OS=Homo sapiens GN=CADM2 PE=2 SV=1	47980	543	736	760	849	835	838	985	1135	1142	1037	1177	1436	1439	992	0.59	0.94	0.82	0.94	0.94	0.94	1.08	1.08	1.08	1.08	1.08	1.37	1.22	1.08	24	35	33	38	38	36	38	42	41	42	41	47	46	38
O15075	DCLK1	DCLK1_HUMAN Serine/threonine-protein kinase DCLK1 OS=Homo sapiens GN=DCLK1 PE=1 SV=2	82743	540	1289	1187	1428	1565	1411	1322	2042	2316	1768	2233	1998	1879	2052	0.53	0.66	0.66	0.72	0.79	0.66	0.94	1.01	1.18	0.86	1.26	0.94	1.26	1.09	27	47	44	50	50	49	51	64	69	55	74	60	68	65
F5H1N1	DNAJC11	F5H1N1_HUMAN DnaJ homolog subfamily C member 11 OS=Homo sapiens GN=DNAJC11 PE=2 SV=1	59048	540	677		709						724					0.54	0.54		0.46						0.63					33	33		32						34
I3L170	MAPT	I3L170_HUMAN Microtubule-associated protein OS=Homo sapiens GN=MAPT PE=2 SV=1	35821	539	1064						151		153		143			1.03	0.86						0.19		0.09		0.09			30	39						7		8		6
Q8NBX0	SCCPDH	SCPDL_HUMAN Saccharopine dehydrogenase-like oxidoreductase OS=Homo sapiens GN=SCCPDH PE=1 SV=1	47464	539	570	512	388	601	466	578	691	590	844	626	394	362	537	0.71	0.71	0.71	0.5	0.6	0.5	0.6	0.71	0.83	0.71	0.71	0.6	0.6	0.6	24	22	22	20	20	27	21	27	26	27	26	18	15	25
B4DEK7	RAB8A	B4DEK7_HUMAN Ras-related protein Rab-8A OS=Homo sapiens GN=RAB8A PE=2 SV=1	23720	538	512	441		599	555	558	631	614	623	607		741	669	0.48	0.48	0.48		0.69	0.48	0.48	0.93	0.69	0.93	0.93		0.93	0.93	21	19	20		23	21	20	27	26	27	26		30	27
Q86VP6	CAND1	CAND1_HUMAN Cullin-associated NEDD8-dissociated protein 1 OS=Homo sapiens GN=CAND1 PE=1 SV=2	137999	537	798	593	911	809	522	821	568	726	777	977	1102	756	746	0.21	0.26	0.18	0.26	0.42	0.23	0.36	0.23	0.36	0.21	0.45	0.36	0.32	0.32	24	28	22	31	37	23	26	23	26	28	39	41	28	27
P06396-2	GSN	GELS_HUMAN Isoform 2 of Gelsolin OS=Homo sapiens GN=GSN	80876	535	1790	1255	1710	1175	2339	3725	2041	2561	2616	2036	3605	2776	2020	0.61	1.04	0.74	1.04	0.68	1.21	1.4	1.04	0.89	0.96	1.04	1.3	1.21	0.96	38	67	53	67	54	80	86	56	70	78	71	86	83	57
E9PDG8	SNAP91	E9PDG8_HUMAN Clathrin coat assembly protein AP180 OS=Homo sapiens GN=SNAP91 PE=2 SV=1	92141	533						647			856	783	781	840		0.19						0.28			0.32	0.37	0.28	0.32		16						25			24	29	26	28
P08754	GNAI3	GNAI3_HUMAN Guanine nucleotide-binding protein G(k) subunit alpha OS=Homo sapiens GN=GNAI3 PE=1 SV=3	41076	533	730	599	702	656	790	993	732	900	965	716	1012	880	1070	0.86	0.86	1.01	1.01	1.01	1.01	1.34	1.01	1.34	1.17	1.34	1.17	1.01	1.34	29	32	34	36	36	39	42	35	44	47	38	47	38	48
P09622	DLD	DLDH_HUMAN Dihydrolipoyl dehydrogenase, mitochondrial OS=Homo sapiens GN=DLD PE=1 SV=2	54713	532	1086	1207	1276	1172	553		1353	969	788	896	1320	964	1005	0.79	1.02	1.14	1.27	1.02	0.79		1.27	1.02	0.9	1.02	1.55	1.14	0.9	35	51	62	58	45	27		44	37	34	37	50	36	39
J3KN69	NCEH1	J3KN69_HUMAN Arylacetamide deacetylase-like 1 OS=Homo sapiens GN=NCEH1 PE=2 SV=1	49431	529	613	751	797	735	569	807	1239	941	991	709	765	751	678	0.47	0.47	0.79	0.68	0.57	0.57	0.47	0.91	0.57	0.79	0.57	0.47	0.79	0.79	17	17	23	22	20	22	20	38	25	30	20	18	21	24
O75061	DNAJC6	AUXI_HUMAN Putative tyrosine-protein phosphatase auxilin OS=Homo sapiens GN=DNAJC6 PE=1 SV=3	100675	529	556	511	645	732	599	791	755	817	695		875	737	666	0.25	0.29	0.25	0.38	0.38	0.29	0.47	0.47	0.47	0.29		0.52	0.38	0.38	24	25	25	30	31	24	33	34	33	28		41	29	27
O95168	NDUFB4	NDUB4_HUMAN NADH dehydrogenase [ubiquinone] 1 beta subcomplex subunit 4 OS=Homo sapiens GN=NDUFB4 PE=1 SV=3	15256	527	643	706	794	672	791	826	950	785	863	744	775	777	750	4.02	3.1	4.02	4.02	5.14	5.14	4.02	4.02	4.02	4.02	4.02	5.14	4.02	5.14	28	21	28	30	26	26	28	29	26	27	25	28	23	26
E7EPT4	NDUFV2	E7EPT4_HUMAN NADH dehydrogenase [ubiquinone] flavoprotein 2, mitochondrial OS=Homo sapiens GN=NDUFV2 PE=2 SV=1	28231	526	516	734	753	610	484	470	800	603	662	616	510	446	759	0.75	0.95	0.95	0.56	0.95	0.95	0.75	2.06	1.19	1.19	1.19	0.75	0.75	2.42	16	12	17	16	15	13	12	20	14	19	15	11	13	22
M0QYX6	DTNA	M0QYX6_HUMAN Dystrobrevin alpha OS=Homo sapiens GN=DTNA PE=2 SV=1	82957	524	683	262	554	234	363		199	248	278	164	389	456	322	0.31	0.31	0.17	0.31	0.17	0.21		0.17	0.17	0.17	0.12	0.17	0.21	0.17	21	22	14	20	11	13		9	9	13	7	13	17	14
E9PH64	NDUFB9	E9PH64_HUMAN NADH dehydrogenase [ubiquinone] 1 beta subcomplex subunit 9 OS=Homo sapiens GN=NDUFB9 PE=2 SV=1	20541	522	664	920	834	685	516	516	437	769	1195	1323	619	1048	1201	1.48	1.48	2.91	3.55	2.36	1.89	3.55	2.36	3.55	4.3	4.3	3.55	3.55	3.55	23	23	31	28	28	25	24	23	27	38	37	22	30	38
O43707	ACTN4	ACTN4_HUMAN Alpha-actinin-4 OS=Homo sapiens GN=ACTN4 PE=1 SV=2	105245	520	2147	1149	1888	2261	2305	1743	4655	3435	3724	3411	3231	2495	3822	0.4	0.9	0.54	0.79	1.02	0.79	0.74	1.92	1.58	1.43	1.36	1.36	1.15	1.58	33	85	52	74	85	72	64	148	113	125	110	100	81	119
P21291	CSRP1	CSRP1_HUMAN Cysteine and glycine-rich protein 1 OS=Homo sapiens GN=CSRP1 PE=1 SV=3	21409	520	1067	465	1038	514	946	1148		835	939	935	1307	765	660	2.2	3.29	2.2	2.71	2.2	3.29	3.29		2.71	2.71	3.96	5.63	1.77	2.71	17	29	20	29	18	27	29		20	24	26	31	17	18
H7BZJ3	PDIA3	H7BZJ3_HUMAN Thioredoxin (Fragment) OS=Homo sapiens GN=PDIA3 PE=2 SV=1	13739	519	791	726	743	618	468	612	546	550	364	369	647	652	404	2.03	2.78	2.03	2.03	2.03	2.03	2.78	2.03	2.03	1.43	0.94	3.71	2.78	1.43	18	32	26	29	21	15	23	16	16	9	10	26	24	12
P49588	AARS	SYAC_HUMAN Alanine--tRNA ligase, cytoplasmic OS=Homo sapiens GN=AARS PE=1 SV=2	107484	519	1290	1082	1291	1582	1786	2183	2380	1858	1625	1752	2312	1966	1525	0.31	0.67	0.52	0.67	0.72	0.77	1.18	0.99	0.72	0.77	0.72	0.93	0.93	0.82	30	58	47	61	62	62	67	71	60	64	57	72	69	54
H0Y9H2	ADD1	H0Y9H2_HUMAN Alpha-adducin (Fragment) OS=Homo sapiens GN=ADD1 PE=4 SV=1	48831	518	602	518	769	846	882	1339	807	977	780	819	1305	1141	817	0.8	0.92	0.48	0.8	0.58	0.69	1.19	0.58	0.92	0.69	0.8	0.92	0.8	0.69	32	33	25	40	32	37	56	35	42	32	36	44	38	35
P0C0S8	HIST1H2AG	H2A1_HUMAN Histone H2A type 1 OS=Homo sapiens GN=HIST1H2AG PE=1 SV=2	14083	517	685	448	365	521	693	523	408	566	761	630	887	531	422	1.95	2.67	2.67	2.67	2.67	2.67	2.67	2.67	2.67	3.55	2.67	3.55	2.67	2.67	25	30	19	17	22	29	28	18	24	29	26	35	23	22
B7ZLQ1	OPCML	B7ZLQ1_HUMAN OPCML protein OS=Homo sapiens GN=OPCML PE=2 SV=1	39338	512	950	956	1260	1298	1003	1232	1766	1596	1497	1565	1862	1659	1420	0.62	0.5	0.76	0.5	0.62	0.38	0.76	0.91	0.91	0.76	0.76	0.91	0.76	0.76	19	24	26	27	31	18	25	36	27	29	31	36	34	31
B7Z7A9	PGK1	B7Z7A9_HUMAN Phosphoglycerate kinase OS=Homo sapiens GN=PGK1 PE=2 SV=1	41802	511	964	726	1105	689	789		1000	899	1410	856	1088	939	611	0.84	0.7	0.46	1.14	0.7	0.7		0.58	0.58	0.7	0.7	0.7	0.58	0.7	14	18	14	25	16	18		17	15	27	15	20	16	13
Q92598	HSPH1	HS105_HUMAN Heat shock protein 105 kDa OS=Homo sapiens GN=HSPH1 PE=1 SV=1	97716	509	689	515	1008	909	829	1443	806	669	446	894	1189	777	574	0.26	0.3	0.26	0.39	0.35	0.3	0.44	0.39	0.35	0.26	0.26	0.44	0.26	0.26	19	27	26	35	31	25	40	26	24	17	26	35	21	18
J3QS39	UBB	J3QS39_HUMAN Ubiquitin (Fragment) OS=Homo sapiens GN=UBB PE=2 SV=1	10463	503	1197	655	883	650	1080	1250	614	1025	1060	423	1129	824	381	8.89	4.58	6.43	8.89	6.43	8.89	12.17	6.43	8.89	8.89	6.43	8.89	6.43	6.43	61	70	48	58	45	68	72	48	56	60	36	63	50	34
P60842	EIF4A1	IF4A1_HUMAN Eukaryotic initiation factor 4A-I OS=Homo sapiens GN=EIF4A1 PE=1 SV=1	46353	502	641	563	776	702	926	1303	1163	1089	1039	632	679	650	1093	0.51	0.73	0.62	0.73	0.86	0.73	0.73	0.51	0.73	0.73	0.86	0.62	0.73	0.62	19	22	23	28	23	30	36	31	33	32	24	22	22	34
E7ESZ7	NDUFA10	E7ESZ7_HUMAN NADH dehydrogenase [ubiquinone] 1 alpha subcomplex subunit 10, mitochondrial OS=Homo sapiens GN=NDUFA10 PE=2 SV=1	45052	501	542	1051	971	806	450	1063	1375	1646	1379	1379	1401	1441	1441	0.64	0.89	1.51	1.34	1.51	0.76	1.69	2.83	2.33	1.89	1.89	1.69	1.51	2.33	21	21	32	29	31	18	35	47	47	39	40	36	37	48
P14854	COX6B1	CX6B1_HUMAN Cytochrome c oxidase subunit 6B1 OS=Homo sapiens GN=COX6B1 PE=1 SV=2	10414	500	718	1206	1126	836	911	728	1003	1011	1430	1148	1401	1446	954	2.15	4.58	12.17	12.17	6.43	6.43	3.19	8.89	6.43	12.17	6.43	12.17	8.89	8.89	15	20	35	31	25	24	21	30	29	38	28	33	33	25
F8W6I7	HNRNPA1	F8W6I7_HUMAN Heterogeneous nuclear ribonucleoprotein A1 OS=Homo sapiens GN=HNRNPA1 PE=4 SV=2	33249	498	701	397	366	529	669	899	790	1043	688	378	1063	855	409	0.33	0.61	0.46	0.21	0.46	0.61	0.61	0.77	1.35	0.94	0.46	1.59	0.77	0.77	11	14	7	7	11	16	19	15	30	17	8	27	18	11
E7EX90	DCTN1	E7EX90_HUMAN Dynactin subunit 1 OS=Homo sapiens GN=DCTN1 PE=2 SV=1	139749	495		618	1450				1714							0.29		0.38	0.48				0.55							34		44	59				59
Q08209	PPP3CA	PP2BA_HUMAN Serine/threonine-protein phosphatase 2B catalytic subunit alpha isoform OS=Homo sapiens GN=PPP3CA PE=1 SV=1	59335	492	474	707	772	718	532	715	856	987	1223	1106	1103	950	941	0.38	0.38	0.54	0.54	0.38	0.46	0.81	0.71	0.62	0.91	1.02	1.02	0.81	0.62	44	46	51	50	49	56	55	57	58	69	68	62	62	56
A8MUD9	RPL7	A8MUD9_HUMAN 60S ribosomal protein L7 OS=Homo sapiens GN=RPL7 PE=2 SV=1	24474	490	446	458	418	433	444	515	670	657		569	507	600	669	1.79	1.16	0.9	1.16	0.9	1.46	1.16	1.16	1.16		1.16	1.46	1.16	1.46	20	17	20	17	13	15	14	19	18		16	16	18	20
P23396	RPS3	RS3_HUMAN 40S ribosomal protein S3 OS=Homo sapiens GN=RPS3 PE=1 SV=2	26842	484	406	347	346	416	397	482	601	620	632	513	447	545	669	1.55	1.27	1.27	0.8	1.27	1.27	1.27	2.22	1.87	1.87	1.87	1.27	1.87	1.55	15	15	16	16	15	19	20	24	22	27	25	20	23	23
P30086	PEBP1	PEBP1_HUMAN Phosphatidylethanolamine-binding protein 1 OS=Homo sapiens GN=PEBP1 PE=1 SV=3	21158	484	587	534	592	631	816	530	645	954	1263	830	891	774	545	0.55	0.8	1.09	1.42	1.42	2.24	0.8	1.09	2.24	3.35	2.24	1.8	1.42	1.42	9	12	11	12	16	19	9	13	18	25	16	14	14	12
O43678	NDUFA2	NDUA2_HUMAN NADH dehydrogenase [ubiquinone] 1 alpha subcomplex subunit 2 OS=Homo sapiens GN=NDUFA2 PE=1 SV=3	11029	483	515	732	603	620	595	579	675	589	708	611	517	553	484	4.15	4.15	4.15	2.92	2.92	2.92	4.15	4.15	2.92	2.92	2.92	1.98	1.98	2.92	17	16	19	15	16	15	15	19	15	16	16	11	12	15
Q68CR9	DKFZp781B11202	Q68CR9_HUMAN Aspartate--tRNA ligase, cytoplasmic OS=Homo sapiens GN=DKFZp781B11202 PE=2 SV=1	46084	482	839	498	639	667	448	952	880	806	957	735	858	834	1059	0.86	1.14	1.14	1.14	0.86	0.41	1	1	0.86	1	1.14	1	1	1	30	38	30	31	32	20	33	31	30	34	35	33	32	36
O14773	TPP1	TPP1_HUMAN Tripeptidyl-peptidase 1 OS=Homo sapiens GN=TPP1 PE=1 SV=2	61723	482	591	351	600	356	826	674	583	1007	863	577	936	651	818	0.17	0.23	0.23	0.23	0.23	0.17	0.23	0.23	0.3	0.23	0.37	0.44	0.37	0.23	14	19	13	17	13	24	20	19	28	19	15	22	17	22
P22626	HNRNPA2B1	ROA2_HUMAN Heterogeneous nuclear ribonucleoproteins A2/B1 OS=Homo sapiens GN=HNRNPA2B1 PE=1 SV=2	37464	480	1249	875	620	846	1188	1891	1578	1311	1036	689	1285	1075	798	1.14	2	1.76	0.81	1.76	2.87	3.58	2.87	2.56	1.33	0.97	1.76	1.14	1.54	26	32	22	16	24	39	42	38	33	25	14	28	20	19
P04181	OAT	OAT_HUMAN Ornithine aminotransferase, mitochondrial OS=Homo sapiens GN=OAT PE=1 SV=1	48846	475	572	600	841	410	229	791	752	456	214	81	731	567	85	0.48	0.39	0.92	0.8	0.39	0.14	0.39	0.48	0.39	0.3	0.14	1.05	0.58	0.22	15	13	23	23	12	7	20	21	13	9	4	25	16	3
H9KV75	ACTN1	H9KV75_HUMAN Alpha-actinin-1 OS=Homo sapiens GN=ACTN1 PE=2 SV=1	95279	474					1388									0.5					0.5									45					54
H0Y8W2	GNB2L1	H0Y8W2_HUMAN Guanine nucleotide-binding protein subunit beta-2-like 1 (Fragment) OS=Homo sapiens GN=GNB2L1 PE=4 SV=1	30871	473	589	434	446	401	599	683	640	591	682	463	617		434	0.85	0.36	0.36	0.36	0.67	0.36	0.85	0.85	0.36	0.36	0.67	0.36		0.51	13	9	7	9	10	9	12	14	9	9	9	8		8
Q14344	GNA13	GNA13_HUMAN Guanine nucleotide-binding protein subunit alpha-13 OS=Homo sapiens GN=GNA13 PE=1 SV=2	44364	472	687	448	451	398	831	564	528	680	600	546	700	606	781	0.78	0.91	0.24	0.33	0.54	0.78	0.78	0.54	0.78	0.65	0.65	0.54	0.43	1.05	25	31	18	21	24	36	24	23	30	29	25	22	21	34
Q6FGY5	CKAP1	Q6FGY5_HUMAN CKAP1 protein OS=Homo sapiens GN=CKAP1 PE=2 SV=1	21959	469	537	362	552	282	593	638	383	186	326	88	870	552	113	1.34	1.03	1.03	1.34	0.76	1.7	1.7	1.03	1.03	1.03	0.33	2.11	2.11	0.33	15	12	12	15	9	19	16	9	8	10	4	20	16	4
P59190-2	RAB15	RAB15_HUMAN Isoform 2 of Ras-related protein Rab-15 OS=Homo sapiens GN=RAB15	23731	469	441	387	523	519	525			503	522		504	542	522	0.3	0.3	0.3	0.3	0.3	0.3			0.3	0.3		0.3	0.3	0.3	17	15	15	17	17	17			18	17		18	17	18
B4E1K7	STOML2	B4E1K7_HUMAN Stomatin-like protein 2, mitochondrial OS=Homo sapiens GN=STOML2 PE=2 SV=1	33317	468	579	568	436	535	372	429	626	385	561	389	378	379	322	0.61	0.77	0.77	0.46	0.77	0.33	0.46	0.61	0.46	0.77	0.33	0.33	0.21	0.46	16	13	14	10	16	9	10	15	8	15	8	7	7	7
G3V1A4	CFL1	G3V1A4_HUMAN Cofilin 1 (Non-muscle), isoform CRA_a OS=Homo sapiens GN=CFL1 PE=4 SV=1	17029	466	667	772	1330	723	1020	1321	857	1213	929	1060	1376	1455	960	1.97	3.28	2.57	6.37	2.57	2.57	3.28	2.57	4.13	4.13	6.37	11.72	7.84	4.13	14	20	22	35	21	24	31	23	28	24	24	37	37	25
B4DE86	NDRG2	B4DE86_HUMAN Protein NDRG2 OS=Homo sapiens GN=NDRG2 PE=2 SV=1	40613	466	377	300	407	320	395	534	705	720	1049	490	1005	1104	1098	0.26	0.48	0.37	0.37	0.48	0.48	0.48	0.6	1.02	1.56	1.02	1.02	1.56	1.56	13	14	10	16	11	15	17	22	29	41	22	29	40	36
B4DEM7	CCT8	B4DEM7_HUMAN T-complex protein 1 subunit theta OS=Homo sapiens GN=CCT8 PE=2 SV=1	58179	466	461	520	668	580	366	653	375	568	524	622	686	524	481	0.39	0.25	0.25	0.32	0.32	0.25	0.47	0.32	0.18	0.39	0.25	0.39	0.32	0.39	14	13	15	17	13	12	23	13	15	16	14	20	15	16
P17252	PRKCA	KPCA_HUMAN Protein kinase C alpha type OS=Homo sapiens GN=PRKCA PE=1 SV=4	77841	465	1407	693	851	798	880	1941	1167	1268	1194	1562	1742	1331	1501	0.86	1.28	0.64	0.86	0.86	1.02	1.69	1.38	1.02	0.64	1.48	1.59	1.02	1.59	41	66	33	46	45	51	74	47	52	54	67	71	53	64
R4GMT0	ACTR1A	R4GMT0_HUMAN Alpha-centractin OS=Homo sapiens GN=ACTR1A PE=3 SV=1	37638	460	390	569	677	650	1134	1071	1408	1521	1787	1260			1268	0.66	0.96	0.8	1.14	0.8	1.14	1.14	1.32	1.14	1.53	1.32			1.32	17	19	19	23	25	41	41	47	41	47	33			42
Q9UKU0	ACSL6	ACSL6_HUMAN Long-chain-fatty-acid--CoA ligase 6 OS=Homo sapiens GN=ACSL6 PE=2 SV=4	78728	455	931	900	1066	899	743	1260	1626	1047	1326	1090	1187	801	1409	0.5	0.5	0.5	0.5	0.44	0.44	0.7	1	0.5	0.57	0.63	0.7	0.44	0.85	29	34	41	43	27	30	39	43	34	34	32	40	25	41
Q9UI09	NDUFA12	NDUAC_HUMAN NADH dehydrogenase [ubiquinone] 1 alpha subcomplex subunit 12 OS=Homo sapiens GN=NDUFA12 PE=1 SV=1	17104	455	442	776	545	702	627	750	928	876	1016	791	733	706	1108	1.95	1.47	5.08	4.08	3.24	2.54	2.54	9.45	5.08	7.73	7.73	5.08	3.24	11.52	18	16	34	25	27	23	25	35	30	41	32	26	28	44
P05091	ALDH2	ALDH2_HUMAN Aldehyde dehydrogenase, mitochondrial OS=Homo sapiens GN=ALDH2 PE=1 SV=2	56859	454	1126	698	354	851	667	1223	609	681	792	934	715	720	824	0.66	1.08	0.86	0.66	0.97	0.76	1.33	0.86	0.76	0.86	0.76	0.86	0.86	0.86	26	41	30	18	31	22	46	20	22	30	27	27	28	32
P62760	VSNL1	VISL1_HUMAN Visinin-like protein 1 OS=Homo sapiens GN=VSNL1 PE=1 SV=2	22299	452	548	808	885	742	738	795	994	759	1004	764	634	745	770	1.66	1.66	2.52	3.05	2.52	3.66	2.06	4.36	2.06	3.66	2.06	2.06	2.06	3.05	19	21	29	32	23	25	25	35	22	28	22	19	22	27
P63010	AP2B1	AP2B1_HUMAN AP-2 complex subunit beta OS=Homo sapiens GN=AP2B1 PE=1 SV=1	105398	450	739	817	936	1199	954	1773	2247	2029	1845	1916	2236	1871	1973	0.4	0.53	0.79	0.96	0.73	0.68	1.15	1.35	1.15	1.08	0.96	1.15	1.02	1.08	34	43	54	60	67	57	77	93	87	83	86	85	80	81
O43761	SYNGR3	SNG3_HUMAN Synaptogyrin-3 OS=Homo sapiens GN=SYNGR3 PE=1 SV=2	24768	447	311	493	463	488	438	355	576	500	620	470	685	629	582	0.29	0.29	0.29	0.29	0.29	0.46	0.29	0.46	0.29	0.29	0.29	0.29	0.14	0.29	9	6	9	7	10	10	9	12	9	10	9	10	8	11
Q8N126	CADM3	CADM3_HUMAN Cell adhesion molecule 3 OS=Homo sapiens GN=CADM3 PE=1 SV=1	43729	445	567	666	1281	981	1178	1156	1417	1471	1891	1479	1732	1874	1124	0.66	0.66	1.07	1.58	1.4	1.07	0.93	1.23	1.23	1.4	1.4	1.4	1.77	1.23	17	17	21	31	25	40	34	39	40	48	32	36	38	35
P36507	MAP2K2	MP2K2_HUMAN Dual specificity mitogen-activated protein kinase kinase 2 OS=Homo sapiens GN=MAP2K2 PE=1 SV=1	44681	443	468	530	434	500	689	872	951	983	1026	607	1163	934	731	0.65	0.53	0.9	0.65	0.77	0.77	1.04	1.35	1.19	0.9	0.9	1.71	1.71	1.19	18	16	18	20	17	28	33	39	31	34	19	28	28	26
H3BLZ8	DDX17	H3BLZ8_HUMAN Probable ATP-dependent RNA helicase DDX17 OS=Homo sapiens GN=DDX17 PE=2 SV=1	81073	442	752	396	429	476	336	716	357	448	290	347	718	476	379	0.27	0.37	0.27	0.17	0.32	0.22	0.55	0.27	0.27	0.22	0.22	0.49	0.27	0.27	19	27	17	13	20	11	24	15	16	13	12	26	16	15
H3BSK5	SIRPB1	H3BSK5_HUMAN Signal-regulatory protein beta-1 isoform 3 (Fragment) OS=Homo sapiens GN=SIRPB1 PE=4 SV=1	14873	442		632	684	571	554		996	1098	833		1031	1068	940	0.85		0.85	0.85	0.85	0.85		0.85	1.28	1.8		1.28	1.28	0.85	10		15	16	15	13		21	22	22		24	25	18
Q9NSD9	FARSB	SYFB_HUMAN Phenylalanine--tRNA ligase beta subunit OS=Homo sapiens GN=FARSB PE=1 SV=3	66701	442	499	326	821	707	567	512	763	1130	646	885	1475	1182	1239	0.4	0.47	0.33	0.78	0.7	0.4	0.4	0.7	0.87	0.54	0.78	0.87	0.78	0.87	26	28	18	35	31	24	20	28	45	29	34	49	42	46
K7EMD9	KRT13	K7EMD9_HUMAN Keratin, type I cytoskeletal 13 (Fragment) OS=Homo sapiens GN=KRT13 PE=2 SV=1	19202	441	451	568		374	406		294	361	222			378	310	0.91	1.24	0.91		0.62	0.62		0.62	1.24	0.62			0.91	0.62	23	26	24		22	22		17	22	14			21	18
Q7L576	CYFIP1	CYFP1_HUMAN Cytoplasmic FMR1-interacting protein 1 OS=Homo sapiens GN=CYFIP1 PE=1 SV=1	146742	440	550	263	382	225	207	308	376	471	336	483	469	494	279	0.14	0.17	0.09	0.17	0.12	0.09	0.14	0.14	0.14	0.14	0.19	0.19	0.19	0.12	21	18	13	17	13	10	17	22	21	23	22	22	24	18
U3KQK0	HIST1H2BN	U3KQK0_HUMAN Histone 1, H2bn, isoform CRA_b OS=Homo sapiens GN=HIST1H2BN PE=4 SV=1	18792	439	1324	668	924	444	1399	757	557	863	1191	1061	1571	898	711	1.7	6.26	2.18	2.18	2.18	7.57	2.75	2.18	2.75	5.16	3.42	9.11	2.75	2.75	27	49	33	30	25	56	27	25	29	39	35	41	28	24
P52306	RAP1GDS1	GDS1_HUMAN Rap1 GTPase-GDP dissociation stimulator 1 OS=Homo sapiens GN=RAP1GDS1 PE=1 SV=3	67073	437	1081	747	1287	1030	938	1913	906	986	768	632	1876	1342	565	0.4	0.54	0.47	0.54	0.47	0.54	1.15	0.61	0.61	0.47	0.4	0.86	0.61	0.33	34	38	36	44	38	32	58	35	36	28	24	54	44	25
P11217	PYGM	PYGM_HUMAN Glycogen phosphorylase, muscle form OS=Homo sapiens GN=PYGM PE=1 SV=6	97487	435	1241	840	1311	562	642	2437	1140	1034	579	1236	1040	611	1288	0.35	1	0.44	0.81	0.3	0.39	1.14	0.39	0.49	0.14	0.64	0.39	0.26	0.59	25	58	38	54	28	32	73	38	37	32	50	38	26	44
P51991	HNRNPA3	ROA3_HUMAN Heterogeneous nuclear ribonucleoprotein A3 OS=Homo sapiens GN=HNRNPA3 PE=1 SV=2	39799	432	673	517	598	522	502	985	679	1017	813	390	1356	1375	633	0.49	0.49	1.05	0.75	0.38	0.49	0.89	0.61	1.6	0.75	0.75	1.6	1.82	0.89	15	15	19	19	12	17	24	22	35	20	13	35	35	22
P13647	KRT5	K2C5_HUMAN Keratin, type II cytoskeletal 5 OS=Homo sapiens GN=KRT5 PE=1 SV=3	62568	429	708	1074	673	845	681	422	696	629	527	397	293	763	571	0.43	0.51	0.67	0.43	0.59	0.43	0.29	0.36	0.36	0.59	0.36	0.23	0.51	0.43	30	34	48	34	36	32	21	29	27	25	20	13	34	28
O95202	LETM1	LETM1_HUMAN LETM1 and EF-hand domain-containing protein 1, mitochondrial OS=Homo sapiens GN=LETM1 PE=1 SV=1	83986	425	849	1385	296	1045	360	508	2034	882	1627	1051	990	916	1317	0.52	0.58	1.15	0.52	0.71	0.26	0.47	1.51	0.71	0.78	0.71	0.41	0.52	0.71	33	37	63	20	37	18	20	63	29	50	39	27	27	44
E9PKH6	NDUFS8	E9PKH6_HUMAN NADH dehydrogenase [ubiquinone] iron-sulfur protein 8, mitochondrial (Fragment) OS=Homo sapiens GN=NDUFS8 PE=2 SV=1	16338	425	437	424	382	464	331	479		490						1.13	1.13	1.13	1.13	1.13	1.13	1.13		1.57						12	9	9	7	12	9	10		8
F5GWY2	ATIC	F5GWY2_HUMAN Phosphoribosylaminoimidazolecarboxamide formyltransferase OS=Homo sapiens GN=ATIC PE=2 SV=1	59092	424				286	408		207	512	122	330	647		196	0.46				0.46	0.54		0.24	0.31	0.24	0.38	0.92		0.24	24				16	17		7	15	9	15	27		8
P49368	CCT3	TCPG_HUMAN T-complex protein 1 subunit gamma OS=Homo sapiens GN=CCT3 PE=1 SV=4	61066	419	730	666	870	898		986	1211	1323		1394	1092	1139	1291	0.52	0.69	0.78	1.08	0.98		0.98	1.44	1.2		2.01	1.08	0.98	1.44	28	44	36	40	46		49	64	62		64	54	47	57
Q13642-1	FHL1	FHL1_HUMAN Isoform 1 of Four and a half LIM domains protein 1 OS=Homo sapiens GN=FHL1	33812	417	589	318	775	402	543	817	345	594	721	993	819	800	595	0.6	1.11	0.6	1.55	0.6	1.11	1.32	0.6	1.32	1.11	2.37	1.55	1.8	1.32	18	29	14	31	15	22	30	12	20	24	31	23	26	20
B4DG46	SLC17A7	B4DG46_HUMAN Vesicular glutamate transporter 1 OS=Homo sapiens GN=SLC17A7 PE=2 SV=1	60533	415	528	470	761	579	398	937	634	726	806	731	668	1043	517	0.3	0.45	0.45	0.53	0.45	0.61	0.79	0.61	0.53	0.61	0.53	0.7	0.79	0.53	21	26	28	34	31	24	38	35	30	40	36	30	42	32
B4DPJ8	CCT6A	B4DPJ8_HUMAN T-complex protein 1 subunit zeta OS=Homo sapiens GN=CCT6A PE=2 SV=1	55289	414														0.41														25
B4DJV2	CS	B4DJV2_HUMAN Citrate synthase OS=Homo sapiens GN=CS PE=2 SV=1	50628	412	411	443	305	563	534	496	547	514	811	656	504	429	456	0.46	0.46	0.56	0.37	0.46	0.37	0.56	0.56	0.46	0.56	0.76	0.46	0.37	0.46	15	14	16	14	18	23	18	21	15	29	21	16	15	17
H0YL72	IDH3A	H0YL72_HUMAN Isocitrate dehydrogenase [NAD] subunit alpha, mitochondrial OS=Homo sapiens GN=IDH3A PE=2 SV=1	36162	410														0.69														18
Q9BPW8	NIPSNAP1	NIPS1_HUMAN Protein NipSnap homolog 1 OS=Homo sapiens GN=NIPSNAP1 PE=1 SV=1	33460	410	302	531	489	517	545	642	627	664	772	615	621	610	533	0.77	0.94	1.35	1.35	1.13	1.35	1.58	1.83	1.83	2.77	2.43	2.77	2.43	1.58	19	17	25	26	25	24	30	32	29	34	33	30	30	29
B7Z337	RAB6B	B7Z337_HUMAN Ras-related protein Rab-6B OS=Homo sapiens GN=RAB6B PE=2 SV=1	22434	408	480		685					844						1.31	1.65		2.05					2.5						17	23		28					24
P35749	MYH11	MYH11_HUMAN Myosin-11 OS=Homo sapiens GN=MYH11 PE=1 SV=3	228054	406	659	314	453	497	614	664	628	584	478	796	674	848	687	0.1	0.2	0.1	0.14	0.14	0.12	0.14	0.12	0.12	0.12	0.17	0.14	0.2	0.12	21	32	17	25	27	24	26	23	20	23	26	22	31	21
P63000	RAC1	RAC1_HUMAN Ras-related C3 botulinum toxin substrate 1 OS=Homo sapiens GN=RAC1 PE=1 SV=1	21835	400	396	422	489	447	588	649	480	582	487	499	617	685	614	3.81	3.17	2.61	3.81	2.61	3.17	4.54	2.13	3.17	2.13	3.17	5.39	5.39	3.81	34	29	25	39	27	41	39	30	38	28	34	37	43	37
Q9Y512	SAMM50	SAM50_HUMAN Sorting and assembly machinery component 50 homolog OS=Homo sapiens GN=SAMM50 PE=1 SV=3	52342	399	729	610	507	834	564	974	1514	1050	1368	1177	1243	1072	1313	0.73	0.84	1.21	0.73	0.96	0.53	1.5	1.5	1.08	1.65	1.21	1.08	1.21	1.5	19	38	44	27	41	22	38	55	44	55	48	45	41	49
J3KT04	EIF4A1	J3KT04_HUMAN Eukaryotic initiation factor 4A-I (Fragment) OS=Homo sapiens GN=EIF4A1 PE=2 SV=1	9324	397														0.89														10
K7EMU7	PIN1	K7EMU7_HUMAN Peptidyl-prolyl cis-trans isomerase NIMA-interacting 1 OS=Homo sapiens GN=PIN1 PE=2 SV=1	16236	394	373					322								1.14	0.77					1.14								12	8					10
P07954	FH	FUMH_HUMAN Fumarate hydratase, mitochondrial OS=Homo sapiens GN=FH PE=1 SV=3	54773	393	421	454	727	307	527	1487	602	643	699	692	685	571	697	0.34	0.26	0.26	0.34	0.26	0.34	0.51	0.26	0.19	0.42	0.26	0.34	0.34	0.42	24	15	12	25	12	22	40	16	17	20	18	14	16	21
J3KRE2	ARHGDIA	J3KRE2_HUMAN Rho GDP-dissociation inhibitor 1 OS=Homo sapiens GN=ARHGDIA PE=2 SV=1	14805	393		408		441	401		249	412	120	48				1.29		1.29		1.29	1.29		1.29	1.29	0.23	0.23				12		13		12	11		8	11	3	1
P00338	LDHA	LDHA_HUMAN L-lactate dehydrogenase A chain OS=Homo sapiens GN=LDHA PE=1 SV=2	36950	392	716	605	780	783	735	898	759	755	570	718	710	622	675	0.41	0.99	0.67	0.82	0.67	0.67	1.17	0.82	0.82	0.67	0.82	1.17	0.99	0.67	14	22	20	24	19	23	24	18	21	17	20	25	22	18
H0YGL6	RAB6A	H0YGL6_HUMAN Ras-related protein Rab-6A (Fragment) OS=Homo sapiens GN=RAB6A PE=3 SV=1	22860	392	579		626					764						1.27	1.99		1.99					1.99						18	25		27					23
P19086	GNAZ	GNAZ_HUMAN Guanine nucleotide-binding protein G(z) subunit alpha OS=Homo sapiens GN=GNAZ PE=2 SV=3	41411	387	525	577	630	777	609	882	1008	1171	988	961	1124	959	801	0.47	0.47	0.59	0.47	0.71	0.71	0.59	1	1.16	1	0.85	0.85	1	0.85	12	12	17	16	18	16	20	25	27	27	24	25	23	23
O95831	AIFM1	AIFM1_HUMAN Apoptosis-inducing factor 1, mitochondrial OS=Homo sapiens GN=AIFM1 PE=1 SV=1	67144	386	611	412	438	661	568	593	703	705	774	784	799	644	840	0.33	0.4	0.27	0.33	0.47	0.4	0.4	0.61	0.61	0.54	0.69	0.54	0.4	0.61	17	25	17	16	25	20	19	28	27	27	25	24	19	27
H3BLU2	LSAMP	H3BLU2_HUMAN Limbic system-associated membrane protein (Fragment) OS=Homo sapiens GN=LSAMP PE=2 SV=1	38504	385	809	757	1029	815	970	1518	1186	1446	1492	1540	1361	1420	1544	0.78	0.93	1.1	1.1	1.1	0.93	0.78	1.28	1.1	1.1	1.1	1.28	1.1	1.1	28	37	39	38	32	30	34	34	37	43	43	36	39	44
Q96GW7	BCAN	PGCB_HUMAN Brevican core protein OS=Homo sapiens GN=BCAN PE=1 SV=2	100539	385	570	298	279	439	626	469	408	467	600	704	501	430	380	0.17	0.21	0.14	0.14	0.17	0.29	0.14	0.07	0.17	0.29	0.29	0.25	0.21	0.14	19	24	15	14	17	27	17	14	23	34	30	21	18	14
H7C1U8	APOO	H7C1U8_HUMAN Apolipoprotein O (Fragment) OS=Homo sapiens GN=APOO PE=2 SV=1	20181	385	460	639	443	561	520	636	834	707	767	684	530	510	1014	1.16	1.16	1.52	1.16	1.52	1.16	1.52	1.94	1.94	2.43	1.94	1.16	1.52	3	16	18	25	15	22	21	21	27	23	23	22	17	16	30
O75380	NDUFS6	NDUS6_HUMAN NADH dehydrogenase [ubiquinone] iron-sulfur protein 6, mitochondrial OS=Homo sapiens GN=NDUFS6 PE=1 SV=1	14045	385	252	915	888	725	632	545	1044	770	1281	720	869	733	1169	1.95	2.67	4.65	6.02	4.65	4.65	6.02	7.72	4.65	7.72	4.65	3.55	3.55	9.83	12	12	24	25	20	19	21	29	25	32	19	19	20	28
Q6PIK3	RAB4B	Q6PIK3_HUMAN HCG1995540, isoform CRA_b OS=Homo sapiens GN=RAB4B PE=2 SV=1	13642	384		360	482	429		418	407	407	397	347	410	432	430	0.56		0.56	0.56	0.95		0.56	1.44	0.56	0.95	0.95	0.56	0.56	0.56	11		11	13	11		10	13	11	11	11	11	11	11
F2Z2U8	MYH14	F2Z2U8_HUMAN Myosin-14 OS=Homo sapiens GN=MYH14 PE=2 SV=1	232102	383	846	240	411	438	1208	973	431	722	541	728	993	664	889	0.13	0.23	0.1	0.18	0.17	0.27	0.23	0.1	0.17	0.18	0.18	0.2	0.18	0.18	24	38	13	28	29	45	40	20	30	32	35	36	29	34
Q08211	DHX9	DHX9_HUMAN ATP-dependent RNA helicase A OS=Homo sapiens GN=DHX9 PE=1 SV=4	142181	380	715	317	387	344	417	829	619	765	570	753	730	540	957	0.17	0.26	0.2	0.15	0.12	0.2	0.31	0.15	0.26	0.17	0.23	0.31	0.26	0.28	15	30	21	17	16	17	32	18	25	22	28	25	24	27
O75955	FLOT1	FLOT1_HUMAN Flotillin-1 OS=Homo sapiens GN=FLOT1 PE=1 SV=3	47554	379			693		566	412		635	966	780	622	596	412	0.6			0.71		0.71	0.4		0.6	0.96	0.96	0.83	0.71	0.4	16			20		20	14		18	27	22	20	22	10
Q7Z3B1	NEGR1	NEGR1_HUMAN Neuronal growth regulator 1 OS=Homo sapiens GN=NEGR1 PE=1 SV=3	39379	378	882	847	811	1138	947	1507	1722	1984	1639	1638	1741	1698	1399	0.38	0.76	0.62	0.91	1.43	0.62	0.76	0.91	1.07	1.24	1.63	1.43	1.07	0.76	16	24	23	28	32	22	29	35	36	32	34	35	37	28
G3V2Q1	HNRNPC	G3V2Q1_HUMAN Heterogeneous nuclear ribonucleoproteins C1/C2 OS=Homo sapiens GN=HNRNPC PE=2 SV=1	33607	377	393	436	255	342	337	406	349	460	470		337	226	324	0.46	0.6	0.46	0.33	0.46	0.46	0.76	0.46	0.46	0.6		0.46	0.33	0.46	14	13	14	10	10	11	15	13	13	13		11	10	10
P13639	EEF2	EF2_HUMAN Elongation factor 2 OS=Homo sapiens GN=EEF2 PE=1 SV=4	96246	376	818	298	798	601	566	1248	1069	813	486	844	1296	1034	1138	0.35	0.54	0.31	0.54	0.4	0.26	0.83	0.54	0.44	0.44	0.6	0.65	0.65	0.6	20	38	18	33	25	22	49	36	33	23	34	43	39	41
Q5W145	NDUFB8	Q5W145_HUMAN NADH dehydrogenase (Ubiquinone) 1 beta subcomplex, 8, 19kDa, isoform CRA_a OS=Homo sapiens GN=NDUFB8 PE=2 SV=1	18581	373	414	520	341	315	280	479	520	425	568	469	301	373	498	0.95	1.73	1.73	1.31	1.73	1.73	2.22	1.73	2.22	1.73	1.73	0.95	1.73	2.22	16	21	22	15	18	15	23	20	20	23	20	15	18	22
Q8TD22	SFXN5	SFXN5_HUMAN Sideroflexin-5 OS=Homo sapiens GN=SFXN5 PE=2 SV=1	37272	372	492	610	449	505	498	456	511	616	649	573	541	487	551	0.81	0.67	0.98	0.53	0.53	0.53	0.67	0.81	1.15	1.15	0.81	0.98	0.67	1.78	24	16	21	14	15	14	13	23	24	23	18	22	16	27
H0Y2W2	ATAD3A	H0Y2W2_HUMAN ATPase family AAA domain-containing protein 3A (Fragment) OS=Homo sapiens GN=ATAD3A PE=4 SV=1	64600	372	637			501	81	712			759	501		544		0.42	0.49			0.81	0.16	1			0.73	0.73		0.64		28	27			29	11	34			32	26		29
B1AM21	GNAQ	B1AM21_HUMAN Guanine nucleotide-binding protein G(q) subunit alpha (Fragment) OS=Homo sapiens GN=GNAQ PE=2 SV=1	19726	370														1.57														16
O43681	ASNA1	ASNA_HUMAN ATPase ASNA1 OS=Homo sapiens GN=ASNA1 PE=1 SV=2	39224	370	373	385	404	447	543	434	511	499	530	494	472	378	442	0.5	0.5	0.5	0.63	0.5	0.76	0.76	0.76	0.63	0.63	0.63	0.76	0.63	0.76	13	12	12	15	14	18	18	18	17	16	18	17	13	18
P10636-6	MAPT	TAU_HUMAN Isoform Tau-D of Microtubule-associated protein tau OS=Homo sapiens GN=MAPT	40097	370														0.74														24
P30044	PRDX5	PRDX5_HUMAN Peroxiredoxin-5, mitochondrial OS=Homo sapiens GN=PRDX5 PE=1 SV=4	22301	367		590	904	284	657	640	267	419	327	350	763	594	208	1.01		1.66	2.06	1.32	2.52	2.06	1.01	1.32	1.66	1.32	1.66	2.06	0.52	12		20	30	15	24	24	13	14	15	16	22	21	10
P14927	UQCRB	QCR7_HUMAN Cytochrome b-c1 complex subunit 7 OS=Homo sapiens GN=UQCRB PE=1 SV=2	13522	365	533	1069	900	731	967	849	983	853	1072	1099	1046	942	1090	2.85	2.85	28.17	13.86	8.48	10.87	10.87	10.87	6.57	17.6	22.3	10.87	13.86	35.53	24	29	49	43	36	42	36	46	33	48	45	36	40	50
P31146	CORO1A	COR1A_HUMAN Coronin-1A OS=Homo sapiens GN=CORO1A PE=1 SV=4	51678	364	790	690	1291	751	518	1537	868	801	223	101	1495	1593	189	0.85	0.97	0.85	1.23	0.85	0.64	1.37	0.74	0.74	0.36	0.28	0.74	1.23	0.36	25	33	36	50	32	23	47	31	27	15	8	43	53	10
J3KRF5	CLTC	J3KRF5_HUMAN Clathrin heavy chain 1 (Fragment) OS=Homo sapiens GN=CLTC PE=4 SV=1	15819	363	549	408	694	418	424	688	558	640	577	720	624	802	632	1.17	1.63	1.17	2.2	2.2	2.2	3.71	2.88	2.2	2.2	3.71	2.88	3.71	2.88	26	26	26	37	26	23	34	31	31	29	36	33	37	29
P61020	RAB5B	RAB5B_HUMAN Ras-related protein Rab-5B OS=Homo sapiens GN=RAB5B PE=1 SV=1	23920	363	606	386	674	525	443	674	545	684	757	707	656	685	411	1.51	1.51	0.93	0.93	1.2	1.2	1.51	1.86	1.2	1.86	1.86	1.2	1.2	1.2	18	20	14	16	20	14	19	19	16	21	21	14	14	12
H3BTN5	PKM	H3BTN5_HUMAN Pyruvate kinase (Fragment) OS=Homo sapiens GN=PKM PE=2 SV=1	53524	362				1417		2084	1172	1509		1579	1786	1259	1591	0.43				1.17		2.51	1.17	1.76		1.45	1.76	0.93	1.45	18				42		54	33	41		43	47	31	43
Q8TAC9	SCAMP5	SCAM5_HUMAN Secretory carrier-associated membrane protein 5 OS=Homo sapiens GN=SCAMP5 PE=1 SV=1	26372	362	257	329	480	327	252	454	351	335	395	383	369	388	282	0.27	0.27	0.27	0.27	0.27	0.27	0.27	0.27	0.27	0.27	0.27	0.27	0.27	0.27	18	12	14	23	15	13	22	16	15	18	18	14	19	12
Q99536	VAT1	VAT1_HUMAN Synaptic vesicle membrane protein VAT-1 homolog OS=Homo sapiens GN=VAT1 PE=1 SV=2	42122	359	469	179	362	351	619	443		204	381	360	262	242	293	0.25	0.35	0.25	0.25	0.25	0.25	0.25		0.25	0.46	0.35	0.25	0.25	0.35	9	10	6	9	9	20	13		7	14	10	8	8	8
F5GXN1	CPNE6	F5GXN1_HUMAN Copine-6 OS=Homo sapiens GN=CPNE6 PE=2 SV=1	68625	357	648	244	522	58	280	562	122	238	79	183	358	824	221	0.39	0.45	0.15	0.32	0.1	0.21	0.45	0.05	0.21	0.1	0.1	0.21	0.6	0.15	15	24	9	17	4	13	16	3	7	2	6	11	25	6
B7Z9J8	IDH3A	B7Z9J8_HUMAN Isocitrate dehydrogenase [NAD] subunit alpha, mitochondrial OS=Homo sapiens GN=IDH3A PE=2 SV=1	28572	355		674				995	681	709						0.74		1.17				1.17	0.74	0.94						15		16				26	19	19
Q9UPY8	MAPRE3	MARE3_HUMAN Microtubule-associated protein RP/EB family member 3 OS=Homo sapiens GN=MAPRE3 PE=1 SV=1	32247	353		645	612	580	595	858	801	690	522	404	844	623	356	0.8		1.19	0.8	1.41	1.41	1.93	1.41	1.41	0.98	0.63	2.57	1.66	0.8	12		21	19	21	19	29	25	25	18	15	27	23	14
P20338	RAB4A	RAB4A_HUMAN Ras-related protein Rab-4A OS=Homo sapiens GN=RAB4A PE=1 SV=3	24659	351	380	386	483	437	470	561	491	479	449	322	337	403	425	0.29	0.29	0.29	0.66	0.46	0.29	0.46	0.89	0.46	0.46	0.46	0.29	0.46	0.46	13	11	12	16	12	12	14	16	14	12	11	12	11	12
Q9Y697	NFS1	NFS1_HUMAN Cysteine desulfurase, mitochondrial OS=Homo sapiens GN=NFS1 PE=1 SV=3	50563	349	222	365	540	192		539	196	169	76	212	603	553	50	0.13	0.21	0.29	0.46	0.21		0.76	0.29	0.29	0.13	0.21	0.56	0.56	0.07	7	10	11	18	9		20	8	8	3	7	17	19	2
P35613	BSG	BASI_HUMAN Basigin OS=Homo sapiens GN=BSG PE=1 SV=2	42573	349	307	289	293	386	482	513	424		653	550	297	397	540	0.57	0.45	0.45	0.35	0.45	0.57	0.45	0.69		0.69	0.45	0.35	0.35	0.45	15	13	13	10	15	17	18	17		24	15	10	15	17
Q6IPU0	CENPP	CENPP_HUMAN Centromere protein P OS=Homo sapiens GN=CENPP PE=1 SV=1	33429	349	414	453	480	524	563	385	519	445	510	480	488	386	335	0.1	0.1	0.1	0.1	0.1	0.1	0.1	0.1	0.1	0.1	0.1	0.1	0.1	0.1	10	11	11	11	13	14	10	13	13	13	13	14	11	11
Q9H853	TUBA4B	TBA4B_HUMAN Putative tubulin-like protein alpha-4B OS=Homo sapiens GN=TUBA4B PE=5 SV=2	27819	348	520	527	670	573	828	1247	1030	1124	1350	1068	1382	1057	1084	0.12	0.4	0.57	0.4	0.4	0.4	0.57	0.4	0.4	0.4	0.4	0.4	0.4	0.4	12	16	17	19	20	26	31	25	27	34	29	37	33	29
C9J8S3	RAB7A	C9J8S3_HUMAN Ras-related protein Rab-7a OS=Homo sapiens GN=RAB7A PE=2 SV=1	18300	348														1.33														13
P62424	RPL7A	RL7A_HUMAN 60S ribosomal protein L7a OS=Homo sapiens GN=RPL7A PE=1 SV=2	30148	348	489	211	313	379	468	329	805	807	783	661	655	597	767	1.31	1.08	0.69	0.52	1.31	0.87	0.69	1.56	1.56	1.84	1.56	0.87	1.31	1.31	20	18	9	11	17	14	9	23	23	25	21	18	21	21
Q9P2R3	ANKFY1	ANFY1_HUMAN Ankyrin repeat and FYVE domain-containing protein 1 OS=Homo sapiens GN=ANKFY1 PE=1 SV=2	129915	347	440	91	167	442	492	607	313	439	177	703	683	489	690	0.16	0.19	0.05	0.13	0.13	0.1	0.22	0.13	0.16	0.08	0.19	0.16	0.16	0.16	15	16	7	8	14	13	17	11	12	7	15	16	13	18
E9PH29	PRDX3	E9PH29_HUMAN Thioredoxin-dependent peroxide reductase, mitochondrial OS=Homo sapiens GN=PRDX3 PE=2 SV=1	26107	345	401	260	532	418	321	422	549	626	528	602	434	536	762	1.06	1.62	1.32	2.33	1.32	1.06	1.32	1.62	1.96	1.62	1.32	1.62	1.96	1.96	16	19	17	25	19	14	19	21	24	25	22	19	24	23
B4E1J0	PBXIP1	B4E1J0_HUMAN Pre-B-cell leukemia transcription factor-interacting protein 1 OS=Homo sapiens GN=PBXIP1 PE=2 SV=1	62972	345	499	210	227	335	199	191	115	67	111	266	137	161	309	0.43	0.75	0.36	0.36	0.23	0.23	0.23	0.17	0.11	0.11	0.29	0.11	0.36	0.17	16	22	11	15	13	9	11	6	4	4	11	5	11	11
P08559	PDHA1	ODPA_HUMAN Pyruvate dehydrogenase E1 component subunit alpha, somatic form, mitochondrial OS=Homo sapiens GN=PDHA1 PE=1 SV=3	43952	345	343	631	1115	634		727	558	798	949	768	1975	1754	1001	0.66	0.54	0.79	1.76	1.22		1.39	0.92	1.56	1.56	1.76	1.96	2.43	1.56	19	21	27	38	27		34	31	35	39	31	43	47	38
H3BNQ7	ABAT	H3BNQ7_HUMAN 4-aminobutyrate aminotransferase, mitochondrial OS=Homo sapiens GN=ABAT PE=2 SV=1	58741	343	398	356	591	234	422	1242	263	237	323	419	417	335	213	0.31	0.31	0.24	0.39	0.18	0.31	1.15	0.31	0.24	0.31	0.55	0.55	0.24	0.31	18	13	14	25	9	16	50	14	9	14	18	18	13	10
P01112	HRAS	RASH_HUMAN GTPase HRas OS=Homo sapiens GN=HRAS PE=1 SV=1	21627	343	235	212	289	363	206	294	283	315	232	261	267	225	241	1.06	0.78	0.54	0.78	1.06	0.78	0.78	0.78	0.78	0.54	0.78	0.78	0.54	0.78	12	9	9	12	12	9	12	10	12	9	10	10	8	9
P20674	COX5A	COX5A_HUMAN Cytochrome c oxidase subunit 5A, mitochondrial OS=Homo sapiens GN=COX5A PE=1 SV=2	16923	340	580	763	737	586	593	534	791		839				607	2.59	3.32	6.47	6.47	7.96	3.32	4.18	6.47		6.47				7.96	27	29	40	35	29	34	30	39		33				33
B7Z1I4	NTM	B7Z1I4_HUMAN Neurotrimin OS=Homo sapiens GN=NTM PE=2 SV=1	38682	340	1042	610	923	839	624	1166	1263	1382	1439	1002	1506	1196	1137	0.51	0.64	0.64	0.64	0.51	0.64	0.93	1.1	1.1	1.47	1.1	1.1	1.1	1.1	12	26	20	20	17	16	26	28	29	32	29	31	29	32
H7C104	APP	H7C104_HUMAN Amyloid beta A4 protein (Fragment) OS=Homo sapiens GN=APP PE=2 SV=2	31922	338	387	402	344	268	358					126		91		0.1	0.1	0.1	0.1	0.1	0.1					0.1		0.1		7	7	7	6	6	7					3		2
Q9NR46-2	SH3GLB2	SHLB2_HUMAN Isoform 2 of Endophilin-B2 OS=Homo sapiens GN=SH3GLB2	45023	336			613	407	456	829		644	576	379	680	808		0.42			0.76	0.53	0.33	0.64		0.53	0.42	0.53	0.42	0.76		16			19	16	16	23		19	18	14	20	23
B7Z2X9	ENO2	B7Z2X9_HUMAN Enolase OS=Homo sapiens GN=ENO2 PE=2 SV=1	43023	334	583	569	1113	905	1328	1171	801	1434	1537		1730	1388	1217	0.34	0.81	0.56	1.25	0.94	0.94	0.81	0.94	1.25	1.43		1.43	1.09	1.09	17	21	18	31	28	42	37	36	41	50		34	32	37
Q8N257	HIST3H2BB	H2B3B_HUMAN Histone H2B type 3-B OS=Homo sapiens GN=HIST3H2BB PE=1 SV=3	13900	334	1179	586		430	1243		445		1054	927	1493	797	605	1.41	8.01	2.74		2	12.98		2.74		6.23	3.66	12.98	3.66	2.74	21	44	30		21	50		19		30	26	35	23	18
Q68D91	MBLAC2	MBLC2_HUMAN Metallo-beta-lactamase domain-containing protein 2 OS=Homo sapiens GN=MBLAC2 PE=1 SV=3	31523	333	436	375	330	393	426	591	427	427	442	518	414	458	385	0.49	0.82	0.82	0.35	0.49	0.65	0.82	0.65	0.65	0.49	0.65	0.35	0.49	0.49	11	11	11	8	10	11	14	11	9	8	10	8	10	8
Q6IQ22	RAB12	RAB12_HUMAN Ras-related protein Rab-12 OS=Homo sapiens GN=RAB12 PE=1 SV=3	27573	333	301				364	378	368	324		323	398	373	336	0.26	0.26				0.26	0.41	0.26	0.41		0.26	0.41	0.26	0.26	11	10				11	11	11	12		11	13	10	10
H0YDJ9	CD81	H0YDJ9_HUMAN CD81 antigen (Fragment) OS=Homo sapiens GN=CD81 PE=2 SV=1	24994	332	1051	834	1031	902	1376	996	1055	1381	1715	1569	1673	1457	1015	0.46	0.65	0.65	0.65	0.65	2.1	0.65	0.87	1.12	2.1	2.51	1.73	1.41	1.12	9	21	18	21	21	34	18	23	23	37	32	32	27	17
Q92561	PHYHIP	PHYIP_HUMAN Phytanoyl-CoA hydroxylase-interacting protein OS=Homo sapiens GN=PHYHIP PE=1 SV=1	38119	332	348	469	587	496	329	669	650	598	542	424	666	403	448	0.4	0.79	1.12	0.95	1.3	0.79	1.3	1.72	1.3	1.3	0.79	1.5	0.79	0.52	18	17	25	26	28	17	27	31	26	28	21	31	20	16
F8VUG2	KRT8	F8VUG2_HUMAN Keratin, type II cytoskeletal 8 (Fragment) OS=Homo sapiens GN=KRT8 PE=2 SV=1	30888	331	442	461	309											0.51	0.51	0.51	0.51											26	25	30	22
B4DGX2	PIP4K2A	B4DGX2_HUMAN Phosphatidylinositol 5-phosphate 4-kinase type-2 alpha OS=Homo sapiens GN=PIP4K2A PE=2 SV=1	40005	331	594	183	312	335	463	496	352	299	368	103	530	440	206	0.37	0.49	0.37	0.37	0.37	0.49	0.74	0.49	0.61	0.74	0.37	0.74	0.49	0.27	15	23	14	16	15	21	17	18	13	20	10	26	19	12
J3QQ67	RPL18	J3QQ67_HUMAN 60S ribosomal protein L18 (Fragment) OS=Homo sapiens GN=RPL18 PE=3 SV=1	21940	331														0.76														9
Q9Y394	DHRS7	DHRS7_HUMAN Dehydrogenase/reductase SDR family member 7 OS=Homo sapiens GN=DHRS7 PE=1 SV=1	38673	331	347			243		330	335	317				183	180	0.39	0.28			0.39		0.39	0.28	0.39				0.39	0.39	10	9			9		11	8	9				8	8
B4E220	AQP1	B4E220_HUMAN Aquaporin-1 OS=Homo sapiens GN=AQP1 PE=2 SV=1	36009	329	765	275	349	584	855	692	90	486	325	617	487	410	425	0.3	0.3	0.09	0.19	0.19	0.42	0.3	0.09	0.19	0.09	0.19	0.19	0.09	0.19	7	12	3	4	7	13	8	1	4	3	6	4	3	4
E7EUY3	PCCB	E7EUY3_HUMAN Propionyl-CoA carboxylase beta chain, mitochondrial OS=Homo sapiens GN=PCCB PE=2 SV=1	56301	326	527	342	485	485		668				898		509		0.41	0.41	0.26	0.26	0.26		0.33				0.49		0.26		16	19	14	14	14		15				21		12
J3KR44	OTUB1	J3KR44_HUMAN Ubiquitin thioesterase OTUB1 OS=Homo sapiens GN=OTUB1 PE=2 SV=1	35649	326	349	340	500	389	345	677	332	747	642	664	986	1028	472	0.43	0.71	0.86	0.86	0.71	0.43	1.23	0.71	0.86	0.71	0.71	1.23	1.66	0.56	8	15	15	17	14	12	25	13	21	15	17	26	28	11
Q9H082	RAB33B	RB33B_HUMAN Ras-related protein Rab-33B OS=Homo sapiens GN=RAB33B PE=1 SV=1	26043	325	299	272	413	371	332	359	356	345	389	340	398	489	403	0.13	0.13	0.13	0.27	0.27	0.13	0.13	0.44	0.27	0.44	0.44	0.44	0.44	0.44	10	9	9	14	10	9	9	12	12	13	12	13	15	13
Q15120	PDK3	PDK3_HUMAN [Pyruvate dehydrogenase (acetyl-transferring)] kinase isozyme 3, mitochondrial OS=Homo sapiens GN=PDK3 PE=1 SV=1	47080	325	190	191	381	278	73	183	364	245	224	327	361	371	252	0.15	0.07	0.23	0.23	0.15	0.07	0.15	0.23	0.31	0.07	0.23	0.31	0.23	0.15	6	3	6	8	5	3	5	8	8	5	7	10	7	6
P30043	BLVRB	BLVRB_HUMAN Flavin reductase (NADPH) OS=Homo sapiens GN=BLVRB PE=1 SV=3	22219	323	259	179	243	179	221	244	138	166	130	193	223	247	103	0.52	0.76	0.32	0.32	0.32	0.52	0.52	0.32	0.52	0.32	0.32	0.32	0.52	0.15	9	9	6	8	6	8	8	4	6	4	5	6	7	3
Q86SX6	GLRX5	GLRX5_HUMAN Glutaredoxin-related protein 5, mitochondrial OS=Homo sapiens GN=GLRX5 PE=1 SV=2	16732	322	355	546	437	374	482	503	659	412	447	356	374	480	291	1.09	0.74	1.09	0.74	1.09	1.09	1.09	1.09	0.74	0.74	1.09	0.44	0.74	0.74	8	7	12	8	11	11	11	11	7	8	8	5	8	6
J3KQ73	FKBP8	J3KQ73_HUMAN Peptidyl-prolyl cis-trans isomerase FKBP8 OS=Homo sapiens GN=FKBP8 PE=2 SV=1	47627	321	448	315	399	436	152	341	849	475	744	506	540	683	780	0.22	0.22	0.22	0.14	0.14	0.22	0.14	0.49	0.4	0.4	0.22	0.4	0.4	0.31	9	8	10	7	9	4	5	18	11	18	9	13	15	14
E7ESM1	NDRG1	E7ESM1_HUMAN Protein NDRG1 OS=Homo sapiens GN=NDRG1 PE=2 SV=1	15161	320	563	275		456			246	473			704	367	358	0.83	2.35	0.83		2.35			0.83	0.83			2.35	1.74	1.74	13	16	8		14			8	17			19	13	14
F5H6L7	SLC8A2	F5H6L7_HUMAN Sodium/calcium exchanger 2 OS=Homo sapiens GN=SLC8A2 PE=2 SV=1	75094	320	417	267	365	349	264	911	719	696	561	588	608	624	541	0.14	0.14	0.19	0.19	0.24	0.14	0.47	0.29	0.35	0.35	0.24	0.29	0.41	0.41	13	11	13	13	19	10	27	19	23	23	19	17	22	23
P09874	PARP1	PARP1_HUMAN Poly [ADP-ribose] polymerase 1 OS=Homo sapiens GN=PARP1 PE=1 SV=4	113811	320	941	267	213	299	535	408	329	378	223	433	537	263	338	0.09	0.29	0.09	0.06	0.09	0.29	0.15	0.12	0.19	0.12	0.15	0.29	0.12	0.12	9	38	8	6	9	20	11	8	13	7	12	19	9	9
G5E9Q6	PFN2	G5E9Q6_HUMAN Profilin OS=Homo sapiens GN=PFN2 PE=2 SV=1	21343	320	528	589	652	429	687	692	452	380	594	300	493	517	348	0.55	0.8	1.08	1.08	1.08	1.41	1.78	1.08	0.55	1.08	0.8	1.41	0.8	0.55	11	16	18	18	13	18	19	15	12	16	11	15	13	10
Q9NS86	LANCL2	LANC2_HUMAN LanC-like protein 2 OS=Homo sapiens GN=LANCL2 PE=1 SV=1	51677	319	497	593	643	546	877	1219	1122	924	1154	753	731	809	910	0.2	0.2	0.28	0.2	0.2	0.2	0.28	0.28	0.2	0.2	0.28	0.36	0.28	0.28	10	9	13	15	11	13	20	21	17	19	13	12	12	15
J3KN00	NDUFA13	J3KN00_HUMAN NADH dehydrogenase (Ubiquinone) 1 alpha subcomplex, 13 OS=Homo sapiens GN=NDUFA13 PE=2 SV=1	25861	319	314	450	431	437	457	383	499	458	525	532	366	484	541	0.63	0.63	1.34	1.07	1.34	1.34	1.07	1.34	1.07	1.64	1.64	0.83	1.64	1.34	22	12	23	20	22	20	17	24	21	22	22	14	19	21
B1AMS2	2006-09-01	B1AMS2_HUMAN Septin 6, isoform CRA_b OS=Homo sapiens GN=SEPT6 PE=2 SV=1	49614	319	569	432	936	307	410	1091	569	460	385	529	821	600	438	0.29	0.38	0.21	0.57	0.29	0.29	0.57	0.38	0.29	0.29	0.38	0.57	0.57	0.38	19	18	18	35	17	20	32	19	18	16	19	27	22	17
Q8NCB2	CAMKV	CAMKV_HUMAN CaM kinase-like vesicle-associated protein OS=Homo sapiens GN=CAMKV PE=2 SV=2	54662	318	477	387	517	801	566	1825	1212	1839	1076	1528	1630	1589	1446	0.51	0.8	0.51	0.9	1.14	1.14	2.04	1.71	2.84	1.71	2.04	2.04	1.41	1.71	19	29	23	33	44	32	62	52	68	57	67	58	58	60
Q96KP4	CNDP2	CNDP2_HUMAN Cytosolic non-specific dipeptidase OS=Homo sapiens GN=CNDP2 PE=1 SV=2	53187	318	1001	102	1004	70	697	1571	26	112	125	277	1318	1017	60	0.43	0.94	0.13	1.18	0.13	0.72	1.46	0.13	0.2	0.13	0.43	1.32	0.82	0.13	18	45	5	45	6	29	54	3	6	7	16	55	40	4
P01116-2	KRAS	RASK_HUMAN Isoform 2B of GTPase KRas OS=Homo sapiens GN=KRAS	21639	318	288	286	360	388		339	431	443	381	456			310	1.06	1.06	0.78	1.06	1.06		1.06	1.06	1.06	1.06	1.06			1.06	11	12	11	12	12		12	15	13	15	13			11
H0YKF0	ETFA	H0YKF0_HUMAN Electron transfer flavoprotein subunit alpha, mitochondrial (Fragment) OS=Homo sapiens GN=ETFA PE=2 SV=1	30601	317	414	125	400		305		334	268			257			0.51	0.51	0.36	0.36		0.51		0.51	0.67			0.51			12	10	5	12		12		12	10			10
P21912	SDHB	DHSB_HUMAN Succinate dehydrogenase [ubiquinone] iron-sulfur subunit, mitochondrial OS=Homo sapiens GN=SDHB PE=1 SV=3	32407	315	290	433	441	323	276	559	492	390	428	371	401	344	371	0.8	0.98	1.41	1.18	1.41	0.63	1.92	1.41	1.41	1.18	0.98	0.98	0.98	1.92	14	11	20	17	16	12	26	19	16	19	18	16	15	21
P08247	SYP	SYPH_HUMAN Synaptophysin OS=Homo sapiens GN=SYP PE=1 SV=3	34109	315	359	466	477	435	244	505	422	485	502	472	498	582	533	0.45	0.59	0.75	0.59	0.45	0.59	0.75	0.75	0.92	0.75	0.92	0.75	1.1	0.75	16	18	20	23	19	17	26	23	26	21	26	24	27	25
Q9H3Z4	DNAJC5	DNJC5_HUMAN DnaJ homolog subfamily C member 5 OS=Homo sapiens GN=DNAJC5 PE=1 SV=1	22933	315	275	441	459	402	303	486	678	558	623	482	589	624	423	0.5	0.5	0.72	0.72	0.72	0.72	0.72	0.72	1.26	0.97	0.72	0.97	0.97	0.72	11	11	16	21	17	15	19	20	21	20	19	19	22	17
Q9H2X9	SLC12A5	S12A5_HUMAN Solute carrier family 12 member 5 OS=Homo sapiens GN=SLC12A5 PE=2 SV=3	127470	314	458	707	945	669	566	1100		1624	1234			983	1626	0.19	0.16	0.26	0.32	0.22	0.19	0.26		0.36	0.32			0.22	0.32	21	19	33	34	27	22	36		38	37			30	37
P01111	NRAS	RASN_HUMAN GTPase NRas OS=Homo sapiens GN=NRAS PE=1 SV=1	21501	314	149		129	232	135	134		150	154		122	126	110	0.54	0.54		0.54	0.78	0.34	0.54		0.54	0.54		0.54	0.54	0.54	8	5		5	8	6	6		6	7		5	6	5
B1AHR1	2003-09-01	B1AHR1_HUMAN Neuronal-specific septin-3 OS=Homo sapiens GN=SEPT3 PE=2 SV=1	33865	314	195	374	489	260	237	507			418	252	356	407	323	0.45	0.6	0.6	0.92	0.75	0.45	0.92			0.75	0.75	0.92	1.11	0.75	11	14	17	25	13	15	21			19	16	18	18	16
Q6DN90	IQSEC1	IQEC1_HUMAN IQ motif and SEC7 domain-containing protein 1 OS=Homo sapiens GN=IQSEC1 PE=1 SV=1	109103	313	622	583	643	836	589	1169	1187	1378	888	1495	1375	1284	1110	0.16	0.19	0.19	0.23	0.23	0.19	0.34	0.34	0.3	0.23	0.38	0.38	0.38	0.3	14	20	24	23	26	21	29	31	31	27	36	34	30	31
O75396	SEC22B	SC22B_HUMAN Vesicle-trafficking protein SEC22b OS=Homo sapiens GN=SEC22B PE=1 SV=4	24806	313	343	388	344	451	330	428	678	510	382	360	284	284	526	0.66	0.88	0.88	0.46	0.88	0.66	0.66	0.88	0.88	0.66	0.88	0.29	0.29	0.66	11	9	15	10	11	11	13	19	15	11	8	5	5	15
P42025	ACTR1B	ACTY_HUMAN Beta-centractin OS=Homo sapiens GN=ACTR1B PE=1 SV=1	42381	312	221	175	354	470	746	505	737	546	781	597	396	283	583	0.35	0.57	0.35	0.57	0.57	0.82	0.69	0.69	0.57	1.12	0.82	0.82	0.46	0.69	14	14	10	16	22	36	28	33	27	31	24	20	17	28
P55087	AQP4	AQP4_HUMAN Aquaporin-4 OS=Homo sapiens GN=AQP4 PE=1 SV=2	35263	311	880	212	754	489	938	1290	785	1005	871	1236	762	846	1412	0.57	0.57	0.57	0.57	0.43	0.43	0.87	0.71	0.57	1.05	0.57	0.71	0.57	1.24	13	21	11	19	17	20	25	15	18	26	26	16	17	37
P62745	RHOB	RHOB_HUMAN Rho-related GTP-binding protein RhoB OS=Homo sapiens GN=RHOB PE=1 SV=1	22565	310	359	363	536	484	652	352	339	608	283	542	521	509	492	0.52	0.74	0.52	1	0.74	1	1	1	1	0.74	0.74	1.64	0.74	1	12	10	9	19	13	16	13	15	18	14	16	19	17	14
P63167	DYNLL1	DYL1_HUMAN Dynein light chain 1, cytoplasmic OS=Homo sapiens GN=DYNLL1 PE=1 SV=1	10530	309	324	477	457	469	606	500	607	523	633	524	566	588	505	2.11	2.11	3.13	3.13	4.49	4.49	2.11	4.49	4.49	4.49	3.13	4.49	4.49	3.13	12	12	16	15	13	17	12	16	16	18	17	17	16	14
F5H025	L1CAM	F5H025_HUMAN Neural cell adhesion molecule L1 OS=Homo sapiens GN=L1CAM PE=2 SV=1	141042	309	364	518	665	631	403	901	855	856	764	835	978	926	977	0.15	0.17	0.2	0.32	0.23	0.2	0.23	0.26	0.23	0.29	0.23	0.32	0.26	0.26	16	17	22	27	26	19	24	25	28	29	28	29	30	28
Q9Y4W6	AFG3L2	AFG32_HUMAN AFG3-like protein 2 OS=Homo sapiens GN=AFG3L2 PE=1 SV=2	88984	309	278	414	332	354	307	453	614	529	413	554	640	388	675	0.24	0.2	0.38	0.24	0.49	0.16	0.29	0.49	0.34	0.24	0.29	0.29	0.2	0.49	19	15	30	19	31	13	14	22	18	15	22	20	14	26
P35612	ADD2	ADDB_HUMAN Beta-adducin OS=Homo sapiens GN=ADD2 PE=1 SV=3	81260	308	401	385	638	547	503	675	497	601	504	542	574	693	396	0.17	0.13	0.17	0.27	0.17	0.17	0.27	0.22	0.22	0.22	0.27	0.27	0.37	0.17	11	11	14	17	14	14	22	13	18	12	14	16	21	11
J3QTA6	CHCHD6	J3QTA6_HUMAN Coiled-coil-helix-coiled-coil-helix domain-containing protein 6, mitochondrial OS=Homo sapiens GN=CHCHD6 PE=2 SV=1	29085	308	349	383	519	525	222	588	636	554	610	490	594	480	592	0.92	0.54	0.38	0.72	0.72	0.24	0.72	1.38	0.72	0.92	0.92	0.92	0.92	0.72	9	7	8	10	12	5	13	17	13	15	12	17	15	12
Q8WUD1	RAB2B	RAB2B_HUMAN Ras-related protein Rab-2B OS=Homo sapiens GN=RAB2B PE=1 SV=1	24427	307	344	397	533	381	319	443	398	531	492	476	586	686	482	0.9	0.47	0.9	1.16	0.9	0.67	1.79	1.16	1.79	1.16	1.16	1.46	1.79	1.16	14	9	12	15	12	10	18	13	20	13	17	15	21	17
B4DT77	ANXA7	B4DT77_HUMAN Annexin OS=Homo sapiens GN=ANXA7 PE=2 SV=1	38066	307	638	358	398	535	828	447	429	575	558	453	392	526	479	0.4	0.52	0.4	0.28	0.52	0.4	0.4	0.4	0.4	0.52	0.52	0.4	0.18	0.28	12	15	14	12	19	15	10	11	14	14	14	11	14	10
B7ZC39	SH3GLB2	B7ZC39_HUMAN Endophilin-B2 OS=Homo sapiens GN=SH3GLB2 PE=2 SV=1	41871	305	408	614		414	464	890	659	616	658	351	672	921	481	0.36	0.58	0.98		0.58	0.36	0.7	0.46	0.58	0.46	0.58	0.46	0.84	0.46	16	14	22		16	16	24	20	18	20	12	19	25	16
O95197	RTN3	RTN3_HUMAN Reticulon-3 OS=Homo sapiens GN=RTN3 PE=1 SV=2	113169	305	318	386	653	392		673	558	605		591	1009	762		0.09	0.12	0.09	0.26	0.12		0.15	0.12	0.15		0.19	0.22	0.19		13	11	17	27	17		22	19	24		21	29	25
F8W835	PRPH	F8W835_HUMAN Peripherin (Fragment) OS=Homo sapiens GN=PRPH PE=2 SV=2	24505	303	296													0.14	0.14													13	13
P55072	VCP	TERA_HUMAN Transitional endoplasmic reticulum ATPase OS=Homo sapiens GN=VCP PE=1 SV=4	89950	302	972	500	706	470	1160	1429	333	983	1136	1223	2067	1713	641	0.28	0.65	0.33	0.43	0.33	0.71	0.54	0.24	0.38	0.28	0.71	0.77	0.84	0.28	18	40	22	32	28	42	37	20	30	31	39	48	48	17
E9PDI2	CAP2	E9PDI2_HUMAN Adenylyl cyclase-associated protein OS=Homo sapiens GN=CAP2 PE=2 SV=1	50077	300	449	434	281	642	445									0.47	0.29	0.38	0.67	0.67	0.47									17	17	22	19	23	19
G3XAP5	LDHC	G3XAP5_HUMAN L-lactate dehydrogenase OS=Homo sapiens GN=LDHC PE=3 SV=1	26552	300	318		397	320	302	290		294	309		340	319	279	0.13	0.13		0.13	0.13	0.13	0.13		0.13	0.13		0.13	0.13	0.13	11	9		10	9	10	7		8	10		10	8	8
P13929	ENO3	ENOB_HUMAN Beta-enolase OS=Homo sapiens GN=ENO3 PE=1 SV=5	47299	298	331	185	307	300	354	317	77		548	374	319	409	467	0.14	0.14	0.07	0.22	0.22	0.22	0.14	0.14		0.22	0.31	0.22	0.22	0.31	5	5	3	5	8	8	9	2		13	8	7	7	11
Q9UPA5	BSN	BSN_HUMAN Protein bassoon OS=Homo sapiens GN=BSN PE=2 SV=4	418324	298	351	325	647	509	104	1588	1793	1627	1285	1611	1364	1116	1394	0.11	0.08	0.1	0.14	0.11	0.02	0.21	0.17	0.24	0.19	0.22	0.2	0.2	0.18	25	21	23	37	30	6	52	53	59	56	53	48	45	47
P04843	RPN1	RPN1_HUMAN Dolichyl-diphosphooligosaccharide--protein glycosyltransferase subunit 1 OS=Homo sapiens GN=RPN1 PE=1 SV=1	68641	297	554	371	384	337	404	502	359	379	629	358	393	300	504	0.32	0.45	0.52	0.39	0.39	0.45	0.39	0.26	0.45	0.45	0.45	0.45	0.32	0.52	15	22	20	16	17	21	21	12	17	27	15	18	14	21
J3KQK0	PSD3	J3KQK0_HUMAN PH and SEC7 domain-containing protein 3 OS=Homo sapiens GN=PSD3 PE=2 SV=1	116733	296	419	452	539	688	168	831	776	1009	709	390	576	865	444	0.25	0.28	0.36	0.32	0.36	0.12	0.32	0.28	0.36	0.25	0.21	0.28	0.47	0.28	22	19	24	22	24	11	29	37	42	30	19	22	32	24
E9PET8	KIF5C	E9PET8_HUMAN Kinesin heavy chain isoform 5C OS=Homo sapiens GN=KIF5C PE=2 SV=2	99336	296	958	527	1017	539	678	1192		916	756	683			687	0.21	0.52	0.25	0.43	0.43	0.34	0.57		0.34	0.18	0.25			0.18	18	31	17	30	22	22	32		22	15	20			15
P02792	FTL	FRIL_HUMAN Ferritin light chain OS=Homo sapiens GN=FTL PE=1 SV=2	20064	295	563	83	248	238	540	214	227	247	264	185	88		176	0.36	0.59	0.17	0.17	0.36	1.17	0.36	0.17	0.17	0.36	0.17	0.17		0.36	8	11	2	4	5	13	5	4	3	6	3	4		5
Q86Y39	NDUFA11	NDUAB_HUMAN NADH dehydrogenase [ubiquinone] 1 alpha subcomplex subunit 11 OS=Homo sapiens GN=NDUFA11 PE=1 SV=3	15071	294	429	752	695	536	649	650	594	677	891	779	912	863	699	1.25	1.76	2.38	1.76	1.76	2.38	1.76	1.76	2.38	2.38	2.38	2.38	3.14	4.08	10	11	16	13	13	15	13	12	14	16	16	18	17	14
C9J1E7	AP1B1	C9J1E7_HUMAN AP-1 complex subunit beta-1 (Fragment) OS=Homo sapiens GN=AP1B1 PE=2 SV=1	66014	294	451				478									0.47	0.34				0.55									21	21				27
Q9Y2Q0	ATP8A1	AT8A1_HUMAN Probable phospholipid-transporting ATPase IA OS=Homo sapiens GN=ATP8A1 PE=1 SV=1	132597	294	764	510	790	385	360	729	404	388	615	616	412	634	376	0.16	0.21	0.19	0.19	0.16	0.16	0.28	0.13	0.19	0.16	0.21	0.16	0.19	0.16	17	29	22	28	15	12	24	12	14	18	20	13	20	12
O95139	NDUFB6	NDUB6_HUMAN NADH dehydrogenase [ubiquinone] 1 beta subcomplex subunit 6 OS=Homo sapiens GN=NDUFB6 PE=1 SV=3	15479	292	258	395	228	320	278	270	467	308	375	401	282	365	427	3.02	3.02	3.91	2.3	3.02	3.91	2.3	6.31	4.99	6.31	3.91	3.02	3.91	4.99	17	20	25	16	19	19	20	30	24	21	23	17	22	25
P02671	FGA	FIBA_HUMAN Fibrinogen alpha chain OS=Homo sapiens GN=FGA PE=1 SV=2	95656	292	821	123	19	237	92	609	489	303	377	355	668	232	27	0.11	0.27	0.11	0.03	0.11	0.03	0.18	0.22	0.14	0.14	0.14	0.22	0.14	0.03	13	26	8	1	10	3	16	18	13	12	15	18	11	1
O75323	GBAS	NIPS2_HUMAN Protein NipSnap homolog 2 OS=Homo sapiens GN=GBAS PE=1 SV=1	33949	292	311	349	407	417	241	518	384	402	463	547	428	528	467	1.11	0.92	1.31	1.11	1.11	1.11	1.31	1.11	1.54	1.11	1.31	0.92	1.11	0.75	29	30	28	30	31	24	32	29	28	27	33	29	33	31
Q96I99	SUCLG2	SUCB2_HUMAN Succinyl-CoA ligase [GDP-forming] subunit beta, mitochondrial OS=Homo sapiens GN=SUCLG2 PE=1 SV=2	46824	291	762	561	487	334	193	542	175	70		161	122	40	61	0.61	0.72	0.61	0.61	0.41	0.5	0.61	0.41	0.23		0.23	0.31	0.15	0.23	15	20	19	18	12	8	17	6	4		5	6	2	4
Q5XKE5	KRT79	K2C79_HUMAN Keratin, type II cytoskeletal 79 OS=Homo sapiens GN=KRT79 PE=1 SV=2	58085	291	521	564	395	475	479	373	455	474	336	346	281	552	367	0.32	0.32	0.39	0.39	0.39	0.32	0.25	0.39	0.39	0.39	0.32	0.18	0.32	0.32	24	28	32	26	28	26	19	22	25	19	18	14	28	20
P12956	XRCC6	XRCC6_HUMAN X-ray repair cross-complementing protein 6 OS=Homo sapiens GN=XRCC6 PE=1 SV=2	70084	290	1143	241		316										0.26	0.66	0.32		0.32										18	44	16		12
E7ETR1	CAMKV	E7ETR1_HUMAN CaM kinase-like vesicle-associated protein OS=Homo sapiens GN=CAMKV PE=2 SV=1	46982	290	578	521												0.61	0.84	0.61												18	30	27
Q96CX2	KCTD12	KCD12_HUMAN BTB/POZ domain-containing protein KCTD12 OS=Homo sapiens GN=KCTD12 PE=1 SV=1	35964	289	822	506	417	220	351	306	336	300	219	354	330	180	327	0.85	1.64	0.7	0.55	0.55	0.7	0.55	0.55	0.55	0.42	0.42	0.55	0.55	0.55	20	26	19	14	14	15	14	15	11	10	11	12	10	12
B0AZV0	STRAP	B0AZV0_HUMAN Serine-threonine kinase receptor-associated protein OS=Homo sapiens GN=STRAP PE=2 SV=1	28716	287	337	287	406											0.25	0.39	0.39	0.55											6	8	7	10
O14775	GNB5	GBB5_HUMAN Guanine nucleotide-binding protein subunit beta-5 OS=Homo sapiens GN=GNB5 PE=1 SV=2	44621	286	503		544	724	490		751		640	774			708	0.33	0.33		0.33	0.33	0.24		0.43		0.33	0.24			0.33	8	9		9	13	8		14		11	11			12
P36915	GNL1	GNL1_HUMAN Guanine nucleotide-binding protein-like 1 OS=Homo sapiens GN=GNL1 PE=1 SV=2	69132	284	504	244	416	581	442	574	721	588	622	746	770	707	604	0.45	0.52	0.52	0.45	0.38	0.38	0.45	0.52	0.45	0.59	0.74	0.59	0.59	0.38	16	23	13	17	22	18	18	26	22	29	33	26	22	22
Q7Z4S6-6	KIF21A	KI21A_HUMAN Isoform 6 of Kinesin-like protein KIF21A OS=Homo sapiens GN=KIF21A	181937	284	561	503		808		1213			971	1439			1264	0.07	0.15	0.13		0.26		0.38			0.28	0.45			0.38	15	21	19		35		45			39	47			39
C9J8Q5	ALDH5A1	C9J8Q5_HUMAN Succinate-semialdehyde dehydrogenase, mitochondrial OS=Homo sapiens GN=ALDH5A1 PE=2 SV=1	54689	283	519	369	568	403	408	709	646	663	719	608	675	532	687	0.26	0.34	0.26	0.34	0.34	0.34	0.34	0.34	0.42	0.51	0.34	0.34	0.34	0.51	12	18	14	18	14	11	18	19	19	22	19	19	16	20
P47985	UQCRFS1	UCRI_HUMAN Cytochrome b-c1 complex subunit Rieske, mitochondrial OS=Homo sapiens GN=UQCRFS1 PE=1 SV=2	29934	283	690	865	829	720	458	593	1231	526	843	730	945	823	759	1.09	0.88	1.58	1.09	1.32	0.88	1.58	1.58	0.69	1.09	1.09	1.32	0.88	0.88	10	13	19	18	16	11	14	25	11	19	14	19	17	12
H0YFA4	CRIP2	H0YFA4_HUMAN Cysteine-rich protein 2 (Fragment) OS=Homo sapiens GN=CRIP2 PE=4 SV=1	21268	283	538	365	425	506	575	843	629				830			0.55	0.8	0.55	0.55	0.55	0.55	0.55	1.41				0.8			11	11	8	7	9	10	14	15				12
Q96PU8	QKI	QKI_HUMAN Protein quaking OS=Homo sapiens GN=QKI PE=1 SV=1	37761	282	387					322								0.4	0.4					0.4								10	11					9
P55290	CDH13	CAD13_HUMAN Cadherin-13 OS=Homo sapiens GN=CDH13 PE=1 SV=1	78694	278	371	463	332	435		415	515	668	651	419	600	577	592	0.09	0.09	0.09	0.09	0.09		0.13	0.13	0.18	0.13	0.13	0.13	0.13	0.13	7	7	11	7	12		10	14	17	17	15	13	16	15
O00139	KIF2A	KIF2A_HUMAN Kinesin-like protein KIF2A OS=Homo sapiens GN=KIF2A PE=1 SV=3	80589	277	418	272	511	473	371	663	449	487	446	356	509	466	446	0.13	0.27	0.13	0.22	0.27	0.27	0.32	0.22	0.22	0.32	0.32	0.32	0.32	0.22	10	15	10	19	19	18	21	16	20	21	16	21	16	17
P30084	ECHS1	ECHM_HUMAN Enoyl-CoA hydratase, mitochondrial OS=Homo sapiens GN=ECHS1 PE=1 SV=4	31823	276	313	446	694	472	372	811	531	761	581	584	784	768	636	0.35	0.22	0.64	1	0.64	0.35	1.21	0.64	1.21	0.81	0.81	0.64	1.21	1.21	9	6	11	20	13	9	20	14	16	13	13	13	17	15
Q6YP21	CCBL2	KAT3_HUMAN Kynurenine--oxoglutarate transaminase 3 OS=Homo sapiens GN=CCBL2 PE=1 SV=1	51824	276	188	351	568	288	196	579	58	240	87	156	518	431	97	0.36	0.28	0.36	0.54	0.36	0.36	0.54	0.13	0.36	0.2	0.28	0.54	0.36	0.2	13	9	13	23	11	10	23	4	11	6	8	17	13	6
P67775	PPP2CA	PP2AA_HUMAN Serine/threonine-protein phosphatase 2A catalytic subunit alpha isoform OS=Homo sapiens GN=PPP2CA PE=1 SV=1	36142	276	291	293	352	314	432	724	526	674	408	431	889	1009	484	0.42	0.55	0.55	0.55	0.42	0.55	1.02	0.85	1.02	0.55	0.85	1.02	1.02	0.85	9	8	8	10	9	12	20	16	17	11	12	18	22	12
G5E9K1	DYNC1I1	G5E9K1_HUMAN Cytoplasmic dynein 1 intermediate chain 1 OS=Homo sapiens GN=DYNC1I1 PE=2 SV=1	71210	275	358	578	721	501	427				372		853		434	0.14	0.31	0.2	0.25	0.37	0.31				0.37		0.5		0.5	11	18	19	23	21	19				20		28		18
E9PF59	DPP6	E9PF59_HUMAN Dipeptidyl aminopeptidase-like protein 6 OS=Homo sapiens GN=DPP6 PE=2 SV=1	91815	275	240	433	561		409	843			807		1100		746	0.23	0.37	0.52	0.63		0.42	0.58			0.52		0.75		0.63	16	15	21	33		25	30			35		39		33
D6RDU5	2011-09-01	D6RDU5_HUMAN Septin-11 (Fragment) OS=Homo sapiens GN=SEPT11 PE=2 SV=1	43371	274														0.25														15
F8W7Q4	FAM162A	F8W7Q4_HUMAN Protein FAM162A OS=Homo sapiens GN=FAM162A PE=2 SV=1	16733	272	330	418	291	443	341	311	553	461	514	432	334	309	549	3.36	4.23	8.09	5.29	6.56	6.56	5.29	8.09	8.09	9.92	9.92	6.56	8.09	8.09	22	26	33	22	31	26	26	32	32	34	37	28	29	34
O43272	PRODH	PROD_HUMAN Proline dehydrogenase 1, mitochondrial OS=Homo sapiens GN=PRODH PE=1 SV=3	68529	271	388	396		112			166	160	713	211	456			0.15	0.26	0.32		0.1			0.1	0.15	0.39	0.21	0.32			9	14	16		5			6	6	24	6	15
J3QK90	NSFL1C	J3QK90_HUMAN NSFL1 cofactor p47 OS=Homo sapiens GN=NSFL1C PE=2 SV=1	40819	271	533	18	515	132		516					651	545		0.48	0.72	0.08	1.01	0.26		0.72					0.72	0.86		11	16	2	16	4		16					14	12
Q00535	CDK5	CDK5_HUMAN Cyclin-dependent kinase 5 OS=Homo sapiens GN=CDK5 PE=1 SV=3	33739	268	328	409	436	511	369	541	520	552	501	505	499	506	471	0.6	0.6	0.76	0.93	1.12	1.12	0.93	1.33	1.12	1.12	1.12	1.12	0.93	0.93	12	13	18	21	26	22	22	26	24	22	18	20	20	22
Q5VZR0	GLIPR2	Q5VZR0_HUMAN Golgi-associated plant pathogenesis-related protein 1 OS=Homo sapiens GN=GLIPR2 PE=2 SV=1	14318	268		267				252	281					144	226	0.53		0.53				0.53	0.53					0.53	0.53	6		6				6	6					3	6
P09669	COX6C	COX6C_HUMAN Cytochrome c oxidase subunit 6C OS=Homo sapiens GN=COX6C PE=1 SV=2	8776	267	269	444	279	268	218	379	543	301	367	352	210	267	402	2.83	4.36	9.49	6.5	4.36	4.36	4.36	9.49	6.5	6.5	9.49	2.83	4.36	4.36	14	14	31	17	19	15	19	31	18	23	21	16	19	22
M0R047	TIMM50	M0R047_HUMAN Mitochondrial import inner membrane translocase subunit TIM50 (Fragment) OS=Homo sapiens GN=TIMM50 PE=4 SV=1	25238	266					321	300			466					0.86					0.86	0.86			0.65					8					9	10			11
E7ES43	HSPA4L	E7ES43_HUMAN Heat shock 70 kDa protein 4L OS=Homo sapiens GN=HSPA4L PE=2 SV=2	98623	266	433	615	1028	751	521	1238	981	794	486	615	1062	696	566	0.22	0.3	0.39	0.53	0.43	0.39	0.86	0.48	0.43	0.34	0.26	0.74	0.43	0.3	13	17	26	35	25	21	43	34	27	20	17	39	26	19
H0UI06	COX7A2	H0UI06_HUMAN Cytochrome c oxidase subunit 7A2, mitochondrial OS=Homo sapiens GN=COX7A2 PE=2 SV=1	12950	266	286	303	312	245	290	282	299	234	362	311	229	247	211	1.02	1.02	1.02	1.02	1.02	1.02	1.02	1.02	1.02	1.02	1.02	1.02	1.02	1.02	8	9	9	9	9	9	9	9	8	9	8	8	7	6
B7Z300	SYT5	B7Z300_HUMAN Synaptotagmin-5 OS=Homo sapiens GN=SYT5 PE=2 SV=1	42846	266	263	370	397	203	72	398	130	360	153	381	346	508	159	0.16	0.08	0.35	0.35	0.16	0.16	0.35	0.08	0.35	0.16	0.35	0.35	0.45	0.25	12	8	16	19	11	8	20	11	21	12	22	23	31	16
Q4G0F5	VPS26B	VP26B_HUMAN Vacuolar protein sorting-associated protein 26B OS=Homo sapiens GN=VPS26B PE=1 SV=2	39244	266	198	117	248	119	107	443	116	199	103	167	358	303	161	0.38	0.27	0.18	0.27	0.27	0.18	0.62	0.18	0.27	0.18	0.18	0.38	0.5	0.18	11	6	4	9	5	3	17	4	8	6	6	10	10	4
D6RG15	TWF2	D6RG15_HUMAN Twinfilin-2 OS=Homo sapiens GN=TWF2 PE=2 SV=1	28979	265	415	371	638	519	407	638	415	729	194	278			365	0.39	0.72	0.72	0.72	0.72	0.72	0.72	0.55	0.72	0.39	0.55			0.55	10	11	11	14	14	13	15	11	14	7	7			9
Q5VV89	MGST3	Q5VV89_HUMAN Microsomal glutathione S-transferase 3 OS=Homo sapiens GN=MGST3 PE=2 SV=1	18690	265	702	1051	937	548	919	916	1385	1459	1929	1355	1589	1532	1479	0.65	1.71	4.27	3.46	2.2	2.2	1.71	2.78	2.78	5.22	4.27	4.27	4.27	2.78	6	15	20	19	13	18	17	23	22	33	25	32	27	28
D6RAX2	CTBP1	D6RAX2_HUMAN C-terminal-binding protein 1 (Fragment) OS=Homo sapiens GN=CTBP1 PE=2 SV=1	20619	265	267	67	261	45	112	345	136	262	194	304			129	0.35	0.57	0.35	0.57	0.16	0.57	0.83	0.57	0.57	0.57	0.57			0.57	6	9	6	8	2	5	9	5	7	9	7			8
G5E933	SBF1	G5E933_HUMAN Myotubularin-related protein 5 OS=Homo sapiens GN=SBF1 PE=2 SV=1	210422	264	362	161	364	304	234	653	572	567	333	664	1013	579	614	0.15	0.18	0.06	0.13	0.18	0.11	0.26	0.22	0.24	0.15	0.34	0.38	0.36	0.3	18	24	13	19	26	12	28	28	30	20	44	50	40	35
J3KPI2	DNM1L	J3KPI2_HUMAN Dynamin-1-like protein OS=Homo sapiens GN=DNM1L PE=2 SV=1	82519	263		777	1258	828	466	2368	2345	2232		970	3300	2104	1243	0.26		0.54	0.94	0.6	0.26	1.27	1.1	1.1		0.6	1.55	0.94	0.79	19		46	59	39	21	77	77	80		45	92	74	42
P62906	RPL10A	RL10A_HUMAN 60S ribosomal protein L10a OS=Homo sapiens GN=RPL10A PE=1 SV=2	24987	262	279	229	211	329	303	278	416	385	337	415	296	404	353	0.87	1.12	0.65	0.87	0.65	0.87	0.87	0.87	0.87	0.65	1.41	0.65	1.12	0.65	13	12	9	11	10	12	15	13	13	11	14	10	14	9
Q96PV0	SYNGAP1	SYGP1_HUMAN Ras/Rap GTPase-activating protein SynGAP OS=Homo sapiens GN=SYNGAP1 PE=1 SV=4	149160	262	620	571	1174	1526	579	1888	1956	2134	1819	2089	1718	1980	2006	0.16	0.24	0.33	0.33	0.48	0.19	0.38	0.48	0.48	0.58	0.54	0.51	0.58	0.48	26	35	40	50	59	26	50	61	58	64	68	53	61	60
J3KMX5	RPS13	J3KMX5_HUMAN 40S ribosomal protein S13 OS=Homo sapiens GN=RPS13 PE=2 SV=1	16779	262	172			42	169						279			1.51	1.09			0.74	1.09						1.09			12	11			5	8						11
P30531	SLC6A1	SC6A1_HUMAN Sodium- and chloride-dependent GABA transporter 1 OS=Homo sapiens GN=SLC6A1 PE=1 SV=2	67827	261	478	629	811	333	407	894	666	619	744	568	792	534	538	0.21	0.33	0.27	0.39	0.33	0.27	0.46	0.39	0.39	0.39	0.46	0.33	0.39	0.39	14	13	25	20	17	13	25	22	20	24	24	23	20	23
Q96FC7	PHYHIPL	PHIPL_HUMAN Phytanoyl-CoA hydroxylase-interacting protein-like OS=Homo sapiens GN=PHYHIPL PE=1 SV=3	43029	261	364	303	421	427	225	600	271	277	384	266	471	332	276	0.45	0.68	0.34	0.81	0.56	0.25	1.09	0.34	0.56	0.45	0.34	0.81	0.45	0.34	18	22	16	25	20	10	29	12	14	17	13	22	17	13
B7Z613	GPM6B	B7Z613_HUMAN Neuronal membrane glycoprotein M6-b OS=Homo sapiens GN=GPM6B PE=2 SV=1	34049	259	683	405	576	519	727		803	1078	823	926	961		804	0.59	0.59	0.59	0.59	0.45	0.32		0.45	0.59	0.45	0.59	0.59		0.59	15	19	15	19	16	17		20	24	20	24	19		21
G5E9L9	DCLK2	G5E9L9_HUMAN Doublecortin and CaM kinase-like 2, isoform CRA_c OS=Homo sapiens GN=DCLK2 PE=2 SV=1	76956	258														0.18														13
Q03113	GNA12	GNA12_HUMAN Guanine nucleotide-binding protein subunit alpha-12 OS=Homo sapiens GN=GNA12 PE=1 SV=4	44422	257		264		202	279	280	227	271	350	121	270	274	264	0.07		0.07		0.07	0.07	0.07	0.07	0.07	0.07	0.07	0.07	0.07	0.07	13		14		16	15	12	13	15	19	12	13	13	14
Q9UN86	G3BP2	G3BP2_HUMAN Ras GTPase-activating protein-binding protein 2 OS=Homo sapiens GN=G3BP2 PE=1 SV=2	54145	257	195	171	466	193	252	448	475	457	273	166	272	352	450	0.06	0.06	0.06	0.13	0.06	0.06	0.13	0.19	0.19	0.13	0.13	0.13	0.19	0.19	6	3	3	9	3	3	7	10	10	7	5	5	8	11
Q5HY54	FLNA	Q5HY54_HUMAN Filamin-A OS=Homo sapiens GN=FLNA PE=2 SV=1	279115	257	1969		438	63	90	1561	75	90	103	139	419	469	50	0.1	0.31		0.11	0.04	0.07	0.2	0.02	0.04	0.02	0.06	0.14	0.11	0.04	26	76		27	6	9	39	7	7	7	9	20	23	4
B1APF6	PRKACB	B1APF6_HUMAN cAMP-dependent protein kinase catalytic subunit beta (Fragment) OS=Homo sapiens GN=PRKACB PE=2 SV=1	20390	256														0.84														10
O94919	ENDOD1	ENDD1_HUMAN Endonuclease domain-containing 1 protein OS=Homo sapiens GN=ENDOD1 PE=1 SV=2	55723	256	878	378	410	417	795	497	182	555	528	778	758	565	457	0.49	0.78	0.58	0.49	0.68	0.68	0.26	0.19	0.41	0.41	0.78	0.58	0.58	0.26	11	32	18	19	19	31	13	5	15	15	26	19	18	10
Q9NT62	ATG3	ATG3_HUMAN Ubiquitin-like-conjugating enzyme ATG3 OS=Homo sapiens GN=ATG3 PE=1 SV=1	36298	255	89	93	96	253	215	226	202	146	129	35	137	150	144	0.55	0.3	0.3	0.3	0.42	0.3	0.3	0.42	0.42	0.3	0.19	0.42	0.3	0.42	9	4	4	4	10	6	7	8	7	5	3	6	7	6
Q9NP79	VTA1	VTA1_HUMAN Vacuolar protein sorting-associated protein VTA1 homolog OS=Homo sapiens GN=VTA1 PE=1 SV=1	34143	253	144	220	310	246	263	358	396	373	288	172	412	400	131	0.45	0.32	0.32	0.32	0.45	0.45	0.32	0.45	0.32	0.32	0.32	0.45	0.32	0.32	9	7	7	7	10	10	9	11	9	8	7	10	9	5
F8VWS0	RPLP0	F8VWS0_HUMAN 60S acidic ribosomal protein P0 OS=Homo sapiens GN=RPLP0 PE=2 SV=1	30608	253	380				298		420	527					385	0.51	0.51				0.36		0.51	0.86					1.06	12	11				9		13	16					13
Q96HY6	DDRGK1	DDRGK_HUMAN DDRGK domain-containing protein 1 OS=Homo sapiens GN=DDRGK1 PE=1 SV=2	35589	252	253	187	139	238	299	247	73	249	249	243	320	329	216	0.19	0.19	0.19	0.19	0.19	0.19	0.19	0.09	0.19	0.31	0.19	0.43	0.19	0.19	5	4	4	4	5	10	7	3	5	9	5	8	6	4
O75251	NDUFS7	NDUS7_HUMAN NADH dehydrogenase [ubiquinone] iron-sulfur protein 7, mitochondrial OS=Homo sapiens GN=NDUFS7 PE=1 SV=3	23833	252	260	324	244	287	268	265	390	318	288	237		316	543	0.69	0.48	0.48	0.48	0.69	0.48	0.48	1.2	1.2	0.69	0.48		0.48	1.51	13	11	14	13	13	12	12	15	13	15	10		12	22
O14548	COX7A2L	COX7R_HUMAN Cytochrome c oxidase subunit 7A-related protein, mitochondrial OS=Homo sapiens GN=COX7A2L PE=1 SV=2	12664	251	457	583	686	388	539	469	408	610	704	507	659	764	576	0.61	1.05	1.61	1.05	1.05	1.61	1.61	1.05	1.05	2.31	1.05	1.05	1.05	2.31	9	10	16	14	11	11	13	14	11	15	12	12	12	14
J3KQI0	LY6H	J3KQI0_HUMAN Lymphocyte antigen 6H OS=Homo sapiens GN=LY6H PE=2 SV=1	17585	250	462	278	448	389	520	549	511	579	533	417	479	548	495	0.42	0.42	0.42	0.42	0.7	0.7	0.7	0.7	0.7	0.7	1.02	1.02	1.02	0.42	8	9	8	9	9	11	11	10	11	11	10	11	12	9
B4DYD8	CCT5	B4DYD8_HUMAN T-complex protein 1 subunit epsilon OS=Homo sapiens GN=CCT5 PE=2 SV=1	49951	250	330			367		930								0.29	0.47			0.47		1.02								17	20			19		38
P27797	CALR	CALR_HUMAN Calreticulin OS=Homo sapiens GN=CALR PE=1 SV=1	48283	249	1109	499	984	588	688	1607	429	534	276	143	1310	884	187	0.3	0.7	0.39	0.59	0.49	0.3	1.07	0.22	0.3	0.22	0.14	1.07	0.7	0.07	15	34	23	30	22	18	42	13	13	9	8	36	26	6
H7C3P7	RALA	H7C3P7_HUMAN Ras-related protein Ral-A (Fragment) OS=Homo sapiens GN=RALA PE=4 SV=1	18417	249	353	383	334	380	624	384	348	628	648	625	796	589	552	0.66	1.32	0.66	1.32	0.96	1.74	1.74	0.96	1.74	2.24	2.24	2.24	1.74	2.24	10	13	9	11	12	19	13	12	18	21	19	22	17	19
Q07021	C1QBP	C1QBP_HUMAN Complement component 1 Q subcomponent-binding protein, mitochondrial OS=Homo sapiens GN=C1QBP PE=1 SV=1	31742	249	588	336	343			425		436	331	395	538	552	424	0.49	0.82	0.49	0.82			0.82		0.82	0.64	0.82	0.82	0.64	0.64	6	14	8	8			12		10	9	10	11	13	9
B7ZKR7	AP3B2	B7ZKR7_HUMAN AP-3 complex subunit beta-2 OS=Homo sapiens GN=AP3B2 PE=2 SV=1	115860	249	431	449	794	807	632	975	1633	1244	1255	1241	1713		1286	0.15	0.22	0.18	0.36	0.36	0.36	0.36	0.44	0.4	0.32	0.44	0.48		0.44	17	21	25	40	37	30	32	41	35	37	39	40		36
C9JF17	APOD	C9JF17_HUMAN Apolipoprotein D (Fragment) OS=Homo sapiens GN=APOD PE=2 SV=1	24541	248	642	214	273	325	1138	574	323	358	529	390	579	245	357	1.15	3.08	0.47	0.89	1.78	5.8	1.78	1.15	1.78	1.45	1.45	2.16	0.67	1.78	13	22	5	14	15	44	20	13	15	20	15	19	13	17
Q8NE62	CHDH	CHDH_HUMAN Choline dehydrogenase, mitochondrial OS=Homo sapiens GN=CHDH PE=2 SV=2	66058	248	342	231	274	194	55	380	170	28	143	213	372	171	187	0.4	0.47	0.4	0.4	0.27	0.1	0.34	0.16	0.05	0.05	0.16	0.27	0.16	0.21	17	21	18	16	11	4	13	6	1	5	7	16	8	8
Q29940	HLA-B	1B59_HUMAN HLA class I histocompatibility antigen, B-59 alpha chain OS=Homo sapiens GN=HLA-B PE=1 SV=1	40844	247						131								0.37						0.26								10						5
Q9ULU8	CADPS	CAPS1_HUMAN Calcium-dependent secretion activator 1 OS=Homo sapiens GN=CADPS PE=1 SV=3	153773	247	672	756	1443	964	815	2175	2416	1923	1113	1107	2240	2027	1291	0.21	0.34	0.34	0.59	0.49	0.34	0.66	0.8	0.59	0.4	0.46	0.73	0.73	0.49	15	30	41	55	47	36	63	77	57	51	45	67	62	48
Q99832	CCT7	TCPH_HUMAN T-complex protein 1 subunit eta OS=Homo sapiens GN=CCT7 PE=1 SV=2	59842	247	391	366	315	526	662	676	1370	1129	901	966	1301	857	1656	0.31	0.62	0.45	0.62	0.62	0.71	0.62	1.01	1.23	0.8	0.62	0.71	0.62	1.48	19	28	27	23	27	32	28	42	42	41	36	38	33	51
B5MCQ5	PDIA6	B5MCQ5_HUMAN Protein disulfide-isomerase A6 OS=Homo sapiens GN=PDIA6 PE=2 SV=1	53627	247	552	230	320	309	344	473	297	390	418	292	418	433	332	0.2	0.27	0.13	0.13	0.06	0.13	0.27	0.13	0.2	0.27	0.2	0.27	0.2	0.2	8	13	9	9	6	7	12	7	8	10	7	10	10	9
Q14697	GANAB	GANAB_HUMAN Neutral alpha-glucosidase AB OS=Homo sapiens GN=GANAB PE=1 SV=3	107263	246	730	345	951		623					547	1145			0.27	0.43	0.31	0.39		0.31					0.31	0.57			29	50	30	59		34					26	55
B4DTG2	EEF1G	B4DTG2_HUMAN Elongation factor 1-gamma OS=Homo sapiens GN=EEF1G PE=2 SV=1	56456	244	310	260	673	242	161	836	393	269	156	180	656	549	198	0.25	0.33	0.33	0.76	0.19	0.19	0.76	0.4	0.33	0.4	0.25	0.76	0.57	0.25	10	13	10	28	9	8	31	17	14	10	8	23	17	8
Q13505	MTX1	MTX1_HUMAN Metaxin-1 OS=Homo sapiens GN=MTX1 PE=1 SV=2	51673	244	303	431	300	368	281	307	594	529	547	320	252	424	482	0.13	0.28	0.28	0.28	0.2	0.13	0.28	0.28	0.2	0.2	0.2	0.13	0.2	0.28	5	8	11	9	8	6	9	13	10	9	7	7	7	10
P62714	PPP2CB	PP2AB_HUMAN Serine/threonine-protein phosphatase 2A catalytic subunit beta isoform OS=Homo sapiens GN=PPP2CB PE=1 SV=1	36123	243	245	239	292	342	418	723		646	392	415	852	948		0.42	0.55	0.55	0.55	0.42	0.55	1.02		1.02	0.55	0.85	0.85	1.02		9	8	7	9	10	13	20		16	11	13	18	21
P78356	PIP4K2B	PI42B_HUMAN Phosphatidylinositol 5-phosphate 4-kinase type-2 beta OS=Homo sapiens GN=PIP4K2B PE=1 SV=1	47747	243	730	678	831	791	755	858	976	1062	1071	628	1002	1182	856	0.31	0.31	0.4	0.31	0.6	0.4	0.95	0.82	0.71	0.71	0.49	0.71	0.6	0.22	16	22	18	20	21	21	23	28	23	25	17	28	27	17
Q9UEY8	ADD3	ADDG_HUMAN Gamma-adducin OS=Homo sapiens GN=ADD3 PE=1 SV=1	79447	243	509	288	591	241	346	590	252	230	294	273	340	295	265	0.22	0.22	0.18	0.22	0.13	0.33	0.33	0.22	0.18	0.13	0.18	0.22	0.18	0.22	12	16	10	17	9	19	18	11	8	9	9	13	9	9
H0YLG5	RMDN3	H0YLG5_HUMAN Regulator of microtubule dynamics protein 3 (Fragment) OS=Homo sapiens GN=RMDN3 PE=2 SV=1	31473	242		304	321	270	298		187	187	186	207	298	220	126	0.11		0.11	0.11	0.11	0.11		0.11	0.11	0.11	0.11	0.11	0.11	0.11	5		7	7	6	5		3	3	3	4	6	4	2
Q8IWA5	SLC44A2	CTL2_HUMAN Choline transporter-like protein 2 OS=Homo sapiens GN=SLC44A2 PE=1 SV=3	81610	241		226	193	199	194	180	150	165	210	144	149	141	102	0.17		0.13	0.08	0.13	0.13	0.13	0.08	0.08	0.22	0.17	0.13	0.13	0.08	11		7	8	8	8	6	7	6	14	8	6	9	4
E7EWE5	HSD17B4	E7EWE5_HUMAN Peroxisomal multifunctional enzyme type 2 OS=Homo sapiens GN=HSD17B4 PE=2 SV=1	78051	241	745	751	339	545	749	978	934	882	1513	1333	1360	890	962	0.28	0.45	0.39	0.28	0.33	0.57	0.57	0.57	0.64	0.51	0.45	0.39	0.28	0.45	16	29	26	20	20	28	30	27	33	44	38	31	28	26
E7EMC7	SQSTM1	E7EMC7_HUMAN Sequestosome-1 OS=Homo sapiens GN=SQSTM1 PE=2 SV=1	42070	239	404	244	239	225	229	536	136	248	270	139	159	160	187	0.16	0.16	0.16	0.08	0.08	0.08	0.25	0.08	0.16	0.16	0.08	0.08	0.08	0.16	6	9	6	6	6	6	10	5	6	7	4	4	5	6
Q5TF21	SOGA3	SOGA3_HUMAN Protein SOGA3 OS=Homo sapiens GN=SOGA3 PE=2 SV=1	103478	239	436	336	549	561	513	582	384	484	456	502	503	539	443	0.24	0.28	0.24	0.41	0.37	0.37	0.41	0.28	0.37	0.32	0.41	0.32	0.37	0.21	15	19	21	25	24	23	22	19	18	22	24	18	23	16
P07814	EPRS	SYEP_HUMAN Bifunctional glutamate/proline--tRNA ligase OS=Homo sapiens GN=EPRS PE=1 SV=5	172080	238	342	153	307	452	464	678	802	600	632	886	540	951	807	0.14	0.18	0.08	0.14	0.21	0.16	0.23	0.28	0.25	0.21	0.28	0.25	0.23	0.23	13	20	9	15	23	20	23	31	23	29	35	26	35	29
Q969Z3	2002-03-01	MOSC2_HUMAN MOSC domain-containing protein 2, mitochondrial OS=Homo sapiens GN=MARC2 PE=1 SV=1	38569	237	228	211	40	196	205	206	203	158	102	225	193	42		0.64	0.51	0.28	0.18	0.28	0.39	0.39	0.39	0.28	0.28	0.28	0.39	0.18		13	12	9	5	8	9	11	12	10	8	10	8	6
D6RAT0	RPS3A	D6RAT0_HUMAN 40S ribosomal protein S3a OS=Homo sapiens GN=RPS3A PE=2 SV=1	26099	235	226	139	194	172	159	323	397	767	619	572	633	583	647	0.44	0.83	0.44	0.62	0.44	0.62	1.06	1.32	2.76	1.32	1.62	1.06	1.96	2.33	10	11	7	10	11	8	16	18	25	18	20	14	16	25
Q5RI15	COX20	COX20_HUMAN Cytochrome c oxidase protein 20 homolog OS=Homo sapiens GN=COX20 PE=1 SV=2	13511	234	115	131	96	170	72	159	243	109	132	101	126	44	136	0.57	0.57	0.25	0.25	0.57	0.25	0.25	0.57	0.25	0.25	0.25	0.25	0.25	0.25	6	3	3	2	4	2	3	6	2	3	2	3	3	3
Q9NUB1	ACSS1	ACS2L_HUMAN Acetyl-coenzyme A synthetase 2-like, mitochondrial OS=Homo sapiens GN=ACSS1 PE=1 SV=2	75664	234	598	589	592	411							600			0.24	0.29	0.29	0.24	0.18							0.4			13	21	25	24	14							18
E9PHN7	GSTM2	E9PHN7_HUMAN Glutathione S-transferase Mu 2 OS=Homo sapiens GN=GSTM2 PE=2 SV=1	21235	233		329	223						47					0.34		0.8	0.8						0.34					11		13	9						3
H3BPE1	MACF1	H3BPE1_HUMAN Microtubule-actin cross-linking factor 1, isoforms 1/2/3/5 OS=Homo sapiens GN=MACF1 PE=2 SV=1	861649	232	505	126	454	359	469	953	641	672	680	816	568	611	631	0.04	0.05	0.03	0.03	0.04	0.03	0.06	0.04	0.05	0.03	0.05	0.04	0.04	0.05	29	35	24	26	24	23	35	28	29	29	30	26	28	33
P56556	NDUFA6	NDUA6_HUMAN NADH dehydrogenase [ubiquinone] 1 alpha subcomplex subunit 6 OS=Homo sapiens GN=NDUFA6 PE=1 SV=3	17973	232		398	300	387			316	317	595	316	161	336	474	0.68		0.99	0.99	0.99			0.99	0.99	1.36	0.68	0.68	1.36	1.36	8		11	10	11			10	8	15	9	5	8	13
O43813	LANCL1	LANC1_HUMAN LanC-like protein 1 OS=Homo sapiens GN=LANCL1 PE=1 SV=1	45995	231	201	374	471	363	513	550	342	551	611	613	770	539	666	0.41	0.41	0.52	0.63	0.52	0.74	0.87	0.52	0.74	0.74	0.74	1	0.63	0.63	10	10	15	18	18	23	22	17	23	24	24	28	20	23
P07919	UQCRH	QCR6_HUMAN Cytochrome b-c1 complex subunit 6, mitochondrial OS=Homo sapiens GN=UQCRH PE=1 SV=2	11017	230	377	441	392	326	372	399	399	398	420	341	474	402	312	0.73	1.27	2.92	1.98	1.98	1.98	1.98	1.98	1.27	1.98	1.98	2.92	1.98	1.98	8	11	15	12	11	15	13	13	10	13	14	15	11	12
Q8IXI2	RHOT1	MIRO1_HUMAN Mitochondrial Rho GTPase 1 OS=Homo sapiens GN=RHOT1 PE=1 SV=2	71765	229	533	535	357	612	353	541	578	533	692	665	652	586	763	0.37	0.43	0.43	0.31	0.37	0.31	0.37	0.5	0.37	0.43	0.31	0.37	0.31	0.43	18	23	27	18	25	15	19	26	22	25	23	20	20	26
H0Y757	PFKP	H0Y757_HUMAN 6-phosphofructokinase type C (Fragment) OS=Homo sapiens GN=PFKP PE=4 SV=1	11746	229	390	377	502	720	518		397	716		618			455	3.66	2.6	5.02	6.78	6.78	11.98		6.78	15.78		9.05			9.05	16	19	19	23	30	24		21	30		28			26
Q7L1I2	SV2B	SV2B_HUMAN Synaptic vesicle glycoprotein 2B OS=Homo sapiens GN=SV2B PE=2 SV=1	78248	229	305	399	426	446	225	271	434	373	443	534	344	597	493	0.18	0.33	0.28	0.33	0.39	0.23	0.33	0.51	0.51	0.33	0.45	0.33	0.51	0.51	14	15	19	18	16	10	12	21	16	18	22	15	23	21
Q96FJ2	DYNLL2	DYL2_HUMAN Dynein light chain 2, cytoplasmic OS=Homo sapiens GN=DYNLL2 PE=1 SV=1	10457	229	256	419	451	367	436	229	498	322	468	363	324	381	298	1.36	1.36	3.19	3.19	3.19	3.19	1.36	4.58	4.58	4.58	2.15	2.15	3.19	1.36	9	9	14	15	11	14	7	14	12	14	12	10	12	9
S4R3J4	HNRNPR	S4R3J4_HUMAN Heterogeneous nuclear ribonucleoprotein R OS=Homo sapiens GN=HNRNPR PE=4 SV=1	60144	229	652			332		649	394	445	412	247	714		282	0.3	0.38			0.24		0.38	0.3	0.3	0.24	0.17	0.38		0.24	15	26			17		19	14	13	13	8	21		10
Q96RQ3	MCCC1	MCCA_HUMAN Methylcrotonoyl-CoA carboxylase subunit alpha, mitochondrial OS=Homo sapiens GN=MCCC1 PE=1 SV=3	80935	229	444	550			226	803				474				0.27	0.27	0.37			0.17	0.55				0.22				15	23	28			11	24				13
J3KTA4	DDX5	J3KTA4_HUMAN Probable ATP-dependent RNA helicase DDX5 OS=Homo sapiens GN=DDX5 PE=2 SV=1	69557	228	390	217	198	380	149		213			203	290	327	231	0.26	0.45	0.32	0.26	0.32	0.26		0.26			0.26	0.32	0.45	0.26	11	21	13	13	19	9		12			10	16	19	12
J3KPM9	STAT1	J3KPM9_HUMAN Signal transducer and activator of transcription OS=Homo sapiens GN=STAT1 PE=2 SV=1	83878	228	542	139	115	172	141	166	21	127	17	204	109	163	77	0.21	0.26	0.08	0.08	0.08	0.04	0.08	0.04	0.08	0.04	0.12	0.08	0.08	0.12	15	18	6	4	5	3	5	1	4	1	7	4	5	3
O00170	AIP	AIP_HUMAN AH receptor-interacting protein OS=Homo sapiens GN=AIP PE=1 SV=2	38068	227	212	230	211	322	246	182	255	188	231	260	224	193	142	0.18	0.28	0.18	0.18	0.28	0.28	0.18	0.28	0.28	0.28	0.28	0.18	0.18	0.18	6	7	6	6	8	7	6	9	6	9	8	6	6	6
P61088	UBE2N	UBE2N_HUMAN Ubiquitin-conjugating enzyme E2 N OS=Homo sapiens GN=UBE2N PE=1 SV=1	17184	226	360	258	493	355	331	346	267	413	435	359	526	517	554	1.05	1.45	1.93	2.51	1.93	1.45	1.45	1.93	2.51	3.2	2.51	4.03	4.03	3.2	11	11	10	17	14	11	12	14	14	18	13	19	19	20
Q9NQX4	MYO5C	MYO5C_HUMAN Unconventional myosin-Vc OS=Homo sapiens GN=MYO5C PE=1 SV=2	203994	226	238				232		485		325					0.05	0.05				0.07		0.07		0.07					10	8				7		15		12
Q9ULV0	MYO5B	MYO5B_HUMAN Unconventional myosin-Vb OS=Homo sapiens GN=MYO5B PE=1 SV=3	215135	226	276	324	326	318	430	397	611	451	564	591	406	408	410	0.05	0.05	0.06	0.06	0.06	0.08	0.06	0.08	0.08	0.08	0.09	0.08	0.05	0.06	8	9	20	20	22	16	17	22	18	19	25	19	19	17
B5MCD7	SYNGR1	B5MCD7_HUMAN Synaptogyrin-1 OS=Homo sapiens GN=SYNGR1 PE=2 SV=1	18681	225	242	257	249	274	254	208	251	278	265	259	244	323	225	0.39	0.39	0.39	0.39	0.39	0.39	0.39	0.39	0.39	0.39	0.39	0.39	0.39	0.39	7	6	7	7	7	6	5	7	7	6	7	7	7	5
P49748	ACADVL	ACADV_HUMAN Very long-chain specific acyl-CoA dehydrogenase, mitochondrial OS=Homo sapiens GN=ACADVL PE=1 SV=1	70745	225		184	123		92	46	49	74	86	286	130	193	236	0.31		0.25	0.15		0.1	0.1	0.1	0.1	0.15	0.31	0.15	0.15	0.31	13		10	6		3	2	3	2	3	13	7	7	12
B4DP11	PTGES3	B4DP11_HUMAN Prostaglandin E synthase 3 OS=Homo sapiens GN=PTGES3 PE=2 SV=1	16751	224	204	152	172	263	225	213	311	344	244	219	349	369	396	0.44	0.44	0.44	0.44	0.74	0.44	0.74	0.74	0.74	0.74	0.74	1.51	1.09	1.09	6	6	6	6	8	6	7	8	8	9	6	10	9	9
B7Z2F4	CCT4	B7Z2F4_HUMAN T-complex protein 1 subunit delta OS=Homo sapiens GN=CCT4 PE=2 SV=1	42729	224	409		498											0.45	0.81		1.27											16	27		28
Q13011	ECH1	ECH1_HUMAN Delta(3,5)-Delta(2,4)-dienoyl-CoA isomerase, mitochondrial OS=Homo sapiens GN=ECH1 PE=1 SV=2	36136	224	87				100		94	180	256	117	24		81	0.09	0.19				0.09		0.19	0.09	0.19	0.19	0.19		0.19	3	2				1		3	2	7	3	2		3
H7C0W6	EXOG	H7C0W6_HUMAN Nuclease EXOG, mitochondrial (Fragment) OS=Homo sapiens GN=EXOG PE=4 SV=1	21328	224	306	379	279	316		277	315	430		517	432	331	329	0.34	0.55	0.8	0.8	0.8		0.55	0.55	1.08		1.08	0.8	1.08	0.55	7	10	11	7	12		9	7	12		13	9	10	9
P60981	DSTN	DEST_HUMAN Destrin OS=Homo sapiens GN=DSTN PE=1 SV=3	18950	224	184	305	296	378	405	272	379	281	267	239	392	382	322	0.63	0.39	0.92	1.26	0.63	1.26	0.63	1.67	0.92	0.92	0.92	3.35	1.67	0.92	9	8	13	13	12	17	10	19	16	13	13	22	18	15
Q9NSB2	KRT84	KRT84_HUMAN Keratin, type II cuticular Hb4 OS=Homo sapiens GN=KRT84 PE=2 SV=2	65942	222	374	378	234	326	298	126	262	272		211	104	309	194	0.16	0.16	0.16	0.16	0.16	0.16	0.1	0.16	0.16		0.16	0.05	0.16	0.16	23	23	28	20	21	22	12	17	16		13	8	21	14
Q9NSB4	KRT82	KRT82_HUMAN Keratin, type II cuticular Hb2 OS=Homo sapiens GN=KRT82 PE=1 SV=3	57985	222	369	378	234	324	293	120	260	267	160	207	98	300	190	0.18	0.18	0.18	0.18	0.18	0.18	0.12	0.18	0.18	0.18	0.18	0.06	0.18	0.18	20	22	25	18	20	19	11	15	15	10	12	5	19	13
P51970	NDUFA8	NDUA8_HUMAN NADH dehydrogenase [ubiquinone] 1 alpha subcomplex subunit 8 OS=Homo sapiens GN=NDUFA8 PE=1 SV=3	20548	222	357	352	302	311	274	322	589	528	780	537	903	740	945	0.58	2.91	1.48	2.36	1.48	1.89	2.36	3.55	2.91	2.36	5.16	4.3	4.3	4.3	6	15	20	16	15	14	18	25	24	25	22	21	21	32
B4DEB1	H3F3A	B4DEB1_HUMAN Histone H3 OS=Homo sapiens GN=H3F3A PE=2 SV=1	14158	222	264	186	235	258	352	185	226	234	316	288	347	243	273	1.36	1.93	1.36	1.36	1.36	1.93	1.36	1.36	1.36	1.36	1.93	1.93	1.36	1.36	14	16	14	13	17	19	13	19	19	18	18	23	16	19
P22392	NME2	NDKB_HUMAN Nucleoside diphosphate kinase B OS=Homo sapiens GN=NME2 PE=1 SV=1	17401	221	409		91	435	573	383	408	300	196	360	546	171	455	1.03	2.46		0.7	2.46	3.13	1.9	2.46	2.46	1.43	2.46	1.9	1.03	2.46	8	18		4	19	21	14	14	15	10	15	20	8	21
E9PFN5	GSTK1	E9PFN5_HUMAN Glutathione S-transferase kappa 1 OS=Homo sapiens GN=GSTK1 PE=2 SV=1	21807	218	237	290	236	208	152	351	493	268	144	109	121	200	166	0.33	0.77	0.77	1.05	0.54	0.33	1.05	1.36	0.54	0.54	0.33	0.54	0.33	0.54	7	9	10	7	7	4	11	15	6	6	4	4	5	7
O43837	IDH3B	IDH3B_HUMAN Isocitrate dehydrogenase [NAD] subunit beta, mitochondrial OS=Homo sapiens GN=IDH3B PE=1 SV=2	42442	217	348	560	892	287	419	803	487	725	552	950	970	942	677	0.16	0.46	0.57	0.69	0.35	0.57	0.57	0.57	0.57	0.57	0.96	0.96	0.82	0.57	8	17	21	24	13	21	25	19	21	20	25	30	22	20
O15173	PGRMC2	PGRC2_HUMAN Membrane-associated progesterone receptor component 2 OS=Homo sapiens GN=PGRMC2 PE=1 SV=1	23861	215	277	272	327	337	342	353	399	274	370	308	349	345	213	0.69	0.48	0.48	0.3	0.48	0.69	0.93	0.93	0.69	0.48	0.69	0.69	0.48	0.48	9	9	7	7	9	11	12	12	10	11	9	11	12	8
F8VYE8	PPP1CC	F8VYE8_HUMAN Serine/threonine-protein phosphatase OS=Homo sapiens GN=PPP1CC PE=2 SV=1	35669	215	367	301	308	367	530	859	816	594	508	450	811	606	485	0.43	0.71	0.71	0.71	1.04	0.86	1.43	1.43	1.43	1.04	1.04	1.23	1.23	1.43	10	15	12	9	14	17	25	23	20	20	16	21	16	17
Q9NUQ9	FAM49B	FA49B_HUMAN Protein FAM49B OS=Homo sapiens GN=FAM49B PE=1 SV=1	37010	215	537	446	602	439	448	476	363	582	573	571	748	548	311	0.54	0.54	0.41	0.67	0.41	0.41	0.67	0.67	0.54	0.67	0.54	0.67	0.67	0.54	9	15	12	16	11	12	15	15	13	16	15	17	15	9
F8WAM4	RTN4	F8WAM4_HUMAN Reticulon OS=Homo sapiens GN=RTN4 PE=2 SV=1	106719	215		241	580	440			488		528	612		776		0.31		0.13	0.44	0.2			0.31		0.24	0.35		0.53		16		13	36	22			25		23	23		42
Q14974	KPNB1	IMB1_HUMAN Importin subunit beta-1 OS=Homo sapiens GN=KPNB1 PE=1 SV=2	98420	215	353	138	295	337	371	814	475	466	328	350	764	686	449	0.18	0.26	0.26	0.22	0.18	0.34	0.48	0.26	0.22	0.22	0.26	0.34	0.39	0.22	11	22	11	11	14	15	26	17	19	11	18	24	28	15
Q58FF6	HSP90AB4P	H90B4_HUMAN Putative heat shock protein HSP 90-beta 4 OS=Homo sapiens GN=HSP90AB4P PE=5 SV=1	58855	215	171	89	134	194	150	143	141	164	112	46	245	191	105	0.11	0.11	0.11	0.18	0.18	0.18	0.31	0.11	0.24	0.18	0.18	0.31	0.31	0.18	7	7	6	9	7	8	13	6	8	6	3	15	12	7
B4DR94	YKT6	B4DR94_HUMAN Synaptobrevin homolog YKT6 OS=Homo sapiens GN=YKT6 PE=2 SV=1	18740	214	165	151	205	210	73	219	184	235	228	236	109	246	61	0.39	0.39	0.18	0.18	0.39	0.18	0.18	0.39	0.18	0.18	0.18	0.64	0.39	0.18	5	3	3	3	4	1	3	3	3	3	3	3	4	1
P05534	HLA-A	1A24_HUMAN HLA class I histocompatibility antigen, A-24 alpha chain OS=Homo sapiens GN=HLA-A PE=1 SV=2	40948	213	243													0.59	0.86													11	12
E5RI99	RPL30	E5RI99_HUMAN 60S ribosomal protein L30 (Fragment) OS=Homo sapiens GN=RPL30 PE=2 SV=1	12819	213	61	143	82	173	105	80	218	203	194	233	167	104	337	0.61	0.27	0.61	0.27	0.61	0.61	0.61	0.61	0.61	0.61	0.61	0.61	0.61	1.04	6	2	4	3	6	4	4	6	5	6	6	4	5	8
J3KN10	PI4KA	J3KN10_HUMAN Phosphatidylinositol 4-kinase alpha OS=Homo sapiens GN=PI4KA PE=2 SV=1	239244	213	134	236	329	212	155	680	627	556	800	816	575	755	674	0.07	0.04	0.06	0.08	0.08	0.03	0.11	0.16	0.13	0.1	0.16	0.11	0.11	0.19	14	8	13	17	12	6	20	25	16	29	29	16	23	26
Q8N1G4	LRRC47	LRC47_HUMAN Leucine-rich repeat-containing protein 47 OS=Homo sapiens GN=LRRC47 PE=1 SV=1	64004	212	384	236	302	415	415	405	477	229	553	454	456	409	416	0.16	0.35	0.16	0.16	0.16	0.22	0.28	0.22	0.16	0.28	0.28	0.22	0.35	0.22	10	17	6	10	12	11	11	11	5	14	10	12	13	11
B4DLV4	SHMT2	B4DLV4_HUMAN Serine hydroxymethyltransferase OS=Homo sapiens GN=SHMT2 PE=2 SV=1	45158	211	272	202	239											0.15	0.15	0.24	0.15											6	6	9	7
F8WCZ4	DNAJB6	F8WCZ4_HUMAN DnaJ homolog subfamily B member 6 OS=Homo sapiens GN=DNAJB6 PE=2 SV=1	14922	208	130	118	78	84				108		79		78		0.85	0.51	0.23	0.23	0.23				0.23		0.23		0.23		6	4	3	2	2				3		2		2
O43236	2004-09-01	SEPT4_HUMAN Septin-4 OS=Homo sapiens GN=SEPT4 PE=1 SV=1	55520	207	852	356	585	596	1419	925	917	1181	1212	1498	1669	927	1078	0.26	0.59	0.41	0.41	0.59	1	0.5	0.59	0.59	0.68	0.59	0.78	0.5	0.68	13	35	22	32	34	57	32	32	41	43	45	44	33	36
P11182	DBT	ODB2_HUMAN Lipoamide acyltransferase component of branched-chain alpha-keto acid dehydrogenase complex, mitochondrial OS=Homo sapiens GN=DBT PE=1 SV=3	53852	207	292	212	223		138	501	561	232	433	257	493	635	203	0.27	0.52	0.35	0.43		0.27	0.71	0.71	0.61	0.43	0.27	0.92	0.52	0.43	14	15	14	14		7	18	23	12	15	8	23	20	10
P0C0S5	H2AFZ	H2AZ_HUMAN Histone H2A.Z OS=Homo sapiens GN=H2AFZ PE=1 SV=2	13545	206	239		131	157	210	135	178	136	165	128	211		124	0.96	1.46		0.96	0.96	1.46	0.96	0.96	0.96	0.96	1.46	0.96		0.96	17	19		8	11	19	14	9	8	11	12	13		11
B2RCS5	ACTN2	B2RCS5_HUMAN Actinin, alpha 2, isoform CRA_b OS=Homo sapiens GN=ACTN2 PE=2 SV=1	104425	204	548	458	677		426	920	1671	1484	1222				1327	0.17	0.36	0.36	0.49		0.1	0.49	1.1	0.97	0.64				1.03	11	22	27	33		14	32	63	53	51				47
Q9Y265	RUVBL1	RUVB1_HUMAN RuvB-like 1 OS=Homo sapiens GN=RUVBL1 PE=1 SV=1	50538	204	610	278	283	597	599	527	471	369	423	539	632	476	584	0.37	0.66	0.46	0.46	0.77	0.46	0.46	0.66	0.56	0.56	0.56	0.56	0.56	0.77	14	26	15	16	20	14	15	16	12	19	15	18	17	22
P23786	CPT2	CPT2_HUMAN Carnitine O-palmitoyltransferase 2, mitochondrial OS=Homo sapiens GN=CPT2 PE=1 SV=2	74244	201	642	477	529	245	82	656	140		277	77	566	300	269	0.14	0.24	0.35	0.3	0.19	0.09	0.3	0.14		0.14	0.09	0.35	0.19	0.19	13	25	21	23	14	4	22	6		10	4	19	12	9
Q12979	ABR	ABR_HUMAN Active breakpoint cluster region-related protein OS=Homo sapiens GN=ABR PE=2 SV=2	98106	201	321	214	240	287	234	233	348	405	546	767	454	498	416	0.18	0.22	0.18	0.22	0.22	0.26	0.18	0.22	0.22	0.3	0.39	0.26	0.48	0.22	12	18	14	20	16	14	11	15	20	24	31	16	25	18
O43181	NDUFS4	NDUS4_HUMAN NADH dehydrogenase [ubiquinone] iron-sulfur protein 4, mitochondrial OS=Homo sapiens GN=NDUFS4 PE=1 SV=1	20095	201	181	262	155	283	165	153	461	340	385	248	269	383	308	0.59	0.59	0.86	0.86	0.86	0.59	0.86	1.17	0.86	1.17	0.86	1.17	1.17	0.86	10	7	12	11	13	8	9	16	14	16	10	13	13	13
Q9UI40	SLC24A2	NCKX2_HUMAN Sodium/potassium/calcium exchanger 2 OS=Homo sapiens GN=SLC24A2 PE=1 SV=1	74130	200	229	172	236	247	212	146	204	154	242	290	98	164	87	0.09	0.09	0.09	0.09	0.09	0.09	0.14	0.14	0.09	0.09	0.14	0.14	0.09	0.14	8	10	10	9	13	8	8	12	12	9	11	8	7	11
Q99747	NAPG	SNAG_HUMAN Gamma-soluble NSF attachment protein OS=Homo sapiens GN=NAPG PE=1 SV=1	35066	200	137	262	337	314	286	379	445	365	388	417	406	375	345	0.44	0.2	0.31	0.44	0.44	0.57	0.57	1.06	0.57	0.72	0.57	0.88	0.44	0.57	7	6	7	7	10	10	11	17	11	13	11	11	9	11
O14745	SLC9A3R1	NHRF1_HUMAN Na(+)/H(+) exchange regulatory cofactor NHE-RF1 OS=Homo sapiens GN=SLC9A3R1 PE=1 SV=4	39130	200	332	140	142	214	241	283	269	312	243	262	184	182	246	0.28	0.28	0.18	0.18	0.18	0.28	0.28	0.18	0.28	0.18	0.28	0.18	0.18	0.28	10	12	5	4	6	9	9	6	8	8	7	5	6	7
Q9NS69	TOMM22	TOM22_HUMAN Mitochondrial import receptor subunit TOM22 homolog OS=Homo sapiens GN=TOMM22 PE=1 SV=3	15512	199	377	456	409	290	567	292	428	254	708	670	304	483	376	0.81	1.69	1.2	0.81	1.2	1.69	0.48	2.27	0.48	1.69	1.69	0.48	0.81	1.69	7	8	9	8	8	12	4	9	5	15	13	4	7	8
P13010	XRCC5	XRCC5_HUMAN X-ray repair cross-complementing protein 5 OS=Homo sapiens GN=XRCC5 PE=1 SV=3	83222	198	420	124	84	143	179	422	301	299	96	91	511	269	197	0.21	0.42	0.12	0.17	0.21	0.26	0.42	0.26	0.26	0.08	0.17	0.42	0.21	0.21	16	21	12	8	11	12	18	18	16	7	8	25	14	16
P36543	ATP6V1E1	VATE1_HUMAN V-type proton ATPase subunit E 1 OS=Homo sapiens GN=ATP6V1E1 PE=1 SV=1	26186	198	83	75	78	226	167	220	127	154	54	194	158	200	129	0.62	0.27	0.27	0.27	0.62	0.27	0.82	0.43	0.43	0.13	0.27	0.27	0.82	0.43	7	2	2	3	8	4	10	6	5	1	4	6	6	4
Q8IYQ7	THNSL1	THNS1_HUMAN Threonine synthase-like 1 OS=Homo sapiens GN=THNSL1 PE=1 SV=2	84100	198	287	325	277	252	127	207	352	191	203	218	245	281	207	0.17	0.17	0.17	0.12	0.26	0.04	0.17	0.21	0.17	0.08	0.17	0.12	0.21	0.12	7	10	10	9	10	4	8	12	6	7	12	6	11	6
Q9BQ69	MACROD1	MACD1_HUMAN O-acetyl-ADP-ribose deacetylase MACROD1 OS=Homo sapiens GN=MACROD1 PE=1 SV=2	35996	197	361	490	484	322	293	404	359	340	367	227	482	317	363	0.19	0.19	0.55	0.42	0.19	0.19	0.42	0.19	0.19	0.19	0.19	0.55	0.42	0.19	5	6	12	11	6	6	11	7	6	6	4	11	6	6
B4DFQ6	ACSF2	B4DFQ6_HUMAN Acyl-CoA synthetase family member 2, mitochondrial OS=Homo sapiens GN=ACSF2 PE=2 SV=1	71489	196	255	193	189	33	28	181	16	73	129		40	24	20	0.14	0.25	0.05	0.14	0.05	0.05	0.2	0.05	0.09	0.05		0.05	0.05	0.09	5	12	5	8	1	2	7	1	2	2		3	1	2
Q8NFZ8	CADM4	CADM4_HUMAN Cell adhesion molecule 4 OS=Homo sapiens GN=CADM4 PE=1 SV=1	43215	196	539	144	298	268	380	386	164	350	393	585	518	353	501	0.45	0.56	0.25	0.68	0.34	0.56	0.45	0.25	0.45	0.68	0.45	0.56	0.45	0.56	16	18	9	17	12	17	15	5	16	18	16	16	14	17
P30038	ALDH4A1	AL4A1_HUMAN Delta-1-pyrroline-5-carboxylate dehydrogenase, mitochondrial OS=Homo sapiens GN=ALDH4A1 PE=1 SV=3	62137	196	646	483	639	278	371	1315	1532	85	92	303	713	226	130	0.23	0.36	0.29	0.36	0.23	0.23	0.67	0.76	0.05	0.11	0.23	0.43	0.17	0.11	15	19	20	18	14	12	37	44	7	10	15	20	8	8
P84095	RHOG	RHOG_HUMAN Rho-related GTP-binding protein RhoG OS=Homo sapiens GN=RHOG PE=1 SV=1	21751	195	816	360	390	681	1035	331	727	900	906	912	991	784	722	0.54	1.05	0.54	0.77	1.05	1.73	0.77	1.05	1.36	1.36	2.15	2.63	1.05	1.73	9	13	8	9	12	18	8	11	16	15	18	20	14	17
H7BZ35	DARS	H7BZ35_HUMAN Aspartate--tRNA ligase, cytoplasmic (Fragment) OS=Homo sapiens GN=DARS PE=2 SV=1	21708	195														0.77														16
B1AVU8	PSAP	B1AVU8_HUMAN Saposin-D OS=Homo sapiens GN=PSAP PE=4 SV=1	63647	195	253	134	128	177	242	150	80	102	250	138	175	280	145	0.16	0.16	0.16	0.11	0.16	0.22	0.16	0.16	0.16	0.22	0.16	0.16	0.16	0.22	11	15	11	7	11	14	11	7	8	14	10	7	10	9
U3KPW7	NDUFA13	U3KPW7_HUMAN NADH dehydrogenase [ubiquinone] 1 alpha subcomplex subunit 13 (Fragment) OS=Homo sapiens GN=NDUFA13 PE=4 SV=1	9059	195	167	233	252	209		230	262	321	357	362	297	305	344	2.66	1.65	2.66	2.66	2.66		2.66	2.66	4.07	8.7	6.01	4.07	6.01	6.01	16	8	13	11	14		12	14	16	19	17	14	15	15
P09417	QDPR	DHPR_HUMAN Dihydropteridine reductase OS=Homo sapiens GN=QDPR PE=1 SV=2	26001	195	321	83	213	312	517	270		405	361	372	342	202	305	0.62	0.62	0.44	0.62	0.62	1.33	0.83		0.62	0.83	0.62	0.83	0.62	0.62	11	10	6	7	12	17	9		12	13	11	14	8	10
Q9H0Q3	FXYD6	FXYD6_HUMAN FXYD domain-containing ion transport regulator 6 OS=Homo sapiens GN=FXYD6 PE=2 SV=1	10706	194	270	265	313	341	307	333	435	513	283	307	502	417	105	0.75	0.75	1.32	1.32	2.08	2.08	3.07	3.07	2.08	1.32	1.32	0.75	1.32	0.32	6	6	6	7	9	8	11	11	9	7	8	6	7	1
J3KQV8	SYNJ1	J3KQV8_HUMAN Synaptojanin-1 OS=Homo sapiens GN=SYNJ1 PE=2 SV=1	178750	194	1539	242	1917	573	680	2302	264	496	449	739	1367	1187	451	0.16	0.31	0.14	0.36	0.16	0.16	0.39	0.06	0.14	0.11	0.18	0.34	0.27	0.11	18	49	18	61	22	21	67	7	18	14	23	41	38	15
Q08722	CD47	CD47_HUMAN Leukocyte surface antigen CD47 OS=Homo sapiens GN=CD47 PE=1 SV=1	35590	194	181	305	208	296	240	235	221	265	304	285	438	439	216	0.43	0.56	1.23	0.43	0.86	0.31	0.56	0.56	0.56	0.86	0.71	0.86	0.86	0.71	16	16	27	18	23	13	20	18	18	22	20	23	26	17
Q9Y276	BCS1L	BCS1_HUMAN Mitochondrial chaperone BCS1 OS=Homo sapiens GN=BCS1L PE=1 SV=1	47676	193						160	154	205	145	214	177	192	287	0.4						0.4	0.22	0.4	0.4	0.4	0.49	0.6	0.6	11						13	9	12	14	14	12	12	13
G3V192	FTH1	G3V192_HUMAN Ferritin OS=Homo sapiens GN=FTH1 PE=3 SV=1	17814	192		189	132				161	195			261	98	69	1.39		1.84	1.01				1.84	2.38			2.38	1.01	1.01	18		18	17				14	14			18	10	9
A2A2V1	PRNP	A2A2V1_HUMAN Major prion protein (Fragment) OS=Homo sapiens GN=PRNP PE=2 SV=1	27489	192	300	329	298	338	304	444	440	452	387	375	333	321	360	0.12	0.26	0.12	0.26	0.26	0.26	0.26	0.26	0.26	0.26	0.26	0.26	0.26	0.26	5	7	8	7	7	7	9	9	9	9	8	7	7	8
O95970	LGI1	LGI1_HUMAN Leucine-rich glioma-inactivated protein 1 OS=Homo sapiens GN=LGI1 PE=1 SV=1	64519	192	212	371	265	209	143	221	352	302	346	252	327	173	317	0.16	0.22	0.28	0.22	0.16	0.16	0.22	0.35	0.35	0.42	0.35	0.28	0.28	0.28	8	10	17	13	10	6	8	17	15	19	13	13	10	15
E9PIA8	PPT1	E9PIA8_HUMAN Palmitoyl-protein thioesterase 1 (Fragment) OS=Homo sapiens GN=PPT1 PE=4 SV=2	23293	191														0.14														3
Q9NP72	RAB18	RAB18_HUMAN Ras-related protein Rab-18 OS=Homo sapiens GN=RAB18 PE=1 SV=1	23248	191	396	372	419	445	507	432	557	664	540	481	365	582	421	0.96	0.96	0.71	0.96	1.25	1.57	0.96	0.96	1.57	1.25	0.96	0.96	1.57	0.96	9	10	11	12	13	13	13	13	17	15	11	13	18	11
E9PB14	PDHX	E9PB14_HUMAN Pyruvate dehydrogenase protein X component, mitochondrial OS=Homo sapiens GN=PDHX PE=2 SV=1	51599	191	165	328	196	229	53	243	260	203	180	240	184	235	255	0.28	0.2	0.54	0.54	0.36	0.13	0.36	0.45	0.45	0.36	0.45	0.45	0.45	0.45	16	10	24	16	16	4	14	18	20	17	20	14	15	16
Q9Y4F1	FARP1	FARP1_HUMAN FERM, RhoGEF and pleckstrin domain-containing protein 1 OS=Homo sapiens GN=FARP1 PE=1 SV=1	119300	190	284	73	180	154						304	140	221	367	0.14	0.11	0.06	0.06	0.03						0.11	0.08	0.14	0.24	12	14	8	8	7						15	8	14	17
Q6PI78	TMEM65	TMM65_HUMAN Transmembrane protein 65 OS=Homo sapiens GN=TMEM65 PE=1 SV=2	25767	190	214	270	191	172	98	195	268	224	224	191	237	228	226	0.63	0.63	0.63	0.44	0.63	0.28	0.84	1.35	0.63	0.63	0.63	0.63	1.08	1.08	8	9	10	7	9	5	11	13	9	11	11	10	12	13
Q2M2I8	AAK1	AAK1_HUMAN AP2-associated protein kinase 1 OS=Homo sapiens GN=AAK1 PE=1 SV=3	104562	190	415	518	748	653	513	1268	1167	1253	723	578	1090	968	742	0.17	0.24	0.17	0.36	0.24	0.13	0.4	0.32	0.4	0.17	0.24	0.28	0.28	0.2	16	18	21	32	27	16	33	33	33	23	23	27	26	22
Q95604	HLA-C	1C17_HUMAN HLA class I histocompatibility antigen, Cw-17 alpha chain OS=Homo sapiens GN=HLA-C PE=1 SV=1	41612	189	314			116			98							0.36	0.47			0.17			0.17							8	9			6			4
RRRQ9BXT5	TEX15	TEX15_HUMAN Testis-expressed sequence 15 protein OS=Homo sapiens GN=TEX15 PE=2 SV=2	319244	189	209	111	156	114	188	130	80	64	100	121	107	152	180	0.03	0.03	0.02	0.03	0.03	0.03	0.03	0.01	0.01	0.01	0.03	0.15	0.03	0.03	35	37	25	27	23	32	29	19	20	26	19	23	28	31
Q9Y617	PSAT1	SERC_HUMAN Phosphoserine aminotransferase OS=Homo sapiens GN=PSAT1 PE=1 SV=2	40796	188	228	134	183	119	172	458		47		44	302	121	48	0.26	0.26	0.17	0.17	0.08	0.26	0.6		0.08		0.08	0.6	0.17	0.08	5	5	4	5	3	7	14		2		1	13	3	1
Q16643	DBN1	DREB_HUMAN Drebrin OS=Homo sapiens GN=DBN1 PE=1 SV=4	71842	188	274	132	522	344	156	487	549	640	319	88	578	470	286	0.14	0.2	0.14	0.37	0.14	0.14	0.2	0.25	0.2	0.14	0.09	0.37	0.2	0.09	13	15	7	20	12	9	17	16	17	11	4	18	16	9
Q9Y6N5	SQRDL	SQRD_HUMAN Sulfide:quinone oxidoreductase, mitochondrial OS=Homo sapiens GN=SQRDL PE=1 SV=1	50214	188	89										73			0.21	0.21										0.14			6	4										4
P17987	TCP1	TCPA_HUMAN T-complex protein 1 subunit alpha OS=Homo sapiens GN=TCP1 PE=1 SV=1	60819	187	224	246	132	255	420	551	1131	643	904	596	1180	566	821	0.23	0.37	0.37	0.17	0.37	0.69	0.45	1.09	0.69	0.52	0.61	0.61	0.37	0.52	11	12	16	10	19	29	17	35	23	35	31	31	20	22
J3KRM1	SRCIN1	J3KRM1_HUMAN SRC kinase-signaling inhibitor 1 OS=Homo sapiens GN=SRCIN1 PE=2 SV=1	130668	187	818	617	670	801	1105	1231			1238			1085	1495	0.19	0.38	0.31	0.22	0.41	0.38	0.52			0.31			0.45	0.6	13	39	27	24	31	39	37			36			35	41
Q86UE4	MTDH	LYRIC_HUMAN Protein LYRIC OS=Homo sapiens GN=MTDH PE=1 SV=2	63856	187	255	102	205	235	100	245	279	327	306	327		118	109	0.11	0.11	0.05	0.05	0.16	0.16	0.11	0.22	0.11	0.11	0.11		0.11	0.05	6	5	2	3	6	3	6	8	5	5	5		3	2
H3BN27	PLLP	H3BN27_HUMAN Plasmolipin OS=Homo sapiens GN=PLLP PE=2 SV=1	13211	187	298	212	308	427	496	390	342	392	432	346	513	248	159	0.26	0.26	0.26	0.26	0.99	0.99	0.58	0.58	0.58	0.58	0.26	0.58	0.26	0.26	3	6	4	5	9	12	6	7	8	8	5	8	5	3
Q5TCU6	TLN1	Q5TCU6_HUMAN Talin-1 OS=Homo sapiens GN=TLN1 PE=2 SV=1	260030	187		101					157	122	100				155	0.09		0.06					0.1	0.06	0.04				0.1	13		9					12	10	6				14
H7C0R7	CYB5R1	H7C0R7_HUMAN NADH-cytochrome b5 reductase 1 (Fragment) OS=Homo sapiens GN=CYB5R1 PE=4 SV=1	25060	187	187		174	141	188	181	172	193		168				0.13	0.13		0.13	0.13	0.13	0.13	0.13	0.13		0.13				3	3		3	3	3	3	3	3		3
Q9NXA8	SIRT5	SIR5_HUMAN NAD-dependent protein deacylase sirtuin-5, mitochondrial OS=Homo sapiens GN=SIRT5 PE=1 SV=2	34543	186	269	350	412	348	198	308	223	340	224	84	107	233	224	0.32	0.32	0.44	0.44	0.32	0.2	0.32	0.32	0.32	0.2	0.2	0.32	0.32	0.32	5	7	8	8	7	4	5	6	8	5	5	6	5	8
P08758	ANXA5	ANXA5_HUMAN Annexin A5 OS=Homo sapiens GN=ANXA5 PE=1 SV=2	35971	185	577	445	210	371	308	389	263	518	261	403	669	475	432	1.02	1.41	1.02	0.42	0.7	0.85	0.7	0.42	0.85	0.55	0.7	0.85	0.7	0.85	17	23	16	8	15	13	15	10	15	11	13	16	12	15
P27361	MAPK3	MK03_HUMAN Mitogen-activated protein kinase 3 OS=Homo sapiens GN=MAPK3 PE=1 SV=4	43450	185	361	216	360	165	194	601	144	261	91		292	350		0.94	0.94	0.8	1.24	0.55	0.8	1.41	0.94	0.67	0.55		1.08	1.24		29	24	28	33	20	20	40	16	19	15		25	32
E5RHW4	ERLIN2	E5RHW4_HUMAN Erlin-2 (Fragment) OS=Homo sapiens GN=ERLIN2 PE=2 SV=1	37929	184	127		44		106		54	38		50		58		0.29	0.29		0.09		0.29		0.09	0.09		0.09		0.09		8	5		2		6		5	2		4		2
M0QXU7	TIMM44	M0QXU7_HUMAN Mitochondrial import inner membrane translocase subunit TIM44 (Fragment) OS=Homo sapiens GN=TIMM44 PE=2 SV=1	31255	184	148	260	215	158			241	169		171	172	123	166	0.35	0.35	0.66	0.66	0.35			0.66	0.35		0.22	0.35	0.35	0.35	5	7	11	14	10			11	4		4	6	7	7
P16157	ANK1	ANK1_HUMAN Ankyrin-1 OS=Homo sapiens GN=ANK1 PE=1 SV=3	207334	184	205	200	244	199	148	111	319	150		180	104	214	50	0.05	0.06	0.06	0.08	0.06	0.05	0.05	0.1	0.06		0.06	0.06	0.08	0.06	14	17	17	18	17	13	20	23	14		17	16	22	10
E9PMD7	PPP1CA	E9PMD7_HUMAN Serine/threonine-protein phosphatase (Fragment) OS=Homo sapiens GN=PPP1CA PE=2 SV=1	29335	183														0.54														9
Q5T5C0	STXBP5	STXB5_HUMAN Syntaxin-binding protein 5 OS=Homo sapiens GN=STXBP5 PE=1 SV=1	129088	183	226	140	398	230	360	634	198	243	328	475	171	654	138	0.05	0.08	0.08	0.13	0.13	0.11	0.13	0.08	0.11	0.11	0.13	0.08	0.13	0.08	11	10	9	15	11	11	16	10	8	12	16	8	14	7
Q01650	SLC7A5	LAT1_HUMAN Large neutral amino acids transporter small subunit 1 OS=Homo sapiens GN=SLC7A5 PE=1 SV=2	55659	183	124	27	161	115	89	439	144	171	132	274	369	502	173	0.12	0.06	0.06	0.06	0.06	0.12	0.19	0.06	0.12	0.06	0.12	0.12	0.12	0.12	5	4	2	5	4	6	9	5	7	5	9	7	8	10
G5E988	AP3D1	G5E988_HUMAN AP-3 complex subunit delta-1 OS=Homo sapiens GN=AP3D1 PE=2 SV=1	126074	183				289		293								0.14				0.17		0.17								8				15		15
O75145	PPFIA3	LIPA3_HUMAN Liprin-alpha-3 OS=Homo sapiens GN=PPFIA3 PE=1 SV=3	133984	182	386	223	431	507	273	381	721	757	615	652	609	690	614	0.16	0.21	0.18	0.18	0.21	0.18	0.21	0.27	0.3	0.27	0.3	0.27	0.27	0.27	20	21	19	23	23	17	14	32	32	28	28	24	31	24
O95292	VAPB	VAPB_HUMAN Vesicle-associated membrane protein-associated protein B/C OS=Homo sapiens GN=VAPB PE=1 SV=3	27439	182	94	124	261	82	265	337	201	173	309	237	501	468	161	0.58	0.77	0.41	1.23	0.41	0.77	1.23	0.99	0.99	0.58	0.58	0.99	1.23	0.41	5	9	6	11	4	7	16	9	10	7	8	13	15	4
P53621	COPA	COPA_HUMAN Coatomer subunit alpha OS=Homo sapiens GN=COPA PE=1 SV=2	139797	182	198	71	126	188	102	290	276	194	109	320	282	209	280	0.18	0.2	0.07	0.1	0.18	0.15	0.12	0.15	0.2	0.12	0.23	0.15	0.12	0.2	17	16	7	9	13	7	17	13	13	11	15	13	10	13
F2Z2Y8	TOLLIP	F2Z2Y8_HUMAN Toll-interacting protein OS=Homo sapiens GN=TOLLIP PE=2 SV=1	23379	182	130	134	142	136	128	114	145	154	121	152		144	88	0.14	0.14	0.31	0.14	0.14	0.14	0.14	0.14	0.14	0.31	0.31		0.31	0.14	3	3	4	3	3	3	2	3	3	4	4		4	2
P30486	HLA-B	1B48_HUMAN HLA class I histocompatibility antigen, B-48 alpha chain OS=Homo sapiens GN=HLA-B PE=1 SV=1	40679	181	189													0.17	0.17													6	6
P60891	PRPS1	PRPS1_HUMAN Ribose-phosphate pyrophosphokinase 1 OS=Homo sapiens GN=PRPS1 PE=1 SV=2	35325	181	295	209	198	205	220	343	239	210	255	195		196	155	0.31	0.31	0.31	0.31	0.31	0.31	0.31	0.31	0.31	0.31	0.31		0.31	0.2	7	7	5	6	6	8	9	6	7	7	7		6	4
B9A041	MDH1	B9A041_HUMAN Malate dehydrogenase, cytoplasmic OS=Homo sapiens GN=MDH1 PE=2 SV=1	23195	181	364	449	511	627	526	557	610	681	761	840	678	654	512	0.5	1.25	1.25	0.96	1.57	0.96	1.94	1.94	1.57	1.25	1.25	0.96	1.25	1.25	9	11	13	16	19	12	17	22	17	20	21	14	19	18
H0YJH8	ATP6V1D	H0YJH8_HUMAN V-type proton ATPase subunit D (Fragment) OS=Homo sapiens GN=ATP6V1D PE=2 SV=1	17681	180														0.69														7
H0YIA8	LIN7A	H0YIA8_HUMAN Protein lin-7 homolog A (Fragment) OS=Homo sapiens GN=LIN7A PE=2 SV=1	19800	180		326	209	256	181		415		349	403		235	402	0.6		1.2	0.88	0.88	0.6		2.01		1.2	1.2		0.6	1.57	11		16	12	11	7		16		12	10		8	14
P23515	OMG	OMGP_HUMAN Oligodendrocyte-myelin glycoprotein OS=Homo sapiens GN=OMG PE=1 SV=2	50032	179	488	236	495	421	1002	863	756	769	907	958	843	601	678	0.29	0.56	0.56	0.38	0.38	0.67	0.67	0.56	0.56	0.56	0.67	0.56	0.47	0.47	13	25	19	21	18	33	27	24	26	25	28	24	18	23
Q9NZJ6	COQ3	COQ3_HUMAN Hexaprenyldihydroxybenzoate methyltransferase, mitochondrial OS=Homo sapiens GN=COQ3 PE=1 SV=3	41541	179	280	244	293	288	254	304	293		206		27		80	0.08	0.08	0.08	0.08	0.08	0.08	0.08	0.08		0.08		0.08		0.08	3	3	3	3	3	3	3	3		2		1		1
Q52LJ0	FAM98B	FA98B_HUMAN Protein FAM98B OS=Homo sapiens GN=FAM98B PE=1 SV=1	37566	179	234	159	112	77	36	213	104	167	40	252	481	238	119	0.09	0.09	0.09	0.09	0.09	0.09	0.09	0.09	0.09	0.09	0.18	0.18	0.18	0.09	3	4	2	2	1	2	4	2	2	1	4	6	4	2
B4DH47	NEBL	B4DH47_HUMAN Nebulette OS=Homo sapiens GN=NEBL PE=2 SV=1	27214	179	143	50	158	85	136		168	154	156	126	185	118	118	0.26	0.26	0.12	0.12	0.12	0.12		0.12	0.12	0.12	0.12	0.26	0.26	0.12	3	4	1	3	2	3		3	3	3	2	4	3	2
O96008	TOMM40	TOM40_HUMAN Mitochondrial import receptor subunit TOM40 homolog OS=Homo sapiens GN=TOMM40 PE=1 SV=1	38211	179	192	260	157	282	85	306	445	200	250	323	152	214	228	0.39	0.39	0.52	0.18	0.52	0.28	0.52	0.79	0.52	0.52	0.52	0.28	0.39	0.39	7	9	10	4	9	3	11	15	9	13	9	6	9	15
J3KP72	PCMT1	J3KP72_HUMAN Protein-L-isoaspartate O-methyltransferase OS=Homo sapiens GN=PCMT1 PE=2 SV=1	30524	179	586	499	509	500	576	413	736	719	636	456	396	317	457	0.36	0.86	0.68	0.51	0.86	0.86	0.68	0.68	0.86	0.68	0.36	0.23	0.36	0.51	8	12	12	11	13	14	10	13	12	10	8	6	5	9
B7Z463	NPEPPS	B7Z463_HUMAN Puromycin-sensitive aminopeptidase OS=Homo sapiens GN=NPEPPS PE=2 SV=1	95083	178				173	290		170	210		155		243	150	0.11				0.07	0.11		0.07	0.07		0.07		0.14	0.07	7				6	9		8	8		6		9	6
Q16799	RTN1	RTN1_HUMAN Reticulon-1 OS=Homo sapiens GN=RTN1 PE=1 SV=1	83851	177	417	225	414	344	395	746	448	518	474	458	743	550	414	0.26	0.26	0.21	0.26	0.21	0.21	0.26	0.12	0.26	0.17	0.26	0.36	0.21	0.21	11	15	15	17	13	15	22	15	19	16	16	24	20	17
G5EA42	TMOD2	G5EA42_HUMAN Tropomodulin 2 (Neuronal), isoform CRA_a OS=Homo sapiens GN=TMOD2 PE=2 SV=1	34471	176	242	406	428	586	396	878	628	891	559	534	1015	728	645	0.1	0.2	0.44	0.44	0.58	0.32	0.9	0.32	0.9	0.44	0.32	1.08	0.58	0.73	3	4	8	9	15	11	19	10	19	9	9	23	13	14
O94967	WDR47	WDR47_HUMAN WD repeat-containing protein 47 OS=Homo sapiens GN=WDR47 PE=1 SV=1	103424	175	134	119	206	185	73	387	286	342	218	476	339	344	210	0.06	0.17	0.06	0.13	0.17	0.13	0.13	0.17	0.13	0.17	0.21	0.17	0.17	0.17	9	10	9	13	16	7	16	14	16	14	23	11	15	15
B7Z207	PDK1	B7Z207_HUMAN 3-phosphoinositide-dependent protein kinase 1 OS=Homo sapiens GN=PDK1 PE=2 SV=1	32186	175		175				166		184		139	94	90	98	0.1		0.1				0.1		0.1		0.1	0.1	0.1	0.1	3		3				3		3		3	3	2	2
B0YIW2	APOC3	B0YIW2_HUMAN Apolipoprotein C-III OS=Homo sapiens GN=APOC3 PE=2 SV=1	12864	174	171	258	214	259	320	277	262	181	213	273	108	128	285	0.27	0.27	0.27	0.27	0.27	0.6	0.27	0.27	0.27	0.27	0.27	0.27	0.27	0.27	3	2	3	3	3	5	3	3	4	3	3	3	3	3
B4DIU3	PADI2	B4DIU3_HUMAN Protein-arginine deiminase type-2 OS=Homo sapiens GN=PADI2 PE=2 SV=1	62479	173	517	216	394	253	784	525	200	353	270	178	427	179	96	0.23	0.51	0.29	0.36	0.29	0.51	0.36	0.36	0.43	0.29	0.23	0.36	0.23	0.23	10	33	15	20	16	36	20	9	15	16	15	14	9	5
F5H533	AMPH	F5H533_HUMAN Amphiphysin OS=Homo sapiens GN=AMPH PE=2 SV=1	72058	173	148	53	463	178	132		203	469	294	209	769	582	345	0.37	0.37	0.09	0.71	0.31	0.31		0.71	0.43	0.49	0.37	0.71	0.71	0.43	15	14	4	30	12	12		19	22	24	15	34	30	22
A6NNI4	CD9	A6NNI4_HUMAN CD9 antigen OS=Homo sapiens GN=CD9 PE=2 SV=1	18265	173	338	266	317	393	534	280	395	649	396	495	727	527	405	0.4	0.66	0.97	0.66	0.97	1.33	0.66	0.97	1.33	0.97	1.33	1.33	0.97	0.97	11	19	13	15	23	27	16	20	28	20	24	20	15	17
P62269	RPS18	RS18_HUMAN 40S ribosomal protein S18 OS=Homo sapiens GN=RPS18 PE=1 SV=3	17708	172	208	244	205	288	316	152	407	226	418	288	227	370	337	0.69	1.01	1.01	1.01	1.01	1.39	0.42	2.38	1.01	1.39	1.39	1.01	1.01	1.39	7	8	9	8	10	11	6	15	8	13	9	8	12	10
Q9UHD8	2009-09-01	SEPT9_HUMAN Septin-9 OS=Homo sapiens GN=SEPT9 PE=1 SV=2	65646	172	635	261	700	235	439	661	264	597	440	681	1030	672	329	0.41	0.55	0.34	0.71	0.34	0.34	0.71	0.41	0.63	0.34	0.98	0.8	0.71	0.28	15	21	12	25	11	12	25	14	19	13	30	33	23	10
Q16718	NDUFA5	NDUA5_HUMAN NADH dehydrogenase [ubiquinone] 1 alpha subcomplex subunit 5 OS=Homo sapiens GN=NDUFA5 PE=1 SV=3	13507	171	236	229	291	306	326	337	356	341	530	302	879	685	348	0.96	0.96	0.96	0.96	0.96	0.96	0.96	0.96	1.46	2.85	2.08	3.83	5.04	2.08	6	6	7	9	9	8	7	10	11	13	9	19	18	12
P62140	PPP1CB	PP1B_HUMAN Serine/threonine-protein phosphatase PP1-beta catalytic subunit OS=Homo sapiens GN=PPP1CB PE=1 SV=3	37961	171	314	221	226	315		794	635	524	455	399	779	589	337	0.4	0.65	0.65	0.65	0.95		1.12	1.31	1.31	0.95	0.95	1.31	1.31	1.12	9	15	10	8	12		25	21	20	19	14	23	18	13
Q5T9B7	AK1	Q5T9B7_HUMAN Adenylate kinase isoenzyme 1 OS=Homo sapiens GN=AK1 PE=2 SV=1	23624	170	100	204	191	197	186	244	240	210		69	247	236	133	0.49	0.49	0.49	0.7	0.49	0.3	0.49	0.49	0.3		0.49	0.7	0.49	0.3	6	5	8	10	7	8	10	9	7		3	7	7	6
K7ERP6	PRKACA	K7ERP6_HUMAN Protein kinase C alpha type (Fragment) OS=Homo sapiens GN=PRKACA PE=4 SV=1	29107	170														0.38														9
F8VXJ7	CNPY2	F8VXJ7_HUMAN Protein canopy homolog 2 (Fragment) OS=Homo sapiens GN=CNPY2 PE=2 SV=1	19326	170	227	185	210	112	143	177			157		120	87	40	0.17	0.17	0.17	0.17	0.17	0.17	0.17			0.17		0.17	0.38	0.17	3	3	3	3	2	2	3			3		2	3	1
O14994	SYN3	SYN3_HUMAN Synapsin-3 OS=Homo sapiens GN=SYN3 PE=1 SV=2	63491	169	483	482	695	599	328	1382	1385	1407	1039	1202	1521	1439	585	0.35	0.42	0.42	0.58	0.58	0.35	0.83	0.83	0.66	0.66	0.66	0.83	0.93	0.35	17	22	20	26	25	18	37	36	34	37	34	41	40	20
P48507	GCLM	GSH0_HUMAN Glutamate--cysteine ligase regulatory subunit OS=Homo sapiens GN=GCLM PE=1 SV=1	31050	169	190	157	91	125	161	271	237	226	254	189	195	47	135	0.23	0.23	0.23	0.11	0.23	0.23	0.23	0.23	0.23	0.23	0.23	0.23	0.11	0.23	5	5	4	3	5	4	5	5	4	6	4	5	1	3
F8VXU5	VPS29	F8VXU5_HUMAN Vacuolar protein sorting-associated protein 29 OS=Homo sapiens GN=VPS29 PE=2 SV=1	24193	169	262	152	270	124	254	312	169	269	146	263	319	338	145	0.68	1.17	0.3	0.91	0.3	1.17	1.17	0.47	0.68	0.3	0.68	0.91	0.91	0.68	9	12	6	13	6	16	17	9	12	8	12	13	18	10
O60506	SYNCRIP	HNRPQ_HUMAN Heterogeneous nuclear ribonucleoprotein Q OS=Homo sapiens GN=SYNCRIP PE=1 SV=2	69788	168	211	65	165	120	78	270	92	159		168	233	106	125	0.1	0.2	0.1	0.2	0.15	0.15	0.2	0.2	0.15		0.15	0.15	0.1	0.15	12	13	6	11	12	8	12	6	8		5	10	5	6
P26640	VARS	SYVC_HUMAN Valine--tRNA ligase OS=Homo sapiens GN=VARS PE=1 SV=4	141642	168	519	555	841	431	291	779	656	444	307	382	985	687	503	0.12	0.15	0.1	0.17	0.12	0.15	0.17	0.15	0.1	0.1	0.1	0.17	0.15	0.1	9	21	13	26	14	10	20	16	11	10	8	22	18	11
Q14894	CRYM	CRYM_HUMAN Ketimine reductase mu-crystallin OS=Homo sapiens GN=CRYM PE=1 SV=1	33925	167	106	320		300	335	315	460	553	642	722	438	596	590	0.32	0.45	0.75		0.45	0.59	0.59	0.92	1.31	1.31	1.54	1.11	0.92	1.31	10	9	16		14	18	15	21	26	29	30	19	25	25
D6REM6	MATR3	D6REM6_HUMAN Matrin-3 OS=Homo sapiens GN=MATR3 PE=2 SV=1	88647	167			422											0.24			0.39											19			20
M0QZJ5	SLC25A23	M0QZJ5_HUMAN Calcium-binding mitochondrial carrier protein SCaMC-3 (Fragment) OS=Homo sapiens GN=SLC25A23 PE=3 SV=1	25892	167	142	191	64	98		118	156	156		141	140	175	161	0.13	0.13	0.27	0.27	0.13		0.13	0.44	0.27		0.27	0.13	0.13	0.13	3	3	4	2	2		3	7	5		4	4	3	3
J3QLD9	FLOT2	J3QLD9_HUMAN Flotillin-2 OS=Homo sapiens GN=FLOT2 PE=2 SV=1	47569	167	232	143	153	227	180	206	201	287	534	491	355	433	136	0.31	0.4	0.31	0.22	0.4	0.31	0.4	0.31	0.6	0.6	0.71	0.4	0.4	0.31	9	11	10	8	13	14	9	9	14	22	16	12	12	7
Q9NVJ2	ARL8B	ARL8B_HUMAN ADP-ribosylation factor-like protein 8B OS=Homo sapiens GN=ARL8B PE=1 SV=1	21753	166	198	184	198	207	246	229	281	228	377	239	378	431	301	0.54	0.54	0.33	0.54	1.05	1.05	0.77	0.77	0.77	1.36	0.54	1.05	1.73	1.05	8	9	8	10	14	12	10	12	10	18	12	15	18	12
P22033	MUT	MUTA_HUMAN Methylmalonyl-CoA mutase, mitochondrial OS=Homo sapiens GN=MUT PE=1 SV=4	83538	166	215	102	107	186	45	518	101	38	42	31	419	329	50	0.21	0.17	0.12	0.17	0.17	0.08	0.26	0.12	0.04	0.08	0.04	0.12	0.12	0.04	9	11	6	10	9	3	15	7	3	2	3	10	9	2
P30050	RPL12	RL12_HUMAN 60S ribosomal protein L12 OS=Homo sapiens GN=RPL12 PE=1 SV=1	17979	166	240	230	153	244	189	64	176	297	279	314	250	226	321	0.19	0.19	0.19	0.19	0.41	0.41	0.19	0.41	0.41	0.41	0.68	0.19	0.19	0.68	3	3	3	2	6	5	1	6	5	5	8	3	3	8
Q8WXD9	CASKIN1	CSKI1_HUMAN Caskin-1 OS=Homo sapiens GN=CASKIN1 PE=1 SV=1	150292	166	348	356	852	633	367	790	1108	867	703	925	823	921	857	0.14	0.19	0.21	0.27	0.24	0.14	0.21	0.32	0.38	0.24	0.32	0.27	0.35	0.29	10	21	20	40	28	15	21	40	34	24	34	27	36	34
Q9UM19	HPCAL4	HPCL4_HUMAN Hippocalcin-like protein 4 OS=Homo sapiens GN=HPCAL4 PE=2 SV=3	22359	165	194	293	308	291	188	266	240	289	380	240	250	229	307	0.32	0.32	0.32	0.32	0.32	0.52	0.52	0.52	0.52	1.01	0.32	0.32	0.32	0.75	4	6	8	8	6	6	7	12	7	9	6	6	5	10
O43505	B3GNT1	B3GN1_HUMAN N-acetyllactosaminide beta-1,3-N-acetylglucosaminyltransferase OS=Homo sapiens GN=B3GNT1 PE=1 SV=1	47545	165	58	97	39	137			113	79	189	65		91		0.07	0.07	0.07	0.07	0.07			0.07	0.07	0.07	0.07		0.07		3	1	2	1	3			3	2	3	1		2
J3QRU1	YES1	J3QRU1_HUMAN Tyrosine-protein kinase Yes OS=Homo sapiens GN=YES1 PE=2 SV=1	61861	165	207	116		102	144	149				167	171			0.17	0.23	0.23		0.11	0.3	0.23				0.17	0.17			11	17	11		13	18	11				11	9
I3L3E4	CHMP6	I3L3E4_HUMAN Charged multivesicular body protein 6 (Fragment) OS=Homo sapiens GN=CHMP6 PE=2 SV=1	12988	165	187	191	197	209	154	192	116	168	213	90	150	193	165	0.26	0.26	0.26	0.26	0.26	0.26	0.6	0.26	0.26	0.26	0.26	0.6	0.6	0.26	3	3	3	3	3	3	4	2	3	3	2	3	4	3
G5E9Q2	CSDE1	G5E9Q2_HUMAN Cold shock domain containing E1, RNA-binding, isoform CRA_d OS=Homo sapiens GN=CSDE1 PE=2 SV=1	94539	164	215	123	221	445	251	424	853	625	301	441	740	478	811	0.36	0.31	0.19	0.23	0.5	0.31	0.41	0.45	0.61	0.31	0.41	0.5	0.41	0.61	15	17	15	13	27	15	22	30	29	17	28	24	26	33
P53007	SLC25A1	TXTP_HUMAN Tricarboxylate transport protein, mitochondrial OS=Homo sapiens GN=SLC25A1 PE=1 SV=2	34333	164	188	188	173	144	124	152	137	125	166	169	132	121	155	0.45	0.59	0.59	0.32	0.45	0.32	0.59	0.45	0.59	0.59	0.45	0.32	0.74	0.74	9	11	13	9	11	9	12	12	10	11	11	8	12	11
P29992	GNA11	GNA11_HUMAN Guanine nucleotide-binding protein subunit alpha-11 OS=Homo sapiens GN=GNA11 PE=1 SV=2	42382	163	236	206	114	215	308	312	360	351	211	309	354	340	279	0.25	0.25	0.35	0.25	0.25	0.46	0.25	0.46	0.35	0.57	0.35	0.35	0.46	0.46	19	18	21	16	20	23	19	21	22	22	19	18	21	18
Q9NX47	2005-03-01	MARH5_HUMAN E3 ubiquitin-protein ligase MARCH5 OS=Homo sapiens GN=MARCH5 PE=1 SV=1	31781	163	179	135	144	229	145	78	261	277	277	238	31	193	258	0.22	0.22	0.35	0.22	0.35	0.1	0.1	0.35	0.35	0.35	0.35	0.1	0.22	0.35	4	4	5	3	7	3	1	7	6	7	5	1	5	6
G3V325	ATP5J2-PTCD1	G3V325_HUMAN Pentatricopeptide repeat-containing protein 1, mitochondrial OS=Homo sapiens GN=ATP5J2-PTCD1 PE=4 SV=1	84684	162	240	396	508	390	462	509	513	509	476	458	538	335	384	0.12	0.12	0.12	0.12	0.12	0.12	0.12	0.16	0.16	0.12	0.12	0.12	0.12	0.12	7	11	9	14	12	11	12	13	13	10	11	13	9	9
Q9Y2J0	RPH3A	RP3A_HUMAN Rabphilin-3A OS=Homo sapiens GN=RPH3A PE=1 SV=1	77680	162	323	356	529	545	378	536	1724	1837	590	1160	1662	1661	1362	0.09	0.13	0.28	0.51	0.45	0.18	0.45	0.64	1.02	0.34	0.51	1.02	0.58	0.58	7	9	15	29	24	11	22	53	54	27	40	55	48	39
Q92499	DDX1	DDX1_HUMAN ATP-dependent RNA helicase DDX1 OS=Homo sapiens GN=DDX1 PE=1 SV=2	83349	162	530	167	241	198	394	552	422	422	261	420	491	372	456	0.21	0.42	0.31	0.21	0.26	0.36	0.59	0.47	0.47	0.12	0.53	0.42	0.59	0.47	18	32	16	16	15	22	26	21	22	12	25	22	23	21
O95298	NDUFC2	NDUC2_HUMAN NADH dehydrogenase [ubiquinone] 1 subunit C2 OS=Homo sapiens GN=NDUFC2 PE=1 SV=1	14235	162	182	280	201	189	205	201	213	219	178	194	227	227	245	0.24	0.24	0.91	0.24	0.24	0.24	0.24	0.54	0.24	0.24	0.24	0.54	0.54	1.36	3	3	7	3	3	3	3	4	3	3	3	5	4	7
Q9Y2A7	NCKAP1	NCKP1_HUMAN Nck-associated protein 1 OS=Homo sapiens GN=NCKAP1 PE=1 SV=1	130018	161	212	134	234	282	166	853	644	585	560	530	646	546	651	0.13	0.1	0.13	0.16	0.19	0.1	0.28	0.28	0.28	0.22	0.35	0.35	0.35	0.25	13	10	12	16	15	11	25	22	22	21	21	25	27	22
P59665	DEFA1	DEF1_HUMAN Neutrophil defensin 1 OS=Homo sapiens GN=DEFA1 PE=1 SV=1	10536	161	133	116	33	78	54	62	129		89		42			1.34	1.34	0.76	0.33	0.76	0.33	0.33	0.76		0.76		0.33			10	8	6	1	3	1	3	7		4		1
Q96HS1	PGAM5	PGAM5_HUMAN Serine/threonine-protein phosphatase PGAM5, mitochondrial OS=Homo sapiens GN=PGAM5 PE=1 SV=2	32213	160	98	124	34	211	91	212	265	98	186	202	72	123	228	0.63	0.22	0.48	0.1	0.63	0.1	0.34	0.8	0.34	0.48	0.63	0.22	0.22	0.63	16	6	13	5	13	4	12	15	6	14	13	7	5	11
J3QRS3	MYL12A	J3QRS3_HUMAN Myosin regulatory light chain 12A OS=Homo sapiens GN=MYL12A PE=2 SV=1	20501	160	146	87	37	121	229	94	88	105	147	189	269	438	117	0.35	0.35	0.16	0.16	0.35	0.35	0.16	0.16	0.35	0.35	0.35	0.83	0.58	0.35	5	5	3	1	5	6	3	3	3	5	7	6	7	4
P04083	ANXA1	ANXA1_HUMAN Annexin A1 OS=Homo sapiens GN=ANXA1 PE=1 SV=2	38918	160	195				151	458								0.18	0.5				0.28	0.77								5	7				5	15
E9PC15	AGK	E9PC15_HUMAN Acylglycerol kinase, mitochondrial OS=Homo sapiens GN=AGK PE=2 SV=1	44112	160	49	309	157	267	62	166	531	364	603	617	521	479	540	0.78	0.44	0.78	0.24	0.54	0.07	0.54	0.66	0.54	0.54	1.56	0.66	1.21	0.66	16	5	13	6	13	3	11	18	17	19	25	16	17	19
Q07960	ARHGAP1	RHG01_HUMAN Rho GTPase-activating protein 1 OS=Homo sapiens GN=ARHGAP1 PE=1 SV=1	50461	159	317	326	369	251	328	728	564	719	660	684	628	740	524	0.37	0.56	0.46	0.29	0.46	0.46	0.56	0.66	0.66	0.66	0.66	0.66	0.77	0.56	11	22	19	17	16	19	24	27	32	28	33	25	30	25
Q93008-1	USP9X	USP9X_HUMAN Isoform 2 of Probable ubiquitin carboxyl-terminal hydrolase FAF-X OS=Homo sapiens GN=USP9X	293699	159														0.06														13
O75781	PALM	PALM_HUMAN Paralemmin-1 OS=Homo sapiens GN=PALM PE=1 SV=2	42221	158	259	235	862	311	425	634	186	304	83	225	276	281	227	0.25	0.35	0.35	1.13	0.46	0.46	0.57	0.16	0.35	0.16	0.25	0.25	0.46	0.25	13	17	15	32	22	19	24	9	16	5	13	14	16	13
O00499-10	BIN1	BIN1_HUMAN Isoform BIN1-13 of Myc box-dependent-interacting protein 1 OS=Homo sapiens GN=BIN1	47632	158	673			205	699				407	568	493		263	0.31	0.49			0.31	0.83				0.4	0.6	0.49		0.31	9	28			12	38				19	24	22		10
Q96CV9-3	OPTN	OPTN_HUMAN Isoform 3 of Optineurin OS=Homo sapiens GN=OPTN	59864	158	288	152	111	254		304	319	317	227	426			283	0.05	0.11	0.05	0.05	0.11		0.17	0.11	0.17	0.11	0.17			0.11	3	6	5	2	4		6	7	8	6	10			6
P03915	MT-ND5	NU5M_HUMAN NADH-ubiquinone oxidoreductase chain 5 OS=Homo sapiens GN=MT-ND5 PE=1 SV=2	67325	157	306	356	332	117	243	313	528	490	581	331	167	306	404	0.05	0.05	0.05	0.05	0.05	0.05	0.05	0.1	0.05	0.05	0.05	0.05	0.05	0.05	4	6	6	6	4	5	4	7	6	6	5	4	4	5
Q9H845	ACAD9	ACAD9_HUMAN Acyl-CoA dehydrogenase family member 9, mitochondrial OS=Homo sapiens GN=ACAD9 PE=1 SV=1	69344	157	327	226	316	236		183	401	169	119	421	266	220	349	0.15	0.26	0.32	0.2	0.32		0.15	0.38	0.2	0.2	0.32	0.2	0.15	0.38	6	13	16	12	11		6	16	11	8	17	10	7	15
Q8N4Q0	ZADH2	ZADH2_HUMAN Zinc-binding alcohol dehydrogenase domain-containing protein 2 OS=Homo sapiens GN=ZADH2 PE=1 SV=1	40457	157			30		57	122	94		62					0.27			0.17		0.08	0.27	0.17		0.17					4			3		1	5	2		2
H0Y5J4	DBNL	H0Y5J4_HUMAN Drebrin-like protein (Fragment) OS=Homo sapiens GN=DBNL PE=4 SV=1	40475	157		130		109	141				44				44	0.17		0.17		0.17	0.17				0.08				0.17	8		5		5	7				2				2
P10316	HLA-A	1A69_HUMAN HLA class I histocompatibility antigen, A-69 alpha chain OS=Homo sapiens GN=HLA-A PE=1 SV=2	41236	156														0.36														9
O00499	BIN1	BIN1_HUMAN Myc box-dependent-interacting protein 1 OS=Homo sapiens GN=BIN1 PE=1 SV=1	64887	156	658	217	371	207	590	445	329	457	386	573	490	320	252	0.16	0.34	0.22	0.34	0.28	0.48	0.28	0.22	0.34	0.28	0.41	0.34	0.34	0.22	9	27	13	21	14	33	19	15	22	21	26	22	16	11
Q9GZY8-2	MFF	MFF_HUMAN Isoform 2 of Mitochondrial fission factor OS=Homo sapiens GN=MFF	33010	155	305		341	306	190	312	299	458	436	481	511	495	474	0.47	0.78		0.62	0.62	0.47	0.47	0.96	0.78	1.15	0.78	0.78	0.78	0.78	8	13		12	11	9	10	16	14	18	15	12	15	16
Q9H0Q0	FAM49A	FA49A_HUMAN Protein FAM49A OS=Homo sapiens GN=FAM49A PE=1 SV=1	37688	155	161	152	184	194	162	293	248	359	227	232	271	366	300	0.29	0.18	0.29	0.18	0.4	0.29	0.52	0.4	0.29	0.29	0.52	0.4	0.52	0.29	6	5	6	6	9	6	11	10	12	9	10	11	13	9
C9JC84	FGG	C9JC84_HUMAN Fibrinogen gamma chain OS=Homo sapiens GN=FGG PE=2 SV=1	52932	154	438	43	27	140	42	308	630	130	192	310	629	93	16	0.13	0.62	0.06	0.06	0.13	0.06	0.62	0.83	0.13	0.27	0.35	0.53	0.06	0.06	10	28	4	2	8	2	17	27	6	10	14	25	4	1
H0Y6A7	GDAP1L1	H0Y6A7_HUMAN Ganglioside-induced differentiation-associated protein 1-like 1 (Fragment) OS=Homo sapiens GN=GDAP1L1 PE=4 SV=1	29039	154	148	176	289	205	115	286	240	154						0.11	0.11	0.38	0.38	0.24	0.11	0.54	0.38	0.24						5	5	6	7	4	4	8	8	6
Q9Y2I8	WDR37	WDR37_HUMAN WD repeat-containing protein 37 OS=Homo sapiens GN=WDR37 PE=1 SV=2	55316	154	233	317	429	258	220	342	435	238	715	385	341	257	413	0.26	0.34	0.26	0.26	0.26	0.41	0.34	0.41	0.41	0.5	0.5	0.41	0.5	0.5	10	10	14	12	12	11	11	14	12	25	16	13	13	16
J3KQE5	RAN	J3KQE5_HUMAN GTP-binding nuclear protein Ran (Fragment) OS=Homo sapiens GN=RAN PE=2 SV=1	27027	154	171	70	195	149	349	333	235	205	309	330	430	218	134	1.01	0.79	0.42	0.79	0.59	1.26	1.01	1.01	0.79	1.01	1.26	1.01	0.79	0.79	12	12	7	13	11	14	13	13	8	13	13	15	13	10
Q9Y281	CFL2	COF2_HUMAN Cofilin-2 OS=Homo sapiens GN=CFL2 PE=1 SV=1	18839	154	214		407		416	415		235			517			0.39	0.64		0.93		0.93	0.93		0.39			1.68			4	8		13		13	14		7			16
Q8TB36	GDAP1	GDAP1_HUMAN Ganglioside-induced differentiation-associated protein 1 OS=Homo sapiens GN=GDAP1 PE=1 SV=3	41548	153	210	368	433	436	237	650	693	548	648	740	1101	762	748	0.58	0.26	0.71	0.36	0.85	0.36	0.85	1.32	0.85	0.85	0.99	1.51	0.71	1.51	12	8	20	18	20	8	25	28	24	26	29	39	25	30
P30049	ATP5D	ATPD_HUMAN ATP synthase subunit delta, mitochondrial OS=Homo sapiens GN=ATP5D PE=1 SV=2	17479	153	321	445	459	483	487	310	419	411	537	385	328	256	438	0.43	0.7	0.7	0.7	0.7	0.7	0.43	0.43	0.7	0.7	0.7	0.7	0.7	0.7	6	10	14	11	12	12	9	9	9	12	11	9	7	12
A6NN80	ANXA6	A6NN80_HUMAN Annexin OS=Homo sapiens GN=ANXA6 PE=2 SV=3	75571	152		277							884					0.29		0.47							1.06					12		17							47
Q9UDY4	DNAJB4	DNJB4_HUMAN DnaJ homolog subfamily B member 4 OS=Homo sapiens GN=DNAJB4 PE=1 SV=1	38011	152	141	158	171	164	229	435	334	351	281	263	145	251	257	0.29	0.18	0.29	0.18	0.4	0.29	0.52	0.65	0.52	0.4	0.4	0.4	0.4	0.52	7	8	8	7	10	10	15	21	13	11	10	9	12	13
Q12756	KIF1A	KIF1A_HUMAN Kinesin-like protein KIF1A OS=Homo sapiens GN=KIF1A PE=1 SV=2	192541	151	350	252	320	184	199			379	275	269		483		0.11	0.12	0.12	0.09	0.11	0.09			0.09	0.09	0.07		0.12		13	13	16	13	12	10			15	13	9		19
F2Z357	RAP1GAP	F2Z357_HUMAN Rap1 GTPase-activating protein 1 OS=Homo sapiens GN=RAP1GAP PE=2 SV=1	67395	151	161	292	415	595	461	436								0.15	0.1	0.33	0.21	0.46	0.15	0.27								11	7	14	15	21	13	11
Q13057	COASY	COASY_HUMAN Bifunctional coenzyme A synthase OS=Homo sapiens GN=COASY PE=1 SV=4	62632	151	432	278	287	463	352	621	495	405	501	489	521	461	541	0.36	0.59	0.43	0.36	0.51	0.36	0.36	0.51	0.43	0.43	0.59	0.36	0.43	0.43	17	27	19	24	24	25	35	27	23	31	29	25	24	28
P19338	NCL	NUCL_HUMAN Nucleolin OS=Homo sapiens GN=NCL PE=1 SV=3	76625	151	455		260		333	536	321	390	588		493	210	396	0.13	0.23		0.13		0.34	0.34	0.18	0.23	0.34		0.34	0.13	0.23	8	13		7		10	16	8	11	16		12	5	9
O95674	CDS2	CDS2_HUMAN Phosphatidate cytidylyltransferase 2 OS=Homo sapiens GN=CDS2 PE=1 SV=1	51954	150	400	293	520	366	334	518	709	403	656	591	441	472	404	0.2	0.28	0.2	0.28	0.28	0.2	0.36	0.28	0.36	0.28	0.28	0.36	0.28	0.2	8	14	13	14	15	12	12	14	14	14	14	10	13	9
P12931-2	SRC	SRC_HUMAN Isoform 2 of Proto-oncogene tyrosine-protein kinase Src OS=Homo sapiens GN=SRC	61064	150														0.17														11
Q96BM9	ARL8A	ARL8A_HUMAN ADP-ribosylation factor-like protein 8A OS=Homo sapiens GN=ARL8A PE=1 SV=1	21630	150	168	184	159	148	242	166	161	174	195	143	230	281	182	0.33	0.33	0.33	0.33	0.54	0.78	0.54	0.33	0.78	0.54	0.33	0.54	1.37	0.54	7	7	8	9	9	10	8	8	8	12	9	12	14	8
Q9Y696	CLIC4	CLIC4_HUMAN Chloride intracellular channel protein 4 OS=Homo sapiens GN=CLIC4 PE=1 SV=4	28982	149	231	118	179	138	189	188	113	192	57	38	238	157	21	0.24	0.39	0.11	0.11	0.24	0.24	0.39	0.11	0.11	0.11	0.24	0.24	0.11	0.11	5	5	3	3	4	3	7	3	3	1	3	6	3	1
P52272	HNRNPM	HNRPM_HUMAN Heterogeneous nuclear ribonucleoprotein M OS=Homo sapiens GN=HNRNPM PE=1 SV=3	77749	149	543		141	179	295	523	340	195	265	442	509	314	376	0.09	0.39		0.28	0.34	0.23	0.23	0.23	0.23	0.18	0.34	0.23	0.23	0.28	9	20		9	15	11	13	10	11	8	20	14	11	11
F8W6R3	TSFM	F8W6R3_HUMAN Elongation factor Ts, mitochondrial OS=Homo sapiens GN=TSFM PE=2 SV=1	31344	149	132	374	304	411	207	375	521	374	418	180	269	453	518	0.22	0.11	0.5	0.5	0.35	0.35	0.5	0.5	0.5	0.5	0.35	0.22	0.66	0.83	4	3	9	8	9	6	8	10	8	10	4	6	11	10
F8VZY9	KRT18	F8VZY9_HUMAN Keratin, type I cytoskeletal 18 OS=Homo sapiens GN=KRT18 PE=2 SV=1	43747	149	156				133	97		145		119	76	136		0.08	0.08				0.08	0.08		0.08		0.08	0.08	0.08		14	13				13	7		12		10	7	9
A8MXQ8	DLGAP1	A8MXQ8_HUMAN Discs, large (Drosophila) homolog-associated protein 1, isoform CRA_e OS=Homo sapiens GN=DLGAP1 PE=2 SV=1	77893	148	255	281	380	539	250			392	576	838	429	395		0.09	0.09	0.09	0.18	0.18	0.09			0.18	0.18	0.18	0.13	0.13		7	7	7	13	15	6			10	14	15	10	9
Q9H1K4	SLC25A18	GHC2_HUMAN Mitochondrial glutamate carrier 2 OS=Homo sapiens GN=SLC25A18 PE=2 SV=1	34340	148											257			0.32											0.32			10											8
P26373	RPL13	RL13_HUMAN 60S ribosomal protein L13 OS=Homo sapiens GN=RPL13 PE=1 SV=4	24304	148	186	94	139	250	304	191	413	366	376	432	419	302	511	0.9	0.9	0.67	0.47	1.17	0.9	0.9	2.19	1.46	1.17	1.46	1.17	1.8	2.63	17	15	10	12	17	18	15	27	21	20	23	17	20	28
Q5HY57	EMD	Q5HY57_HUMAN Emerin OS=Homo sapiens GN=EMD PE=2 SV=1	24980	147	182	133	185	213	265	394	379		394	279	186	362	343	0.46	0.29	0.29	0.29	0.65	0.46	0.46	0.46		0.65	0.46	0.29	0.46	0.65	5	5	5	6	7	7	9	9		9	7	5	9	9
Q8WUM4	PDCD6IP	PDC6I_HUMAN Programmed cell death 6-interacting protein OS=Homo sapiens GN=PDCD6IP PE=1 SV=1	96590	147	531	702	990	847	629	926	891	811	740	702	925	825	598	0.11	0.22	0.44	0.59	0.54	0.31	0.7	0.49	0.44	0.26	0.44	0.35	0.4	0.35	9	16	30	32	32	17	35	30	28	22	21	28	27	20
Q9Y4E6	WDR7	WDR7_HUMAN WD repeat-containing protein 7 OS=Homo sapiens GN=WDR7 PE=1 SV=2	166157	146	273	224	582	709	397	1005	1550	1327	1369	1167	1265	1279	1567	0.06	0.17	0.15	0.24	0.31	0.17	0.29	0.37	0.31	0.26	0.34	0.29	0.29	0.31	7	20	16	27	34	19	28	46	38	44	40	35	39	40
P62834	RAP1A	RAP1A_HUMAN Ras-related protein Rap-1A OS=Homo sapiens GN=RAP1A PE=1 SV=1	21316	145	142	183	155	196	256	186	205	212	278	213	251	175	188	0.34	0.55	0.34	0.55	0.55	0.55	0.8	0.55	0.55	0.8	0.55	0.8	1.08	0.55	6	6	6	7	9	9	8	9	7	10	8	7	7	8
P28482	MAPK1	MK01_HUMAN Mitogen-activated protein kinase 1 OS=Homo sapiens GN=MAPK1 PE=1 SV=3	41762	144	143	204	161	145	183	386	116	221	73	126	126	172	153	0.7	0.36	0.58	0.7	0.36	0.26	0.7	0.7	0.36	0.36	0.58	0.46	0.46	0.58	21	13	20	18	11	9	23	11	12	10	11	10	12	12
Q9UQ03	CORO2B	COR2B_HUMAN Coronin-2B OS=Homo sapiens GN=CORO2B PE=2 SV=4	55488	144	353	295	252	153	203	599	462	452	226	142	533	470	250	0.33	0.41	0.33	0.41	0.41	0.33	0.59	0.68	0.5	0.41	0.26	0.5	0.5	0.33	13	18	15	13	9	11	20	19	18	13	9	16	22	11
Q9UI12	ATP6V1H	VATH_HUMAN V-type proton ATPase subunit H OS=Homo sapiens GN=ATP6V1H PE=1 SV=1	56417	144	765	748	898	818		1561				910				0.19	0.33	0.49	0.25	0.41		0.76				0.49				11	21	23	21	24		32				27
Q9BXS0	COL25A1	COPA1_HUMAN Collagen alpha-1(XXV) chain OS=Homo sapiens GN=COL25A1 PE=1 SV=2	65130	144	179													0.1	0.16													7	9
P31942	HNRNPH3	HNRH3_HUMAN Heterogeneous nuclear ribonucleoprotein H3 OS=Homo sapiens GN=HNRNPH3 PE=1 SV=2	36960	144	216	211	284	143	98	119	270	332	323	167	374	263	107	0.41	0.41	0.41	0.29	0.29	0.19	0.19	0.29	0.41	0.29	0.19	0.41	0.19	0.29	8	9	8	9	6	5	6	9	9	8	6	10	6	5
Q5SYC1	CLVS2	CLVS2_HUMAN Clavesin-2 OS=Homo sapiens GN=CLVS2 PE=2 SV=1	37975	143	64	85	176	97	118	445	393	284	376	379	283	326	273	0.29	0.09	0.09	0.18	0.09	0.09	0.29	0.29	0.29	0.29	0.29	0.29	0.29	0.52	8	2	3	5	3	2	7	9	6	6	7	5	7	8
J3QL56	SCO1	J3QL56_HUMAN Protein SCO1 homolog, mitochondrial OS=Homo sapiens GN=SCO1 PE=2 SV=1	30274	143	152	152	150	61	40	111	136	66	207	127	199	214	118	0.68	0.52	0.37	0.68	0.37	0.11	0.52	0.52	0.52	0.52	0.37	0.52	0.52	0.52	8	8	8	8	4	2	7	7	4	8	5	10	8	7
Q9BXF6	RAB11FIP5	RFIP5_HUMAN Rab11 family-interacting protein 5 OS=Homo sapiens GN=RAB11FIP5 PE=1 SV=1	70600	143	72	210	312	88	74	239	353	132	89		16	110	41	0.05	0.05	0.05	0.1	0.05	0.05	0.15	0.1	0.15	0.1		0.05	0.05	0.05	3	1	3	4	1	2	7	7	3	4		1	1	3
O00231	PSMD11	PSD11_HUMAN 26S proteasome non-ATPase regulatory subunit 11 OS=Homo sapiens GN=PSMD11 PE=1 SV=3	47719	142	142	127	161	164	163	231	213	169	278	150	198	167	57	0.14	0.07	0.14	0.31	0.31	0.14	0.31	0.22	0.31	0.4	0.22	0.31	0.22	0.14	5	3	4	8	8	5	9	8	6	10	8	7	6	2
P46109	CRKL	CRKL_HUMAN Crk-like protein OS=Homo sapiens GN=CRKL PE=1 SV=1	33870	142	156	223	223	215	171	460	199	291	138	111	323	167	90	0.32	0.32	0.45	0.45	0.45	0.32	0.45	0.32	0.32	0.21	0.1	0.45	0.32	0.1	5	6	8	9	8	7	10	6	8	3	3	9	5	2
B4DST5	PTPN23	B4DST5_HUMAN Tyrosine-protein phosphatase non-receptor type 23 OS=Homo sapiens GN=PTPN23 PE=2 SV=1	165319	142	424	97	387	366	135	301	126	296	117	240	339	297	105	0.08	0.06	0.04	0.08	0.1	0.04	0.1	0.04	0.12	0.04	0.04	0.1	0.06	0.02	8	13	7	13	13	4	9	4	11	5	6	12	7	3
Q96EY1	DNAJA3	DNJA3_HUMAN DnaJ homolog subfamily A member 3, mitochondrial OS=Homo sapiens GN=DNAJA3 PE=1 SV=2	53083	142	108	251	136	158	85	223	184	154	249	220	264	291	291	0.2	0.13	0.27	0.2	0.2	0.13	0.2	0.2	0.13	0.13	0.2	0.2	0.27	0.27	7	6	11	5	6	4	7	6	5	9	6	8	9	9
P48066	SLC6A11	S6A11_HUMAN Sodium- and chloride-dependent GABA transporter 3 OS=Homo sapiens GN=SLC6A11 PE=2 SV=1	72098	141	290	210	224	74			202	213	289	225			190	0.19	0.14	0.19	0.14	0.09			0.09	0.14	0.19	0.14			0.09	8	10	11	10	3			5	6	9	5			6
P62701	RPS4X	RS4X_HUMAN 40S ribosomal protein S4, X isoform OS=Homo sapiens GN=RPS4X PE=1 SV=2	29807	141	253	219	285	285	242	241	409	347	349	273	339	322	358	0.7	1.09	0.88	0.88	0.88	1.09	1.09	1.09	1.33	1.33	1.09	1.33	1.33	1.09	11	17	11	15	16	14	17	21	19	14	12	15	15	20
G3XAC4	ABCB7	G3XAC4_HUMAN ATP-binding cassette sub-family B member 7, mitochondrial OS=Homo sapiens GN=ABCB7 PE=4 SV=1	78396	141	147	139	80	77	51	21		66	54	77	55	75	84	0.04	0.09	0.09	0.04	0.04	0.04	0.04		0.04	0.04	0.04	0.04	0.04	0.04	3	5	8	3	2	1	1		1	2	3	1	2	2
O14495	PPAP2B	LPP3_HUMAN Lipid phosphate phosphohydrolase 3 OS=Homo sapiens GN=PPAP2B PE=1 SV=1	35720	140	178	18	102	40	98	309	85	96	165	103	76	101	102	0.56	0.43	0.09	0.19	0.09	0.19	0.43	0.19	0.3	0.43	0.09	0.19	0.3	0.43	8	9	1	6	1	3	10	6	5	10	3	4	4	7
Q13424	SNTA1	SNTA1_HUMAN Alpha-1-syntrophin OS=Homo sapiens GN=SNTA1 PE=1 SV=1	54204	140	643	55	404	154	301	911	404	526	425	389	1001	992	691	0.27	0.6	0.13	0.42	0.19	0.27	0.91	0.27	0.27	0.42	0.34	0.8	0.51	0.51	11	27	2	20	7	11	29	10	17	16	16	27	28	24
Q6PML9	SLC30A9	ZNT9_HUMAN Zinc transporter 9 OS=Homo sapiens GN=SLC30A9 PE=1 SV=1	64102	140	108	237	112	118	22	160	74	77	158	113	56	88	109	0.05	0.05	0.11	0.05	0.05	0.05	0.16	0.05	0.05	0.11	0.05	0.11	0.05	0.05	3	4	7	4	6	1	8	3	3	6	4	3	3	6
F8WD04	ATL1	F8WD04_HUMAN Atlastin-1 OS=Homo sapiens GN=ATL1 PE=2 SV=1	63863	140	449	557	945	582	814	1482		1478	1692	1342	1704	1142	1243	0.22	0.49	0.49	0.65	0.57	0.92	0.65		1.12	0.92	0.92	1.12	0.74	0.83	8	25	32	36	23	38	45		49	55	41	49	40	38
B4DKK2	SRI	B4DKK2_HUMAN Sorcin OS=Homo sapiens GN=SRI PE=2 SV=1	20222	140	185	154	117	134	155	83	90	113	174	99	127	168	126	0.85	0.59	0.59	0.36	0.85	0.85	0.59	0.59	0.36	0.85	0.59	1.16	0.59	0.85	8	8	7	6	9	10	6	6	6	9	6	8	7	9
P53677	AP3M2	AP3M2_HUMAN AP-3 complex subunit mu-2 OS=Homo sapiens GN=AP3M2 PE=1 SV=1	47175	139				198				227			442	303		0.31				0.4				0.31			0.72	0.5		8				12				13			18	14
E7EW34	PSMD2	E7EW34_HUMAN 26S proteasome non-ATPase regulatory subunit 2 OS=Homo sapiens GN=PSMD2 PE=2 SV=1	86293	139	213	402	453	288					660					0.12	0.21	0.21	0.25	0.21					0.21					8	12	16	19	14					19
Q16799-3	RTN1	RTN1_HUMAN Isoform RTN1-C of Reticulon-1 OS=Homo sapiens GN=RTN1	23675	139		216	280	327	331	458	433	434	415	401	442	461	396	0.49		0.49	0.7	0.7	0.7	0.7	0.7	0.7	0.49	0.7	0.7	0.7	0.7	5		11	13	12	11	16	17	16	15	13	16	17	15
E9PL22	HYOU1	E9PL22_HUMAN Hypoxia up-regulated protein 1 OS=Homo sapiens GN=HYOU1 PE=2 SV=1	104941	138	181	205	268	316	164	847	862	650	539	293	928	657	827	0.17	0.17	0.2	0.24	0.28	0.1	0.45	0.4	0.36	0.24	0.28	0.4	0.4	0.45	9	8	16	17	18	10	28	29	25	18	19	26	27	31
Q9Y584	TIMM22	TIM22_HUMAN Mitochondrial import inner membrane translocase subunit Tim22 OS=Homo sapiens GN=TIMM22 PE=1 SV=2	20360	138	153	154	130	135	107	157	149	132	135	140	156	128	138	0.17	0.17	0.17	0.17	0.17	0.17	0.17	0.17	0.17	0.17	0.17	0.17	0.17	0.17	3	3	3	3	3	2	3	3	3	3	3	3	3	3
B4DVE7	ANXA11	B4DVE7_HUMAN Annexin OS=Homo sapiens GN=ANXA11 PE=2 SV=1	51552	138	358	96	55	206	362	325		61	101	329	65	262	129	0.28	0.54	0.28	0.28	0.54	0.45	0.2		0.13	0.2	0.36	0.06	0.36	0.2	11	18	9	5	14	17	10		3	5	11	4	9	4
P78371	CCT2	TCPB_HUMAN T-complex protein 1 subunit beta OS=Homo sapiens GN=CCT2 PE=1 SV=4	57794	138	332	376	510	215	431	1118	800	765	1097	885	1552	793	869	0.25	0.56	0.39	0.56	0.39	0.65	0.65	0.94	0.47	0.65	0.74	1.05	0.56	0.94	9	17	19	19	15	21	32	25	24	39	29	41	28	29
Q9BSJ8	ESYT1	ESYT1_HUMAN Extended synaptotagmin-1 OS=Homo sapiens GN=ESYT1 PE=1 SV=1	123293	138	385	423	552	585	687	781	1084	769	570	654	937	304	899	0.05	0.11	0.17	0.14	0.14	0.17	0.27	0.3	0.2	0.17	0.23	0.2	0.14	0.23	7	10	14	17	12	19	21	30	22	21	19	23	11	23
Q9HB71	CACYBP	CYBP_HUMAN Calcyclin-binding protein OS=Homo sapiens GN=CACYBP PE=1 SV=2	26308	137	129	166	90	119	164	244	239	216	154	94	294	226	145	0.61	0.43	0.61	0.61	0.43	0.61	0.82	0.61	0.61	0.61	0.43	0.82	0.61	0.61	9	7	10	7	7	10	12	10	10	10	7	11	10	8
Q5SSJ5	HP1BP3	HP1B3_HUMAN Heterochromatin protein 1-binding protein 3 OS=Homo sapiens GN=HP1BP3 PE=1 SV=1	61454	137												507		0.23												0.17		8												8
H0YFI1	LAMTOR1	H0YFI1_HUMAN Ragulator complex protein LAMTOR1 (Fragment) OS=Homo sapiens GN=LAMTOR1 PE=4 SV=1	8703	137	112	94	103	120	109	103	129	149	130	160	134	105	89	0.4	0.4	0.4	0.4	0.4	0.4	0.4	0.4	0.4	0.4	0.4	0.4	0.4	0.4	3	3	3	3	3	3	2	3	3	3	3	3	3	2
P06241	FYN	FYN_HUMAN Tyrosine-protein kinase Fyn OS=Homo sapiens GN=FYN PE=1 SV=3	61237	136	214	127	112		115	260	151	292	254	226	392	392	289	0.17	0.17	0.23	0.17		0.17	0.23	0.17	0.17	0.17	0.17	0.3	0.23	0.17	12	16	15	15		16	15	11	13	18	12	16	19	14
P36578	RPL4	RL4_HUMAN 60S ribosomal protein L4 OS=Homo sapiens GN=RPL4 PE=1 SV=5	47953	136	226	105	159	84	150	100	291	369	889	269	460	496	700	0.22	0.39	0.22	0.3	0.3	0.39	0.3	0.59	0.59	1.08	0.7	0.82	0.59	1.08	9	15	10	11	7	12	9	20	21	40	21	28	27	32
F8VSZ4	PLXNA1	F8VSZ4_HUMAN Plexin-A1 OS=Homo sapiens GN=PLXNA1 PE=2 SV=1	211610	136	130	166	132	159		111	103	233	103	310	189	313	172	0.03	0.03	0.05	0.05	0.03		0.05	0.03	0.05	0.03	0.06	0.05	0.1	0.05	4	4	6	5	4		5	3	7	4	9	6	10	5
P07305	H1F0	H10_HUMAN Histone H1.0 OS=Homo sapiens GN=H1F0 PE=1 SV=3	20850	136	121		43	27	191	201				56	86			0.35	0.16		0.16	0.16	0.16	0.35				0.16	0.16			4	5		1	1	6	4				2	2
B0YIW6	ARCN1	B0YIW6_HUMAN Archain 1, isoform CRA_a OS=Homo sapiens GN=ARCN1 PE=2 SV=1	62157	136	246	104	121	205	236	87	101	72		75		55	38	0.17	0.17	0.17	0.11	0.11	0.11	0.11	0.11	0.05		0.05		0.05	0.05	7	8	5	5	7	7	5	4	3		3		1	1
O43242	PSMD3	PSMD3_HUMAN 26S proteasome non-ATPase regulatory subunit 3 OS=Homo sapiens GN=PSMD3 PE=1 SV=2	61054	136	338	227	338	306	330	286	377	409	396	424	328	413	359	0.17	0.37	0.3	0.3	0.23	0.23	0.3	0.3	0.37	0.44	0.3	0.23	0.37	0.37	8	11	10	13	12	10	8	12	13	17	13	11	12	13
Q8NFV4	ABHD11	ABHDB_HUMAN Alpha/beta hydrolase domain-containing protein 11 OS=Homo sapiens GN=ABHD11 PE=2 SV=1	34725	136	88	62	254	135	104	243	219	135	108	103	134	79	156	0.31	0.2	0.1	0.31	0.31	0.1	0.31	0.31	0.2	0.1	0.2	0.1	0.1	0.2	7	4	3	9	6	4	9	9	6	5	5	5	3	6
G3V1K3	PON2	G3V1K3_HUMAN Paraoxonase 2, isoform CRA_a OS=Homo sapiens GN=PON2 PE=4 SV=1	41672	135	220	133	244	208	217	251	211	180	232	205	242	203	278	0.17	0.17	0.17	0.17	0.17	0.17	0.17	0.17	0.17	0.17	0.17	0.17	0.26	0.47	8	6	5	7	6	7	7	7	5	8	7	6	7	11
Q06830	PRDX1	PRDX1_HUMAN Peroxiredoxin-1 OS=Homo sapiens GN=PRDX1 PE=1 SV=1	22324	135	185	159	245	154	323	212	152	252	346	315	208	290	321	0.32	0.75	0.52	0.75	0.75	2.06	0.75	0.52	1.01	1.01	1.32	1.01	1.66	1.01	5	8	8	9	10	13	10	7	11	13	11	8	9	14
B4DUX0	ACOT7	B4DUX0_HUMAN Cytosolic acyl coenzyme A thioester hydrolase OS=Homo sapiens GN=ACOT7 PE=2 SV=1	29854	135	50	33	175	57	100	368	31	118	69	138		162	100	0.53	0.37	0.24	0.37	0.24	0.37	0.7	0.11	0.24	0.24	0.37		0.53	0.24	12	7	3	15	4	7	18	1	6	5	7		13	6
E9PI90	TMEM126A	E9PI90_HUMAN Transmembrane protein 126A OS=Homo sapiens GN=TMEM126A PE=2 SV=1	10672	134											153			0.75											0.75			6											4
Q6YN16	HSDL2	HSDL2_HUMAN Hydroxysteroid dehydrogenase-like protein 2 OS=Homo sapiens GN=HSDL2 PE=1 SV=1	45651	134	232	203	194	144	59	229	34	146	104	189	389	308	119	0.15	0.23	0.15	0.32	0.15	0.15	0.23	0.07	0.07	0.15	0.23	0.42	0.23	0.15	4	7	5	6	6	4	6	1	2	3	6	9	7	3
B8ZZL8	HSPE1	B8ZZL8_HUMAN 10 kDa heat shock protein, mitochondrial OS=Homo sapiens GN=HSPE1 PE=2 SV=1	10797	133							36	35		136			104	0.74							0.74	0.74		1.3			0.74	5							3	3		6			4
Q9H1Z4	WDR13	WDR13_HUMAN WD repeat-containing protein 13 OS=Homo sapiens GN=WDR13 PE=1 SV=2	54289	133	76	74	66	104	47	194	164	75	42	145	65	64	131	0.13	0.13	0.06	0.06	0.06	0.06	0.13	0.13	0.06	0.06	0.06	0.13	0.13	0.06	6	2	2	2	3	1	5	5	2	1	3	3	2	3
F5H223	DCTN2	F5H223_HUMAN Dynactin subunit 2 OS=Homo sapiens GN=DCTN2 PE=2 SV=1	41792	133	390	293	681	357	417	604	314	350	524		567	498	298	0.46	0.46	0.36	0.58	0.58	0.36	0.7	0.26	0.46	0.58		0.46	0.58	0.46	14	16	14	22	15	14	18	11	12	15		19	15	11
A6PVN5	PPP2R4	A6PVN5_HUMAN Serine/threonine-protein phosphatase 2A activator OS=Homo sapiens GN=PPP2R4 PE=2 SV=1	37637	132	191	207	320	142	229	382	67	155		40	413	230		0.18	0.29	0.29	0.66	0.29	0.66	0.8	0.18	0.29		0.18	0.8	0.52		5	8	7	14	6	11	19	4	7		3	14	9
Q8WWF6	DNAJB3	DNJB3_HUMAN DnaJ homolog subfamily B member 3 OS=Homo sapiens GN=DNAJB3 PE=1 SV=1	16719	132	40	17	16	22	20			16	74	23		16	73	0.74	0.44	0.2	0.2	0.2	0.2			0.2	0.44	0.2		0.2	0.44	6	3	1	2	3	3			1	3	2		2	4
P20916	MAG	MAG_HUMAN Myelin-associated glycoprotein OS=Homo sapiens GN=MAG PE=1 SV=1	69880	131	709	224	561	325	1067	302	111	667	567	598	957	451	189	0.2	0.58	0.32	0.51	0.32	0.73	0.2	0.1	0.38	0.44	0.51	0.44	0.38	0.15	10	33	12	22	14	33	9	5	17	17	19	23	14	8
Q9UQB8	BAIAP2	BAIP2_HUMAN Brain-specific angiogenesis inhibitor 1-associated protein 2 OS=Homo sapiens GN=BAIAP2 PE=1 SV=1	61115	131	230	74	241	311		227	216	509	211	285	420	460	78	0.37	0.23	0.23	0.37	0.37		0.37	0.37	0.69	0.23	0.3	0.37	0.69	0.23	12	9	8	17	17		18	19	28	20	19	16	25	10
Q7Z6L0	PRRT2	PRRT2_HUMAN Proline-rich transmembrane protein 2 OS=Homo sapiens GN=PRRT2 PE=1 SV=1	35208	131	286	182	482	233	400	337	276	363	498	633	614	418	369	0.2	0.31	0.2	0.31	0.31	0.43	0.43	0.31	0.43	0.31	0.43	0.43	0.31	0.31	7	12	7	12	11	11	13	11	11	12	16	16	13	10
Q99963-3	SH3GL3	SH3G3_HUMAN Isoform 3 of Endophilin-A3 OS=Homo sapiens GN=SH3GL3	40455	131	86		130	48	50	329		171			297	156		0.17	0.27		0.27	0.27	0.17	0.88		0.48			0.6	0.48		4	5		5	3	3	15		7			11	9
Q5TH69	ARFGEF3	BIG3_HUMAN Brefeldin A-inhibited guanine nucleotide-exchange protein 3 OS=Homo sapiens GN=ARFGEF3 PE=1 SV=3	243862	130	315	144	208	411	304	341	314	347	377	380	358	295	450	0.05	0.05	0.05	0.05	0.07	0.05	0.04	0.05	0.05	0.05	0.07	0.05	0.04	0.07	11	16	11	13	14	12	8	11	9	13	13	11	9	10
Q9NZJ7	MTCH1	MTCH1_HUMAN Mitochondrial carrier homolog 1 OS=Homo sapiens GN=MTCH1 PE=1 SV=1	41859	130	181	202	195	116	153	133	207	245	268	265	171	217	295	0.36	0.36	0.46	0.26	0.36	0.26	0.36	0.58	0.58	0.84	0.7	0.46	0.46	0.84	11	10	15	9	10	8	9	15	17	21	18	11	12	23
P43007	SLC1A4	SATT_HUMAN Neutral amino acid transporter A OS=Homo sapiens GN=SLC1A4 PE=1 SV=1	56087	129	178	184	168	240	175	341	195	265	324	294	233	380	232	0.12	0.19	0.19	0.12	0.12	0.19	0.19	0.19	0.19	0.26	0.26	0.19	0.19	0.26	5	6	7	8	8	9	9	7	7	9	10	6	9	7
B4E2V5	STOM	B4E2V5_HUMAN Erythrocyte band 7 integral membrane protein OS=Homo sapiens GN=STOM PE=2 SV=1	26062	129	171		125				130	200			179			0.13	0.13		0.13				0.13	0.27			0.44			8	7		6				5	9			7
B4E2J1	ATAD1	B4E2J1_HUMAN ATPase family AAA domain-containing protein 1 OS=Homo sapiens GN=ATAD1 PE=2 SV=1	30957	128		84	73		73									0.5		0.23	0.36		0.36									7		7	5		6
Q86X76	NIT1	NIT1_HUMAN Nitrilase homolog 1 OS=Homo sapiens GN=NIT1 PE=1 SV=2	36728	128	183	36	184		106	261		105		75	283	244	44	0.19	0.19	0.09	0.19		0.19	0.3		0.09		0.09	0.19	0.3	0.09	6	6	2	6		4	9		3		2	7	7	1
Q86WA6	BPHL	BPHL_HUMAN Valacyclovir hydrolase OS=Homo sapiens GN=BPHL PE=1 SV=1	32693	127	163	98	15			120	73		54		341	103	159	0.1	0.21	0.21	0.1			0.1	0.1		0.1		0.47	0.47	0.21	2	3	2	1			1	1		1		7	4	3
I3L380	ABHD12	I3L380_HUMAN Monoacylglycerol lipase ABHD12 OS=Homo sapiens GN=ABHD12 PE=2 SV=1	13118	127									49					0.26									0.26					3									1
Q9UHG3	PCYOX1	PCYOX_HUMAN Prenylcysteine oxidase 1 OS=Homo sapiens GN=PCYOX1 PE=1 SV=3	57003	127	164	248	363	251		469	582	625	756	546	458	504	636	0.18	0.4	0.32	0.32	0.4		0.48	0.57	0.4	0.75	0.57	0.66	0.66	0.4	8	16	12	16	17		20	22	25	31	24	18	23	22
J3KQL8	APOL2	J3KQL8_HUMAN Apolipoprotein L2 OS=Homo sapiens GN=APOL2 PE=2 SV=1	49070	127	157	159	127	113	108	185	214	147	175	120		88	187	0.07	0.07	0.07	0.07	0.07	0.07	0.14	0.14	0.07	0.14	0.07		0.07	0.14	4	4	5	5	3	3	4	8	3	6	6		6	7
I3L448	ATPAF1	I3L448_HUMAN ATP synthase mitochondrial F1 complex assembly factor 1 OS=Homo sapiens GN=ATPAF1 PE=2 SV=1	39179	127	105		99	233	66	104	257	126						0.18	0.18		0.18	0.18	0.18	0.18	0.18	0.18						4	2		3	4	2	2	6	3
Q969L2	MAL2	MAL2_HUMAN Protein MAL2 OS=Homo sapiens GN=MAL2 PE=1 SV=1	19341	127	159	176	174	182	118	159	160	162	186	163	182	93	188	0.17	0.17	0.17	0.17	0.17	0.17	0.17	0.17	0.17	0.17	0.17	0.17	0.17	0.17	5	3	4	5	3	2	3	3	3	3	3	3	2	3
B8ZZB8	CNRIP1	B8ZZB8_HUMAN CB1 cannabinoid receptor-interacting protein 1 OS=Homo sapiens GN=CNRIP1 PE=2 SV=1	15215	127	92	180	356	193	298	162	191	271	172	201	310	343	174	1.24	0.5	0.5	0.83	0.5	0.83	0.83	0.5	1.24	0.83	0.83	0.5	0.83	0.5	7	4	4	7	4	5	5	5	6	7	6	6	8	4
E7EUY5	SSBP1	E7EUY5_HUMAN Single-stranded DNA-binding protein (Fragment) OS=Homo sapiens GN=SSBP1 PE=2 SV=1	15703	127	71	167				54			49	39				0.22	0.22	0.22				0.22			0.22	0.22				4	2	6				2			1	1
Q9BVC6	TMEM109	TM109_HUMAN Transmembrane protein 109 OS=Homo sapiens GN=TMEM109 PE=1 SV=1	26194	127	54	109	86	119	116	60	110	88	110	112	110	93	103	0.13	0.13	0.13	0.13	0.13	0.13	0.13	0.13	0.13	0.13	0.13	0.13	0.13	0.13	3	2	3	3	3	3	2	3	3	3	3	3	3	2
A6NJA2	USP14	A6NJA2_HUMAN Ubiquitin carboxyl-terminal hydrolase OS=Homo sapiens GN=USP14 PE=2 SV=2	51510	126	540	404	769	228	193		114	72	32	23	235	341	24	0.2	0.2	0.28	0.45	0.28	0.28		0.2	0.13	0.06	0.06	0.45	0.36	0.06	5	13	13	21	8	10		5	4	3	2	13	10	2
Q5T3H5	RGS7	Q5T3H5_HUMAN Regulator of G-protein-signaling 7 (Fragment) OS=Homo sapiens GN=RGS7 PE=2 SV=1	38270	126		158	226	114	67	256		434	384	213		301	271	0.18		0.18	0.18	0.18	0.09	0.39		0.39	0.39	0.28		0.28	0.28	6		8	8	5	3	12		17	12	8		10	9
Q00765	REEP5	REEP5_HUMAN Receptor expression-enhancing protein 5 OS=Homo sapiens GN=REEP5 PE=1 SV=3	21707	126	151	124	116	145	135	152	164	143	154	157	57	108	208	0.33	0.33	0.33	0.33	0.33	0.33	0.33	0.33	0.33	0.54	0.54	0.33	0.54	0.54	6	6	6	5	6	6	6	6	6	7	8	4	6	10
D3YTF9	TXNRD2	D3YTF9_HUMAN Thioredoxin reductase 2, mitochondrial OS=Homo sapiens GN=TXNRD2 PE=3 SV=1	57094	125	25					105	72	158			238	110	100	0.25	0.12					0.12	0.18	0.25			0.25	0.12	0.25	6	2					6	5	7			6	2	7
B4DWZ5	SLC25A20	B4DWZ5_HUMAN Mitochondrial carnitine/acylcarnitine carrier protein OS=Homo sapiens GN=SLC25A20 PE=2 SV=1	28011	125		125	51	125	77			85	65	83	16	37	89	0.25		0.25	0.12	0.25	0.25			0.25	0.25	0.25	0.12	0.12	0.25	6		5	3	6	3			4	4	5	1	2	5
P62280	RPS11	RS11_HUMAN 40S ribosomal protein S11 OS=Homo sapiens GN=RPS11 PE=1 SV=3	18590	125	135		180	143	180	191	183	221	185	165	197	243	268	0.95	0.95		0.95	0.65	0.95	0.95	0.95	0.95	1.31	0.65	0.65	1.73	1.73	7	8		10	9	11	10	12	10	11	8	6	14	15
M0R080	DNAJB1	M0R080_HUMAN DnaJ homolog subfamily B member 1 (Fragment) OS=Homo sapiens GN=DNAJB1 PE=2 SV=1	20655	125	180	210	241	151	218	421		346	220	225		215		0.35	0.57	0.83	0.57	0.83	0.57	0.83		0.57	0.57	0.57		0.35		6	10	11	9	11	10	14		9	8	9		7
M0R389	PAFAH1B3	M0R389_HUMAN Platelet-activating factor acetylhydrolase IB subunit gamma (Fragment) OS=Homo sapiens GN=PAFAH1B3 PE=2 SV=1	18459	124	132		190						51	56				0.66	0.4		0.66						0.18	0.4				5	4		6						1	2
Q8TDJ6	DMXL2	DMXL2_HUMAN DmX-like protein 2 OS=Homo sapiens GN=DMXL2 PE=1 SV=2	342962	124	467	337	646	998	461	1198	2026	1524	1418	1778	1372	1472	1496	0.07	0.08	0.09	0.17	0.16	0.11	0.22	0.32	0.2	0.22	0.22	0.2	0.21	0.21	15	25	28	45	44	22	43	72	43	63	54	41	50	47
Q8WWI5	SLC44A1	CTL1_HUMAN Choline transporter-like protein 1 OS=Homo sapiens GN=SLC44A1 PE=1 SV=1	74793	124	400		235	105	654	344	486	205	351	498	710	358	161	0.19	0.41		0.14	0.14	0.41	0.29	0.14	0.19	0.35	0.47	0.54	0.19	0.19	7	17		6	5	25	12	11	7	13	21	21	11	6
F5GX14	MLEC	F5GX14_HUMAN Malectin OS=Homo sapiens GN=MLEC PE=2 SV=1	24056	124														0.14														3
H3BS86	STUB1	H3BS86_HUMAN E3 ubiquitin-protein ligase CHIP (Fragment) OS=Homo sapiens GN=STUB1 PE=2 SV=1	24812	123	46	69	83		74			96	57	44	103	104		0.13	0.13	0.13	0.29		0.13			0.29	0.13	0.13	0.13	0.13		3	1	3	3		2			3	1	1	3	3
G3V1L9	TJP1	G3V1L9_HUMAN Tight junction protein 1 (Zona occludens 1), isoform CRA_a OS=Homo sapiens GN=TJP1 PE=2 SV=1	197681	123	378	20	140	157	294	463	112	150	292	139	129	220	144	0.03	0.14	0.02	0.07	0.03	0.1	0.2	0.07	0.05	0.07	0.09	0.07	0.09	0.07	6	18	2	9	6	13	16	5	5	11	9	8	10	6
P30520	ADSS	PURA2_HUMAN Adenylosuccinate synthetase isozyme 2 OS=Homo sapiens GN=ADSS PE=1 SV=3	50465	123	123	72	187	41	90	171	37	49	24	313	408	358		0.07	0.07	0.13	0.21	0.13	0.29	0.21	0.07	0.07	0.07	0.21	0.21	0.21		5	4	3	7	2	7	8	1	2	1	9	6	8
O95140	MFN2	MFN2_HUMAN Mitofusin-2 OS=Homo sapiens GN=MFN2 PE=1 SV=3	87088	123	308	400	282	460	247	607	928	894	697	870	519	587	629	0.2	0.29	0.34	0.25	0.5	0.2	0.29	0.5	0.45	0.39	0.68	0.39	0.39	0.5	16	14	28	22	32	14	25	31	32	33	39	24	26	32
O60493	SNX3	SNX3_HUMAN Sorting nexin-3 OS=Homo sapiens GN=SNX3 PE=1 SV=3	18808	122	224	100	171	220	165	72	271	164	315	221	122	164	116	0.94	0.64	0.64	0.64	0.94	0.64	0.64	1.7	0.94	1.28	0.94	0.39	0.94	0.64	9	7	5	7	8	6	5	12	7	10	8	5	7	7
Q9UID3	VPS51	VPS51_HUMAN Vacuolar protein sorting-associated protein 51 homolog OS=Homo sapiens GN=VPS51 PE=1 SV=2	86901	122	174	151	163	277	203	189	243	227	224	308	298	307	312	0.08	0.08	0.04	0.08	0.16	0.12	0.16	0.25	0.12	0.12	0.16	0.12	0.12	0.08	7	5	4	5	7	5	8	12	5	5	9	7	7	8
C9IZY8	FMNL2	C9IZY8_HUMAN Formin-like protein 2 OS=Homo sapiens GN=FMNL2 PE=2 SV=1	53521	122				321										0.13				0.13										6				8
Q5SYT8	NAMPTL	Q5SYT8_HUMAN Protein NAMPTL (Fragment) OS=Homo sapiens GN=NAMPTL PE=2 SV=1	53645	122		73	99	123	242	490	211	275	185	138	328	235	177	0.27		0.13	0.13	0.2	0.2	0.35	0.35	0.27	0.27	0.35	0.27	0.27	0.27	13		5	7	11	13	16	9	11	10	8	13	9	10
B1AKR6	DYNLRB1	B1AKR6_HUMAN Dynein light chain roadblock-type 1 OS=Homo sapiens GN=DYNLRB1 PE=2 SV=1	16527	121		38		78	109	135	136		129					0.2		0.2		0.2	0.2	0.2	0.2		0.45					3		1		2	3	3	3		4
P62191	PSMC1	PRS4_HUMAN 26S protease regulatory subunit 4 OS=Homo sapiens GN=PSMC1 PE=1 SV=1	49325	121	128	88	99	122	110	223	276	115	242	156	221	111	149	0.21	0.21	0.14	0.38	0.21	0.3	0.57	0.57	0.47	0.47	0.38	0.91	0.21	0.38	6	10	6	9	8	8	14	15	8	14	8	15	8	9
Q68DU8	KCTD16	KCD16_HUMAN BTB/POZ domain-containing protein KCTD16 OS=Homo sapiens GN=KCTD16 PE=2 SV=1	49962	121	146	63	156	45	52	105	59	87	44	77	78	93	59	0.21	0.21	0.21	0.29	0.14	0.21	0.29	0.21	0.29	0.14	0.29	0.14	0.29	0.21	12	13	9	13	8	7	12	7	10	6	7	8	9	7
Q9P0L0	VAPA	VAPA_HUMAN Vesicle-associated membrane protein-associated protein A OS=Homo sapiens GN=VAPA PE=1 SV=3	28103	121	106	132	176	69	172	231	77	137	142	162	159	85	76	0.4	0.96	0.4	0.57	0.4	0.57	0.75	0.4	0.57	0.25	0.57	0.57	0.57	0.4	7	13	6	9	6	8	15	4	13	4	10	8	10	6
P31150	GDI1	GDIA_HUMAN Rab GDP dissociation inhibitor alpha OS=Homo sapiens GN=GDI1 PE=1 SV=2	51177	121	466	322	774	434	608	963	556	822	741	662	883	816	532	0.28	0.37	0.37	0.87	0.55	0.45	0.65	0.37	0.55	0.55	0.37	0.45	0.55	0.37	8	22	17	32	19	28	33	19	22	27	22	27	30	18
Q5T7A2	ADCK3	Q5T7A2_HUMAN Chaperone activity of bc1 complex-like, mitochondrial OS=Homo sapiens GN=ADCK3 PE=2 SV=1	56459	121	151	165	182	258	115	193	242	173	193	162	210	220	263	0.19	0.06	0.12	0.12	0.19	0.06	0.06	0.06	0.06	0.06	0.12	0.12	0.06	0.06	6	3	5	4	7	3	3	5	3	3	4	5	3	5
Q9HDC9	APMAP	APMAP_HUMAN Adipocyte plasma membrane-associated protein OS=Homo sapiens GN=APMAP PE=1 SV=2	46622	121	278	190	314	299	130	307	205	143	301	546	809	639	157	0.41	0.51	0.31	0.61	0.61	0.31	0.51	0.41	0.41	0.51	0.85	0.98	0.98	0.23	12	15	10	15	16	9	17	12	14	20	27	29	28	12
J9JID7	LMNB2	J9JID7_HUMAN Lamin B2, isoform CRA_a OS=Homo sapiens GN=LMNB2 PE=2 SV=1	70020	121	414	25	172	63	302	394	221	238	423	268	417	364	282	0.32	0.44	0.05	0.32	0.2	0.38	0.38	0.26	0.26	0.58	0.32	0.38	0.44	0.32	22	31	6	18	13	19	21	16	18	28	16	22	21	19
P00846	MT-ATP6	ATP6_HUMAN ATP synthase subunit a OS=Homo sapiens GN=MT-ATP6 PE=1 SV=1	24801	121	60	56	53	82	57	56	52	54	51	48	51	54		0.14	0.14	0.14	0.14	0.14	0.14	0.14	0.14	0.14	0.14	0.14	0.14	0.14		3	1	1	1	2	1	1	1	1	1	1	1	1
P60953	CDC42	CDC42_HUMAN Cell division control protein 42 homolog OS=Homo sapiens GN=CDC42 PE=1 SV=2	21587	120	265		244	191	294	338		310		275	647	394	384	0.78	1.76		0.78	0.78	1.76	1.06		1.38		1.06	2.19	2.19	1.76	9	15		10	10	16	11		15		12	20	16	17
E7EPB3	RPL14	E7EPB3_HUMAN 60S ribosomal protein L14 OS=Homo sapiens GN=RPL14 PE=2 SV=1	14663	120		123	91	94	69	104	80	128	60	65	89	98	56	0.52		0.52	0.52	0.52	0.23	0.52	0.23	0.23	0.52	0.23	0.23	0.23	0.23	5		3	3	4	1	3	3	3	2	2	2	2	1
D6RB26	SLC25A36	D6RB26_HUMAN Solute carrier family 25 member 36 OS=Homo sapiens GN=SLC25A36 PE=2 SV=1	9402	120					71		132						98	0.37					0.37		0.37						0.37	3					2		3						2
H0Y2P0	CD44	H0Y2P0_HUMAN CD44 antigen (Fragment) OS=Homo sapiens GN=CD44 PE=2 SV=1	31332	119	727	61	117	56	662	485		71	44	383	185	187	241	0.22	0.5	0.11	0.22	0.11	0.35	0.35		0.11	0.11	0.35	0.22	0.22	0.35	6	20	2	5	3	19	13		2	1	10	5	5	8
O75891	ALDH1L1	AL1L1_HUMAN Cytosolic 10-formyltetrahydrofolate dehydrogenase OS=Homo sapiens GN=ALDH1L1 PE=1 SV=2	99622	119	163	78	292	53	21	660	29				358	284	24	0.14	0.21	0.14	0.47	0.03	0.03	0.68	0.07				0.38	0.25	0.07	8	13	5	21	3	5	38	3				19	18	2
Q9GZM7	TINAGL1	TINAL_HUMAN Tubulointerstitial nephritis antigen-like OS=Homo sapiens GN=TINAGL1 PE=1 SV=1	53721	119	393	110		162	123	232			149			162	120	0.13	0.27	0.13		0.2	0.13	0.13			0.2			0.13	0.13	4	14	6		8	4	9			6			5	4
Q8IUQ0	CLVS1	CLVS1_HUMAN Clavesin-1 OS=Homo sapiens GN=CLVS1 PE=1 SV=1	40819	118			57	97		264	242	121	201	205	181	181	175	0.17			0.17	0.08		0.26	0.26	0.26	0.26	0.26	0.26	0.26	0.26	7			5	3		7	9	6	6	7	5	7	6
E7EUN2	AGAP1	E7EUN2_HUMAN Arf-GAP with GTPase, ANK repeat and PH domain-containing protein 1 OS=Homo sapiens GN=AGAP1 PE=2 SV=1	117630	118	193					532	439	484			330		467	0.03	0.03					0.06	0.06	0.06			0.09		0.06	7	6					9	7	8			7		7
Q96P47	AGAP3	AGAP3_HUMAN Arf-GAP with GTPase, ANK repeat and PH domain-containing protein 3 OS=Homo sapiens GN=AGAP3 PE=1 SV=2	95898	118	199	256	284	271			465	488	506	425	242	294	473	0.03	0.07	0.11	0.11	0.11			0.11	0.11	0.07	0.11	0.07	0.14	0.07	7	6	7	8	8			10	12	12	11	5	11	9
Q5JR05	RHOC	Q5JR05_HUMAN Rho-related GTP-binding protein RhoC OS=Homo sapiens GN=RHOC PE=2 SV=1	22379	117		150						400	161					0.32		0.52						0.75	0.32					6		6						10	7
P62913	RPL11	RL11_HUMAN 60S ribosomal protein L11 OS=Homo sapiens GN=RPL11 PE=1 SV=2	20468	117	139	129	96	168	142	144	169	169	122	166	130	140	200	0.36	0.36	0.36	0.36	0.36	0.36	0.36	0.36	0.36	0.36	0.36	0.36	0.36	0.36	6	6	4	6	6	5	6	6	4	5	5	5	5	6
B4DXJ1	SEC13	B4DXJ1_HUMAN Protein SEC13 homolog OS=Homo sapiens GN=SEC13 PE=2 SV=1	41405	117	135	16	139	202	142	469	321	86		106	213	228	50	0.26	0.26	0.08	0.17	0.17	0.08	0.36	0.36	0.08		0.17	0.26	0.08	0.17	5	5	1	3	5	4	10	8	1		3	4	3	2
Q8NBS9	TXNDC5	TXND5_HUMAN Thioredoxin domain-containing protein 5 OS=Homo sapiens GN=TXNDC5 PE=1 SV=2	48283	117	315	197	263	205	216	381	312	338	256	167	327	250	351	0.14	0.22	0.14	0.14	0.14	0.14	0.22	0.14	0.22	0.22	0.14	0.3	0.22	0.22	6	10	6	9	6	7	8	6	7	9	3	12	9	8
H0YKX5	TPM1	H0YKX5_HUMAN Tropomyosin alpha-1 chain (Fragment) OS=Homo sapiens GN=TPM1 PE=2 SV=1	16412	116									225					0.45									0.45					4									6
B4DUC5	CSE1L	B4DUC5_HUMAN Exportin-2 OS=Homo sapiens GN=CSE1L PE=2 SV=1	86045	115	372	262	338	553	389	727				545				0.21	0.21	0.21	0.21	0.3	0.25	0.25				0.25				18	18	18	24	25	22	19				17
O95837	GNA14	GNA14_HUMAN Guanine nucleotide-binding protein subunit alpha-14 OS=Homo sapiens GN=GNA14 PE=2 SV=1	42000	115	222	175	111	174	124	163	119	93	105	137	143	156	170	0.08	0.35	0.35	0.26	0.26	0.26	0.16	0.35	0.16	0.26	0.16	0.16	0.26	0.35	3	9	7	7	8	8	4	6	8	7	5	7	6	8
Q4G176	ACSF3	ACSF3_HUMAN Acyl-CoA synthetase family member 3, mitochondrial OS=Homo sapiens GN=ACSF3 PE=1 SV=3	64717	115	175	266	290	238		406	392	468	351	314	413	250	425	0.1	0.16	0.28	0.16	0.16		0.35	0.41	0.49	0.22	0.28	0.41	0.35	0.35	5	6	14	13	11		14	15	19	12	16	14	13	15
J3KND9	ETFDH	J3KND9_HUMAN Electron transfer flavoprotein-ubiquinone oxidoreductase, mitochondrial OS=Homo sapiens GN=ETFDH PE=2 SV=1	63469	115	291	284	346	251	178	478	772	294	235	141	409	152	734	0.42	0.42	0.5	0.58	0.42	0.29	0.5	0.58	0.42	0.5	0.29	0.5	0.29	0.74	15	19	20	23	18	16	19	22	14	19	12	18	12	24
P10114	RAP2A	RAP2A_HUMAN Ras-related protein Rap-2a OS=Homo sapiens GN=RAP2A PE=1 SV=1	20830	114		31	36	133	130	137	194	274	361	215	293	291	176	0.56		0.16	0.16	0.56	0.56	0.16	0.35	1.11	0.82	0.35	1.11	1.45	0.35	4		2	1	5	5	3	4	8	8	6	9	10	6
B4E0J1	MXD3	B4E0J1_HUMAN Max dimerization protein 3 OS=Homo sapiens GN=MXD3 PE=2 SV=1	43365	114	102	89	79	72	96	48	94	77	89	90	79	81	54	0.08	0.08	0.08	0.08	0.08	0.08	0.08	0.08	0.08	0.08	0.08	0.08	0.08	0.08	7	7	6	5	5	6	3	7	5	6	7	7	6	3
J3KN67	TPM3	J3KN67_HUMAN Tropomyosin alpha-3 chain OS=Homo sapiens GN=TPM3 PE=2 SV=1	33430	114	174		253	84			121		307	121			126	0.21	0.21		0.46	0.46			0.33		0.33	0.21			0.33	4	7		10	5			6		8	4			6
Q8IU85	CAMK1D	KCC1D_HUMAN Calcium/calmodulin-dependent protein kinase type 1D OS=Homo sapiens GN=CAMK1D PE=1 SV=1	43286	114	140	164	123	168	322	207	209	171	286	173	159	139	229	0.25	0.25	0.34	0.25	0.34	0.55	0.34	0.55	0.34	0.55	0.44	0.44	0.25	0.55	6	5	8	5	9	12	9	12	9	12	11	9	8	13
P62072	TIMM10	TIM10_HUMAN Mitochondrial import inner membrane translocase subunit Tim10 OS=Homo sapiens GN=TIMM10 PE=1 SV=1	10554	114													59	0.33													0.33	3													1
Q5TCU3	TPM2	Q5TCU3_HUMAN Tropomyosin beta chain OS=Homo sapiens GN=TPM2 PE=2 SV=1	32909	114	158	61									290			0.1	0.1	0.21									0.47			4	5	4									8
P10644	PRKAR1A	KAP0_HUMAN cAMP-dependent protein kinase type I-alpha regulatory subunit OS=Homo sapiens GN=PRKAR1A PE=1 SV=1	43183	114	303	126	97	190	302	121	111	221	374	219	104	202	181	0.16	0.25	0.08	0.16	0.25	0.25	0.25	0.16	0.34	0.34	0.25	0.16	0.25	0.34	11	13	4	9	7	12	6	8	10	11	8	8	12	9
P15924	DSP	DESP_HUMAN Desmoplakin OS=Homo sapiens GN=DSP PE=1 SV=3	334021	114	178		94	43	98		31	72	82	142	137		103	0.01	0.01		0.01	0.01	0.01		0.01	0.01	0.01	0.01	0.01		0.01	4	6		4	2	4		3	3	4	6	6		4
F5H3B7	SLC30A3	F5H3B7_HUMAN Zinc transporter 3 OS=Homo sapiens GN=SLC30A3 PE=2 SV=1	42162	114	98	231	270	146	136	180	287	393	333	342	258	322	212	0.16	0.16	0.16	0.16	0.16	0.25	0.25	0.16	0.25	0.25	0.25	0.25	0.25	0.25	5	3	6	5	4	5	5	6	8	8	8	7	7	5
Q5T8H6	CNTFR	Q5T8H6_HUMAN Ciliary neurotrophic factor receptor subunit alpha (Fragment) OS=Homo sapiens GN=CNTFR PE=2 SV=1	29270	112	214	253	309	143	264	181	296	298	268	273	284	283	286	0.11	0.11	0.11	0.11	0.11	0.11	0.11	0.11	0.11	0.11	0.11	0.11	0.11	0.11	3	5	5	6	4	6	4	6	6	6	6	6	6	6
G5E972	TMPO	G5E972_HUMAN Thymopentin OS=Homo sapiens GN=TMPO PE=2 SV=1	46335	112	194			129	280		224	263	200	323			243	0.32	0.23			0.23	0.41		0.41	0.32	0.32	0.32			0.41	8	8			7	13		11	11	9	12			11
O75508	CLDN11	CLD11_HUMAN Claudin-11 OS=Homo sapiens GN=CLDN11 PE=1 SV=2	22720	111	191	137	65	126	381	208	164	308	282	262	170	109	81	0.32	0.32	0.32	0.15	0.32	0.32	0.32	0.32	0.32	0.32	0.32	0.32	0.32	0.32	6	8	5	3	8	16	9	8	13	11	11	9	8	6
F8WF33	ARL6IP5	F8WF33_HUMAN PRA1 family protein 3 OS=Homo sapiens GN=ARL6IP5 PE=2 SV=1	10347	111				112										0.34				0.34										6				6
M0R117	RPL18A	M0R117_HUMAN 60S ribosomal protein L18a OS=Homo sapiens GN=RPL18A PE=2 SV=1	18352	111	142	65	147	119	181	81	176	203	276	131	149	146	230	0.4	0.4	0.4	0.66	0.4	0.4	0.4	0.97	0.97	0.97	0.4	0.66	0.66	0.97	6	6	4	6	6	6	5	8	9	10	5	7	8	10
E7EU96	CSNK2A1	E7EU96_HUMAN Casein kinase II subunit alpha OS=Homo sapiens GN=CSNK2A1 PE=2 SV=1	45453	111	119	141	153	182	132	284	258	440	309	333	481	484	442	0.23	0.23	0.32	0.23	0.23	0.15	0.52	0.23	0.42	0.42	0.32	0.42	0.52	0.52	9	6	11	12	10	12	15	13	14	18	16	19	19	17
A8MX69	OPALIN	A8MX69_HUMAN Opalin OS=Homo sapiens GN=OPALIN PE=2 SV=2	14743	111	263	113	28	194	270	225	240	303	224	272	289	188	270	0.23	0.23	0.23	0.23	0.23	0.23	0.51	0.23	0.23	0.23	0.23	0.51	0.23	0.23	3	3	3	1	3	3	4	3	3	3	3	5	3	4
H3BNT2	COQ9	H3BNT2_HUMAN Ubiquinone biosynthesis protein COQ9, mitochondrial (Fragment) OS=Homo sapiens GN=COQ9 PE=2 SV=1	34093	110	232	146	151	88	80	215	68		102	96			143	0.1	0.2	0.1	0.1	0.1	0.1	0.2	0.1		0.1	0.1			0.1	2	5	3	3	2	2	6	5		3	2			3
B3KRD8	SEC14L2	B3KRD8_HUMAN SEC14-like 2 (S. cerevisiae), isoform CRA_c OS=Homo sapiens GN=SEC14L2 PE=2 SV=1	37944	110	94	40	169	62	128	278	72	36		28	102	84	30	0.29	0.18	0.18	0.18	0.18	0.18	0.29	0.18	0.09		0.09	0.4	0.29	0.09	7	4	3	6	2	5	10	2	2		2	7	5	2
Q12906	ILF3	ILF3_HUMAN Interleukin enhancer-binding factor 3 OS=Homo sapiens GN=ILF3 PE=1 SV=3	95678	110	255	21	37	113	239	86	137	244	45	171	79		133	0.11	0.11	0.03	0.03	0.18	0.14	0.07	0.18	0.14	0.11	0.18	0.07		0.18	9	11	1	2	12	11	3	8	11	4	11	4		10
F6W5Z0	PDE2A	F6W5Z0_HUMAN cGMP-dependent 3~,5~-cyclic phosphodiesterase OS=Homo sapiens GN=PDE2A PE=2 SV=1	106675	110		187	118	212			204	231	386	264	241	313	126	0.13		0.2	0.16	0.2			0.16	0.24	0.2	0.16	0.16	0.24	0.13	7		10	11	12			12	14	17	16	10	18	8
Q9Y4G6	TLN2	TLN2_HUMAN Talin-2 OS=Homo sapiens GN=TLN2 PE=1 SV=4	273781	110	282	220	513	608	360	1843	1353	1556	1160	1149	2261	2303	978	0.06	0.1	0.1	0.18	0.24	0.14	0.31	0.27	0.31	0.13	0.24	0.38	0.34	0.21	12	12	15	24	34	23	50	40	43	24	36	57	60	30
H0YFP3	PPOX	H0YFP3_HUMAN Protoporphyrinogen oxidase (Fragment) OS=Homo sapiens GN=PPOX PE=4 SV=1	25054	109	142	185	168	266	31	256	235		150	250	281	301		0.28	0.28	0.46	0.28	0.28	0.28	0.46	0.28		0.28	0.13	0.46	0.28		8	6	12	6	9	3	7	7		6	6	7	7
Q99523	SORT1	SORT_HUMAN Sortilin OS=Homo sapiens GN=SORT1 PE=1 SV=3	92979	109	231	224	255	263	242	125	199	110	313	242	83	121	70	0.07	0.11	0.11	0.11	0.15	0.19	0.07	0.07	0.07	0.11	0.11	0.07	0.07	0.07	4	6	8	6	9	8	3	6	4	7	7	3	4	3
H0YKE7	CHP1	H0YKE7_HUMAN Calcineurin B homologous protein 1 OS=Homo sapiens GN=CHP1 PE=2 SV=1	14261	108	108									120				0.54	0.54									0.54				4	3									3
Q5T0D2	CMPK1	Q5T0D2_HUMAN UMP-CMP kinase OS=Homo sapiens GN=CMPK1 PE=2 SV=1	19195	107	144	360		251	319		324			249	320			0.62	0.62	0.91		1.24	0.91		1.64			1.24	1.64			5	6	11		13	10		12			12	15
P49419	ALDH7A1	AL7A1_HUMAN Alpha-aminoadipic semialdehyde dehydrogenase OS=Homo sapiens GN=ALDH7A1 PE=1 SV=5	59020	107	146	35	26	88	110	43					74		44	0.18	0.18	0.06	0.06	0.06	0.11	0.06					0.06		0.06	7	6	2	1	3	3	1					2		1
P03928	MT-ATP8	ATP8_HUMAN ATP synthase protein 8 OS=Homo sapiens GN=MT-ATP8 PE=1 SV=1	8043	107	80	197	102	130	104	121	245	125	117	195	133	119	175	1.99	1.99	3.31	3.31	3.31	1.99	3.31	3.31	3.31	3.31	1.99	1.99	1.08	3.31	10	10	23	15	15	16	17	18	10	17	20	16	10	21
F8W775	NRCAM	F8W775_HUMAN Neuronal cell adhesion molecule OS=Homo sapiens GN=NRCAM PE=2 SV=1	137379	107		89			67									0.1		0.07			0.07									11		4			4
P17568	NDUFB7	NDUB7_HUMAN NADH dehydrogenase [ubiquinone] 1 beta subcomplex subunit 7 OS=Homo sapiens GN=NDUFB7 PE=1 SV=4	16619	107	65	92	122	96	89	114	310	109	117	109	109	94	218	0.2	0.2	0.74	0.74	0.45	0.74	0.74	1.1	1.1	0.74	0.74	0.74	0.45	1.52	5	2	5	6	4	5	6	11	7	6	6	4	5	9
A8MT40	PDPR	A8MT40_HUMAN Pyruvate dehydrogenase phosphatase regulatory subunit, mitochondrial OS=Homo sapiens GN=PDPR PE=2 SV=2	89254	107	337	25	96	40	33	168				51	95	67		0.11	0.16	0.07	0.11	0.07	0.04	0.11				0.04	0.07	0.04		8	12	2	6	4	3	7				1	6	2
RRRH0YGZ2	DNAH10	H0YGZ2_HUMAN Dynein heavy chain 10, axonemal (Fragment) OS=Homo sapiens GN=DNAH10 PE=4 SV=1	38955	106	141				44	38							28	0.08	0.08				0.08	0.08							0.08	6	6				2	3							2
O14558	HSPB6	HSPB6_HUMAN Heat shock protein beta-6 OS=Homo sapiens GN=HSPB6 PE=1 SV=2	17182	106	105				92									0.71	0.71				0.71									7	7				6
Q9Y5L3	ENTPD2	ENTP2_HUMAN Ectonucleoside triphosphate diphosphohydrolase 2 OS=Homo sapiens GN=ENTPD2 PE=1 SV=1	54258	105	118	75	41	72		96				54		41	244	0.13	0.13	0.06	0.06	0.06		0.06				0.06		0.06	0.13	4	4	3	3	3		3				3		2	6
P98160	HSPG2	PGBM_HUMAN Basement membrane-specific heparan sulfate proteoglycan core protein OS=Homo sapiens GN=HSPG2 PE=1 SV=4	479253	105	617	37	36	193	70	168	123	59	205	44	206	319	62	0.02	0.07	0.02	0.01	0.03	0.01	0.03	0.03	0.02	0.03	0.01	0.04	0.06	0.03	6	28	5	3	10	4	7	9	6	10	3	10	16	5
Q3SXM5	HSDL1	HSDL1_HUMAN Inactive hydroxysteroid dehydrogenase-like protein 1 OS=Homo sapiens GN=HSDL1 PE=1 SV=3	37377	105		198	163	175	54	137	244	215	99	443	136	209	529	0.09		0.29	0.18	0.29	0.18	0.18	0.4	0.53	0.29	0.4	0.4	0.4	0.66	5		9	7	8	2	6	8	10	5	10	7	9	15
P36405	ARL3	ARL3_HUMAN ADP-ribosylation factor-like protein 3 OS=Homo sapiens GN=ARL3 PE=1 SV=2	20614	104	70	56	88	64	52	110	112	72	108	61	209	65	44	0.35	0.16	0.16	0.35	0.35	0.35	0.35	0.35	0.35	0.35	0.16	0.35	0.16	0.16	6	3	3	5	4	3	5	6	3	4	2	6	2	1
R4GNE4	GPX4	R4GNE4_HUMAN Glutathione peroxidase (Fragment) OS=Homo sapiens GN=GPX4 PE=3 SV=1	17367	104	86	106	109	78	100	94				115	100			0.2	0.2	0.2	0.2	0.2	0.2	0.2				0.2	0.2			3	3	3	3	2	3	3				3	3
Q9BSH4	TACO1	TACO1_HUMAN Translational activator of cytochrome c oxidase 1 OS=Homo sapiens GN=TACO1 PE=1 SV=1	32913	104	121	72	101	137	23	58	119	65			73	49		0.21	0.21	0.1	0.21	0.21	0.1	0.1	0.21	0.1			0.21	0.21		3	4	3	3	5	1	2	4	3			2	2
E7ETU0	DNAJB2	E7ETU0_HUMAN DnaJ homolog subfamily B member 2 (Fragment) OS=Homo sapiens GN=DNAJB2 PE=2 SV=1	15061	104	116	38	145	59								137		0.23	0.23	0.23	0.23	0.23								0.23		3	3	1	2	1								2
H3BPQ3	NDRG4	H3BPQ3_HUMAN Protein NDRG4 (Fragment) OS=Homo sapiens GN=NDRG4 PE=4 SV=1	17036	103	167	151		163	130		173							0.44	0.44	0.44		0.44	0.44		0.72							6	7	8		5	6		7
Q9HCC0	MCCC2	MCCB_HUMAN Methylcrotonoyl-CoA carboxylase beta chain, mitochondrial OS=Homo sapiens GN=MCCC2 PE=1 SV=1	61808	103	356	238		452			368		490	300			457	0.17	0.17	0.23		0.23			0.3		0.23	0.23			0.44	7	9	12		13			9		13	8			14
P09382	LGALS1	LEG1_HUMAN Galectin-1 OS=Homo sapiens GN=LGALS1 PE=1 SV=2	15048	103	97	168	135	180	456	107	108	119	292	246	135	116	247	0.5	1.76	1.76	1.76	1.76	3.14	0.84	1.25	1.25	2.38	1.76	1.25	1.25	1.76	4	7	9	11	11	18	7	8	7	14	10	8	7	13
Q9UHC6	CNTNAP2	CNTP2_HUMAN Contactin-associated protein-like 2 OS=Homo sapiens GN=CNTNAP2 PE=1 SV=1	150183	103	136	131	381	126	118	410	54	296	287	417	615	553	121	0.04	0.07	0.07	0.19	0.07	0.07	0.21	0.04	0.19	0.16	0.19	0.19	0.19	0.07	6	6	7	21	6	5	17	3	12	15	17	18	16	5
H0YEB7	NAGK	H0YEB7_HUMAN N-acetyl-D-glucosamine kinase (Fragment) OS=Homo sapiens GN=NAGK PE=4 SV=1	19664	103				100			66	79	72					0.17				0.17			0.37	0.17	0.17					3				3			4	3	3
P02462	COL4A1	CO4A1_HUMAN Collagen alpha-1(IV) chain OS=Homo sapiens GN=COL4A1 PE=1 SV=3	161654	103							334							0.06							0.08							7							13
Q6KCM7	SLC25A25	SCMC2_HUMAN Calcium-binding mitochondrial carrier protein SCaMC-2 OS=Homo sapiens GN=SLC25A25 PE=1 SV=1	52971	103	51	140	72	87	93	129	133	95	161	97	104	113	130	0.13	0.06	0.13	0.13	0.06	0.06	0.13	0.27	0.06	0.13	0.2	0.2	0.13	0.13	2	2	4	3	3	3	6	8	3	7	5	7	4	6
Q13131	PRKAA1	AAPK1_HUMAN 5~-AMP-activated protein kinase catalytic subunit alpha-1 OS=Homo sapiens GN=PRKAA1 PE=1 SV=4	64596	102	158	178	252	257	258	349	257	293	330	386	367	216	435	0.1	0.1	0.1	0.1	0.1	0.1	0.16	0.16	0.16	0.16	0.16	0.16	0.1	0.22	5	8	9	10	8	11	9	11	10	11	12	12	7	14
P21953	BCKDHB	ODBB_HUMAN 2-oxoisovalerate dehydrogenase subunit beta, mitochondrial OS=Homo sapiens GN=BCKDHB PE=1 SV=2	43779	102	26	15	39			54				38	133	90		0.16	0.08	0.08	0.08			0.08				0.08	0.34	0.08		3	1	1	1			1				1	6	2
E5RHC5	ARFGAP1	E5RHC5_HUMAN ADP-ribosylation factor GTPase-activating protein 1 (Fragment) OS=Homo sapiens GN=ARFGAP1 PE=2 SV=2	29395	102	197	299			202				407					0.38	0.24	0.24			0.24				0.38					7	5	8			7				10
G5E951	ADAM22	G5E951_HUMAN ADAM metallopeptidase domain 22, isoform CRA_l OS=Homo sapiens GN=ADAM22 PE=2 SV=1	102758	102	314	208	681	396	547	818	1086	840	754	738	898	657	779	0.06	0.25	0.21	0.33	0.17	0.29	0.33	0.33	0.37	0.29	0.25	0.33	0.25	0.33	5	15	14	26	14	22	22	27	26	20	24	21	19	24
H7C2K2	NCKIPSD	H7C2K2_HUMAN NCK-interacting protein with SH3 domain (Fragment) OS=Homo sapiens GN=NCKIPSD PE=4 SV=1	29676	101														0.24														4
F8VQX7	OSBPL8	F8VQX7_HUMAN Oxysterol-binding protein (Fragment) OS=Homo sapiens GN=OSBPL8 PE=2 SV=1	82176	100	174	143	92	244	153									0.04	0.04	0.04	0.04	0.12	0.04									5	5	4	4	9	5
P62333	PSMC6	PRS10_HUMAN 26S protease regulatory subunit 10B OS=Homo sapiens GN=PSMC6 PE=1 SV=1	44430	100		71									240	152	116	0.15		0.07									0.33	0.15	0.24	7		5									9	5	5
H0YGL9	RYR2	H0YGL9_HUMAN Ryanodine receptor 2 OS=Homo sapiens GN=RYR2 PE=2 SV=1	567589	100	237	103	241	434	218	520	369	357	258	587	307	258	306	0.02	0.04	0.02	0.03	0.05	0.03	0.06	0.03	0.03	0.04	0.07	0.03	0.03	0.02	10	14	10	14	18	12	19	10	14	15	26	14	14	11
E7EV80	MPP2	E7EV80_HUMAN MAGUK p55 subfamily member 2 OS=Homo sapiens GN=MPP2 PE=2 SV=1	67102	100	156	283	164	257	383	295	304	183	366	292	346	231	378	0.21	0.33	0.33	0.54	0.47	0.47	0.54	0.54	0.4	0.69	0.47	0.61	0.54	0.61	9	15	18	18	24	25	21	21	14	28	24	23	21	27
P54289	CACNA2D1	CA2D1_HUMAN Voltage-dependent calcium channel subunit alpha-2/delta-1 OS=Homo sapiens GN=CACNA2D1 PE=1 SV=3	125630	100	161				111									0.11	0.14				0.08									8	10				6
Q6P2I3	FAHD2B	FAH2B_HUMAN Fumarylacetoacetate hydrolase domain-containing protein 2B OS=Homo sapiens GN=FAHD2B PE=2 SV=1	34933	99	161	45	33	80	22	70		75	64	37	61	31		0.09	0.2	0.09	0.09	0.09	0.09	0.09		0.2	0.09	0.09	0.09	0.09		3	4	2	1	3	1	2		2	3	1	2	1
U3KQF2	ARF4	U3KQF2_HUMAN ADP-ribosylation factor 4 OS=Homo sapiens GN=ARF4 PE=4 SV=1	8083	99							92							0.43							1.06							3							3
F5GYU9	PLEKHB1	F5GYU9_HUMAN Pleckstrin homology domain-containing family B member 1 OS=Homo sapiens GN=PLEKHB1 PE=2 SV=1	15231	98		191	196	233			180	393	266	161	277	148	200	0.83		0.22	0.22	0.5			0.83	2.35	2.35	0.83	1.74	0.83	1.24	5		3	3	5			7	14	11	4	10	6	7
E9PNW4	CD59	E9PNW4_HUMAN CD59 glycoprotein OS=Homo sapiens GN=CD59 PE=2 SV=1	12604	98	170	77	111	136	186	204	188	207	205	207	191	246	209	0.61	1.05	1.05	1.05	1.05	1.05	1.61	1.05	1.05	1.61	1.05	1.05	1.05	1.05	6	9	8	8	9	10	10	9	9	10	9	9	10	11
Q5JU85	IQSEC2	IQEC2_HUMAN IQ motif and SEC7 domain-containing protein 2 OS=Homo sapiens GN=IQSEC2 PE=1 SV=1	162549	98	108	110	232	282	107	124	534	477	281	355	548	286	403	0.06	0.08	0.08	0.13	0.13	0.08	0.13	0.17	0.2	0.15	0.17	0.22	0.17	0.13	8	7	9	15	19	9	12	19	20	18	19	20	17	16
H0Y8R1	GRSF1	H0Y8R1_HUMAN G-rich sequence factor 1 (Fragment) OS=Homo sapiens GN=GRSF1 PE=4 SV=1	47637	98	92	115	66	76		64	44	53	45	51	39	72	68	0.14	0.14	0.22	0.07	0.14		0.07	0.07	0.07	0.07	0.14	0.07	0.14	0.07	6	4	6	2	5		2	2	2	3	4	4	5	2
H0YE35	RIC8A	H0YE35_HUMAN Synembryn-A (Fragment) OS=Homo sapiens GN=RIC8A PE=4 SV=1	16364	97										73				0.21										0.21				3										1
B1ANG9	GUK1	B1ANG9_HUMAN Guanylate kinase OS=Homo sapiens GN=GUK1 PE=2 SV=1	23654	97	112	316	223	278	155	237	380	334	430	395	562	578	366	0.3	0.49	0.94	0.7	0.94	0.7	0.49	1.21	1.53	1.21	0.94	1.53	1.21	1.53	6	5	11	8	10	7	8	13	13	12	11	17	16	11
H0Y8G5	HNRNPD	H0Y8G5_HUMAN Heterogeneous nuclear ribonucleoprotein D0 (Fragment) OS=Homo sapiens GN=HNRNPD PE=2 SV=1	29877	96	205	73	188	153	93	178	148	177	110	161	226	150	155	0.37	0.24	0.11	0.24	0.24	0.24	0.24	0.24	0.24	0.11	0.11	0.53	0.11	0.24	6	5	3	4	4	2	4	4	4	2	3	6	3	4
P39019	RPS19	RS19_HUMAN 40S ribosomal protein S19 OS=Homo sapiens GN=RPS19 PE=1 SV=2	16051	96	100	120	128	82		44	181	268	246	198		141	320	1.15	0.77	1.15	1.15	0.47		0.77	1.6	2.15	2.15	2.15		0.77	2.15	7	5	10	9	5		5	12	16	12	15		8	17
P51452	DUSP3	DUS3_HUMAN Dual specificity protein phosphatase 3 OS=Homo sapiens GN=DUSP3 PE=1 SV=1	20693	96	70	49	152		225	190	303	165	58	97	260	205	153	0.35	0.83	0.35	0.57		0.57	0.35	0.57	0.57	0.35	0.16	0.35	0.57	0.16	3	4	5	9		9	6	9	9	5	5	7	9	4
C9JFM0	PTPRZ1	C9JFM0_HUMAN Receptor-type tyrosine-protein phosphatase zeta OS=Homo sapiens GN=PTPRZ1 PE=2 SV=1	163701	96	64	89	91	143	186	115	180	263	357	265	203	246	236	0.02	0.02	0.02	0.04	0.04	0.04	0.04	0.04	0.06	0.08	0.08	0.06	0.06	0.06	3	3	3	4	6	9	4	6	9	11	10	7	8	9
P34932	HSPA4	HSP74_HUMAN Heat shock 70 kDa protein 4 OS=Homo sapiens GN=HSPA4 PE=1 SV=4	95127	96	208	43	242	118	228	366	330	346	291	344	399	265	284	0.07	0.11	0.03	0.11	0.11	0.14	0.18	0.18	0.18	0.11	0.14	0.18	0.11	0.14	5	8	3	12	6	10	11	10	10	10	13	15	13	9
H0YEX9	JAM2	H0YEX9_HUMAN Junctional adhesion molecule B (Fragment) OS=Homo sapiens GN=JAM2 PE=4 SV=1	29569	96	156			140	175	61	159	180	207	131	76	126	142	0.24	0.24			0.24	0.24	0.24	0.24	0.24	0.24	0.24	0.24	0.24	0.24	4	5			5	6	3	6	6	8	4	3	5	6
Q07065	CKAP4	CKAP4_HUMAN Cytoskeleton-associated protein 4 OS=Homo sapiens GN=CKAP4 PE=1 SV=2	66097	96	197	71	27	57	43	181	321	236	134	147	23	207	172	0.05	0.21	0.1	0.05	0.1	0.05	0.16	0.4	0.4	0.34	0.27	0.05	0.27	0.27	6	9	5	3	6	2	9	12	12	12	12	3	12	10
Q6UXV4	APOOL	APOOL_HUMAN Apolipoprotein O-like OS=Homo sapiens GN=APOOL PE=1 SV=1	29311	96	127	182	163	90	102	66	183	123	233	209	99	124	131	0.24	0.38	0.24	0.24	0.38	0.11	0.24	0.54	0.11	0.54	0.38	0.24	0.24	0.24	5	7	5	6	5	3	3	7	3	7	7	2	3	4
P42263	GRIA3	GRIA3_HUMAN Glutamate receptor 3 OS=Homo sapiens GN=GRIA3 PE=1 SV=2	101662	96	186	366	249	333	128	324	469	458	462	306	451	362	390	0.1	0.07	0.14	0.1	0.1	0.07	0.07	0.14	0.1	0.1	0.1	0.07	0.07	0.1	13	10	11	13	11	9	10	11	13	14	12	12	9	14
F5GXJ9	ALCAM	F5GXJ9_HUMAN CD166 antigen OS=Homo sapiens GN=ALCAM PE=2 SV=1	60004	95							74							0.11							0.17							6							6
Q5SRQ6	CSNK2B	Q5SRQ6_HUMAN Casein kinase 2, beta polypeptide, isoform CRA_d OS=Homo sapiens GN=CSNK2B PE=2 SV=2	27307	95	84	69	61	76		74		76		81				0.12	0.12	0.12	0.12	0.12		0.12		0.12		0.12				4	5	4	4	4		5		5		4
B3KUS7	CDC42EP4	B3KUS7_HUMAN Cdc42 effector protein 4 OS=Homo sapiens GN=CDC42EP4 PE=2 SV=1	30253	95	343		83		50	189		39			93	92		0.37	0.37		0.23		0.23	0.23		0.11			0.11	0.23		5	7		3		3	5		2			2	3
H3BPZ1	PTPLAD1	H3BPZ1_HUMAN Very-long-chain (3R)-3-hydroxyacyl-[acyl-carrier protein] dehydratase 3 OS=Homo sapiens GN=PTPLAD1 PE=2 SV=1	40271	95	144	152	133	217	161		63	110	157	193	110	129	143	0.27	0.27	0.17	0.37	0.27	0.27		0.17	0.27	0.27	0.27	0.27	0.27	0.27	5	9	8	8	9	7		3	5	8	7	5	5	7
G3V4F2	ACOT1	G3V4F2_HUMAN Acyl-coenzyme A thioesterase 1 OS=Homo sapiens GN=ACOT1 PE=2 SV=1	44048	95	210	124	239	102	59				80					0.07	0.24	0.16	0.16	0.16	0.16				0.16					3	6	4	6	4	5				4
Q9BR76	CORO1B	COR1B_HUMAN Coronin-1B OS=Homo sapiens GN=CORO1B PE=1 SV=1	54885	94	70													0.06	0.19													3	3
Q9H1V8	SLC6A17	S6A17_HUMAN Sodium-dependent neutral amino acid transporter SLC6A17 OS=Homo sapiens GN=SLC6A17 PE=2 SV=3	81747	94	127	132	212	98	31	287	141	217	233	247	146	263	272	0.08	0.17	0.08	0.22	0.08	0.08	0.13	0.08	0.17	0.13	0.13	0.08	0.13	0.17	4	7	10	10	5	3	8	4	8	8	8	4	6	9
Q5T3N1	ANXA1	Q5T3N1_HUMAN Annexin (Fragment) OS=Homo sapiens GN=ANXA1 PE=2 SV=1	22741	94		36	84			318								0.15		0.32	0.15			0.99								4		3	1			12
E7ERU0	DST	E7ERU0_HUMAN Dystonin OS=Homo sapiens GN=DST PE=2 SV=1	618237	94			185	136	196	726	88	138	164	250	397	266	207	0.02			0.03	0.03	0.03	0.08	0.01	0.02	0.02	0.02	0.05	0.03	0.02	7			8	9	9	28	4	6	6	7	15	9	7
F8WD64	C1orf95	F8WD64_HUMAN Uncharacterized membrane protein C1orf95 OS=Homo sapiens GN=C1orf95 PE=2 SV=1	15186	94	141	115	64	166	58	127	131	230	89	157	123	237	79	0.22	0.22	0.22	0.22	0.22	0.22	0.22	0.22	0.22	0.22	0.22	0.22	0.22	0.22	2	3	3	2	4	2	3	4	5	3	3	3	6	2
Q2Y0W8	SLC4A8	S4A8_HUMAN Electroneutral sodium bicarbonate exchanger 1 OS=Homo sapiens GN=SLC4A8 PE=1 SV=1	124341	93	54		135			93								0.05	0.03		0.05			0.05								4	3		4			3
E9PFR3	PPP2R5D	E9PFR3_HUMAN Serine/threonine-protein phosphatase 2A 56 kDa regulatory subunit delta isoform OS=Homo sapiens GN=PPP2R5D PE=2 SV=1	69415	93	188	248	273	316	334	231	359	360	384	395	166	203	202	0.2	0.26	0.26	0.2	0.26	0.2	0.26	0.32	0.26	0.26	0.26	0.2	0.15	0.45	10	13	16	15	18	16	14	15	15	20	20	11	10	17
Q8NE86	MCU	MCU_HUMAN Calcium uniporter protein, mitochondrial OS=Homo sapiens GN=MCU PE=1 SV=1	40127	93	95	86	60	75	76	79	93	99	59	109	113	150	107	0.17	0.08	0.08	0.08	0.08	0.08	0.08	0.08	0.08	0.08	0.17	0.17	0.17	0.08	4	3	4	2	5	3	5	5	4	3	5	4	7	4
E7EM64	COPS6	E7EM64_HUMAN COP9 signalosome complex subunit 6 OS=Homo sapiens GN=COPS6 PE=2 SV=1	36383	92	84	103	114	137	135	227	118	148	93	83	226	146	102	0.19	0.19	0.19	0.19	0.19	0.19	0.55	0.3	0.19	0.09	0.09	0.42	0.42	0.09	4	3	4	5	6	6	10	4	6	2	3	9	7	3
H0YK42	SNX1	H0YK42_HUMAN Sorting nexin-1 OS=Homo sapiens GN=SNX1 PE=2 SV=1	35628	92	153	66	115	90	239		192	135	47	64	173	174	102	0.43	0.43	0.09	0.43	0.19	0.56		0.56	0.56	0.31	0.56	0.56	0.43	0.56	6	10	4	8	4	10		8	8	4	8	9	8	6
P61225	RAP2B	RAP2B_HUMAN Ras-related protein Rap-2b OS=Homo sapiens GN=RAP2B PE=1 SV=1	20719	92	100	31	83	53	101	107	73	184	114		91	97	114	0.57	0.16	0.16	0.16	0.35	0.16	0.16	0.57	0.57	0.35		0.35	0.82	0.16	3	2	1	1	2	2	2	4	4	3		2	5	2
B5MCW2	RPL3	B5MCW2_HUMAN 60S ribosomal protein L3 (Fragment) OS=Homo sapiens GN=RPL3 PE=2 SV=1	31452	91	218	240	142	237	91	311	545	364	507	379	167	187	553	0.35	0.5	0.22	0.22	0.35	0.22	0.35	0.5	0.5	0.5	0.83	0.65	0.5	0.83	6	10	8	6	11	6	8	15	15	14	17	12	11	17
Q9UDW1	UQCR10	QCR9_HUMAN Cytochrome b-c1 complex subunit 9 OS=Homo sapiens GN=UQCR10 PE=1 SV=3	7304	91	37	99	88	84	66	96	91	90	126	119	32	136		1.2	0.48	1.2	1.2	1.2	1.2	1.2	1.2	1.2	1.2	1.2	0.48	1.2		4	1	5	5	4	4	4	3	4	5	4	2	4
P56385	ATP5I	ATP5I_HUMAN ATP synthase subunit e, mitochondrial OS=Homo sapiens GN=ATP5I PE=1 SV=2	7928	91	78	79	75	48	91	53	74	41	81	92	57	44	96	0.45	0.45	1.09	0.45	0.45	0.45	0.45	0.45	0.45	1.09	0.45	0.45	0.45	0.45	4	4	6	4	4	6	6	7	3	8	5	4	2	5
Q9UI32	GLS2	GLSL_HUMAN Glutaminase liver isoform, mitochondrial OS=Homo sapiens GN=GLS2 PE=1 SV=2	67192	91	88	99	89	94	46	109	188	94	116	92	105	120	98	0.05	0.05	0.05	0.05	0.1	0.1	0.1	0.21	0.1	0.1	0.05	0.1	0.1	0.1	6	6	7	6	9	4	7	12	7	9	7	8	10	8
Q9UMF0	ICAM5	ICAM5_HUMAN Intercellular adhesion molecule 5 OS=Homo sapiens GN=ICAM5 PE=1 SV=3	98766	91	155	73	185	247	33	384	486	411	439	660	314	387	357	0.07	0.14	0.07	0.22	0.14	0.03	0.22	0.26	0.3	0.26	0.3	0.18	0.26	0.26	5	6	7	14	10	1	14	17	15	15	20	11	12	13
G3V3U3	GABRB3	G3V3U3_HUMAN Gamma-aminobutyric acid receptor subunit beta-3 OS=Homo sapiens GN=GABRB3 PE=2 SV=1	9658	91		135			143	170	184		195				182	0.36		0.36			0.36	0.36	0.36		0.36				0.36	3		6			5	4	5		6				5
H0Y8Y3	PDLIM5	H0Y8Y3_HUMAN PDZ and LIM domain protein 5 (Fragment) OS=Homo sapiens GN=PDLIM5 PE=4 SV=1	25422	91	132	60	49	74	101	101	66	66	68	99	80	113	103	0.13	0.28	0.13	0.13	0.13	0.13	0.28	0.13	0.13	0.13	0.13	0.28	0.13	0.13	3	5	3	2	3	5	5	3	3	2	3	4	5	3
Q6ZSU2	DLG2	Q6ZSU2_HUMAN MAGUK p55 subfamily member 2 OS=Homo sapiens GN=DLG2 PE=2 SV=1	59851	91	127	74			44									0.11	0.11	0.17			0.11									4	5	4			3
F6T1Q0	PDE12	F6T1Q0_HUMAN 2~,5~-phosphodiesterase 12 OS=Homo sapiens GN=PDE12 PE=2 SV=1	52713	91	200	116	120	89		66		127	33	99	281	239	17	0.06	0.2	0.06	0.13	0.06		0.06		0.13	0.06	0.06	0.2	0.2	0.06	2	5	3	3	2		1		5	3	3	6	5	1
P62266	RPS23	RS23_HUMAN 40S ribosomal protein S23 OS=Homo sapiens GN=RPS23 PE=1 SV=3	15969	90	112	46	110	109	103	84	67	119	120	123	103	109	125	0.21	0.47	0.21	0.21	0.21	0.47	0.21	0.47	0.47	0.78	0.47	0.21	0.21	0.78	3	4	3	3	3	4	2	4	5	6	4	2	5	8
Q8N573-6	OXR1	OXR1_HUMAN Isoform 6 of Oxidation resistance protein 1 OS=Homo sapiens GN=OXR1	33924	90														0.1														2
Q96A23	CPNE4	CPNE4_HUMAN Copine-4 OS=Homo sapiens GN=CPNE4 PE=2 SV=1	63210	90	88	25	41	98	49	80	122	113	70	113	64	126	68	0.11	0.16	0.05	0.11	0.11	0.05	0.05	0.05	0.05	0.05	0.05	0.05	0.11	0.05	6	10	2	4	5	5	5	4	4	3	3	4	6	2
Q6UW68	TMEM205	TM205_HUMAN Transmembrane protein 205 OS=Homo sapiens GN=TMEM205 PE=1 SV=1	21469	90		40	19	28		66		25	144	96	51	71	67	0.16		0.16	0.16	0.16		0.16		0.16	0.16	0.16	0.16	0.16	0.16	4		2	1	1		3		1	6	4	4	4	2
G3V200	PPFIA2	G3V200_HUMAN Liprin-alpha-2 OS=Homo sapiens GN=PPFIA2 PE=4 SV=2	142476	89	235	79	250	283	165	277	308	280	236	228	347	399	191	0.07	0.15	0.09	0.15	0.2	0.07	0.17	0.17	0.2	0.12	0.17	0.2	0.2	0.17	14	21	13	19	24	9	13	22	22	18	19	20	24	16
Q8TCS8	PNPT1	PNPT1_HUMAN Polyribonucleotide nucleotidyltransferase 1, mitochondrial OS=Homo sapiens GN=PNPT1 PE=1 SV=2	86524	89	211	100	138	156	138	254	175	153	108	103	136	125	150	0.25	0.2	0.16	0.08	0.12	0.16	0.3	0.16	0.08	0.08	0.08	0.12	0.12	0.08	19	17	15	12	12	10	15	11	7	6	7	9	8	7
E9PPU0	EPPK1	E9PPU0_HUMAN Epiplakin OS=Homo sapiens GN=EPPK1 PE=4 SV=1	266001	89	175	24	76		134	513	257	238	193	150	444	161	420	0.01	0.02	0.01	0.01		0.04	0.06	0.04	0.04	0.04	0.04	0.05	0.02	0.05	6	9	2	10		10	20	11	11	12	11	14	10	14
H0Y400	DDX39B	H0Y400_HUMAN Spliceosome RNA helicase DDX39B (Fragment) OS=Homo sapiens GN=DDX39B PE=4 SV=1	21834	89	184	105	72			170	64				141		69	0.15	0.33	0.33	0.33			0.33	0.15				0.33		0.33	2	8	4	6			6	2				5		3
H0YC07	OXR1	H0YC07_HUMAN Oxidation resistance protein 1 (Fragment) OS=Homo sapiens GN=OXR1 PE=4 SV=1	58824	89				170										0.11				0.18										3				5
K7EQG4	FXYD1	K7EQG4_HUMAN Phospholemman (Fragment) OS=Homo sapiens GN=FXYD1 PE=2 SV=2	13058	88	97	73	104	101	199	113	71	72	196	104	102	102	90	0.26	0.26	0.26	0.26	0.26	0.26	0.26	0.26	0.26	0.26	0.26	0.26	0.26	0.26	3	3	2	3	3	6	3	3	2	5	3	3	3	3
P62330	ARF6	ARF6_HUMAN ADP-ribosylation factor 6 OS=Homo sapiens GN=ARF6 PE=1 SV=2	20183	88		89	84	121	123	73	104	77	98	70	96	73	119	0.17		0.17	0.17	0.17	0.17	0.17	0.17	0.17	0.17	0.17	0.17	0.17	0.36	3		3	3	3	3	2	3	3	3	3	3	2	4
Q9BS26	ERP44	ERP44_HUMAN Endoplasmic reticulum resident protein 44 OS=Homo sapiens GN=ERP44 PE=1 SV=1	47341	88	73	75	101	95	90	123	85	99	92	95	130	77	98	0.14	0.07	0.07	0.14	0.14	0.07	0.14	0.07	0.07	0.07	0.07	0.22	0.07	0.14	7	6	6	7	7	6	7	6	6	6	6	6	5	7
F5GYR0	ABLIM2	F5GYR0_HUMAN Actin-binding LIM protein 2 OS=Homo sapiens GN=ABLIM2 PE=2 SV=1	65081	88	94	168	144	206	40	251	240	373	147	384	494	327	110	0.05	0.05	0.1	0.1	0.16	0.05	0.22	0.22	0.41	0.16	0.28	0.41	0.34	0.28	3	3	6	7	7	1	11	14	19	7	12	17	18	8
Q8TBX8	PIP4K2C	PI42C_HUMAN Phosphatidylinositol 5-phosphate 4-kinase type-2 gamma OS=Homo sapiens GN=PIP4K2C PE=1 SV=3	47441	88	108	189	179	222	35	71	143	175	419	140	309	261	166	0.14	0.31	0.31	0.22	0.22	0.31	0.22	0.31	0.4	0.5	0.31	0.4	0.14	0.22	4	4	7	7	7	4	5	12	14	19	8	7	6	8
Q9Y5S2	CDC42BPB	MRCKB_HUMAN Serine/threonine-protein kinase MRCK beta OS=Homo sapiens GN=CDC42BPB PE=1 SV=2	196189	87	244	102	160	188	167	152	211	189	178	444	361	296	211	0.07	0.07	0.05	0.02	0.09	0.05	0.03	0.1	0.1	0.05	0.22	0.12	0.1	0.12	6	13	5	5	13	9	4	11	11	9	21	18	15	13
H0YIZ8	H0YIZ8	H0YIZ8_HUMAN Uncharacterized protein (Fragment) OS=Homo sapiens PE=4 SV=1	13542	87	71													0.25	0.25													2	2
C9J9W2	LASP1	C9J9W2_HUMAN LIM and SH3 domain protein 1 (Fragment) OS=Homo sapiens GN=LASP1 PE=2 SV=1	19025	87	167		321		150			45		79	375	284		0.39	1.67		1.26		0.92			0.92		0.39	0.92	1.67		4	10		11		9			4		4	11	12
Q9BPX5	ARPC5L	ARP5L_HUMAN Actin-related protein 2/3 complex subunit 5-like protein OS=Homo sapiens GN=ARPC5L PE=1 SV=1	16931	87	46	40			77	21	42		32			40		0.2	0.2	0.2			0.2	0.2	0.2		0.2			0.2		2	1	1			3	2	1		1			1
J3QT22	PPME1	J3QT22_HUMAN Protein phosphatase methylesterase 1 OS=Homo sapiens GN=PPME1 PE=2 SV=1	44241	86	378	339	443	360	593	478	327	389	158	437	630	610	214	0.24	0.15	0.15	0.33	0.24	0.15	0.43	0.15	0.15	0.07	0.15	0.33	0.24	0.07	7	6	6	8	8	9	8	6	5	2	4	9	6	2
B8ZZU8	TCEB2	B8ZZU8_HUMAN Transcription elongation factor B (SIII), polypeptide 2 (18kDa, elongin B), isoform CRA_b OS=Homo sapiens GN=TCEB2 PE=2 SV=1	12633	86	146	123	112	186	236	92	81	123	224	96	141	191	34	1.61	1.05	0.61	1.61	1.61	2.31	1.05	0.61	0.61	1.61	1.05	1.05	1.61	0.27	7	8	7	9	10	12	7	5	6	9	6	6	7	2
Q9HA65	TBC1D17	TBC17_HUMAN TBC1 domain family member 17 OS=Homo sapiens GN=TBC1D17 PE=1 SV=2	73367	86	115	70	77	85	159	102	101	135	135	149	94	139	121	0.09	0.09	0.04	0.04	0.04	0.09	0.09	0.09	0.09	0.09	0.09	0.09	0.09	0.09	4	5	3	3	3	6	4	5	6	5	6	4	6	6
A0FGR8	ESYT2	ESYT2_HUMAN Extended synaptotagmin-2 OS=Homo sapiens GN=ESYT2 PE=1 SV=1	102807	86	62	26	81	65	53	112	29	21	113	182	50	136	118	0.06	0.03	0.03	0.13	0.06	0.03	0.03	0.03	0.03	0.06	0.13	0.06	0.06	0.1	4	3	1	6	4	1	2	1	1	3	8	2	4	4
G5E9Q4	PRKRA	G5E9Q4_HUMAN Interferon-inducible double-stranded RNA-dependent protein kinase activator A OS=Homo sapiens GN=PRKRA PE=4 SV=1	11616	86		156		212										0.3		0.3		0.68										2		3		4
Q15907	RAB11B	RB11B_HUMAN Ras-related protein Rab-11B OS=Homo sapiens GN=RAB11B PE=1 SV=4	24588	86	47	34		66	82			129	93	86	223		92	0.46	0.29	0.29		0.66	0.29			0.89	0.66	0.46	0.46		0.89	4	5	2		6	5			12	8	9	7		8
P0C0L4	C4A	CO4A_HUMAN Complement C4-A OS=Homo sapiens GN=C4A PE=1 SV=2	194261	86	473	268	374	56	342	818				31				0.03	0.07	0.03	0.05	0.02	0.11	0.12				0.02				3	15	7	10	2	14	21				3
B4DKT0	GORASP2	B4DKT0_HUMAN Golgi reassembly-stacking protein 2 OS=Homo sapiens GN=GORASP2 PE=2 SV=1	48929	86	50	38	94	116	45	115	140	132	57		114	84	88	0.07	0.07	0.07	0.07	0.07	0.07	0.07	0.07	0.14	0.07		0.14	0.07	0.14	3	1	1	2	3	1	3	3	5	2		4	3	3
B1AK87	CAPZB	B1AK87_HUMAN Capping protein (Actin filament) muscle Z-line, beta, isoform CRA_a OS=Homo sapiens GN=CAPZB PE=2 SV=1	29562	86	59	43	52	81	37	106	123	146	88	44	103	87	84	0.11	0.11	0.11	0.24	0.24	0.24	0.38	0.24	0.38	0.24	0.24	0.24	0.24	0.24	2	3	3	3	5	2	7	6	6	5	2	6	5	5
H3BPR2	NME3	H3BPR2_HUMAN Nucleoside diphosphate kinase OS=Homo sapiens GN=NME3 PE=2 SV=1	9392	85	31	81	104	183	134	145	153	153	95	141	132	163	203	0.37	0.37	0.37	0.37	0.37	0.37	0.37	0.87	1.57	0.37	0.37	0.87	0.87	0.87	3	4	2	4	7	5	4	5	6	2	4	4	4	10
E9PJD9	RPL27A	E9PJD9_HUMAN 60S ribosomal protein L27a OS=Homo sapiens GN=RPL27A PE=2 SV=1	10235	85	25	82	51	82	116	48	190	79		25	82	108		0.79	0.34	0.34	0.34	0.34	0.79	0.34	1.4	0.79		0.34	1.4	0.34		3	1	2	1	2	5	1	7	5		1	3	3
Q6UB35	MTHFD1L	C1TM_HUMAN Monofunctional C1-tetrahydrofolate synthase, mitochondrial OS=Homo sapiens GN=MTHFD1L PE=1 SV=1	106636	85														0.03														5
D6R9P1	ENPP6	D6R9P1_HUMAN Ectonucleotide pyrophosphatase/phosphodiesterase family member 6 soluble form (Fragment) OS=Homo sapiens GN=ENPP6 PE=2 SV=1	22447	85														0.32														7
Q0VAA5	PLCXD2	PLCX2_HUMAN PI-PLC X domain-containing protein 2 OS=Homo sapiens GN=PLCXD2 PE=2 SV=1	35154	84	47	80	66	52	66	62	59	58	61	73	50	67	45	0.09	0.09	0.09	0.09	0.09	0.09	0.09	0.09	0.09	0.09	0.09	0.09	0.09	0.09	3	3	3	2	3	2	3	2	3	2	3	1	3	1
RRRQ8N6I1	EID2	EID2_HUMAN EP300-interacting inhibitor of differentiation 2 OS=Homo sapiens GN=EID2 PE=1 SV=3	25289	84	47	80	66	52	66	62	59	58	61	73	50	67	45	0.13	0.13	0.13	0.13	0.13	0.13	0.13	0.13	0.13	0.13	0.13	0.13	0.13	0.13	3	3	3	2	3	2	3	2	3	2	3	1	3	1
H0YAL7	EEF1E1	H0YAL7_HUMAN Eukaryotic translation elongation factor 1 epsilon-1 (Fragment) OS=Homo sapiens GN=EEF1E1 PE=4 SV=1	15444	84		63	35	76	79	31	88	31	42	39		42		0.22		0.22	0.22	0.22	0.22	0.22	0.22	0.22	0.22	0.22		0.49		3		2	1	3	3	1	3	1	1	1		2
Q9UNM6	PSMD13	PSD13_HUMAN 26S proteasome non-ATPase regulatory subunit 13 OS=Homo sapiens GN=PSMD13 PE=1 SV=2	43203	84							295							0.34							0.34							5							8
B7Z1N7	ATP1B3	B7Z1N7_HUMAN Sodium/potassium-transporting ATPase subunit beta-3 OS=Homo sapiens GN=ATP1B3 PE=2 SV=1	21984	84	46	42	39	67	34	70		95	39	64		39		0.15	0.33	0.15	0.15	0.15	0.15	0.15		0.15	0.15	0.15		0.15		3	2	1	1	2	2	2		3	1	2		1
O60883	GPR37L1	ETBR2_HUMAN Endothelin B receptor-like protein 2 OS=Homo sapiens GN=GPR37L1 PE=1 SV=2	54104	84	53	58	38	94	94	114	107	63	39	43	52	40	130	0.13	0.13	0.06	0.13	0.13	0.13	0.13	0.13	0.13	0.13	0.13	0.13	0.13	0.13	6	3	2	2	5	5	6	5	5	3	3	3	4	7
H3BRV0	EIF3C	H3BRV0_HUMAN Eukaryotic translation initiation factor 3 subunit C OS=Homo sapiens GN=EIF3C PE=2 SV=1	104720	84	139	80	72	51		184	125	160	26	37	136	140	99	0.03	0.06	0.03	0.1	0.03		0.06	0.06	0.1	0.06	0.03	0.06	0.1	0.1	5	12	3	6	2		9	5	4	2	1	6	7	5
P08237	PFKM	K6PF_HUMAN 6-phosphofructokinase, muscle type OS=Homo sapiens GN=PFKM PE=1 SV=2	85984	84	408	561	479	821	979	1281	2048	1505	1744	1413	1336	1566	1409	0.21	0.45	0.45	0.35	0.69	0.51	0.75	0.89	0.82	0.82	0.89	0.96	0.82	0.75	7	24	25	23	36	33	40	58	47	53	54	48	48	46
Q9UJW0	DCTN4	DCTN4_HUMAN Dynactin subunit 4 OS=Homo sapiens GN=DCTN4 PE=1 SV=1	53216	84	323		272	66	253	363	56	127	97	144	504	233		0.2	0.27		0.35	0.13	0.13	0.27	0.13	0.13	0.13	0.13	0.2	0.13		5	14		14	6	11	13	5	6	7	7	13	7
Q6NVY1	HIBCH	HIBCH_HUMAN 3-hydroxyisobutyryl-CoA hydrolase, mitochondrial OS=Homo sapiens GN=HIBCH PE=1 SV=2	43797	84	58	62	134			89	67							0.08	0.08	0.16	0.24			0.16	0.16							2	1	2	5			4	2
Q8NFW8	CMAS	NEUA_HUMAN N-acylneuraminate cytidylyltransferase OS=Homo sapiens GN=CMAS PE=1 SV=2	49033	83	195	58	62	41	45	195	128	130	36	187	298	202	84	0.22	0.22	0.07	0.07	0.22	0.07	0.14	0.14	0.22	0.07	0.14	0.22	0.14	0.07	7	7	3	3	3	2	7	6	8	3	6	7	6	5
E9PLM6	MDK	E9PLM6_HUMAN Midkine OS=Homo sapiens GN=MDK PE=2 SV=1	17485	83	269	107	69	124	116	204				156	123	74		0.7	0.7	0.19	0.19	0.19	0.7	0.7				0.19	0.19	0.19		7	10	3	3	3	6	9				3	3	2
K7EP32	UBXN6	K7EP32_HUMAN UBX domain-containing protein 6 (Fragment) OS=Homo sapiens GN=UBXN6 PE=4 SV=1	42215	83	123	94	119	100	171							332		0.25	0.25	0.16	0.16	0.25	0.25							0.57		10	5	5	4	5	7							14
O94903	PROSC	PROSC_HUMAN Proline synthase co-transcribed bacterial homolog protein OS=Homo sapiens GN=PROSC PE=1 SV=1	30610	83			226	263	247	297	384	237			274			0.23			0.51	0.51	0.36	0.86	0.86	0.51			0.51			3			7	7	7	13	15	7			8
G3V1V0	MYL6	G3V1V0_HUMAN Myosin light polypeptide 6 OS=Homo sapiens GN=MYL6 PE=4 SV=1	18311	83	138	67	102	120	123	177	96	141	319	94	255	199	220	0.4	0.66	0.4	0.4	0.66	0.97	0.97	0.66	0.97	1.76	0.66	0.97	1.33	0.97	5	6	3	5	5	8	7	5	9	14	6	11	10	9
Q92747	ARPC1A	ARC1A_HUMAN Actin-related protein 2/3 complex subunit 1A OS=Homo sapiens GN=ARPC1A PE=1 SV=2	42113	83	65	45	68	34	75	270	48	61		69	92	28	47	0.16	0.08	0.08	0.16	0.08	0.16	0.25	0.08	0.08		0.16	0.25	0.08	0.08	4	2	2	3	1	4	5	3	3		2	4	1	2
J3KN55	MMAB	J3KN55_HUMAN Cob(I)yrinic acid a,c-diamide adenosyltransferase, mitochondrial OS=Homo sapiens GN=MMAB PE=2 SV=1	17889	83	70	67	99	49					29		146	45		0.19	0.19	0.41	0.68	0.41					0.19		0.68	0.19		2	2	2	5	2					1		5	1
Q14108	SCARB2	SCRB2_HUMAN Lysosome membrane protein 2 OS=Homo sapiens GN=SCARB2 PE=1 SV=2	54712	83	315	59	143	178	164	112	69	75	209	254	324	249	68	0.12	0.34	0.12	0.19	0.19	0.12	0.12	0.12	0.06	0.19	0.26	0.19	0.26	0.12	5	13	6	6	7	5	2	4	1	7	7	8	8	2
E5RFP0	NUDCD2	E5RFP0_HUMAN NudC domain-containing protein 2 OS=Homo sapiens GN=NUDCD2 PE=2 SV=1	14850	83	111	106		117		106	74	89	112	99		123	132	0.23	0.23	0.23		0.23		0.23	0.23	0.23	0.23	0.23		0.51	0.23	2	3	3		3		3	3	2	3	3		4	3
O00483	NDUFA4	NDUA4_HUMAN NADH dehydrogenase [ubiquinone] 1 alpha subcomplex subunit 4 OS=Homo sapiens GN=NDUFA4 PE=1 SV=1	9421	83	85	204	257	244	114	165	303	267	349	343	360	403	344	0.37	0.37	1.57	1.57	1.57	0.87	1.57	2.51	2.51	2.51	2.51	2.51	2.51	1.57	3	3	10	8	10	5	7	13	10	12	13	10	12	10
Q96EY8	MMAB	MMAB_HUMAN Cob(I)yrinic acid a,c-diamide adenosyltransferase, mitochondrial OS=Homo sapiens GN=MMAB PE=1 SV=1	27713	82							55							0.25							0.25							3							3
C9JIG9	OXSR1	C9JIG9_HUMAN Serine/threonine-protein kinase OSR1 OS=Homo sapiens GN=OXSR1 PE=2 SV=1	52109	82	125	98	43	114	61	52	83	76	100	36	29	71	31	0.06	0.06	0.06	0.06	0.06	0.06	0.06	0.06	0.06	0.06	0.06	0.06	0.06	0.13	2	2	2	2	3	1	1	2	1	2	1	1	3	2
Q9UHD9	UBQLN2	UBQL2_HUMAN Ubiquilin-2 OS=Homo sapiens GN=UBQLN2 PE=1 SV=2	65655	82	171	141	211	143	193	246	144	204	233	101	269	193	126	0.05	0.1	0.05	0.05	0.05	0.05	0.1	0.05	0.1	0.05	0.05	0.05	0.05	0.05	6	7	6	6	6	6	6	6	6	6	5	6	6	6
RRRH0YGE4	LOC728763	H0YGE4_HUMAN Protein LOC728763 (Fragment) OS=Homo sapiens GN=LOC728763 PE=4 SV=1	30512	82	41			45	63	58		54		90	50	67		0.11	0.21			0.11	0.11	0.23		0.11		0.23	0.11	0.11		3	5			4	3	4		4		5	1	4
P0C221	CCDC175	CC175_HUMAN Coiled-coil domain-containing protein 175 OS=Homo sapiens GN=CCDC175 PE=2 SV=1	97809	82	41	80	66	45	63	57	56	54	61	70	50	67	42	0.03	0.03	0.03	0.03	0.03	0.03	0.03	0.03	0.03	0.03	0.03	0.03	0.03	0.03	3	3	3	2	3	2	3	2	3	2	4	1	3	1
Q5SZ82	RMND1	Q5SZ82_HUMAN Required for meiotic nuclear division protein 1 homolog (Fragment) OS=Homo sapiens GN=RMND1 PE=2 SV=1	24163	82	61	127		72	69									0.3	0.14	0.3		0.3	0.47									4	3	7		3	3
Q13148	TARDBP	TADBP_HUMAN TAR DNA-binding protein 43 OS=Homo sapiens GN=TARDBP PE=1 SV=1	45053	82	358	158	205			244	264	334	389		406		108	0.24	0.15	0.24	0.15			0.24	0.33	0.24	0.24		0.33		0.24	5	6	5	4			8	12	10	10		8		5
M0QWZ7	SARS2	M0QWZ7_HUMAN Serine--tRNA ligase, mitochondrial OS=Homo sapiens GN=SARS2 PE=2 SV=1	58602	82	162	673	796	377	131	750	559	203	258	218	704	636	197	0.24	0.24	0.39	0.47	0.39	0.12	0.63	0.55	0.24	0.12	0.18	0.39	0.47	0.12	8	12	26	30	17	9	26	20	11	8	9	22	21	5
P24534	EEF1B2	EF1B_HUMAN Elongation factor 1-beta OS=Homo sapiens GN=EEF1B2 PE=1 SV=3	24919	82	131	68	101	56	70	113	103	77	41		84	110		0.13	0.13	0.13	0.29	0.13	0.13	0.29	0.13	0.13	0.13		0.29	0.29		2	3	1	5	3	2	5	3	2	2		3	5
O14672	ADAM10	ADA10_HUMAN Disintegrin and metalloproteinase domain-containing protein 10 OS=Homo sapiens GN=ADAM10 PE=1 SV=1	86140	82	265	69			348				166		158			0.12	0.12	0.08			0.21				0.16		0.16			13	17	8			19				13		10
Q5JSH3	WDR44	WDR44_HUMAN WD repeat-containing protein 44 OS=Homo sapiens GN=WDR44 PE=1 SV=1	101874	82	97	101	86	79	133	112	75	88	99	128	74	103	73	0.03	0.03	0.03	0.03	0.03	0.03	0.03	0.03	0.03	0.03	0.03	0.03	0.03	0.03	5	5	5	4	3	4	6	4	3	4	3	3	4	2
P09211	GSTP1	GSTP1_HUMAN Glutathione S-transferase P OS=Homo sapiens GN=GSTP1 PE=1 SV=2	23569	82			175		178	134		135	127	85	70			0.3			0.49		0.7	0.7		0.49	0.3	0.3	0.3			3			6		8	8		5	3	3	2
Q9UMY4	SNX12	SNX12_HUMAN Sorting nexin-12 OS=Homo sapiens GN=SNX12 PE=1 SV=3	19889	82	61	24	33		57	24					63	89		0.37	0.37	0.17	0.17		0.37	0.17					0.17	0.6		6	4	1	3		4	1					1	4
Q02127	DHODH	PYRD_HUMAN Dihydroorotate dehydrogenase (quinone), mitochondrial OS=Homo sapiens GN=DHODH PE=1 SV=3	42841	81	55	72	50	114	19	44	84		73				138	0.16	0.08	0.08	0.08	0.08	0.08	0.16	0.16		0.08				0.25	5	2	3	2	3	2	3	4		3				4
B4DJP7	SNRPD3	B4DJP7_HUMAN Small nuclear ribonucleoprotein Sm D3 OS=Homo sapiens GN=SNRPD3 PE=2 SV=1	13454	81	62			31							42	35	15	0.25	0.25			0.25							0.25	0.25	0.25	3	2			1							2	1	1
Q9Y3I0	RTCB	RTCB_HUMAN tRNA-splicing ligase RtcB homolog OS=Homo sapiens GN=RTCB PE=1 SV=1	55688	81	316	197	268	271	112	262	198	96	164	210	328	189	98	0.19	0.26	0.19	0.26	0.26	0.12	0.26	0.33	0.06	0.19	0.26	0.41	0.19	0.06	5	12	9	10	9	6	9	6	4	5	7	10	5	2
Q8NHG7	SVIP	SVIP_HUMAN Small VCP/p97-interacting protein OS=Homo sapiens GN=SVIP PE=3 SV=1	8551	81	67	65	189	72	175	82	124	122	149	83	130	182	83	0.99	0.99	0.99	0.99	0.41	1.8	0.99	0.41	0.99	0.99	0.99	0.99	0.99	0.41	3	3	2	6	2	7	3	3	5	5	2	5	6	2
P31689	DNAJA1	DNJA1_HUMAN DnaJ homolog subfamily A member 1 OS=Homo sapiens GN=DNAJA1 PE=1 SV=2	45581	81	222	168	148	165	152	318	417	235	405	366		151	388	0.15	0.52	0.32	0.15	0.42	0.23	0.23	0.52	0.42	0.42	0.52		0.32	0.42	11	15	13	10	15	16	21	20	21	21	18		11	20
Q92526	CCT6B	TCPW_HUMAN T-complex protein 1 subunit zeta-2 OS=Homo sapiens GN=CCT6B PE=1 SV=5	58355	80	125	82	112	117	115	105	150	99	144	86	79	111	101	0.06	0.18	0.12	0.12	0.18	0.12	0.12	0.12	0.12	0.12	0.12	0.12	0.18	0.12	4	10	6	7	9	10	8	12	8	8	7	6	9	7
O60331	PIP5K1C	PI51C_HUMAN Phosphatidylinositol 4-phosphate 5-kinase type-1 gamma OS=Homo sapiens GN=PIP5K1C PE=1 SV=2	73500	80	384	156	329	279	329	533	800	562	580	687	661	670	391	0.24	0.24	0.09	0.24	0.42	0.14	0.24	0.42	0.36	0.24	0.42	0.3	0.36	0.24	7	12	8	12	20	8	14	25	17	19	24	18	22	13
M0QZB5	PPFIA4	M0QZB5_HUMAN Liprin-alpha-4 (Fragment) OS=Homo sapiens GN=PPFIA4 PE=4 SV=1	107868	80			158											0.06			0.06											6			6
K7ES41	RAB27B	K7ES41_HUMAN Ras-related protein Rab-27B (Fragment) OS=Homo sapiens GN=RAB27B PE=2 SV=1	9810	80	41	54	64	26						68		58		0.84	0.36	0.84	0.84	0.36						0.36		0.36		3	1	2	3	1						4		2
Q9C040	TRIM2	TRIM2_HUMAN Tripartite motif-containing protein 2 OS=Homo sapiens GN=TRIM2 PE=1 SV=1	82506	79					537					595		427	238	0.12					0.42					0.48		0.37	0.22	4					20					23		20	11
P14550	AKR1A1	AK1A1_HUMAN Alcohol dehydrogenase [NADP(+)] OS=Homo sapiens GN=AKR1A1 PE=1 SV=3	36892	79	535	300	642	124	302	582	125	147			807	376		0.19	0.68	0.54	1.36	0.19	0.54	1.17	0.29	0.41			0.83	0.68		4	17	11	21	6	11	20	5	7			18	11
E5RFV2	DECR1	E5RFV2_HUMAN 2,4-dienoyl-CoA reductase, mitochondrial (Fragment) OS=Homo sapiens GN=DECR1 PE=2 SV=1	21937	79	40	27	33	37	38	61	72	52	54	33	69	46	51	0.33	0.15	0.15	0.15	0.15	0.15	0.33	0.33	0.33	0.33	0.15	0.33	0.33	0.33	6	2	1	2	1	3	6	3	4	3	2	5	2	5
P05198	EIF2S1	IF2A_HUMAN Eukaryotic translation initiation factor 2 subunit 1 OS=Homo sapiens GN=EIF2S1 PE=1 SV=3	36374	79	101	66	82	121	106	126	104	123	94	49	91		122	0.09	0.09	0.09	0.09	0.09	0.09	0.09	0.09	0.09	0.19	0.09	0.09		0.09	3	2	1	3	3	2	3	2	4	4	1	2		3
RRRA6NCS6	C2orf72	CB072_HUMAN Uncharacterized protein C2orf72 OS=Homo sapiens GN=C2orf72 PE=2 SV=2	30918	79	79	90	60	52	64	57	73	51	89	82	53	74	68	0.11	0.11	0.11	0.11	0.11	0.11	0.11	0.11	0.11	0.11	0.11	0.11	0.11	0.11	3	5	6	7	8	3	4	8	6	6	5	5	5	5
RRRQ96H55	MYO19	MYO19_HUMAN Unconventional myosin-XIX OS=Homo sapiens GN=MYO19 PE=2 SV=2	110776	79	79	90	60	52	64	57	73	51	89	82	53	74	68	0.03	0.03	0.03	0.03	0.03	0.03	0.03	0.03	0.03	0.03	0.03	0.03	0.03	0.03	3	5	6	7	8	3	4	8	6	6	5	5	5	5
B4DDW7	AASDHPPT	B4DDW7_HUMAN L-aminoadipate-semialdehyde dehydrogenase-phosphopantetheinyl transferase OS=Homo sapiens GN=AASDHPPT PE=2 SV=1	15678	78	72	65	77	79	33	126	56	101	67	60	99	117	71	0.48	0.48	0.22	0.48	0.48	0.48	0.8	0.22	0.48	0.48	0.48	0.48	0.48	0.48	5	4	3	4	5	2	7	3	6	5	5	6	6	5
Q9BX68	HINT2	HINT2_HUMAN Histidine triad nucleotide-binding protein 2, mitochondrial OS=Homo sapiens GN=HINT2 PE=1 SV=1	17208	78	70	67	147		102	95								0.2	0.2	0.2	0.43		0.43	0.2								3	2	3	4		5	4
P53396	ACLY	ACLY_HUMAN ATP-citrate synthase OS=Homo sapiens GN=ACLY PE=1 SV=3	121674	78	127	56	621			910					476	314	65	0.08	0.17	0.08	0.34			0.45					0.27	0.11	0.11	9	10	5	32			35					24	13	4
Q9BSN4	SCD5	Q9BSN4_HUMAN SCD5 protein OS=Homo sapiens GN=SCD5 PE=2 SV=1	14374	78	141	167	185	164	186	173	204	222	193	135	237	196	170	0.24	0.24	0.24	0.24	0.24	0.24	0.24	0.24	0.24	0.24	0.24	0.24	0.24	0.24	4	5	6	6	6	6	6	6	6	6	6	6	6	6
Q8N766	EMC1	EMC1_HUMAN ER membrane protein complex subunit 1 OS=Homo sapiens GN=EMC1 PE=1 SV=1	112145	77	171	39	92	210	140	253	238	202	156	218	256	198	263	0.06	0.06	0.06	0.06	0.06	0.06	0.06	0.06	0.06	0.06	0.12	0.09	0.06	0.12	2	6	4	5	6	4	6	6	5	7	8	7	5	9
F5GYC7	NRXN1	F5GYC7_HUMAN Neurexin-1-beta OS=Homo sapiens GN=NRXN1 PE=2 SV=1	166888	77	46		82	46	90	114	25	148	32	162	69	133	50	0.06	0.02		0.04	0.02	0.02	0.04	0.02	0.02	0.02	0.04	0.04	0.04	0.02	5	3		4	1	3	4	1	3	1	5	2	4	1
P49257	LMAN1	LMAN1_HUMAN Protein ERGIC-53 OS=Homo sapiens GN=LMAN1 PE=1 SV=2	57798	76	105	63	20	132	111	96	116	131	90	59	112	123	47	0.12	0.18	0.12	0.06	0.12	0.18	0.06	0.12	0.18	0.12	0.12	0.12	0.18	0.06	3	6	3	1	6	6	2	4	6	3	2	4	6	1
F6U236	PACSIN1	F6U236_HUMAN Protein kinase C and casein kinase substrate in neurons protein 1 OS=Homo sapiens GN=PACSIN1 PE=2 SV=1	46403	76	252				166	548		646			788			0.15	0.32				0.23	0.41		0.51			0.73			4	7				7	15		15			20
I3L1R7	PCYT2	I3L1R7_HUMAN Ethanolamine-phosphate cytidylyltransferase OS=Homo sapiens GN=PCYT2 PE=2 SV=1	41769	76	103	27	118		29	76					54	44		0.16	0.16	0.08	0.26		0.08	0.16					0.08	0.16		5	6	1	7		1	4					3	3
J3QR51	RAB31	J3QR51_HUMAN Ras-related protein Rab-31 OS=Homo sapiens GN=RAB31 PE=2 SV=2	8262	76														0.43														3
Q9NX14	NDUFB11	NDUBB_HUMAN NADH dehydrogenase [ubiquinone] 1 beta subcomplex subunit 11, mitochondrial OS=Homo sapiens GN=NDUFB11 PE=1 SV=1	17363	76	144	144	85	150	139	142	229	173	198	226	99	153	194	0.43	0.43	0.43	0.43	0.43	0.43	0.43	1.04	0.43	0.43	1.04	0.2	0.43	1.04	5	4	6	4	9	8	5	14	6	7	10	4	5	10
Q9Y6K8	AK5	KAD5_HUMAN Adenylate kinase isoenzyme 5 OS=Homo sapiens GN=AK5 PE=1 SV=2	63863	76	80	130	171	146	263	744	718	1261	1121	1231	1138	847	789	0.22	0.22	0.22	0.22	0.22	0.29	0.35	0.42	0.42	0.42	0.57	0.49	0.42	0.35	7	12	14	15	13	19	21	24	32	36	37	28	32	20
Q1KMD3	HNRNPUL2	HNRL2_HUMAN Heterogeneous nuclear ribonucleoprotein U-like protein 2 OS=Homo sapiens GN=HNRNPUL2 PE=1 SV=1	85622	76	233	80	89	198	115	54	60	165	67	124	198	102	136	0.12	0.12	0.08	0.04	0.08	0.08	0.04	0.12	0.12	0.04	0.08	0.12	0.08	0.08	5	7	5	2	6	5	2	4	7	3	4	7	4	6
O75110	ATP9A	ATP9A_HUMAN Probable phospholipid-transporting ATPase IIA OS=Homo sapiens GN=ATP9A PE=1 SV=3	119989	76	134	86	128	137	68	217	76	184	133	152	106	216	52	0.03	0.08	0.06	0.06	0.03	0.06	0.08	0.06	0.06	0.03	0.06	0.03	0.06	0.03	3	5	4	5	3	3	9	4	4	3	5	3	5	1
RRRQ5T181	SHC1	Q5T181_HUMAN SHC-transforming protein 1 (Fragment) OS=Homo sapiens GN=SHC1 PE=2 SV=1	15011	76	79	82	77	80	83	85	76	77	77	86	74	74	82	0.23	0.23	0.23	0.23	0.23	0.23	0.23	0.23	0.23	0.23	0.23	0.23	0.23	0.23	29	23	23	20	24	21	22	21	17	19	17	15	22	18
H0Y7N8	BCAP29	H0Y7N8_HUMAN B-cell receptor-associated protein 29 (Fragment) OS=Homo sapiens GN=BCAP29 PE=4 SV=1	19023	75	61	71	69	108	66			138	113	131		150	110	0.39	0.18	0.39	0.39	0.39	0.39			0.39	0.63	0.63		0.63	0.39	5	3	5	5	6	6			6	6	9		6	6
RRRQ66GS9	CEP135	CP135_HUMAN Centrosomal protein of 135 kDa OS=Homo sapiens GN=CEP135 PE=1 SV=2	133864	75		80	66	39	55	51	54	52	61	68	50	66	40	0.02		0.02	0.02	0.02	0.02	0.02	0.02	0.02	0.02	0.02	0.02	0.02	0.02	4		3	3	3	2	4	2	3	2	3	1	3	2
Q8IV76	PASD1	PASD1_HUMAN PAS domain-containing protein 1 OS=Homo sapiens GN=PASD1 PE=2 SV=1	88286	75		80	66	39	55	51	54	52	61	68	50	66	40	0.04		0.04	0.04	0.01	0.04	0.04	0.04	0.04	0.04	0.04	0.04	0.04	0.04	3		3	2	3	2	3	2	3	2	3	1	3	1
Q96ID5	IGSF21	IGS21_HUMAN Immunoglobulin superfamily member 21 OS=Homo sapiens GN=IGSF21 PE=2 SV=1	52202	75	43	27	54	73	45	108	83	72	76	199	118	117	51	0.06	0.06	0.06	0.06	0.06	0.06	0.06	0.06	0.06	0.06	0.13	0.2	0.13	0.06	3	3	1	3	2	3	3	3	3	3	5	4	4	2
Q8N5K1	CISD2	CISD2_HUMAN CDGSH iron-sulfur domain-containing protein 2 OS=Homo sapiens GN=CISD2 PE=1 SV=1	15497	74														0.22														2
P47914	RPL29	RL29_HUMAN 60S ribosomal protein L29 OS=Homo sapiens GN=RPL29 PE=1 SV=2	17798	74	56				47	17	82	51	81	95	100	82	73	0.19	0.19				0.19	0.19	0.19	0.19	0.19	0.19	0.19	0.19	0.19	3	2				3	1	2	4	4	3	3	2	4
B4DDX8	COPZ1	B4DDX8_HUMAN Coatomer subunit zeta-1 OS=Homo sapiens GN=COPZ1 PE=2 SV=1	17670	74		41		151	126	77	153	39						0.19		0.19		0.19	0.19	0.19	0.19	0.19						3		1		3	3	2	3	1
D6RG39	OCIAD1	D6RG39_HUMAN OCIA domain-containing protein 1 (Fragment) OS=Homo sapiens GN=OCIAD1 PE=2 SV=1	19182	74	362		196	243	237	225			470	358	209	94		0.62	0.91		1.24	1.24	0.91	0.91			2.1	1.64	2.1	1.24		6	11		10	9	9	8			18	13	12	8
F2Z3C0	RPS9	F2Z3C0_HUMAN 40S ribosomal protein S9 OS=Homo sapiens GN=RPS9 PE=2 SV=1	9255	74						28				21				0.38						0.38				0.38				3						1				1
D6RAH7	UBE2D3	D6RAH7_HUMAN Ubiquitin-conjugating enzyme E2 D3 OS=Homo sapiens GN=UBE2D3 PE=2 SV=1	13799	74	59	29	64		72	53		25	31	34	116	67		0.25	0.25	0.25	0.25		0.25	0.25		0.25	0.25	0.25	0.25	0.25		3	3	1	2		3	3		1	1	2	3	2
H7BY10	RPL23A	H7BY10_HUMAN 60S ribosomal protein L23a (Fragment) OS=Homo sapiens GN=RPL23A PE=3 SV=1	17849	74	67	24	32	39	47	17	74	53	63	70		38	71	0.41	0.19	0.19	0.19	0.41	0.41	0.19	0.41	0.41	0.19	0.41		0.19	0.41	5	5	1	2	4	5	3	6	2	2	4		1	5
Q5T4L4	RPS27	Q5T4L4_HUMAN 40S ribosomal protein S27 OS=Homo sapiens GN=RPS27 PE=2 SV=1	7523	73	79	113	84	103	94	112		84	167	108	136	140	136	0.47	0.47	1.16	0.47	1.16	0.47	1.16		0.47	1.16	1.16	1.16	1.16	1.16	3	3	6	3	5	3	5		3	5	4	7	6	6
F2Z2X4	XPO4	F2Z2X4_HUMAN Exportin-4 OS=Homo sapiens GN=XPO4 PE=2 SV=1	131325	73	86	74	80	98	103	106	63	91	74	70	116	127	67	0.02	0.02	0.02	0.02	0.02	0.02	0.02	0.02	0.02	0.02	0.02	0.02	0.02	0.02	6	5	6	5	6	6	6	3	6	3	4	6	6	4
A8MWK3	CDH2	A8MWK3_HUMAN Cadherin-2 OS=Homo sapiens GN=CDH2 PE=2 SV=1	97379	73	344	50	367	190	338	524	44	300	322	393	368	417	389	0.07	0.22	0.03	0.18	0.14	0.14	0.14	0.03	0.18	0.1	0.14	0.14	0.14	0.14	7	17	3	13	8	10	12	2	9	8	10	8	10	8
Q8IV01	SYT12	SYT12_HUMAN Synaptotagmin-12 OS=Homo sapiens GN=SYT12 PE=2 SV=1	46622	73		23	61	64	17		219	90	30	117	107	185	19	0.07		0.07	0.15	0.15	0.07		0.41	0.15	0.07	0.15	0.15	0.15	0.07	2		1	3	3	3		10	4	2	3	3	5	1
P42262	GRIA2	GRIA2_HUMAN Glutamate receptor 2 OS=Homo sapiens GN=GRIA2 PE=1 SV=3	99385	73	249	482	402	468	197	715	788	674	964	557	735	587	954	0.1	0.25	0.3	0.34	0.43	0.14	0.3	0.52	0.48	0.57	0.52	0.38	0.48	0.52	11	21	24	33	30	16	28	35	34	41	32	26	30	40
F8W786	DCTN3	F8W786_HUMAN Dynactin subunit 3 (Fragment) OS=Homo sapiens GN=DCTN3 PE=2 SV=1	18229	73	85	92	89	107	92	60	120	129	87	98	88	85	62	0.19	0.41	0.19	0.19	0.19	0.19	0.19	0.19	0.19	0.19	0.19	0.19	0.19	0.41	6	5	3	5	3	4	5	5	6	4	4	4	4	5
A8MXY0	STX4	A8MXY0_HUMAN Syntaxin 4A (Placental), isoform CRA_c OS=Homo sapiens GN=STX4 PE=2 SV=1	33991	73	88	39		61		153	126	143	112	112		126	74	0.1	0.1	0.1		0.2		0.2	0.2	0.1	0.1	0.1		0.32	0.1	3	3	1		3		7	4	3	3	3		4	3
E3W994	CLASP2	E3W994_HUMAN CLIP-associating protein 2 OS=Homo sapiens GN=CLASP2 PE=2 SV=2	139577	72	429	231	406	275	592	639	668	781	388	457	668	507	235	0.12	0.23	0.12	0.15	0.1	0.18	0.32	0.2	0.2	0.2	0.15	0.2	0.18	0.12	7	21	9	17	12	22	27	29	28	17	13	25	21	12
I3L4H1	PITPNA	I3L4H1_HUMAN Phosphatidylinositol transfer protein alpha isoform (Fragment) OS=Homo sapiens GN=PITPNA PE=4 SV=1	24964	72														0.46														8
O00571	DDX3X	DDX3X_HUMAN ATP-dependent RNA helicase DDX3X OS=Homo sapiens GN=DDX3X PE=1 SV=3	73597	72	134	57	184	225	95	73	246	123	187	270	80	229	204	0.09	0.19	0.04	0.24	0.24	0.09	0.24	0.36	0.24	0.3	0.42	0.19	0.24	0.3	3	8	2	9	14	7	9	11	8	10	13	6	10	11
H7C2W1	BDH1	H7C2W1_HUMAN D-beta-hydroxybutyrate dehydrogenase, mitochondrial (Fragment) OS=Homo sapiens GN=BDH1 PE=4 SV=1	14843	72														0.51														5
J3KT29	RPL23	J3KT29_HUMAN 60S ribosomal protein L23 OS=Homo sapiens GN=RPL23 PE=2 SV=1	13241	72		156	110			84								0.26		0.26	0.26			0.26								3		3	3			1
F2Z2J1	RPS6KA2	F2Z2J1_HUMAN Ribosomal protein S6 kinase OS=Homo sapiens GN=RPS6KA2 PE=2 SV=1	86093	72	81		18		33	148			29	19	46	44	26	0.08	0.08		0.04		0.08	0.08			0.04	0.04	0.08	0.08	0.04	5	5		1		2	3			1	1	4	2	1
J3QRU8	GIT1	J3QRU8_HUMAN ARF GTPase-activating protein GIT1 OS=Homo sapiens GN=GIT1 PE=2 SV=1	77386	72	289	192	295	311	256	687	748	691	554	1089	741	744	644	0.13	0.23	0.13	0.23	0.34	0.13	0.39	0.51	0.51	0.18	0.51	0.39	0.51	0.45	7	15	8	16	19	13	20	22	26	15	31	26	25	23
Q5T7I8	SHC3	Q5T7I8_HUMAN SHC-transforming protein 3 OS=Homo sapiens GN=SHC3 PE=2 SV=1	11567	72				46						49				0.3				0.3						0.3				3				3						3
O75899	GABBR2	GABR2_HUMAN Gamma-aminobutyric acid type B receptor subunit 2 OS=Homo sapiens GN=GABBR2 PE=1 SV=1	106780	72	160	85	166	118	25	279	122	145	158	208	186	255	170	0.09	0.06	0.09	0.06	0.06	0.03	0.09	0.03	0.09	0.06	0.06	0.09	0.09	0.09	4	4	6	6	5	1	8	4	6	6	6	5	9	7
Q9NV96	TMEM30A	CC50A_HUMAN Cell cycle control protein 50A OS=Homo sapiens GN=TMEM30A PE=1 SV=1	41057	71	87	150	68	54	149	392	189	163	201	209	274	270	250	0.26	0.36	0.36	0.36	0.17	0.36	0.72	0.47	0.47	0.59	0.36	0.47	0.59	0.36	3	8	9	5	3	12	16	14	12	12	15	14	16	13
Q15056	EIF4H	IF4H_HUMAN Eukaryotic translation initiation factor 4H OS=Homo sapiens GN=EIF4H PE=1 SV=5	27425	71	176	135	102	128	90	248	257	243	115	122	379	272	112	0.26	0.41	0.12	0.12	0.26	0.26	0.41	0.26	0.26	0.12	0.12	0.58	0.58	0.12	4	6	3	2	4	4	6	5	7	3	3	11	8	3
H3BSW0	LRRC57	H3BSW0_HUMAN Leucine-rich repeat-containing protein 57 (Fragment) OS=Homo sapiens GN=LRRC57 PE=2 SV=1	16428	71	43			82	67	108	99	101	85	70	38	44	62	0.21	0.21			0.21	0.21	0.21	0.21	0.21	0.21	0.21	0.45	0.21	0.21	2	1			2	2	2	2	3	2	2	3	1	2
K7EKY5	CA4	K7EKY5_HUMAN Carbonic anhydrase 4 (Fragment) OS=Homo sapiens GN=CA4 PE=2 SV=1	20868	71	60	93		46	51	110				120				0.35	0.35	0.35		0.35	0.35	0.35				0.35				4	3	4		3	2	4				4
D6RAA6	TMEM33	D6RAA6_HUMAN Transmembrane protein 33 (Fragment) OS=Homo sapiens GN=TMEM33 PE=2 SV=1	25435	70			30				57					62		0.13			0.13				0.13					0.13		2			1				1					1
B8ZZG1	MPP6	B8ZZG1_HUMAN MAGUK p55 subfamily member 6 OS=Homo sapiens GN=MPP6 PE=2 SV=1	48956	70	56	72	73	108		69	111	40	95	19	58	47	28	0.14	0.14	0.14	0.14	0.22		0.3	0.22	0.07	0.14	0.07	0.14	0.14	0.07	5	3	4	10	5		8	11	4	6	1	3	8	3
Q8IZ68	MTX2	Q8IZ68_HUMAN Metaxin 2 OS=Homo sapiens GN=MTX2 PE=2 SV=1	29147	70	72	370	284	253	104	209	171	243	242	200	274	281	258	0.38	0.38	0.72	0.38	0.54	0.24	0.24	0.54	0.38	0.38	0.38	0.54	0.54	0.72	6	6	10	7	10	3	6	9	8	9	5	8	7	9
H7C1E4	AP1S1	H7C1E4_HUMAN AP-1 complex subunit sigma-1A (Fragment) OS=Homo sapiens GN=AP1S1 PE=4 SV=1	22447	69	223	212	177	251	227	240	205	249	221	264	261	289	260	0.15	0.15	0.15	0.15	0.15	0.15	0.15	0.15	0.15	0.15	0.15	0.15	0.15	0.15	1	3	3	3	5	3	3	3	3	3	3	3	4	3
K7EJT5	RPL22	K7EJT5_HUMAN 60S ribosomal protein L22 (Fragment) OS=Homo sapiens GN=RPL22 PE=2 SV=1	5080	69	90	74	115	90	83	127	109	122		109	92	88		0.72	0.72	0.72	0.72	0.72	0.72	0.72	0.72	0.72		0.72	0.72	0.72		2	3	2	3	3	3	3	3	3		3	3	3
Q07954	LRP1	LRP1_HUMAN Prolow-density lipoprotein receptor-related protein 1 OS=Homo sapiens GN=LRP1 PE=1 SV=2	523150	69	169	28	182	225	112	283	224	251	203	163	222	129	378	0.03	0.04	0.03	0.03	0.05	0.03	0.03	0.04	0.04	0.03	0.03	0.03	0.03	0.06	8	13	4	11	13	8	10	10	9	8	9	11	11	14
O75438	NDUFB1	NDUB1_HUMAN NADH dehydrogenase [ubiquinone] 1 beta subcomplex subunit 1 OS=Homo sapiens GN=NDUFB1 PE=1 SV=1	7014	69	44	59	74	81	53	78	140	66	73	78	38	58	52	0.51	0.51	0.51	0.51	0.51	0.51	0.51	1.28	1.28	0.51	1.28	0.51	0.51	0.51	7	5	9	9	7	6	8	9	9	9	8	6	5	7
J3QRD1	ALDH3A2	J3QRD1_HUMAN Fatty aldehyde dehydrogenase OS=Homo sapiens GN=ALDH3A2 PE=2 SV=1	45019	68	172	100	170	85	66	82	135	89	138	168	78	129	143	0.15	0.33	0.24	0.24	0.24	0.15	0.15	0.15	0.24	0.33	0.33	0.24	0.24	0.15	5	10	7	7	7	3	5	6	7	11	11	8	7	6
H0YHC3	NAP1L1	H0YHC3_HUMAN Nucleosome assembly protein 1-like 1 (Fragment) OS=Homo sapiens GN=NAP1L1 PE=2 SV=1	23517	68	284	176	374	173	365	500	271	194	267	191	378	346	214	0.3	0.7	0.49	0.49	0.3	0.49	0.7	0.49	0.49	0.49	0.49	0.49	0.49	0.49	8	16	8	15	9	13	21	11	9	10	9	13	13	9
P11166	SLC2A1	GTR1_HUMAN Solute carrier family 2, facilitated glucose transporter member 1 OS=Homo sapiens GN=SLC2A1 PE=1 SV=2	54391	68	118	94	117	83	76	198	275	116	88	76	90	152	134	0.19	0.27	0.27	0.19	0.12	0.19	0.27	0.27	0.19	0.12	0.12	0.19	0.19	0.19	12	13	15	13	12	11	14	15	12	11	12	11	13	13
G3V2N0	GNG2	G3V2N0_HUMAN Guanine nucleotide-binding protein subunit gamma OS=Homo sapiens GN=GNG2 PE=2 SV=1	12550	68	35	129	77	101	113	96	141	43	151	125	76	142	42	0.27	0.62	1.06	0.27	0.62	0.62	0.62	0.62	0.62	0.62	0.62	0.62	1.06	0.62	3	2	7	3	4	5	4	5	2	5	5	4	7	3
J3KQN6	PPP2R5E	J3KQN6_HUMAN Serine/threonine-protein phosphatase 2A 56 kDa regulatory subunit epsilon isoform OS=Homo sapiens GN=PPP2R5E PE=2 SV=1	46435	68	186						144							0.15	0.23						0.23							5	11						7
Q14409	GK3P	GLPK3_HUMAN Putative glycerol kinase 3 OS=Homo sapiens GN=GK3P PE=5 SV=2	61414	68			138							145		370		0.05			0.05							0.23		0.23		7			8							9		11
M0R0Y3	RUVBL2	M0R0Y3_HUMAN RuvB-like 2 OS=Homo sapiens GN=RUVBL2 PE=2 SV=1	38845	68	192				156				192				178	0.28	0.28				0.18				0.28				0.18	7	9				6				8				6
O14531	DPYSL4	DPYL4_HUMAN Dihydropyrimidinase-related protein 4 OS=Homo sapiens GN=DPYSL4 PE=1 SV=2	62466	68	291	337	590	388	136	535	1099	623	650	1090	661	669	918	0.17	0.36	0.43	0.59	0.67	0.36	0.76	0.76	0.67	0.51	0.85	0.43	0.59	0.76	8	14	31	34	24	13	27	40	28	34	48	22	30	36
Q9BX67	JAM3	JAM3_HUMAN Junctional adhesion molecule C OS=Homo sapiens GN=JAM3 PE=1 SV=1	35568	68	162	27	49	41	172	61	60	148	145	172	174	38	48	0.09	0.2	0.09	0.09	0.09	0.2	0.2	0.09	0.31	0.31	0.31	0.2	0.09	0.2	3	6	2	3	4	6	4	3	6	6	6	6	4	4
H0YB22	RPS14	H0YB22_HUMAN 40S ribosomal protein S14 (Fragment) OS=Homo sapiens GN=RPS14 PE=4 SV=1	13220	67	163	154	179		194				176	171	195	194		0.26	0.26	0.26	0.26		0.26				0.26	0.26	0.26	0.26		1	3	3	3		3				3	3	3	3
P60468	SEC61B	SC61B_HUMAN Protein transport protein Sec61 subunit beta OS=Homo sapiens GN=SEC61B PE=1 SV=2	10025	67	95	76	115	66	54	122	54	100	24	35	88	78	67	0.35	0.35	0.35	0.35	0.35	0.35	0.35	0.35	0.35	0.35	0.35	0.35	0.35	0.35	3	3	3	3	2	3	3	3	3	2	2	2	3	3
P63151	PPP2R2A	2ABA_HUMAN Serine/threonine-protein phosphatase 2A 55 kDa regulatory subunit B alpha isoform OS=Homo sapiens GN=PPP2R2A PE=1 SV=1	52173	67	54	116	104	197	166	89	112	170	166	233	196	179	95	0.13	0.13	0.13	0.13	0.13	0.2	0.13	0.13	0.13	0.2	0.28	0.28	0.28	0.2	6	6	10	11	10	8	8	11	10	10	17	9	15	12
Q5VWZ2	LYPLAL1	LYPL1_HUMAN Lysophospholipase-like protein 1 OS=Homo sapiens GN=LYPLAL1 PE=1 SV=3	26585	67						20					66	16		0.27						0.13					0.27	0.13		6						4					8	5
B4E363	FARSA	B4E363_HUMAN Phenylalanine--tRNA ligase alpha subunit OS=Homo sapiens GN=FARSA PE=2 SV=1	54181	67	76	135	165	105	171	269		431	428	388	548	566	436	0.06	0.13	0.19	0.27	0.19	0.13	0.13		0.27	0.27	0.27	0.34	0.27	0.27	4	5	6	7	6	6	9		12	14	17	17	16	12
B1AJY5	PSMD10	B1AJY5_HUMAN 26S proteasome non-ATPase regulatory subunit 10 OS=Homo sapiens GN=PSMD10 PE=2 SV=1	20432	66		86							216				82	0.36		0.16							0.16				0.16	2		2							3				2
P29803	PDHA2	ODPAT_HUMAN Pyruvate dehydrogenase E1 component subunit alpha, testis-specific form, mitochondrial OS=Homo sapiens GN=PDHA2 PE=1 SV=1	43647	66														0.24														4
P38117	ETFB	ETFB_HUMAN Electron transfer flavoprotein subunit beta OS=Homo sapiens GN=ETFB PE=1 SV=3	28054	66	152	29	95	40	145	184		140	71	145	165	224	58	0.25	0.12	0.12	0.12	0.12	0.12	0.25		0.12	0.12	0.12	0.12	0.12	0.12	4	3	1	3	1	4	4		3	2	3	3	3	1
K7EJH8	ACTN4	K7EJH8_HUMAN Alpha-actinin-4 (Fragment) OS=Homo sapiens GN=ACTN4 PE=2 SV=1	21588	65	356		253	357	307	237	650	426	485	442	537	309	517	0.54	2.19		1.06	1.76	0.78	1.06	3.92	2.68	2.19	3.26	3.26	1.76	2.68	5	21		13	21	11	11	31	25	26	27	25	14	23
Q14533	KRT81	KRT81_HUMAN Keratin, type II cuticular Hb1 OS=Homo sapiens GN=KRT81 PE=1 SV=3	56832	65	97	97	99	100	111	107	93	65	124	74	100	80	59	0.06	0.06	0.06	0.06	0.06	0.06	0.06	0.06	0.06	0.06	0.06	0.06	0.06	0.06	4	8	6	9	8	12	10	8	4	9	7	9	9	7
F5H2Q7	KIAA1715	F5H2Q7_HUMAN Protein lunapark OS=Homo sapiens GN=KIAA1715 PE=2 SV=1	31073	65	96	155	147	246	193	330	274	338	286	286	334	353	124	0.23	0.23	0.23	0.36	0.23	0.23	0.23	0.23	0.23	0.23	0.23	0.23	0.23	0.11	6	3	7	7	9	9	11	8	10	9	8	11	11	4
O14949	UQCRQ	QCR8_HUMAN Cytochrome b-c1 complex subunit 8 OS=Homo sapiens GN=UQCRQ PE=1 SV=4	9900	65	63	155	40	68	169	79	180	184	196	249	248	241	206	0.83	0.35	0.35	0.35	1.47	1.47	0.83	1.47	1.47	0.83	1.47	1.47	1.47	1.47	6	3	6	3	6	8	3	7	8	5	8	8	7	7
Q99250	SCN2A	SCN2A_HUMAN Sodium channel protein type 2 subunit alpha OS=Homo sapiens GN=SCN2A PE=1 SV=3	229994	65	118	129	282	344	109	541	501	657	429	573	315	587	286	0.04	0.04	0.06	0.09	0.1	0.03	0.15	0.14	0.1	0.1	0.14	0.07	0.1	0.07	6	8	7	18	18	6	20	18	21	22	21	15	18	10
Q01518	CAP1	CAP1_HUMAN Adenylyl cyclase-associated protein 1 OS=Homo sapiens GN=CAP1 PE=1 SV=5	52325	65	259	227	424	316	408	1090	977	806	677	673	875	642	629	0.36	0.73	0.63	0.63	0.73	0.53	0.84	1.08	1.08	0.84	0.96	0.84	0.73	0.73	14	18	23	25	22	21	33	35	30	27	23	28	24	25
P16435	POR	NCPR_HUMAN NADPH--cytochrome P450 reductase OS=Homo sapiens GN=POR PE=1 SV=2	77097	65	185	120	175	142	119	176	108	210	201	104	151	185	147	0.04	0.13	0.04	0.09	0.09	0.09	0.13	0.04	0.13	0.04	0.09	0.18	0.18	0.13	4	9	5	8	5	6	7	3	8	6	5	8	8	5
F5HFY4	NAP1L4b	F5HFY4_HUMAN Nucleosome assembly protein 1-like 4 OS=Homo sapiens GN=NAP1L4b PE=2 SV=1	44280	65	360		320	62	201	417	212		142		330	202		0.15	0.33		0.24	0.15	0.24	0.43	0.24		0.24		0.24	0.24		5	17		15	4	10	18	9		7		13	11
F5H860	INPP4A	F5H860_HUMAN Type I inositol 3,4-bisphosphate 4-phosphatase OS=Homo sapiens GN=INPP4A PE=2 SV=1	107009	64	173	148	213	155	267	297	220	345	307	282	435	391	174	0.03	0.03	0.03	0.06	0.03	0.03	0.13	0.06	0.09	0.09	0.09	0.16	0.2	0.06	1	5	5	7	5	6	8	6	9	8	9	11	13	5
E7EUY0	PRKDC	E7EUY0_HUMAN DNA-dependent protein kinase catalytic subunit OS=Homo sapiens GN=PRKDC PE=2 SV=1	470050	64	278	129	31	96	131	58		160	29	257	215	92	143	0.01	0.04	0.01	0.01	0.02	0.02	0.01		0.01	0.01	0.04	0.03	0.01	0.01	4	22	6	3	5	5	1		6	1	10	9	5	4
H0YKS4	ANXA2	H0YKS4_HUMAN Annexin (Fragment) OS=Homo sapiens GN=ANXA2 PE=2 SV=1	19632	64	393	147	156	115	237	275	26	150		169		148	161	0.17	0.37	0.37	0.37	0.37	0.37	0.37	0.17	0.37		0.37		0.37	0.61	3	6	4	4	6	5	5	2	5		5		3	4
A0MZ66	KIAA1598	SHOT1_HUMAN Shootin-1 OS=Homo sapiens GN=KIAA1598 PE=1 SV=4	72109	64	67	53	70	108	68	83	158	72	89	35	75	65	72	0.05	0.05	0.09	0.05	0.09	0.05	0.09	0.09	0.09	0.09	0.05	0.05	0.05	0.09	3	3	4	4	4	4	3	4	2	3	1	3	2	2
Q9NR45	NANS	SIAS_HUMAN Sialic acid synthase OS=Homo sapiens GN=NANS PE=1 SV=2	40738	64	143	70	200	107	77	153		61			182	196		0.08	0.26	0.17	0.26	0.26	0.17	0.37		0.08			0.37	0.37		2	7	3	8	5	4	8		2			7	8
Q9NXU5	ARL15	ARL15_HUMAN ADP-ribosylation factor-like protein 15 OS=Homo sapiens GN=ARL15 PE=1 SV=1	23261	63		41	51	78	115	185	223	181	210	86	39	215	124	0.14		0.14	0.31	0.31	0.31	0.31	0.31	0.31	0.31	0.31	0.14	0.31	0.31	1		1	2	4	6	6	6	5	6	4	2	6	3
H3BUX2	CYB5B	H3BUX2_HUMAN Cytochrome b5 type B OS=Homo sapiens GN=CYB5B PE=2 SV=1	15878	63	111	177	117	16	175	273	91	168	310	261	426	410	357	0.47	0.47	1.17	0.21	0.21	0.79	0.79	0.21	0.79	0.79	0.47	0.79	0.79	0.79	5	2	6	2	1	4	5	3	3	7	4	7	7	7
C9JIE4	SYNM	C9JIE4_HUMAN Synemin OS=Homo sapiens GN=SYNM PE=2 SV=1	140177	63	73				22	52								0.02	0.07				0.02	0.07								16	21				8	9
H0YI72	ANKS1B	H0YI72_HUMAN Ankyrin repeat and sterile alpha motif domain-containing protein 1B (Fragment) OS=Homo sapiens GN=ANKS1B PE=4 SV=1	60332	63	51	133	100	195	118	141		194	193	182	114	160	127	0.11	0.05	0.24	0.05	0.24	0.05	0.17		0.24	0.24	0.3	0.24	0.24	0.11	4	4	8	6	12	5	8		9	11	11	7	10	6
H0YEN5	RPS2	H0YEN5_HUMAN 40S ribosomal protein S2 (Fragment) OS=Homo sapiens GN=RPS2 PE=2 SV=1	21426	63	74	29	59	68	111	63	98	86	178	64	59	63	59	0.34	0.55	0.34	0.16	0.34	0.55	0.55	0.55	0.16	0.55	0.16	0.16	0.34	0.34	4	5	4	4	4	5	5	5	3	5	3	3	4	3
J3KR97	TBCD	J3KR97_HUMAN Tubulin-specific chaperone D OS=Homo sapiens GN=TBCD PE=2 SV=1	138346	63	186	47	48	370	417	239	350	275	189	606	358	472	302	0.07	0.21	0.07	0.05	0.21	0.15	0.18	0.18	0.18	0.1	0.23	0.23	0.29	0.18	7	15	5	5	16	17	13	13	13	8	21	18	21	13
I3L505	NDUFAB1	I3L505_HUMAN Acyl carrier protein (Fragment) OS=Homo sapiens GN=NDUFAB1 PE=2 SV=1	8112	63	18	64	41	31		24	55	29	57	38		46		1.06	0.43	1.06	1.06	1.06		0.43	1.95	1.06	1.95	1.06		1.06		9	3	12	8	6		2	11	8	10	7		8
A3KMH1	VWA8	VWA8_HUMAN von Willebrand factor A domain-containing protein 8 OS=Homo sapiens GN=VWA8 PE=1 SV=2	215716	63	163	18	161	78	50	304	152	18	172	151	172	80	354	0.02	0.06	0.02	0.13	0.03	0.03	0.11	0.08	0.02	0.05	0.09	0.11	0.08	0.13	3	9	3	13	6	5	16	8	1	8	11	9	8	19
O95433	AHSA1	AHSA1_HUMAN Activator of 90 kDa heat shock protein ATPase homolog 1 OS=Homo sapiens GN=AHSA1 PE=1 SV=1	38421	63	50					326	246	419			318		96	0.28	0.28					0.78	0.51	0.64			0.51		0.39	5	4					15	11	14			9		6
B1AHE4	ATXN10	B1AHE4_HUMAN Ataxin-10 (Fragment) OS=Homo sapiens GN=ATXN10 PE=2 SV=1	22299	63													15	0.15													0.15	1													2
RRRM0QXL5	FBL	M0QXL5_HUMAN rRNA 2~-O-methyltransferase fibrillarin (Fragment) OS=Homo sapiens GN=FBL PE=2 SV=1	26737	62	56	62	51	60	54	52	53	56		65	45	53	56	0.12	0.12	0.12	0.12	0.12	0.12	0.12	0.12	0.12		0.12	0.12	0.12	0.12	3	3	3	3	3	3	3	3	3		3	3	3	3
J3KRN4	MAP3K3	J3KRN4_HUMAN Mitogen-activated protein kinase kinase kinase 3 OS=Homo sapiens GN=MAP3K3 PE=2 SV=1	70823	62	56	62	51	60	54	52	53	56		65	45	53	56	0.05	0.05	0.05	0.05	0.05	0.05	0.05	0.05	0.05		0.05	0.05	0.05	0.05	3	3	3	3	3	3	3	3	3		3	3	3	3
B1ALK7	ARHGEF7	B1ALK7_HUMAN Rho guanine nucleotide exchange factor 7 OS=Homo sapiens GN=ARHGEF7 PE=2 SV=1	80352	62	265	195	181	264	210	489	556	485	451	539	596	664	403	0.13	0.38	0.27	0.17	0.32	0.22	0.27	0.22	0.22	0.32	0.43	0.22	0.38	0.17	7	15	11	11	19	12	14	14	15	19	20	14	17	11
Q9NQE9	HINT3	HINT3_HUMAN Histidine triad nucleotide-binding protein 3 OS=Homo sapiens GN=HINT3 PE=1 SV=1	20804	62	36		118	70	117	109	121	129	132	118	118	111	127	0.16	0.16		0.16	0.16	0.35	0.35	0.35	0.16	0.16	0.16	0.16	0.35	0.16	2	2		3	2	5	5	4	3	3	3	3	4	3
E9PBI4	PTK2B	E9PBI4_HUMAN Protein-tyrosine kinase 2-beta OS=Homo sapiens GN=PTK2B PE=2 SV=1	68931	62														0.1														7
H0YHS6	YARS2	H0YHS6_HUMAN Tyrosine--tRNA ligase, mitochondrial (Fragment) OS=Homo sapiens GN=YARS2 PE=2 SV=1	32279	62		32	24	15				108		140	139	108	53	0.1		0.1	0.1	0.1				0.48		0.34	0.22	0.22	0.22	3		2	2	1				5		7	4	4	3
J3KP22	PTPRA	J3KP22_HUMAN Receptor-type tyrosine-protein phosphatase alpha OS=Homo sapiens GN=PTPRA PE=2 SV=1	76694	62	42		38	31		86					25	40		0.04	0.04		0.04	0.04		0.04					0.04	0.04		3	1		1	1		2					1	1
Q5T3J1	HAPLN2	Q5T3J1_HUMAN Hyaluronan and proteoglycan link protein 2 (Fragment) OS=Homo sapiens GN=HAPLN2 PE=2 SV=1	21043	62	116	109										113		0.34	0.34	0.16										0.16		5	4	4										3
P04080	CSTB	CYTB_HUMAN Cystatin-B OS=Homo sapiens GN=CSTB PE=1 SV=2	11190	61	72	102	199	51	175	218					106	39		0.31	0.31	0.71	0.71	0.71	0.71	0.71					0.31	0.31		3	3	5	6	2	5	6					3	1
C9IZN7	TBRG4	C9IZN7_HUMAN Protein TBRG4 (Fragment) OS=Homo sapiens GN=TBRG4 PE=2 SV=1	32096	61	31	99	86	59										0.1	0.1	0.1	0.1	0.1										2	1	4	3	3
O00479	HMGN4	HMGN4_HUMAN High mobility group nucleosome-binding domain-containing protein 4 OS=Homo sapiens GN=HMGN4 PE=1 SV=3	9533	61	97	42	50	29	87	30			116	74	117	114	26	0.36	0.09	0.36	0.36	0.36	0.11	0.36			0.36	0.36	0.64	0.36	0.36	2	3	1	2	1	2	2			3	3	3	3	1
Q15651	HMGN3	HMGN3_HUMAN High mobility group nucleosome-binding domain-containing protein 3 OS=Homo sapiens GN=HMGN3 PE=1 SV=2	10660	61	118	50	60	30	108	31			120	82	125	120	26	0.32	0.32	0.32	0.32	0.32	0.32	0.32			0.32	0.32	0.32	0.32	0.32	2	3	1	2	1	2	2			3	3	3	3	3
P62753	RPS6	RS6_HUMAN 40S ribosomal protein S6 OS=Homo sapiens GN=RPS6 PE=1 SV=1	28834	61	168	52	102		107		240	322	284	187	305	318	328	0.24	0.24	0.24	0.24		0.39		0.39	0.55	0.55	0.39	0.55	0.55	0.39	3	6	2	3		4		8	10	12	6	9	8	8
Q5RGS4	PLEKHA1	Q5RGS4_HUMAN Pleckstrin homology domain-containing family A member 1 OS=Homo sapiens GN=PLEKHA1 PE=2 SV=1	44043	61	58	50	68	98	70	74	66				48			0.07	0.07	0.07	0.07	0.16	0.07	0.16	0.07				0.07			3	2	2	4	5	2	4	3				1
P00966	ASS1	ASSY_HUMAN Argininosuccinate synthase OS=Homo sapiens GN=ASS1 PE=1 SV=2	46786	61														0.15														6
Q16143	SNCB	SYUB_HUMAN Beta-synuclein OS=Homo sapiens GN=SNCB PE=1 SV=1	14279	61	63	60	123	74	125	74	53	89	74	71	37	104	73	0.24	0.24	0.24	0.24	0.24	0.24	0.24	0.24	0.24	0.24	0.24	0.24	0.24	0.24	2	3	3	3	3	3	3	3	3	3	3	2	3	3
O94760	DDAH1	DDAH1_HUMAN N(G),N(G)-dimethylarginine dimethylaminohydrolase 1 OS=Homo sapiens GN=DDAH1 PE=1 SV=3	31444	60						116								0.22						0.5								4						8
I3L4J1	I3L4J1	I3L4J1_HUMAN Uncharacterized protein (Fragment) OS=Homo sapiens PE=4 SV=2	32598	60					132	71				107				0.1					0.21	0.1				0.1				2					6	3				4
H7C469	H7C469	H7C469_HUMAN Uncharacterized protein (Fragment) OS=Homo sapiens PE=3 SV=1	40989	60		46	82	59	73	138	72							0.17		0.17	0.36	0.26	0.26	0.17	0.17							5		6	6	4	5	7	3
B7Z7E9	GOT1	B7Z7E9_HUMAN Aspartate aminotransferase OS=Homo sapiens GN=GOT1 PE=2 SV=1	44404	59	41										236	191	270	0.15	0.15										0.24	0.24	0.43	5	2										6	6	12
G5E9P1	ITPR1	G5E9P1_HUMAN Inositol 1,4,5-triphosphate receptor, type 1, isoform CRA_d OS=Homo sapiens GN=ITPR1 PE=2 SV=1	311832	59	69	85	144	110	54	344	398	307	199	199	193	163	359	0.03	0.03	0.05	0.04	0.03	0.04	0.08	0.11	0.1	0.09	0.1	0.08	0.05	0.1	11	6	11	13	9	8	19	20	18	16	21	11	15	27
Q5TH30	NDRG3	Q5TH30_HUMAN NDRG family member 3, isoform CRA_c OS=Homo sapiens GN=NDRG3 PE=2 SV=1	43336	59	67	56	50	64	130	95	53	105	101	58	63	136	72	0.08	0.16	0.08	0.08	0.08	0.08	0.08	0.08	0.16	0.16	0.08	0.16	0.25	0.16	3	5	3	3	3	6	6	3	4	7	3	4	8	4
P62851	RPS25	RS25_HUMAN 40S ribosomal protein S25 OS=Homo sapiens GN=RPS25 PE=1 SV=1	13791	59	153	134	106	18	68		154	42	91	37	99	109	168	0.25	0.25	0.25	0.25	0.25	0.25		0.56	0.56	0.56	0.25	0.25	0.25	0.56	3	4	4	3	2	3		5	3	7	3	5	6	5
H7C5H5	MFN1	H7C5H5_HUMAN Mitofusin-1 (Fragment) OS=Homo sapiens GN=MFN1 PE=2 SV=1	56770	59	46													0.12	0.12													4	3
F5H423	ARF3	F5H423_HUMAN ADP-ribosylation factor 3 OS=Homo sapiens GN=ARF3 PE=2 SV=1	23388	59	71	138	277	108	204	212	46	272	250	247	633	517	276	0.14	0.31	0.71	0.95	0.31	0.71	0.95	0.14	0.71	0.95	0.49	1.55	1.23	0.71	2	3	8	10	4	12	13	1	10	12	12	17	15	11
H0Y950	CD38	H0Y950_HUMAN ADP-ribosyl cyclase 1 (Fragment) OS=Homo sapiens GN=CD38 PE=2 SV=1	17835	58				30	46	27				30			33	0.41				0.19	0.41	0.19				0.19			0.19	4				2	4	3				3			3
Q8IYB4	PEX5L	PEX5R_HUMAN PEX5-related protein OS=Homo sapiens GN=PEX5L PE=1 SV=2	69882	58	105	98	250	156	213	355	482	462	429	529	405	408	506	0.05	0.15	0.1	0.2	0.1	0.15	0.2	0.2	0.2	0.26	0.15	0.15	0.2	0.32	5	9	9	14	10	10	7	15	14	15	13	11	10	16
J3KRJ6	HYDIN	J3KRJ6_HUMAN Hydrocephalus-inducing protein homolog (Fragment) OS=Homo sapiens GN=HYDIN PE=4 SV=1	12596	58	18	46	36	19	29	24	33	19	27	27	18	27	47	0.27	0.27	0.27	0.27	0.27	0.27	0.27	0.27	0.27	0.27	0.27	0.27	0.27	0.27	8	3	8	6	4	4	2	5	5	6	4	4	4	6
B4DZG4	SLC25A27	B4DZG4_HUMAN Mitochondrial uncoupling protein 4 OS=Homo sapiens GN=SLC25A27 PE=2 SV=1	26800	58	25	34		32		144	141	62	95	57	35	52	65	0.26	0.12	0.12		0.12		0.42	0.26	0.12	0.26	0.12	0.26	0.26	0.12	5	4	3		4		8	8	6	7	8	5	6	5
K7EKL8	ICAM1	K7EKL8_HUMAN Intercellular adhesion molecule 1 (Fragment) OS=Homo sapiens GN=ICAM1 PE=2 SV=1	19716	58	97	29	68		26									0.17	0.37	0.17	0.17		0.17									3	5	2	2		2
Q5JUA8	VPS16	Q5JUA8_HUMAN Vacuolar protein sorting-associated protein 16 homolog OS=Homo sapiens GN=VPS16 PE=2 SV=1	59823	58	110	50	101	131	81	155	145		146	149		185	201	0.11	0.11	0.11	0.05	0.11	0.05	0.11	0.11		0.05	0.11		0.17	0.11	4	6	4	3	4	4	5	4		4	4		7	6
O75051	PLXNA2	PLXA2_HUMAN Plexin-A2 OS=Homo sapiens GN=PLXNA2 PE=1 SV=4	214220	58	121		89						156					0.03	0.03		0.03						0.03					2	5		3						5
H0YJ34	FERMT2	H0YJ34_HUMAN Fermitin family homolog 2 (Fragment) OS=Homo sapiens GN=FERMT2 PE=2 SV=1	73877	58	155	28	63	31	42	178	40	116	60	87	297	115	97	0.09	0.09	0.04	0.09	0.04	0.04	0.14	0.09	0.14	0.09	0.04	0.14	0.14	0.09	5	5	4	4	2	3	5	4	5	3	3	11	5	5
Q96HU8	DIRAS2	DIRA2_HUMAN GTP-binding protein Di-Ras2 OS=Homo sapiens GN=DIRAS2 PE=1 SV=1	22813	58	128	120	74	143	169	238	246	182	195	126	79	96	83	0.15	0.51	0.31	0.15	0.51	0.31	0.51	0.51	0.51	0.51	0.51	0.15	0.51	0.31	3	6	5	3	5	5	8	8	7	7	5	3	5	3
E7EQR4	EZR	E7EQR4_HUMAN Ezrin OS=Homo sapiens GN=EZR PE=2 SV=2	65653	57	366	36	42	37	75	64		31	19	41	39	53		0.1	0.34	0.05	0.16	0.05	0.22	0.1		0.1	0.1	0.1	0.05	0.1		11	25	8	10	9	14	10		9	8	8	8	9
P26038	MSN	MOES_HUMAN Moesin OS=Homo sapiens GN=MSN PE=1 SV=3	67892	57	170											35		0.1	0.15											0.05		7	13											3
P35998	PSMC2	PRS7_HUMAN 26S protease regulatory subunit 7 OS=Homo sapiens GN=PSMC2 PE=1 SV=3	49002	57	106		199	124				189		69				0.14	0.22		0.3	0.22				0.39		0.14				3	4		6	6				9		3
P09496-2	CLTA	CLCA_HUMAN Isoform Non-brain of Clathrin light chain A OS=Homo sapiens GN=CLTA	23704	57	152					197								0.48	0.3					0.93								4	5					10
Q8N987	NECAB1	NECA1_HUMAN N-terminal EF-hand calcium-binding protein 1 OS=Homo sapiens GN=NECAB1 PE=1 SV=1	40717	57	77	61	102	51	70	83	70	95	35	63	134	105	50	0.08	0.08	0.08	0.08	0.08	0.08	0.08	0.08	0.08	0.08	0.08	0.48	0.26	0.08	3	2	3	3	3	3	3	3	3	1	2	7	6	2
H0YBA5	FAM184A	H0YBA5_HUMAN Protein FAM184A (Fragment) OS=Homo sapiens GN=FAM184A PE=4 SV=1	43333	57	58			46	60	48				48	40	44	42	0.08	0.08			0.08	0.08	0.08				0.08	0.08	0.1	0.11	6	7			2	6	6				4	3	5	6
M0QYS1	RPL13A	M0QYS1_HUMAN 60S ribosomal protein L13a (Fragment) OS=Homo sapiens GN=RPL13A PE=2 SV=2	24258	56	39	30	101	53	57	75	130	126	120	108	159	120	121	0.29	0.14	0.29	0.47	0.47	0.29	0.47	0.47	0.29	0.29	0.29	0.47	0.47	0.67	9	6	6	11	6	8	10	12	11	9	9	13	11	15
Q14258	TRIM25	TRI25_HUMAN E3 ubiquitin/ISG15 ligase TRIM25 OS=Homo sapiens GN=TRIM25 PE=1 SV=2	72581	56	87				52	31								0.05	0.05				0.05	0.05								2	2				3	1
RRRG3V3I9	PAPOLA	G3V3I9_HUMAN Poly(A) polymerase alpha (Fragment) OS=Homo sapiens GN=PAPOLA PE=2 SV=1	20292	56	50	52	54	52	48	52	48	48	51	50	47	48	48	0.17	0.17	0.17	0.17	0.17	0.17	0.17	0.17	0.17	0.17	0.17	0.17	0.17	0.17	9	10	9	12	10	10	11	11	11	11	12	11	11	13
RRRE5RIH5	TTI2	E5RIH5_HUMAN TELO2-interacting protein 2 OS=Homo sapiens GN=TTI2 PE=2 SV=1	53842	56	50	52	54	52	48	52	48	48	51	50	47	48	48	0.06	0.06	0.06	0.06	0.06	0.06	0.06	0.06	0.06	0.06	0.06	0.06	0.06	0.06	9	10	9	12	10	10	11	11	11	11	12	11	11	13
E9PKL9	TSTA3	E9PKL9_HUMAN GDP-L-fucose synthase (Fragment) OS=Homo sapiens GN=TSTA3 PE=2 SV=1	29819	56	62		63	26	88	89		77	56	60		78	24	0.11	0.11		0.11	0.11	0.11	0.11		0.11	0.11	0.11		0.11	0.11	3	3		2	1	3	2		2	2	2		2	1
Q9P253	VPS18	VPS18_HUMAN Vacuolar protein sorting-associated protein 18 homolog OS=Homo sapiens GN=VPS18 PE=1 SV=2	111484	56	36		32	32	23		16			47		34	32	0.06	0.03		0.03	0.03	0.03		0.03			0.06		0.03	0.06	3	4		4	5	4		4			5		3	5
O00442	RTCA	RTCA_HUMAN RNA 3~-terminal phosphate cyclase OS=Homo sapiens GN=RTCA PE=1 SV=1	39825	56	198	95	143	164	219	209	278	145	301	266	217	148	170	0.08	0.17	0.17	0.17	0.17	0.17	0.17	0.17	0.17	0.17	0.17	0.17	0.17	0.17	2	6	3	4	4	5	5	6	5	9	6	4	3	3
Q9HAV7	GRPEL1	GRPE1_HUMAN GrpE protein homolog 1, mitochondrial OS=Homo sapiens GN=GRPEL1 PE=1 SV=2	24492	56	72	68	219	135	148	186	135	125			183	165	36	0.29	0.29	0.29	0.67	0.29	0.47	0.47	0.29	0.67			0.89	0.67	0.14	4	5	3	11	6	6	6	5	7			9	8	2
F8WAV2	GABBR1	F8WAV2_HUMAN Gamma-aminobutyric acid type B receptor subunit 1 OS=Homo sapiens GN=GABBR1 PE=2 SV=1	15480	55					19									0.22					0.22									1					1
R4GMR5	PSMD8	R4GMR5_HUMAN 26S proteasome non-ATPase regulatory subunit 8 OS=Homo sapiens GN=PSMD8 PE=4 SV=1	32702	55	49	37	63	51	39	68	70	51	48	56	22	42	43	0.1	0.1	0.1	0.1	0.1	0.1	0.1	0.1	0.1	0.1	0.1	0.1	0.1	0.1	3	2	1	3	2	1	4	3	2	4	2	1	2	3
M0QWZ9	SHANK3	M0QWZ9_HUMAN SH3 and multiple ankyrin repeat domains protein 3 OS=Homo sapiens GN=SHANK3 PE=2 SV=1	185099	55	43	60	265		34	307		463	436	254	288	351	230	0.05	0.05	0.04	0.13		0.04	0.09		0.15	0.13	0.09	0.07	0.15	0.09	4	5	4	14		2	10		16	18	13	9	14	9
F5H459	AP3S1	F5H459_HUMAN AP-3 complex subunit sigma-1 OS=Homo sapiens GN=AP3S1 PE=2 SV=1	18988	55	109	158	209	163	213	240	200	209	205	220	356	193	95	0.18	0.18	0.18	0.18	0.18	0.18	0.18	0.18	0.18	0.18	0.18	0.39	0.18	0.18	3	3	3	3	3	3	3	3	3	3	3	6	3	3
O75367	H2AFY	H2AY_HUMAN Core histone macro-H2A.1 OS=Homo sapiens GN=H2AFY PE=1 SV=4	39764	55	288	86	119	173	425	269	180	256	461	377	660	345	252	0.08	0.49	0.17	0.08	0.17	0.75	0.38	0.27	0.49	0.62	0.49	0.75	0.49	0.38	6	11	6	3	6	15	9	5	11	14	10	19	13	10
G3XA86	COQ6	G3XA86_HUMAN Coenzyme Q6 homolog, monooxygenase (Yeast), isoform CRA_a OS=Homo sapiens GN=COQ6 PE=4 SV=1	43389	55		31	87							63	52			0.08		0.08	0.16							0.08	0.08			1		1	3							1	1
P05387	RPLP2	RLA2_HUMAN 60S acidic ribosomal protein P2 OS=Homo sapiens GN=RPLP2 PE=1 SV=1	11658	55	116	42		147			40	81	305	15			225	0.68	0.68	0.68		1.17			1.17	0.68	1.81	0.3			1.81	2	4	3		6			3	5	10	1			9
E7EWT1	DDOST	E7EWT1_HUMAN Dolichyl-diphosphooligosaccharide--protein glycosyltransferase 48 kDa subunit OS=Homo sapiens GN=DDOST PE=2 SV=1	46719	54	67			50	20	52		52	45	37		59		0.07	0.15			0.07	0.07	0.15		0.15	0.15	0.15		0.07		4	6			5	2	6		4	4	4		4
E7EMM4	ASAH1	E7EMM4_HUMAN Acid ceramidase OS=Homo sapiens GN=ASAH1 PE=2 SV=1	42169	54	77	55	39	122	129	81	25	120	64	109	187	197	56	0.08	0.08	0.16	0.08	0.16	0.46	0.16	0.08	0.16	0.16	0.16	0.16	0.16	0.16	1	2	3	2	5	10	4	2	3	2	4	3	4	2
P02747	C1QC	C1QC_HUMAN Complement C1q subcomponent subunit C OS=Homo sapiens GN=C1QC PE=1 SV=3	25985	54						76								0.13						0.13								2						3
F5GWL8	LZTFL1	F5GWL8_HUMAN Leucine zipper transcription factor-like protein 1 OS=Homo sapiens GN=LZTFL1 PE=2 SV=1	29315	54	112		84	58	147	26	61	343	79	180	260	219	37	0.11	0.24		0.11	0.11	0.54	0.11	0.11	0.91	0.24	0.38	0.24	0.24	0.11	1	3		3	2	4	1	2	11	2	6	6	8	2
Q86W25	NLRP13	NAL13_HUMAN NACHT, LRR and PYD domains-containing protein 13 OS=Homo sapiens GN=NLRP13 PE=2 SV=2	121144	54	48	38		48			65			52		31	40	0.11	0.03	0.03		0.03			0.03			0.03		0.03	0.03	4	4	5		6			4			7		4	6
B4DER1	LARS	B4DER1_HUMAN Leucine--tRNA ligase, cytoplasmic OS=Homo sapiens GN=LARS PE=2 SV=1	132410	54	20	22	42	34	32	55	97	104	42	44	124	36	53	0.02	0.02	0.05	0.02	0.05	0.02	0.05	0.1	0.05	0.08	0.02	0.08	0.08	0.1	4	1	2	2	2	2	4	5	4	3	1	6	3	5
E7ERX9	KIF13B	E7ERX9_HUMAN Kinesin-like protein KIF13B OS=Homo sapiens GN=KIF13B PE=2 SV=1	84339	54	67	86		51			66		71	84			47	0.04	0.04	0.04		0.04			0.04		0.04	0.04			0.04	1	1	2		1			1		2	2			1
P82909	MRPS36	RT36_HUMAN 28S ribosomal protein S36, mitochondrial OS=Homo sapiens GN=MRPS36 PE=1 SV=2	11459	53	147	151	79	155	115	94	233	108	205				248	0.3	0.3	0.3	0.3	0.3	0.3	0.3	0.3	0.3	0.3				0.3	2	3	3	2	3	3	2	4	3	3				5
P05204	HMGN2	HMGN2_HUMAN Non-histone chromosomal protein HMG-17 OS=Homo sapiens GN=HMGN2 PE=1 SV=3	9387	53						38			24					0.37						0.37			0.37					1						1			1
C9JL26	AGPAT3	C9JL26_HUMAN 1-acyl-sn-glycerol-3-phosphate acyltransferase gamma (Fragment) OS=Homo sapiens GN=AGPAT3 PE=2 SV=1	30140	53	32	29	46	40								27		0.11	0.11	0.11	0.11	0.11								0.11		3	1	1	3	2								1
RRRQ9H1D0	TRPV6	TRPV6_HUMAN Transient receptor potential cation channel subfamily V member 6 OS=Homo sapiens GN=TRPV6 PE=1 SV=2	84011	53	69	55	67	44	48	42		50		51				0.04	0.04	0.04	0.14	0.04	0.04	0.04		0.04		0.04				4	3	4	3	4	3	3		3		4
O14980	XPO1	XPO1_HUMAN Exportin-1 OS=Homo sapiens GN=XPO1 PE=1 SV=1	124447	53	281	82	177	168	228	480	281	406	199	387	644	356	333	0.05	0.14	0.11	0.14	0.08	0.17	0.23	0.2	0.17	0.11	0.14	0.26	0.2	0.17	4	12	6	8	6	13	18	12	16	12	17	25	15	15
H0Y5S9	CSNK1E	H0Y5S9_HUMAN Casein kinase I isoform epsilon (Fragment) OS=Homo sapiens GN=CSNK1E PE=4 SV=1	12971	53	93	55	74	29	29	73	96	94	41	24	111	83		0.26	0.26	0.26	0.26	0.26	0.26	0.26	0.26	0.26	0.26	0.26	0.26	0.26		3	3	2	2	1	2	2	3	3	2	2	3	3
O14787	TNPO2	TNPO2_HUMAN Transportin-2 OS=Homo sapiens GN=TNPO2 PE=1 SV=3	102862	53										49		55		0.06										0.03		0.03		2										6		3
F5H189	LYRM4	F5H189_HUMAN LYR motif-containing protein 4 OS=Homo sapiens GN=LYRM4 PE=2 SV=1	15299	53	44	52	87	46	76	53	36	74	49	37	82	76	44	0.22	0.22	0.22	0.22	0.22	0.22	0.22	0.22	0.22	0.22	0.22	0.22	0.22	0.22	3	3	3	3	3	3	3	2	3	3	2	3	3	3
M0QYZ2	AP2S1	M0QYZ2_HUMAN AP-2 complex subunit sigma OS=Homo sapiens GN=AP2S1 PE=2 SV=1	19145	53	24	30	76		56	41	54	20	33		71	46	31	0.18	0.18	0.18	0.38		0.18	0.63	0.38	0.18	0.18		0.18	0.18	0.18	3	3	1	5		3	4	4	1	3		2	3	2
Q15691	MAPRE1	MARE1_HUMAN Microtubule-associated protein RP/EB family member 1 OS=Homo sapiens GN=MAPRE1 PE=1 SV=3	30151	53	120	59	124	38	63	92	70	104		28	223	169	33	0.11	0.11	0.11	0.23	0.11	0.11	0.11	0.23	0.23		0.11	0.37	0.23	0.11	3	3	3	5	3	3	3	4	5		1	7	6	2
RRRO00170	AIP	AIP_HUMAN AH receptor-interacting protein OS=Homo sapiens GN=AIP PE=1 SV=2	38068	53	53													0.09	0.09													2	3
Q96RR4	CAMKK2	KKCC2_HUMAN Calcium/calmodulin-dependent protein kinase kinase 2 OS=Homo sapiens GN=CAMKK2 PE=1 SV=2	65560	53						268	442	360	128	118	231	165	280	0.05						0.28	0.41	0.48	0.16	0.16	0.28	0.22	0.34	1						12	14	15	8	4	11	7	14
RRRB4DZC3	XRN2	B4DZC3_HUMAN 5~-3~ exoribonuclease 2 OS=Homo sapiens GN=XRN2 PE=2 SV=1	103150	52	56	45	60	49	58	60	43	58	44	57	58	51	50	0.03	0.03	0.06	0.06	0.03	0.03	0.03	0.06	0.03	0.06	0.03	0.03	0.03	0.03	7	8	9	10	9	9	9	10	10	11	8	9	9	8
P32247	BRS3	BRS3_HUMAN Bombesin receptor subtype-3 OS=Homo sapiens GN=BRS3 PE=1 SV=1	45066	52	56	40	48	49	58	60	39	58	46	57	58	51	50	0.07	0.07	0.07	0.07	0.07	0.07	0.07	0.07	0.07	0.07	0.07	0.07	0.07	0.07	6	8	8	8	8	9	9	9	9	10	8	9	9	8
H3BRB8	KIAA0408	H3BRB8_HUMAN Uncharacterized protein KIAA0408 (Fragment) OS=Homo sapiens GN=KIAA0408 PE=4 SV=1	33428	52														0.33														5
Q9NQ66	PLCB1	PLCB1_HUMAN 1-phosphatidylinositol 4,5-bisphosphate phosphodiesterase beta-1 OS=Homo sapiens GN=PLCB1 PE=1 SV=1	139335	52	50		168	62	33	548	74	104	55	106	264	78	40	0.05	0.05		0.05	0.05	0.05	0.18	0.02	0.02	0.05	0.05	0.07	0.05	0.02	3	4		6	5	2	20	2	3	4	4	7	3	2
E5RFC0	BEND7	E5RFC0_HUMAN BEN domain-containing protein 7 OS=Homo sapiens GN=BEND7 PE=2 SV=1	47895	52	51	60	55	51	55	52	57	68	58	61	45	44	81	0.07	0.07	0.07	0.07	0.07	0.07	0.07	0.07	0.07	0.07	0.07	0.07	0.07	0.07	3	3	3	3	3	3	3	3	4	6	4	3	3	7
J3KNX9	MYO18A	J3KNX9_HUMAN Unconventional myosin-XVIIIa OS=Homo sapiens GN=MYO18A PE=2 SV=1	234193	52	163	74	155	273	482	326	308	386	237	640	747	269	592	0.03	0.09	0.04	0.07	0.1	0.2	0.12	0.09	0.15	0.07	0.21	0.18	0.12	0.18	4	10	6	11	14	25	9	9	18	9	25	22	11	20
O95721	SNAP29	SNP29_HUMAN Synaptosomal-associated protein 29 OS=Homo sapiens GN=SNAP29 PE=1 SV=1	28953	52	31				21	20					49			0.24	0.24				0.11	0.11					0.24			5	3				1	1					2
Q8N335	GPD1L	GPD1L_HUMAN Glycerol-3-phosphate dehydrogenase 1-like protein OS=Homo sapiens GN=GPD1L PE=1 SV=1	39021	52	56	127	380	66	165	278	161	392	148	273	479	384	230	0.08	0.08	0.18	0.28	0.08	0.28	0.38	0.38	0.77	0.28	0.28	0.38	0.38	0.5	3	3	8	9	5	7	11	9	13	6	7	13	10	11
B4DQ51	ACADSB	B4DQ51_HUMAN Short/branched chain-specific acyl-CoA dehydrogenase, mitochondrial OS=Homo sapiens GN=ACADSB PE=2 SV=1	36287	51							26			22	66		25	0.09							0.09			0.09	0.09		0.09	1							2			1	1		1
B7Z452	ACSL1	B7Z452_HUMAN Long-chain-fatty-acid--CoA ligase 1 OS=Homo sapiens GN=ACSL1 PE=2 SV=1	78826	51	46			29	20	37						33		0.13	0.08			0.08	0.13	0.08						0.08		5	5			3	3	4						3
Q5LJA0	TROVE2	Q5LJA0_HUMAN 60 kDa SS-A/Ro ribonucleoprotein OS=Homo sapiens GN=TROVE2 PE=2 SV=1	59916	51	89	23			49					52				0.05	0.11	0.05			0.05					0.05				3	4	1			3					4
B4DPI2	SARDH	B4DPI2_HUMAN Sarcosine dehydrogenase, mitochondrial OS=Homo sapiens GN=SARDH PE=2 SV=1	83764	51	29													0.04	0.04													4	4
Q9P0K9	FRRS1L	FRS1L_HUMAN DOMON domain-containing protein FRRS1L OS=Homo sapiens GN=FRRS1L PE=2 SV=2	37760	51						47	115		36	29			53	0.09						0.09	0.09		0.09	0.09			0.09	2						1	3		1	1			1
Q9NZJ9	NUDT4	NUDT4_HUMAN Diphosphoinositol polyphosphate phosphohydrolase 2 OS=Homo sapiens GN=NUDT4 PE=1 SV=2	20521	51	104		47		114		47			105				0.16	0.58		0.35		0.58		0.35			0.35				3	5		2		4		2			4
C9JKQ2	NDUFB3	C9JKQ2_HUMAN NADH dehydrogenase [ubiquinone] 1 beta subcomplex subunit 3 (Fragment) OS=Homo sapiens GN=NDUFB3 PE=2 SV=1	7581	51	20	198					267	208		262	188	169		0.47	0.47	2.17					3.65	2.17		2.17	2.17	2.17		3	2	11					14	12		12	7	7
Q765P7	MTSS1L	MTSSL_HUMAN MTSS1-like protein OS=Homo sapiens GN=MTSS1L PE=1 SV=1	80450	51	62		50											0.04	0.04		0.04											1	3		1
J3QSU6	TNC	J3QSU6_HUMAN Tenascin OS=Homo sapiens GN=TNC PE=2 SV=1	226357	51	134				97						61		78	0.03	0.07				0.06						0.03		0.03	5	9				7						2		4
J3KN29	PSMD9	J3KN29_HUMAN 26S proteasome non-ATPase regulatory subunit 9 OS=Homo sapiens GN=PSMD9 PE=2 SV=1	24709	50				17			25							0.14				0.14			0.14							2				2			3
RRRO60518	RANBP6	RNBP6_HUMAN Ran-binding protein 6 OS=Homo sapiens GN=RANBP6 PE=1 SV=2	126173	50	38	37	38	51	38	51	38	51		38				0.03	0.11	0.03	0.03	0.03	0.03	0.03	0.03	0.32		0.03				3	4	4	4	3	3	3	2	2		3
P42766	RPL35	RL35_HUMAN 60S ribosomal protein L35 OS=Homo sapiens GN=RPL35 PE=1 SV=2	14543	50	50	44	50	83	136	65	177	257	157	108	154	131	181	0.52	0.52	0.52	0.52	0.52	0.88	0.52	1.32	1.32	1.32	0.88	1.32	0.52	1.32	7	7	5	5	7	11	6	10	13	10	11	9	8	12
Q8NAT1	POMGNT2	PMGT2_HUMAN Protein O-linked-mannose beta-1,4-N-acetylglucosaminyltransferase 2 OS=Homo sapiens GN=POMGNT2 PE=1 SV=1	67086	50	34		66	38	46	45	20	30	34	57	55	41	43	0.05	0.05		0.05	0.05	0.05	0.05	0.05	0.05	0.05	0.05	0.05	0.05	0.05	3	1		3	3	2	2	1	1	2	3	2	2	3
H3BRF5	EARS2	H3BRF5_HUMAN KIAA1970 protein, isoform CRA_c OS=Homo sapiens GN=EARS2 PE=2 SV=1	60464	50		39		25		25	42	58	37	41	171	74	44	0.05		0.05		0.05		0.05	0.05	0.05	0.05	0.05	0.11	0.17	0.05	5		4		2		3	5	6	3	3	7	5	6
M0R2F6	FSD1	M0R2F6_HUMAN Fibronectin type III and SPRY domain-containing protein 1 (Fragment) OS=Homo sapiens GN=FSD1 PE=4 SV=1	19632	50	133	181	183	219										0.17	0.17	0.17	0.17	0.17										4	3	4	5	5
G3V1W4	SEC23A	G3V1W4_HUMAN Protein transport protein Sec23A OS=Homo sapiens GN=SEC23A PE=2 SV=1	12904	50														0.6														6
B4DEK4	SNX2	B4DEK4_HUMAN Sorting nexin-2 OS=Homo sapiens GN=SNX2 PE=2 SV=1	46183	50	140	32	46			171			18	28	76	33		0.23	0.15	0.07	0.23			0.41			0.07	0.15	0.15	0.15		4	8	1	4			9			1	2	5	3
E7EWX8	MGLL	E7EWX8_HUMAN Monoglyceride lipase OS=Homo sapiens GN=MGLL PE=2 SV=1	30843	50			143	55										0.11			0.11	0.11										3			3	1
Q13724	MOGS	MOGS_HUMAN Mannosyl-oligosaccharide glucosidase OS=Homo sapiens GN=MOGS PE=1 SV=5	92032	50	76	61	57	29	59			44	57		52	46		0.04	0.04	0.04	0.04	0.04	0.04			0.04	0.04		0.04	0.04		2	2	1	1	2	2			1	1		1	1
E7EP17	DNAH9	E7EP17_HUMAN Dynein heavy chain 9, axonemal OS=Homo sapiens GN=DNAH9 PE=2 SV=1	507074	49		45	39	39	38		51	39	39				48	0.01		0.01	0.01	0.01	0.01		0.01	0.01	0.01				0.01	9		11	7	8	9		9	9	11				11
J3KTF5	ECSIT	J3KTF5_HUMAN Evolutionarily conserved-signaling intermediate in Toll pathway, mitochondrial (Fragment) OS=Homo sapiens GN=ECSIT PE=2 SV=1	26346	49														0.13														1
H7BZ55	H7BZ55	CROL3_HUMAN Putative ciliary rootlet coiled-coil protein-like 3 protein OS=Homo sapiens PE=5 SV=2	250066	49	74													0.01	0.01													2	3
RRRH0YB97	FADS1	H0YB97_HUMAN Fatty acid desaturase 1 (Fragment) OS=Homo sapiens GN=FADS1 PE=3 SV=1	19924	49	19	42	47	24	44	41	48	32	46	33	40	36	25	0.17	0.17	0.17	0.17	0.17	0.17	0.17	0.17	0.17	0.17	0.17	0.17	0.17	0.17	4	3	4	4	3	5	3	4	5	4	3	3	3	5
A6PW57	PIP5K1A	A6PW57_HUMAN Phosphatidylinositol 4-phosphate 5-kinase type-1 alpha OS=Homo sapiens GN=PIP5K1A PE=2 SV=2	61675	49														0.17														4
K7EKQ2	CDC37	K7EKQ2_HUMAN Hsp90 co-chaperone Cdc37 (Fragment) OS=Homo sapiens GN=CDC37 PE=2 SV=1	42032	49														0.08														2
Q9Y2S2	CRYL1	CRYL1_HUMAN Lambda-crystallin homolog OS=Homo sapiens GN=CRYL1 PE=1 SV=3	35909	49	44	32	71	23	48	75						16		0.19	0.19	0.09	0.19	0.09	0.09	0.19						0.09		4	2	1	3	1	2	6						1
P43121	MCAM	MUC18_HUMAN Cell surface glycoprotein MUC18 OS=Homo sapiens GN=MCAM PE=1 SV=2	72532	49	257	19		33	239			126	112	243	71	62	103	0.05	0.19	0.05		0.05	0.09			0.09	0.09	0.09	0.05	0.05	0.05	3	9	2		1	5			3	3	5	1	1	2
U3KQ56	GRHPR	U3KQ56_HUMAN Glyoxylate reductase/hydroxypyruvate reductase OS=Homo sapiens GN=GRHPR PE=4 SV=1	39241	49	96		98	46	124	96	195		85	145	101	124		0.08	0.18		0.18	0.08	0.08	0.18	0.18		0.08	0.08	0.08	0.08		1	2		2	1	2	2	4		1	3	2	2
B4DIZ1	ERMN	B4DIZ1_HUMAN Ermin OS=Homo sapiens GN=ERMN PE=2 SV=1	30572	49	35				30							24		0.11	0.11				0.11							0.11		3	2				2							1
B4DLN1	SLC25A10	B4DLN1_HUMAN Mitochondrial dicarboxylate carrier OS=Homo sapiens GN=SLC25A10 PE=2 SV=1	48582	49	71	80	123	71	66	122	115	186	288	349	826	437	253	0.07	0.07	0.14	0.14	0.07	0.07	0.14	0.22	0.22	0.39	0.39	0.3	0.3	0.3	2	3	5	5	3	3	5	5	6	12	11	14	8	9
Q15046	KARS	SYK_HUMAN Lysine--tRNA ligase OS=Homo sapiens GN=KARS PE=1 SV=3	68461	49	115	93	161	84		257	102	43	47	139		97	22	0.1	0.15	0.1	0.1	0.15		0.21	0.15	0.05	0.05	0.05		0.21	0.05	3	7	6	8	6		12	4	1	1	2		9	1
P61353	RPL27	RL27_HUMAN 60S ribosomal protein L27 OS=Homo sapiens GN=RPL27 PE=1 SV=2	15788	49	74	45	77	151	121	150	179	241	238	202	235	174	221	0.48	0.79	0.48	0.48	1.18	0.48	0.48	0.79	0.79	1.18	0.79	1.18	0.79	0.48	6	6	4	6	10	6	6	8	9	11	7	11	9	9
RRRE7EU13	ARAP1	E7EU13_HUMAN Arf-GAP with Rho-GAP domain, ANK repeat and PH domain-containing protein 1 OS=Homo sapiens GN=ARAP1 PE=2 SV=1	135978	48	71	75	57		51	55	56	47	49	57		64	56	0.02	0.02	0.02	0.02		0.02	0.02	0.02	0.02	0.02	0.02		0.02	0.02	17	16	18	18		17	15	17	15	13	15		13	10
RRRE5RG91	VPS37A	E5RG91_HUMAN Vacuolar protein sorting-associated protein 37A OS=Homo sapiens GN=VPS37A PE=2 SV=1	35253	48	71	75	57	65	51	55	56	47	49	57	66	64	56	0.09	0.09	0.09	0.09	0.09	0.09	0.09	0.09	0.09	0.09	0.09	0.09	0.09	0.09	15	15	15	16	13	15	14	15	13	10	10	13	12	9
H0YA27	CCNI	H0YA27_HUMAN Cyclin-I (Fragment) OS=Homo sapiens GN=CCNI PE=4 SV=1	20118	48	71	75	57	65	51	55	56	47	49	57	66	64	56	0.17	0.17	0.17	0.17	0.17	0.17	0.17	0.17	0.17	0.17	0.17	0.17	0.17	0.17	15	15	15	16	13	15	15	15	13	10	11	13	12	9
E9PP55	RNF170	E9PP55_HUMAN E3 ubiquitin-protein ligase RNF170 (Fragment) OS=Homo sapiens GN=RNF170 PE=2 SV=1	13253	48	62	105	93	71	139	107	46	59	151	102	111	95	43	0.26	0.26	0.26	0.26	0.26	0.26	0.26	0.26	0.26	0.26	0.26	0.26	0.26	0.26	2	2	2	3	3	3	3	1	3	3	3	3	3	3
P17655	CAPN2	CAN2_HUMAN Calpain-2 catalytic subunit OS=Homo sapiens GN=CAPN2 PE=1 SV=6	80800	48	154	23			93	135			24		77	45	46	0.13	0.27	0.08			0.13	0.17			0.08		0.13	0.08	0.04	5	11	2			9	7			2		5	5	2
J3QSB5	RPL36	J3QSB5_HUMAN 60S ribosomal protein L36 OS=Homo sapiens GN=RPL36 PE=2 SV=1	10896	48	23	30	21	35	51	22	34	43	54	43	44	42	53	0.32	0.32	0.32	0.32	0.32	0.32	0.32	0.32	0.32	0.32	0.32	0.32	0.32	0.32	3	1	2	1	2	3	1	2	3	3	3	3	3	3
P48147	PREP	PPCE_HUMAN Prolyl endopeptidase OS=Homo sapiens GN=PREP PE=1 SV=2	81560	48	213	211	633	118	135	1298	178	185			910	301		0.08	0.08	0.22	0.32	0.08	0.13	0.6	0.13	0.08			0.54	0.27		3	9	9	19	5	7	35	8	5			28	14
Q7Z643	LAG3	Q7Z643_HUMAN LAG3 protein OS=Homo sapiens GN=LAG3 PE=2 SV=1	39420	48		31												0.08		0.08												2		2
H0YKS1	MYEF2	H0YKS1_HUMAN Myelin expression factor 2 (Fragment) OS=Homo sapiens GN=MYEF2 PE=4 SV=1	14164	48		27				52								0.24		0.24				0.24								4		1				5
P21964	COMT	COMT_HUMAN Catechol O-methyltransferase OS=Homo sapiens GN=COMT PE=1 SV=2	30474	48	328	190	195	214	347	160	124	289	411	371	298	282	240	0.23	0.51	0.51	0.51	0.51	0.51	0.36	0.51	0.51	0.51	0.51	0.51	0.51	0.51	3	10	7	6	9	11	7	6	9	11	10	8	8	7
A6NP52	PRAF2	A6NP52_HUMAN PRA1 family protein 2 OS=Homo sapiens GN=PRAF2 PE=2 SV=1	17576	48		33		50										0.19		0.19		0.19										3		2		3
B4DI75	DMTN	B4DI75_HUMAN Dematin OS=Homo sapiens GN=DMTN PE=2 SV=1	41646	48	83	69	238	132	115	176	238	285	232	141	146	174	153	0.08	0.08	0.08	0.08	0.17	0.17	0.17	0.36	0.26	0.17	0.17	0.26	0.17	0.26	1	2	2	6	5	5	6	10	11	9	6	6	7	7
J3QR20	PITPNC1	J3QR20_HUMAN Cytoplasmic phosphatidylinositol transfer protein 1 OS=Homo sapiens GN=PITPNC1 PE=2 SV=1	38705	47	87			72		115	103	18			107	46		0.09	0.09			0.09		0.18	0.18	0.09			0.09	0.09		2	1			2		3	3	1			2	1
RRRA2IDD5	CCDC78	CCD78_HUMAN Coiled-coil domain-containing protein 78 OS=Homo sapiens GN=CCDC78 PE=2 SV=1	48777	47	51	53	52		45		33					33		0.07	0.07	0.07	0.07		0.07		0.07					0.07		3	3	2	2		1		1					2
RRRJ3KP07	GAS6	J3KP07_HUMAN Growth arrest-specific protein 6 OS=Homo sapiens GN=GAS6 PE=2 SV=1	81631	47	51	53	52		45		33					33		0.04	0.04	0.04	0.04		0.04		0.04					0.04		3	3	3	3		1		1					2
Q9H598	SLC32A1	VIAAT_HUMAN Vesicular inhibitory amino acid transporter OS=Homo sapiens GN=SLC32A1 PE=1 SV=2	58347	47	55	45	192	96		204	283	224	277	165	285	318	276	0.12	0.06	0.12	0.18	0.06		0.12	0.25	0.18	0.12	0.12	0.12	0.12	0.25	6	5	7	12	6		8	14	8	9	7	11	9	12
Q96N66	MBOAT7	MBOA7_HUMAN Lysophospholipid acyltransferase 7 OS=Homo sapiens GN=MBOAT7 PE=1 SV=2	53415	47	72	53	77	56	65	96	107	143	77	167	122	100	140	0.13	0.06	0.13	0.13	0.06	0.06	0.13	0.13	0.13	0.06	0.06	0.13	0.13	0.13	3	5	4	6	6	2	6	7	6	5	6	6	7	7
C9JF50	MTFR1L	C9JF50_HUMAN Mitochondrial fission regulator 1-like (Fragment) OS=Homo sapiens GN=MTFR1L PE=2 SV=1	16837	47		69	57		37									0.2		0.44	0.2		0.2									5		4	3		3
H0YCT5	RBBP4	H0YCT5_HUMAN Histone-binding protein RBBP4 (Fragment) OS=Homo sapiens GN=RBBP4 PE=2 SV=1	20356	47		20	32	24	32	36	24		33				22	0.17		0.17	0.17	0.17	0.17	0.36	0.17		0.36				0.17	2		1	1	2	2	5	1		2				1
H0YLA2	SRP14	H0YLA2_HUMAN Signal recognition particle 14 kDa protein OS=Homo sapiens GN=SRP14 PE=2 SV=1	13278	47	249	237	238	165	254	179	245	248	264	242	239	242	158	0.26	0.26	0.26	0.26	0.26	0.26	0.26	0.26	0.26	0.26	0.26	0.26	0.26	0.58	2	3	3	3	3	3	2	3	3	3	3	3	3	3
H0YAS9	EMC2	H0YAS9_HUMAN ER membrane protein complex subunit 2 (Fragment) OS=Homo sapiens GN=EMC2 PE=4 SV=1	16089	47	93	44	35	57	24				77		84	71		0.21	0.21	0.21	0.21	0.21	0.21				0.21		0.21	0.21		3	3	2	3	2	2				3		4	3
H0YDP7	MRPL49	H0YDP7_HUMAN 39S ribosomal protein L49, mitochondrial (Fragment) OS=Homo sapiens GN=MRPL49 PE=4 SV=1	14731	47		110		52	94	35	94	90						0.23		0.23		0.23	0.23	0.23	0.23	0.23						3		3		1	2	1	2	2
B4E2S7	LAMP2	B4E2S7_HUMAN Lysosome-associated membrane glycoprotein 2 OS=Homo sapiens GN=LAMP2 PE=2 SV=1	40186	47	35	52	50	74	40	35		54	35	53	48	36		0.08	0.08	0.08	0.08	0.08	0.08	0.08		0.08	0.08	0.08	0.08	0.08		1	1	1	1	2	1	1		1	1	1	1	1
Q9Y6D5	ARFGEF2	BIG2_HUMAN Brefeldin A-inhibited guanine nucleotide-exchange protein 2 OS=Homo sapiens GN=ARFGEF2 PE=1 SV=3	204418	46				36			92	111	36	209	111	100	41	0.02				0.03			0.05	0.05	0.05	0.07	0.07	0.05	0.05	2				2			7	5	3	6	4	7	5
E7EWD3	ADAM23	E7EWD3_HUMAN Disintegrin and metalloproteinase domain-containing protein 28 OS=Homo sapiens GN=ADAM23 PE=2 SV=2	94553	46	119	182	185	210	416	273	708	523	621	569	511	498	574	0.03	0.03	0.15	0.19	0.15	0.15	0.11	0.19	0.15	0.19	0.15	0.19	0.11	0.15	2	3	12	7	10	11	6	18	13	15	12	13	10	14
D6RAS9	RASGRF2	D6RAS9_HUMAN Ras-specific guanine nucleotide-releasing factor 2 OS=Homo sapiens GN=RASGRF2 PE=2 SV=1	132040	46	65		47	17	71	211	229	156	97	206	141	140	183	0.02	0.02		0.05	0.02	0.05	0.13	0.08	0.1	0.08	0.25	0.1	0.13	0.1	3	3		7	3	8	10	8	10	11	13	7	11	11
Q9H313	TTYH1	TTYH1_HUMAN Protein tweety homolog 1 OS=Homo sapiens GN=TTYH1 PE=2 SV=1	49704	46		85					86	58	100	149	112	166	64	0.07		0.07					0.14	0.14	0.21	0.21	0.14	0.14	0.14	1		2					2	3	3	5	3	4	2
Q9BRX8	FAM213A	F213A_HUMAN Redox-regulatory protein FAM213A OS=Homo sapiens GN=FAM213A PE=1 SV=3	25861	46	110	182	55	208	203	103	506	394	412	152	129	253	180	0.63	0.27	0.63	0.27	1.07	0.44	0.63	1.64	0.63	0.83	0.27	0.27	0.44	0.44	6	5	8	5	9	8	10	18	9	13	6	4	8	6
A6NIW5	PRDX2	A6NIW5_HUMAN Peroxiredoxin 2, isoform CRA_a OS=Homo sapiens GN=PRDX2 PE=2 SV=2	15243	46	78													0.5	0.5													2	4
D3YTH5	TSSC1	D3YTH5_HUMAN Protein TSSC1 OS=Homo sapiens GN=TSSC1 PE=2 SV=1	35344	46	98	31				115		108	137	126		127	42	0.09	0.09	0.2				0.09		0.09	0.09	0.09		0.09	0.09	2	3	3				4		2	3	2		4	1
K7EKU3	FXYD7	K7EKU3_HUMAN FXYD domain-containing ion transport regulator 7 OS=Homo sapiens GN=FXYD7 PE=2 SV=1	13095	46	37	42	17	31	36	92	55	24	35	27	22	22	51	0.26	0.26	0.26	0.26	0.26	0.26	0.26	0.26	0.26	0.26	0.26	0.26	0.26	0.26	3	3	3	3	2	3	3	3	2	3	2	1	2	3
Q02318	CYP27A1	CP27A_HUMAN Sterol 26-hydroxylase, mitochondrial OS=Homo sapiens GN=CYP27A1 PE=1 SV=1	60595	46	77	48												0.05	0.05	0.05												3	3	3
P51398	DAP3	RT29_HUMAN 28S ribosomal protein S29, mitochondrial OS=Homo sapiens GN=DAP3 PE=1 SV=1	45880	46	74	150	122	140	49		83		102	47				0.15	0.07	0.07	0.07	0.07	0.07		0.15		0.07	0.07				4	2	3	3	3	1		3		2	1
Q9Y4G8	RAPGEF2	RPGF2_HUMAN Rap guanine nucleotide exchange factor 2 OS=Homo sapiens GN=RAPGEF2 PE=1 SV=1	168168	46	160	19	239	384	265	384	360	632	128	636	560	625	198	0.04	0.06	0.02	0.1	0.17	0.08	0.12	0.08	0.12	0.04	0.19	0.17	0.24	0.06	5	10	2	13	17	11	12	9	16	5	23	18	20	5
P23284	PPIB	PPIB_HUMAN Peptidyl-prolyl cis-trans isomerase B OS=Homo sapiens GN=PPIB PE=1 SV=2	23785	46	141	110	164	212	216	185	129	149	181	101	60	75	100	0.3	0.3	0.3	0.48	0.93	0.93	0.69	0.3	0.48	0.48	0.14	0.3	0.14	0.14	2	4	3	5	8	10	9	5	5	6	2	2	2	2
Q5T4S7-5	UBR4	UBR4_HUMAN Isoform 5 of E3 ubiquitin-protein ligase UBR4 OS=Homo sapiens GN=UBR4	273647	46														0.01														2
H7C5B8	NDUFB2	H7C5B8_HUMAN NADH dehydrogenase [ubiquinone] 1 beta subcomplex subunit 2, mitochondrial (Fragment) OS=Homo sapiens GN=NDUFB2 PE=2 SV=1	11977	45	22	45	43	23	15	33	60		41		19	31	30	0.29	0.29	0.29	0.29	0.29	0.29	0.29	0.29		0.29		0.29	0.29	0.29	3	2	3	3	1	1	2	3		3		1	2	3
O43143	DHX15	DHX15_HUMAN Putative pre-mRNA-splicing factor ATP-dependent RNA helicase DHX15 OS=Homo sapiens GN=DHX15 PE=1 SV=2	91673	45	58		45	72		28		21		56	91	42		0.04	0.04		0.04	0.04		0.04		0.04		0.04	0.07	0.04		2	1		2	2		2		1		2	4	2
Q8N608	DPP10	DPP10_HUMAN Inactive dipeptidyl peptidase 10 OS=Homo sapiens GN=DPP10 PE=1 SV=2	91401	45	126	57	195	221	136				250	406		430		0.11	0.11	0.11	0.24	0.33	0.19				0.19	0.37		0.28		4	9	4	16	18	14				13	22		17
K4DID9	ACACA	K4DID9_HUMAN Acetyl-CoA carboxylase 1 OS=Homo sapiens GN=ACACA PE=2 SV=1	54394	45														0.06														3
G5E945	MOBP	G5E945_HUMAN Myelin-associated oligodendrocyte basic protein OS=Homo sapiens GN=MOBP PE=2 SV=1	23822	45	96		19	43	138	56		46	39	67	65	54	16	0.3	0.14		0.14	0.3	0.3	0.3		0.14	0.14	0.14	0.14	0.14	0.14	4	9		1	4	9	6		4	3	4	5	4	1
Q9UNW9	NOVA2	NOVA2_HUMAN RNA-binding protein Nova-2 OS=Homo sapiens GN=NOVA2 PE=1 SV=1	49150	45						30		38			33	94	24	0.14						0.14		0.14			0.14	0.14	0.07	3						2		2			2	4	1
RRRH0YF95	SEZ6	H0YF95_HUMAN Seizure protein 6 homolog (Fragment) OS=Homo sapiens GN=SEZ6 PE=2 SV=2	101103	45		41	43	41	41		44	41	46		42		41	0.03		0.03	0.03	0.03	0.03		0.03	0.03	0.03		0.03		0.03	3		3	3	3	3		4	4	2		4		2
H7C034	AP1B1	H7C034_HUMAN AP-1 complex subunit beta-1 (Fragment) OS=Homo sapiens GN=AP1B1 PE=4 SV=1	19502	45		41	58	59	81	73	153	66	126	45	46	62	91	0.17		0.17	0.61	0.37	0.37	0.17	0.61	0.61	0.61	0.17	0.61	0.17	0.61	3		3	7	6	6	7	8	6	7	4	7	5	5
B4DXZ6	FXR1	B4DXZ6_HUMAN Fragile X mental retardation syndrome-related protein 1 OS=Homo sapiens GN=FXR1 PE=2 SV=1	68627	45	53				29		19	24					16	0.1	0.1				0.1		0.05	0.1					0.05	4	4				3		1	2					1
Q8N3E9	PLCD3	PLCD3_HUMAN 1-phosphatidylinositol 4,5-bisphosphate phosphodiesterase delta-3 OS=Homo sapiens GN=PLCD3 PE=1 SV=3	90115	45	199		23	43	114	28		30		64			253	0.11	0.2		0.04	0.07	0.2	0.04		0.04		0.11			0.2	8	15		1	4	10	3		1		6			14
Q5JNZ5	RPS26P11	RS26L_HUMAN Putative 40S ribosomal protein S26-like 1 OS=Homo sapiens GN=RPS26P11 PE=5 SV=1	13336	45														0.26														3
B7Z4U0	TOMM40L	B7Z4U0_HUMAN Mitochondrial import receptor subunit TOM40B OS=Homo sapiens GN=TOMM40L PE=2 SV=1	30440	45	81	80	28			55		94	146	75	103	61	139	0.11	0.11	0.11	0.11			0.11		0.11	0.11	0.11	0.11	0.11	0.11	2	3	2	1			3		3	3	3	3	2	3
A5YM72	CARNS1	CRNS1_HUMAN Carnosine synthase 1 OS=Homo sapiens GN=CARNS1 PE=1 SV=3	89910	45	420		30	86	1032	279	128	76	29	147	557	45	93	0.07	0.2		0.07	0.07	0.43	0.15	0.07	0.11	0.07	0.15	0.15	0.07	0.11	5	18		3	5	32	9	3	6	3	7	12	6	3
E9PBF6	LMNB1	E9PBF6_HUMAN Lamin-B1 OS=Homo sapiens GN=LMNB1 PE=2 SV=1	44787	45	89				46	55		35		50	82	45	34	0.07	0.07				0.07	0.07		0.07		0.07	0.07	0.07	0.07	4	5				4	2		1		2	3	1	2
P26885	FKBP2	FKBP2_HUMAN Peptidyl-prolyl cis-trans isomerase FKBP2 OS=Homo sapiens GN=FKBP2 PE=1 SV=2	15810	45	71	116	96	115	117	153	78	97	97	42	105	104	98	0.22	0.22	0.22	0.22	0.22	0.22	0.48	0.22	0.22	0.22	0.22	0.22	0.22	0.22	1	2	3	3	3	3	4	2	3	3	1	3	3	3
B4DWB0	NUBPL	B4DWB0_HUMAN Iron-sulfur protein NUBPL OS=Homo sapiens GN=NUBPL PE=2 SV=1	24571	45		97	95	71	44	191	84	182	87	133	58	148	145	0.29		0.29	0.29	0.29	0.14	0.29	0.47	0.47	0.29	0.29	0.29	0.29	0.29	4		4	4	3	2	6	6	8	4	7	4	5	8
F8VZZ2	STXBP6	F8VZZ2_HUMAN Syntaxin-binding protein 6 OS=Homo sapiens GN=STXBP6 PE=2 SV=1	7298	45			44	45	51	43	49	51				44	45	0.48			0.48	0.48	0.48	0.48	0.48	0.48				0.48	0.48	2			2	1	2	2	2	3				1	2
Q4KMP7	TBC1D10B	TB10B_HUMAN TBC1 domain family member 10B OS=Homo sapiens GN=TBC1D10B PE=1 SV=3	87658	45			28		67		89	35	44	35	92	17	48	0.04			0.04		0.08		0.04	0.04	0.08	0.04	0.04	0.04	0.04	1			1		4		3	1	3	1	3	1	1
P53618	COPB1	COPB_HUMAN Coatomer subunit beta OS=Homo sapiens GN=COPB1 PE=1 SV=3	108214	45		22	19	37	27	107	65	93	124	47			111	0.06		0.03	0.03	0.06	0.06	0.09	0.06	0.06	0.09	0.09			0.09	6		4	2	5	2	5	4	6	5	4			8
C9JZR2	CTNND1	C9JZR2_HUMAN Catenin delta-1 OS=Homo sapiens GN=CTNND1 PE=2 SV=2	105354	45	22		68	44	35	152	157	193	95	105	116	129	112	0.06	0.03		0.1	0.03	0.03	0.1	0.1	0.24	0.03	0.17	0.24	0.1	0.17	3	1		3	1	1	6	5	13	4	8	8	6	10
E7ETU6	SMAP1	E7ETU6_HUMAN Protein unc-45 homolog A OS=Homo sapiens GN=SMAP1 PE=2 SV=1	16183	44	41		77	37		91	56	90	109	86	61	76	22	0.21	0.21		0.21	0.21		0.21	0.46	0.46	0.46	0.21	0.46	0.46	0.21	1	1		3	1		3	3	6	4	3	2	4	2
Q9NV70	EXOC1	EXOC1_HUMAN Exocyst complex component 1 OS=Homo sapiens GN=EXOC1 PE=1 SV=4	102772	44	37	84	32		54		44	48	49	49			42	0.03	0.03	0.03	0.03		0.03		0.03	0.03	0.03	0.03			0.03	2	1	3	1		2		1	1	1	1			1
Q9UJY1	HSPB8	HSPB8_HUMAN Heat shock protein beta-8 OS=Homo sapiens GN=HSPB8 PE=1 SV=1	21762	44	80				38	16					22			0.15	0.33				0.15	0.15					0.15			3	4				2	1					2
H3BM38	SNAP23	H3BM38_HUMAN Synaptosomal-associated protein (Fragment) OS=Homo sapiens GN=SNAP23 PE=2 SV=1	14239	44	74				106	25				41	86			0.54	0.54				0.54	0.24				0.24	0.24			2	4				4	1				2	3
Q9H6R3	ACSS3	ACSS3_HUMAN Acyl-CoA synthetase short-chain family member 3, mitochondrial OS=Homo sapiens GN=ACSS3 PE=1 SV=1	75358	44	82	72	100	30		83					40			0.04	0.09	0.09	0.09	0.04		0.09					0.04			3	4	5	5	1		7					3
B5MCP9	RPS7	B5MCP9_HUMAN 40S ribosomal protein S7 OS=Homo sapiens GN=RPS7 PE=2 SV=1	21299	44			36		22	32				94	97			0.16			0.16		0.16	0.16				0.16	0.34			2			1		1	2				3	4
H0Y2V1	MAP4	H0Y2V1_HUMAN Microtubule-associated protein (Fragment) OS=Homo sapiens GN=MAP4 PE=2 SV=1	48902	44	31		22	17	123	17	50	160	22	71	106	62	49	0.14	0.07		0.07	0.07	0.22	0.07	0.07	0.3	0.07	0.22	0.14	0.14	0.14	2	1		1	1	5	1	3	8	2	5	3	4	3
G3XAA2	MAP4K4	G3XAA2_HUMAN Mitogen-activated protein kinase kinase kinase kinase 4 OS=Homo sapiens GN=MAP4K4 PE=4 SV=1	134173	44						74			46	25	66	45		0.02						0.05			0.02	0.07	0.05	0.02		9						13			9	10	11	10
Q5VWC4	PSMD4	Q5VWC4_HUMAN 26S proteasome non-ATPase regulatory subunit 4 OS=Homo sapiens GN=PSMD4 PE=2 SV=1	41281	44		130	121	164	129	176	181	205	181	252	184	201	230	0.08		0.08	0.08	0.08	0.08	0.08	0.17	0.17	0.08	0.26	0.08	0.17	0.17	1		3	4	3	3	3	4	4	3	6	3	4	4
H0Y4J2	MRPL37	H0Y4J2_HUMAN 39S ribosomal protein L37, mitochondrial (Fragment) OS=Homo sapiens GN=MRPL37 PE=4 SV=1	29806	44	37	40	36	43	39	44	99	35	46	39	39	39	139	0.11	0.11	0.12	0.11	0.24	0.11	0.11	0.24	0.11	0.11	0.11	0.11	0.11	0.24	15	14	15	17	16	13	18	20	17	15	18	16	18	17
K7ELX4	FECH	K7ELX4_HUMAN Ferrochelatase, mitochondrial (Fragment) OS=Homo sapiens GN=FECH PE=2 SV=1	37215	44	120		163	64		139	143		105					0.29	0.19		0.19	0.19		0.29	0.19		0.09					3	3		3	3		4	4		2
B7Z278	RAPGEF4	B7Z278_HUMAN Rap guanine nucleotide exchange factor 4 OS=Homo sapiens GN=RAPGEF4 PE=2 SV=1	91715	43	109	117	63	182		63	198	176	26	186	104	242	150	0.04	0.04	0.04	0.07	0.04		0.07	0.11	0.04	0.04	0.11	0.11	0.07	0.11	1	2	3	3	3		2	5	3	1	8	4	5	4
O14964	HGS	HGS_HUMAN Hepatocyte growth factor-regulated tyrosine kinase substrate OS=Homo sapiens GN=HGS PE=1 SV=1	86708	43	200	61	240	54	87	246	82		82		234	242	48	0.08	0.08	0.08	0.12	0.08	0.08	0.08	0.08		0.08		0.08	0.08	0.08	3	11	5	10	4	4	9	4		4		8	10	4
Q6NUK1	SLC25A24	SCMC1_HUMAN Calcium-binding mitochondrial carrier protein SCaMC-1 OS=Homo sapiens GN=SLC25A24 PE=1 SV=2	53548	43		44					19		22					0.13		0.13					0.13		0.13					4		3					2		2
Q9BXL7	CARD11	CAR11_HUMAN Caspase recruitment domain-containing protein 11 OS=Homo sapiens GN=CARD11 PE=1 SV=3	134512	43	44			42						43			45	0.02	0			0.02						0.07			0.48	3	2			2						2			2
RRRM0QZN1	HOMER3	M0QZN1_HUMAN Homer protein homolog 3 (Fragment) OS=Homo sapiens GN=HOMER3 PE=2 SV=1	16329	43	52	44	44			54		43	38		45			0.21	0.21	0.21	0.21			0.21		0.21	0.21		0.21			2	3	4	5			4		2	3		4
H0Y7A7	CALM2	H0Y7A7_HUMAN Calmodulin (Fragment) OS=Homo sapiens GN=CALM2 PE=2 SV=1	20863	43	84	75	133	71	84	117	84	130	207	197	224	92	162	0.16	0.16	0.16	0.16	0.16	0.16	0.16	0.16	0.16	0.35	0.35	0.35	0.16	0.35	3	3	3	5	3	3	3	3	5	6	5	5	4	5
B4DS11	ATCAY	B4DS11_HUMAN Caytaxin OS=Homo sapiens GN=ATCAY PE=2 SV=1	42678	43	66	62	60	50		66	62	79	15	66	147	115	58	0.08	0.08	0.08	0.16	0.08		0.08	0.08	0.16	0.08	0.16	0.25	0.25	0.08	2	3	2	3	2		2	2	4	1	3	8	8	3
B4DTE8	PLSCR1	B4DTE8_HUMAN Phospholipid scramblase 1 OS=Homo sapiens GN=PLSCR1 PE=2 SV=1	27834	43	81					58	56							0.12	0.12					0.12	0.12							2	2					1	1
Q12905	ILF2	ILF2_HUMAN Interleukin enhancer-binding factor 2 OS=Homo sapiens GN=ILF2 PE=1 SV=2	43263	43							121						20	0.16							0.16						0.08	2							3						1
Q5TDF0	NTPCR	Q5TDF0_HUMAN Cancer-related nucleoside-triphosphatase OS=Homo sapiens GN=NTPCR PE=2 SV=1	25341	43	50	103	92	93	138	67	118	80	132	88	61	52	116	0.45	0.28	0.28	0.45	0.28	0.28	0.28	0.28	0.64	0.45	0.13	0.13	0.13	0.64	5	3	5	5	4	4	3	5	8	7	3	2	2	7
E7ESK9	EFR3B	E7ESK9_HUMAN Protein EFR3 homolog B OS=Homo sapiens GN=EFR3B PE=2 SV=1	89316	43	70				35	98			116	246	164		100	0.04	0.04				0.04	0.15			0.07	0.15	0.11		0.07	1	3				1	6			5	9	6		4
Q5JTZ9	AARS2	SYAM_HUMAN Alanine--tRNA ligase, mitochondrial OS=Homo sapiens GN=AARS2 PE=1 SV=1	108299	43	122	56	96	251	28	128	131		134	98	120	44	152	0.06	0.06	0.13	0.09	0.13	0.03	0.03	0.06		0.09	0.09	0.03	0.03	0.13	5	4	9	5	10	1	3	5		5	4	3	1	7
J3KN36	NOMO3	J3KN36_HUMAN Nodal modulator 3 OS=Homo sapiens GN=NOMO3 PE=2 SV=1	140376	42	95	92	75	106	24		70			61			38	0.02	0.02	0.02	0.02	0.05	0.05		0.07			0.02			0.02	2	3	3	2	5	3		4			5			1
K7EPI4	GFAP	K7EPI4_HUMAN Glial fibrillary acidic protein (Fragment) OS=Homo sapiens GN=GFAP PE=2 SV=1	7120	42	93													0.5	1.25													3	2
J3QTJ6	FSIP2	J3QTJ6_HUMAN Fibrous sheath-interacting protein 2 OS=Homo sapiens GN=FSIP2 PE=2 SV=1	795150	42		43												0		0												4		3
B7Z5X7	WARS2	B7Z5X7_HUMAN Tryptophan--tRNA ligase, mitochondrial OS=Homo sapiens GN=WARS2 PE=2 SV=1	29747	42	69	18	47	54		95	76	73	104	40	31	34	56	0.11	0.11	0.11	0.11	0.11		0.11	0.11	0.11	0.11	0.11	0.11	0.11	0.11	1	3	1	1	2		3	2	3	3	1	2	2	3
P07099	EPHX1	HYEP_HUMAN Epoxide hydrolase 1 OS=Homo sapiens GN=EPHX1 PE=1 SV=1	53143	42	291	160	120	115	260	313	156	175	374	195	722	616	336	0.27	0.27	0.27	0.27	0.13	0.27	0.35	0.2	0.27	0.43	0.43	0.94	0.72	0.52	10	9	8	10	5	12	10	6	11	13	10	24	18	16
B7Z844	SLC2A14	B7Z844_HUMAN Solute carrier family 2, facilitated glucose transporter member 14 OS=Homo sapiens GN=SLC2A14 PE=2 SV=1	45433	42	89	40	52	147	155							68		0.15	0.15	0.15	0.15	0.15	0.15							0.15		10	8	9	10	10	8							10
Q09666	AHNAK	AHNK_HUMAN Neuroblast differentiation-associated protein AHNAK OS=Homo sapiens GN=AHNAK PE=1 SV=2	629213	42	170				20	176						30		0.01	0.02				0.01	0.02						0.01		6	8				3	8						6
O95573	ACSL3	ACSL3_HUMAN Long-chain-fatty-acid--CoA ligase 3 OS=Homo sapiens GN=ACSL3 PE=1 SV=3	81338	42	230	137	289	179	255	365	469	486	440	475	465	488	351	0.08	0.17	0.22	0.27	0.27	0.17	0.27	0.37	0.32	0.22	0.32	0.37	0.32	0.32	8	12	9	15	12	12	14	20	19	19	19	18	19	16
B4DK72	PDE1B	B4DK72_HUMAN Calcium/calmodulin-dependent 3~,5~-cyclic nucleotide phosphodiesterase 1B OS=Homo sapiens GN=PDE1B PE=2 SV=1	57044	42	46	70	74		92	139	215		135	41	208	171	90	0.12	0.12	0.12	0.18		0.12	0.18	0.25		0.25	0.12	0.18	0.18	0.12	4	4	6	5		5	5	10		10	4	7	6	5
Q3SY69	ALDH1L2	AL1L2_HUMAN Mitochondrial 10-formyltetrahydrofolate dehydrogenase OS=Homo sapiens GN=ALDH1L2 PE=1 SV=2	102365	42	60		50			154	22	16			39	38	21	0.06	0.06		0.13			0.13	0.03	0.03			0.06	0.06	0.03	4	8		8			12	1	2			5	5	1
Q9NRY4	ARHGAP35	RHG35_HUMAN Rho GTPase-activating protein 35 OS=Homo sapiens GN=ARHGAP35 PE=1 SV=3	171946	42	90			31	28	15	43	65			24	26	49	0.04	0.02			0.04	0.02	0.02	0.04	0.06			0.04	0.04	0.08	3	4			4	2	1	2	5			2	3	5
RRRB4DIH4	POC1B	B4DIH4_HUMAN POC1 centriolar protein homolog B OS=Homo sapiens GN=POC1B PE=2 SV=1	26282	41	60	66	49	49	40	43	42	39	41	45	51	48	42	0.13	0.13	0.13	0.13	0.13	0.13	0.13	0.13	0.13	0.13	0.13	0.13	0.13	0.13	15	15	15	16	13	16	14	15	13	10	10	13	12	9
Q96M69	LRGUK	LRGUK_HUMAN Leucine-rich repeat and guanylate kinase domain-containing protein OS=Homo sapiens GN=LRGUK PE=2 SV=1	94415	41	60	66	49	49	39	43	42	38	41	48	59	49	42	0.03	0.03	0.03	0.03	0.03	0.07	0.03	0.03	0.07	0.03	0.07	0.07	0.07	0.03	15	18	18	21	17	19	17	19	20	17	17	19	17	12
Q96JE9	MAP6	MAP6_HUMAN Microtubule-associated protein 6 OS=Homo sapiens GN=MAP6 PE=1 SV=2	86680	41	84	69	86	125	44	269	248	248	76	218	259	348	53	0.04	0.08	0.12	0.12	0.12	0.08	0.2	0.25	0.2	0.16	0.2	0.16	0.25	0.12	3	5	7	6	5	4	18	16	13	5	12	16	19	5
B0UX83	BAG6	B0UX83_HUMAN HLA-B associated transcript 3, isoform CRA_a OS=Homo sapiens GN=BAG6 PE=4 SV=1	119085	41	21	50	86	128	133	163	222	82	139	191	230	93	157	0.03	0.03	0.03	0.06	0.11	0.08	0.08	0.11	0.08	0.15	0.08	0.11	0.08	0.06	3	2	2	7	6	5	9	11	4	9	8	6	4	5
H0Y3K7	ABLIM1	H0Y3K7_HUMAN Actin-binding LIM protein 1 OS=Homo sapiens GN=ABLIM1 PE=4 SV=2	74839	41	224	38	101	90	56	360	115	110	93	140	106	115	86	0.14	0.24	0.04	0.14	0.14	0.14	0.29	0.14	0.09	0.09	0.14	0.14	0.14	0.19	5	12	2	6	6	3	14	6	5	3	5	5	7	4
B1AJQ6	STX12	B1AJQ6_HUMAN Syntaxin-12 (Fragment) OS=Homo sapiens GN=STX12 PE=2 SV=2	24675	41	129		64	51	65	289	256	218	136	75	245	246	159	0.29	0.29		0.14	0.29	0.14	0.46	0.29	0.29	0.29	0.29	0.46	0.46	0.29	3	4		1	3	2	6	5	4	3	2	6	5	4
H7C3S9	COPS8	H7C3S9_HUMAN COP9 signalosome complex subunit 8 (Fragment) OS=Homo sapiens GN=COPS8 PE=4 SV=1	9040	41	138	47								87		82	47	0.93	0.93	0.93								0.39		0.93	0.39	2	5	2								2		3	2
D3YTB1	RPL32	D3YTB1_HUMAN 60S ribosomal protein L32 (Fragment) OS=Homo sapiens GN=RPL32 PE=2 SV=1	15721	41	30	69	121	136	160	76	77	192	272	215	198	128	228	0.22	0.22	0.22	0.48	0.48	0.48	0.48	0.48	0.48	0.48	0.48	0.48	0.48	0.48	1	1	3	4	5	5	3	4	6	6	6	6	5	5
J3KTE4	RPL19	J3KTE4_HUMAN Ribosomal protein L19 OS=Homo sapiens GN=RPL19 PE=2 SV=1	23347	41	102					212	65		33		63		126	0.14	0.14					0.14	0.14		0.14		0.14		0.14	2	3					3	1		1		2		2
Q5VY93	ARHGEF2	Q5VY93_HUMAN Rho guanine nucleotide exchange factor 2 OS=Homo sapiens GN=ARHGEF2 PE=2 SV=1	112677	41	97	157	102	257	199	325	502	391	248	547	407	385	556	0.03	0.09	0.09	0.09	0.15	0.12	0.12	0.33	0.22	0.09	0.15	0.22	0.15	0.22	4	9	12	12	16	12	9	25	16	11	16	14	14	19
RRRQ9Y5S2	CDC42BPB	MRCKB_HUMAN Serine/threonine-protein kinase MRCK beta OS=Homo sapiens GN=CDC42BPB PE=1 SV=2	196189	41			52		42	40		32			42	40	39	0.02			0.02		0.02	0.02		0.02			0.02	0.02	0.02	23			13		18	18		10			15	13	16
Q9Y6R1	SLC4A4	S4A4_HUMAN Electrogenic sodium bicarbonate cotransporter 1 OS=Homo sapiens GN=SLC4A4 PE=1 SV=1	122295	41	75	96	242	47	23		94		84	249	140	287	188	0.05	0.08	0.05	0.17	0.05	0.05		0.14		0.08	0.23	0.11	0.17	0.17	3	4	4	13	3	3		9		5	16	5	12	8
P15104	GLUL	GLNA_HUMAN Glutamine synthetase OS=Homo sapiens GN=GLUL PE=1 SV=4	42665	41	45	138	111	150	64	138	249	270	139	140	191	198	234	0.16	0.16	0.25	0.35	0.25	0.25	0.35	0.25	0.16	0.25	0.16	0.16	0.25	0.35	2	2	6	7	7	5	9	8	7	8	4	7	8	10
O43150	ASAP2	ASAP2_HUMAN Arf-GAP with SH3 domain, ANK repeat and PH domain-containing protein 2 OS=Homo sapiens GN=ASAP2 PE=1 SV=3	112835	41		36			52		37			39				0.03		0.03			0.03		0.03			0.03				8		12			7		8			9
P55268	LAMB2	LAMB2_HUMAN Laminin subunit beta-2 OS=Homo sapiens GN=LAMB2 PE=1 SV=2	202982	41	435	143	115	118	100	226	292	228	139	154	543	416	315	0.05	0.17	0.05	0.02	0.03	0.05	0.1	0.07	0.07	0.05	0.03	0.15	0.15	0.14	5	24	8	4	7	6	9	10	6	7	5	21	22	13
R4GNH3	PSMC3	R4GNH3_HUMAN 26S protease regulatory subunit 6A OS=Homo sapiens GN=PSMC3 PE=4 SV=1	47608	41	150	113	228	86	137	127	94	78	400	332	289	229	34	0.07	0.22	0.07	0.22	0.22	0.14	0.14	0.14	0.14	0.31	0.4	0.22	0.31	0.07	3	8	4	6	6	11	6	8	6	15	14	9	9	5
Q00537	CDK17	CDK17_HUMAN Cyclin-dependent kinase 17 OS=Homo sapiens GN=CDK17 PE=1 SV=2	59830	41			47		75			28		26	19			0.05			0.05		0.11			0.05		0.05	0.05			3			10		13			5		4	4
H0YKU5	COPS2	H0YKU5_HUMAN COP9 signalosome complex subunit 2 (Fragment) OS=Homo sapiens GN=COPS2 PE=2 SV=1	31061	41		72	21		155		15		25	69				0.11		0.11	0.11		0.36		0.11		0.11	0.11				1		3	3		7		3		1	2
P08572	COL4A2	CO4A2_HUMAN Collagen alpha-2(IV) chain OS=Homo sapiens GN=COL4A2 PE=1 SV=4	168646	40	274	80	176	48	100	64	63	69	173		207	355	64	0.02	0.1	0.04	0.06	0.02	0.04	0.04	0.02	0.04	0.06		0.1	0.12	0.02	3	10	6	7	3	4	3	3	3	7		8	14	3
RRRQ8N7G0	POU5F2	PO5F2_HUMAN POU domain, class 5, transcription factor 2 OS=Homo sapiens GN=POU5F2 PE=2 SV=1	36541	40			41	41		46				46	41	45	51	0.09			0.13	0.09		0.04				0.08	0.09	0.07	0.09	3			3	1		3				2	1	3	3
K7EMD6	SGTA	K7EMD6_HUMAN Small glutamine-rich tetratricopeptide repeat-containing protein alpha (Fragment) OS=Homo sapiens GN=SGTA PE=2 SV=1	18009	40	47					67	40	23	30		93	64		0.19	0.19					0.19	0.19	0.19	0.19		0.19	0.19		1	1					3	1	1	1		2	1
Q14166	TTLL12	TTL12_HUMAN Tubulin--tyrosine ligase-like protein 12 OS=Homo sapiens GN=TTLL12 PE=1 SV=2	75154	40	73					133		96	16	63	116	24	47	0.09	0.14					0.14		0.14	0.04	0.04	0.14	0.04	0.14	4	4					6		4	1	2	5	1	3
P49841	GSK3B	GSK3B_HUMAN Glycogen synthase kinase-3 beta OS=Homo sapiens GN=GSK3B PE=1 SV=2	47228	40	27	77	41	145	49	117	82	105		115	144	72	110	0.14	0.07	0.22	0.07	0.14	0.14	0.22	0.14	0.22		0.07	0.07	0.14	0.14	4	2	5	3	7	5	8	4	7		3	3	3	4
E9PE82	ACADS	E9PE82_HUMAN Short-chain-specific acyl-CoA dehydrogenase, mitochondrial OS=Homo sapiens GN=ACADS PE=2 SV=1	44497	40	160	105	46	50	54	46	108		113	135	162	151	42	0.07	0.07	0.07	0.07	0.07	0.07	0.07	0.07		0.07	0.07	0.07	0.07	0.07	2	3	3	2	1	2	2	3		2	3	5	3	1
R4GNF4	COMTD1	R4GNF4_HUMAN Catechol O-methyltransferase domain-containing protein 1 (Fragment) OS=Homo sapiens GN=COMTD1 PE=4 SV=1	28126	40				32		47		42						0.12				0.12		0.12		0.12						1				1		1		1
H3BNI9	CSNK2A2	H3BNI9_HUMAN Casein kinase II subunit alpha~ (Fragment) OS=Homo sapiens GN=CSNK2A2 PE=2 SV=1	15632	40	44	40		46		90								0.48	0.48	0.48		0.48		0.48								5	2	6		4		9
D6RC06	HINT1	D6RC06_HUMAN Histidine triad nucleotide-binding protein 1 OS=Homo sapiens GN=HINT1 PE=2 SV=1	7319	40	61	34	137	34	128	132			52	65	79		44	0.48	1.2	1.2	1.2	0.48	1.2	1.2			0.48	1.2	1.2		0.48	3	6	3	6	1	7	9			3	7	6		3
P11279	LAMP1	LAMP1_HUMAN Lysosome-associated membrane glycoprotein 1 OS=Homo sapiens GN=LAMP1 PE=1 SV=3	45367	40	175	96	21	122	115	184	183		140	190	187	191	124	0.07	0.15	0.23	0.07	0.15	0.07	0.15	0.23		0.15	0.15	0.07	0.07	0.23	3	8	4	3	5	4	8	7		7	8	8	8	8
H0Y711	WDR77	H0Y711_HUMAN Methylosome protein 50 (Fragment) OS=Homo sapiens GN=WDR77 PE=4 SV=1	31706	40	35	25		37	41		35	34	32	37				0.1	0.1	0.1		0.1	0.1		0.1	0.1	0.1	0.1				2	3	3		3	3		3	1	1	2
B4DF77	PACS1	B4DF77_HUMAN Phosphofurin acidic cluster sorting protein 1 OS=Homo sapiens GN=PACS1 PE=2 SV=1	54769	40	92	40	184		84		140							0.06	0.12	0.12	0.19		0.19		0.26							3	4	4	8		5		6
Q8WXI7	MUC16	MUC16_HUMAN Mucin-16 OS=Homo sapiens GN=MUC16 PE=1 SV=2	2359682	40														0														15
RRRG3V200	PPFIA2	G3V200_HUMAN Liprin-alpha-2 OS=Homo sapiens GN=PPFIA2 PE=4 SV=2	142476	40														0.02														3
RRRC9JC88	USP1	C9JC88_HUMAN Ubiquitin carboxyl-terminal hydrolase 1 (Fragment) OS=Homo sapiens GN=USP1 PE=2 SV=1	21220	40														0.16														3
RRRO00232	PSMD12	PSD12_HUMAN 26S proteasome non-ATPase regulatory subunit 12 OS=Homo sapiens GN=PSMD12 PE=1 SV=3	53270	40														0.06														3
F2Z393	TALDO1	F2Z393_HUMAN Transaldolase OS=Homo sapiens GN=TALDO1 PE=2 SV=1	35535	40														0.09														1
B4DP47	BCKDHA	B4DP47_HUMAN 2-oxoisovalerate dehydrogenase subunit alpha, mitochondrial OS=Homo sapiens GN=BCKDHA PE=2 SV=1	51100	40			56											0.06			0.06											2			1
E5RJ68	AP3B1	E5RJ68_HUMAN AP-3 complex subunit beta-1 OS=Homo sapiens GN=AP3B1 PE=2 SV=1	116692	40												184		0.06												0.15		4												11
B4DDG0	TSPAN7	B4DDG0_HUMAN Tetraspanin-7 OS=Homo sapiens GN=TSPAN7 PE=2 SV=1	30016	40	326	473	507	543	454	652	825	791	816	974	838	656	541	0.37	0.37	0.37	0.52	0.52	0.52	0.52	0.52	0.52	0.69	0.52	0.52	0.52	0.52	5	13	17	17	16	13	19	18	21	21	25	20	16	16
Q6PI48	DARS2	SYDM_HUMAN Aspartate--tRNA ligase, mitochondrial OS=Homo sapiens GN=DARS2 PE=1 SV=1	74086	40														0.04														3
Q96HD1	CRELD1	CREL1_HUMAN Cysteine-rich with EGF-like domain protein 1 OS=Homo sapiens GN=CRELD1 PE=1 SV=3	47633	40			28	43		76	83		49	68	71	46	87	0.07			0.07	0.14		0.14	0.14		0.14	0.14	0.14	0.07	0.07	1			2	2		3	3		2	3	3	2	4
Q92896	GLG1	GSLG1_HUMAN Golgi apparatus protein 1 OS=Homo sapiens GN=GLG1 PE=1 SV=2	138341	40	150		44	55	46		57			217			233	0.05	0.07		0.07	0.05	0.05		0.05			0.07			0.07	4	6		4	2	2		3			5			6
K7EMY7	HDHD2	K7EMY7_HUMAN Haloacid dehalogenase-like hydrolase domain-containing protein 2 (Fragment) OS=Homo sapiens GN=HDHD2 PE=2 SV=1	16460	39														0.21														1
C9JNW5	RPL24	C9JNW5_HUMAN 60S ribosomal protein L24 OS=Homo sapiens GN=RPL24 PE=2 SV=1	17646	39		25	40		22	59	93	57	101	39	42	113	107	0.19		0.19	0.19		0.19	0.19	0.69	0.42	0.19	0.19	0.19	0.19	0.42	2		1	1		3	3	5	4	4	3	4	6	5
Q15393	SF3B3	SF3B3_HUMAN Splicing factor 3B subunit 3 OS=Homo sapiens GN=SF3B3 PE=1 SV=4	136575	39	132	23		60	136	48		78	91	91	46	48	77	0.02	0.02	0.02		0.02	0.02	0.02		0.02	0.02	0.02	0.02	0.02	0.02	1	5	1		2	3	1		2	3	2	1	1	2
B4DDS3	CLPTM1	B4DDS3_HUMAN Cleft lip and palate associated transmembrane protein 1, isoform CRA_a OS=Homo sapiens GN=CLPTM1 PE=2 SV=1	65783	39	27		69											0.05	0.05		0.05											3	2		4
E7EQV9	RPL15	E7EQV9_HUMAN Ribosomal protein L15 (Fragment) OS=Homo sapiens GN=RPL15 PE=2 SV=1	20611	39	30		36	37	60	32		61	88	83	60	55	94	0.16	0.16		0.16	0.16	0.16	0.16		0.16	0.83	0.35	0.57	0.16	0.57	2	2		2	3	3	2		3	8	5	5	3	5
K7EKG2	TXNL1	K7EKG2_HUMAN Thioredoxin-like protein 1 (Fragment) OS=Homo sapiens GN=TXNL1 PE=2 SV=1	2711	39				78										1.46				1.46										3				3
P27544	CERS1	CERS1_HUMAN Ceramide synthase 1 OS=Homo sapiens GN=CERS1 PE=2 SV=1	39853	39	17	110	85	76	63	45	36	56	44	68	40	43	101	0.08	0.08	0.17	0.08	0.08	0.08	0.08	0.08	0.08	0.08	0.08	0.08	0.08	0.08	2	1	5	3	3	3	3	2	3	3	3	3	2	3
Q9UBI6	GNG12	GBG12_HUMAN Guanine nucleotide-binding protein G(I)/G(S)/G(O) subunit gamma-12 OS=Homo sapiens GN=GNG12 PE=1 SV=3	8115	39	95			48	229		51			20	42		22	0.43	1.95			0.43	3.23		0.43			0.43	0.43		0.43	2	6			3	7		1			1	2		1
O95057	DIRAS1	DIRA1_HUMAN GTP-binding protein Di-Ras1 OS=Homo sapiens GN=DIRAS1 PE=1 SV=1	22600	39			40	81			92	115	195	112	231	101	124	0.15			0.15	0.51			0.51	0.51	0.74	0.32	0.32	0.32	0.32	2			1	3			3	3	5	2	4	4	3
F6SA91	TRAF4	F6SA91_HUMAN TNF receptor-associated factor 4 OS=Homo sapiens GN=TRAF4 PE=2 SV=1	51311	39					38									0.15					0.02									2					2
RRRQ9Y4B5	SOGA2	SOGA2_HUMAN Protein SOGA2 OS=Homo sapiens GN=SOGA2 PE=1 SV=5	210652	39					38									0.02					0.02									2					2
RRRQ9Y4W6	AFG3L2	AFG32_HUMAN AFG3-like protein 2 OS=Homo sapiens GN=AFG3L2 PE=1 SV=2	88984	39	38			38			34			34				0.04	0.04			0.04			0.04			0.04				5	5			9			8			8
RRRQ14571	ITPR2	ITPR2_HUMAN Inositol 1,4,5-trisphosphate receptor type 2 OS=Homo sapiens GN=ITPR2 PE=1 SV=2	311060	39		37			39		37		50	37				0.01		0.01			0.01		0.01		0.01	0.01				10		11			10		11		15	13
F8VWZ9	NKX6-1	F8VWZ9_HUMAN Homeobox protein Nkx-6.1 OS=Homo sapiens GN=NKX6-1 PE=2 SV=2	10481	39		37			39		37			37				0.01		0.19			0.33		0			0.33				9		11			10		11			12
H0YKD8	RPL28	H0YKD8_HUMAN 60S ribosomal protein L28 OS=Homo sapiens GN=RPL28 PE=2 SV=1	19174	38	43	35	51	45	51	40	84	95	71	83	82	82	131	0.18	0.18	0.18	0.18	0.18	0.18	0.18	0.18	0.38	0.18	0.18	0.18	0.18	0.38	3	3	3	2	3	3	3	3	4	3	3	3	3	5
C9JFE4	GPS1	C9JFE4_HUMAN COP9 signalosome complex subunit 1 OS=Homo sapiens GN=GPS1 PE=2 SV=2	53908	38	114	92	249	147	143	317	122	192	143	57	428	191	53	0.06	0.34	0.13	0.43	0.13	0.13	0.51	0.19	0.19	0.19	0.13	0.43	0.34	0.06	2	8	4	17	6	9	18	6	8	8	3	16	12	2
O94874	UFL1	UFL1_HUMAN E3 UFM1-protein ligase 1 OS=Homo sapiens GN=UFL1 PE=1 SV=2	89996	38	55	24			58	28	48	86		88	112	127	111	0.04	0.07	0.04			0.07	0.07	0.07	0.07		0.04	0.15	0.04	0.11	1	4	1			4	3	2	4		3	6	3	5
B4DK71	SACM1L	B4DK71_HUMAN Phosphatidylinositide phosphatase SAC1 OS=Homo sapiens GN=SACM1L PE=2 SV=1	61327	38	54	40	77	144	85	131	253	199	114	145	169	132	248	0.17	0.23	0.11	0.3	0.37	0.3	0.3	0.37	0.37	0.23	0.37	0.37	0.3	0.37	4	7	3	7	10	9	12	13	13	10	12	15	12	14
P23246-2	SFPQ	SFPQ_HUMAN Isoform Short of Splicing factor, proline- and glutamine-rich OS=Homo sapiens GN=SFPQ	72332	38														0.09														5
RRRQ68D91	MBLAC2	MBLC2_HUMAN Metallo-beta-lactamase domain-containing protein 2 OS=Homo sapiens GN=MBLAC2 PE=1 SV=3	31523	38	48	28	39	37		37			34	37				0.11	0.11	0.11	0.08	0.05		0.08			0.03	0.04				11	14	9	11	10		7			8	8
P60866	RPS20	RS20_HUMAN 40S ribosomal protein S20 OS=Homo sapiens GN=RPS20 PE=1 SV=1	13478	38	61	72	115	89	80	87	85	170	110	59	77	89	197	0.57	0.97	0.57	0.97	0.97	0.97	0.57	0.57	0.97	0.57	0.57	0.57	0.57	0.97	4	6	4	6	6	6	6	6	8	7	4	5	5	8
RRRH0YA07	HTT	H0YA07_HUMAN Huntingtin (Fragment) OS=Homo sapiens GN=HTT PE=4 SV=1	12518	38	39													0.27	0.27													3	2
P23246	SFPQ	SFPQ_HUMAN Splicing factor, proline- and glutamine-rich OS=Homo sapiens GN=SFPQ PE=1 SV=2	76216	38	383	190	280	172	138	268	194	329	271	168	382	219	195	0.13	0.18	0.23	0.13	0.09	0.09	0.29	0.09	0.23	0.13	0.09	0.18	0.09	0.18	6	14	13	13	5	7	14	6	10	9	5	13	5	7
Q5H962	HUWE1	Q5H962_HUMAN E3 ubiquitin-protein ligase HUWE1 OS=Homo sapiens GN=HUWE1 PE=2 SV=1	188156	38														0.02														1
Q27J81	INF2	INF2_HUMAN Inverted formin-2 OS=Homo sapiens GN=INF2 PE=1 SV=2	136851	38	112	72	65	34	450	173	202	162	76	190	343	66	95	0.02	0.15	0.02	0.02	0.05	0.21	0.1	0.13	0.07	0.07	0.07	0.1	0.02	0.07	1	13	2	2	3	17	6	7	5	4	5	9	3	5
Q14123	PDE1C	PDE1C_HUMAN Calcium/calmodulin-dependent 3~,5~-cyclic nucleotide phosphodiesterase 1C OS=Homo sapiens GN=PDE1C PE=1 SV=1	80881	38	235	26	63	120	213	165	43	127	107	46	273	164		0.08	0.17	0.04	0.04	0.08	0.17	0.08	0.04	0.08	0.04	0.08	0.13	0.04		3	10	1	3	4	8	4	1	4	2	3	7	3
G8JL96	PTPRS	G8JL96_HUMAN Receptor-type tyrosine-protein phosphatase S OS=Homo sapiens GN=PTPRS PE=2 SV=1	215713	38	85		163	40		306	521	488	136	190	578	463	228	0.02	0.05		0.05	0.05		0.09	0.13	0.11	0.05	0.06	0.11	0.11	0.06	3	8		6	6		14	17	14	7	11	17	14	7
P54750-5	PDE1A	PDE1A_HUMAN Isoform 5 of Calcium/calmodulin-dependent 3~,5~-cyclic nucleotide phosphodiesterase 1A OS=Homo sapiens GN=PDE1A	63171	38	50	59	103	52	41	140	76	98	91	95	98	124	85	0.11	0.11	0.11	0.11	0.05	0.11	0.11	0.11	0.11	0.11	0.11	0.23	0.11	0.11	5	12	8	17	8	7	9	7	11	10	11	16	12	6
E7EQ61	UBA5	E7EQ61_HUMAN Ubiquitin-like modifier-activating enzyme 5 OS=Homo sapiens GN=UBA5 PE=2 SV=1	42280	38		54	68	42	66	177	163	200	269	170	173	187	176	0.08		0.08	0.16	0.08	0.08	0.16	0.16	0.25	0.16	0.16	0.25	0.16	0.16	3		5	6	3	3	8	5	7	9	6	7	8	7
Q9H6K4	OPA3	OPA3_HUMAN Optic atrophy 3 protein OS=Homo sapiens GN=OPA3 PE=1 SV=1	20155	38	32	49	47	40	33	34	41	30	33	30	45	36	34	0.17	0.17	0.17	0.17	0.17	0.17	0.17	0.17	0.17	0.17	0.17	0.17	0.17	0.17	5	3	6	5	4	4	3	5	5	4	4	3	3	6
H3BUJ1	ITFG1	H3BUJ1_HUMAN T-cell immunomodulatory protein (Fragment) OS=Homo sapiens GN=ITFG1 PE=2 SV=2	20189	38	47			99	34		63		66	50	87		40	0.17	0.17			0.17	0.17		0.17		0.17	0.17	0.17		0.17	2	2			3	2		1		1	1	2		1
RRRP57081	WDR4	WDR4_HUMAN tRNA (guanine-N(7)-)-methyltransferase non-catalytic subunit WDR4 OS=Homo sapiens GN=WDR4 PE=1 SV=2	46202	38														0.07														5
A6NF31	OFD1	A6NF31_HUMAN Oral-facial-digital syndrome 1 protein OS=Homo sapiens GN=OFD1 PE=2 SV=1	101300	38														0.03														2
RRRF8W7S5	RRBP1	F8W7S5_HUMAN Ribosome-binding protein 1 OS=Homo sapiens GN=RRBP1 PE=2 SV=1	84674	38														0.04														2
B4DJS7	SNX6	B4DJS7_HUMAN Sorting nexin 6, isoform CRA_e OS=Homo sapiens GN=SNX6 PE=2 SV=1	34196	38	117	31			106	100	50	128	41	106	228	73	62	0.1	0.2	0.1			0.2	0.1	0.2	0.2	0.2	0.2	0.32	0.1	0.2	3	8	4			3	3	2	5	2	4	8	3	2
RRRH0UI06	COX7A2	H0UI06_HUMAN Cytochrome c oxidase subunit 7A2, mitochondrial OS=Homo sapiens GN=COX7A2 PE=2 SV=1	12950	38	43			38	35			34			37	34	32	0.26	0.26			0.26	0.26			0.26			0.26	0.26	0.26	3	2			2	2			2			2	1	2
Q96L92	SNX27	SNX27_HUMAN Sorting nexin-27 OS=Homo sapiens GN=SNX27 PE=1 SV=2	61854	38		67		21	61		63	74		29	90	90	43	0.11		0.17		0.05	0.17		0.11	0.23		0.05	0.11	0.17	0.11	2		6		1	4		4	7		1	4	5	4
I3L312	P4HB	I3L312_HUMAN Protein disulfide-isomerase (Fragment) OS=Homo sapiens GN=P4HB PE=2 SV=2	23065	38														0.15														3
H7C3X0	MGEA5	H7C3X0_HUMAN Bifunctional protein NCOAT (Fragment) OS=Homo sapiens GN=MGEA5 PE=2 SV=1	29991	37	40	37												0.11	0.23	0.11												1	3	2
Q53GQ0	HSD17B12	DHB12_HUMAN Estradiol 17-beta-dehydrogenase 12 OS=Homo sapiens GN=HSD17B12 PE=1 SV=2	34416	37	157	87	60	48	110	121	253	305	384	185	495	472	266	0.1	0.2	0.2	0.1	0.1	0.2	0.32	0.58	0.32	0.9	0.45	0.74	0.45	0.32	1	3	3	2	2	3	5	7	6	12	6	10	10	5
E7EVC7	ATG16L1	E7EVC7_HUMAN Autophagy-related protein 16-1 OS=Homo sapiens GN=ATG16L1 PE=2 SV=1	70652	37	31		31	31	36	46	31			49	52	31		0.1	0.17		0.05	0.07	0.1	0.1	0.05			0.1	0.05	0.05		6	5		5	6	4	6	3			9	4	6
Q8NA75	DCAF4L2	DC4L2_HUMAN DDB1- and CUL4-associated factor 4-like protein 2 OS=Homo sapiens GN=DCAF4L2 PE=1 SV=1	44460	37										31				0.1										0.08				4										4
M0QX71	GRWD1	M0QX71_HUMAN Glutamate-rich WD repeat-containing protein 1 (Fragment) OS=Homo sapiens GN=GRWD1 PE=2 SV=1	25632	37	31		31	31	36	34	31			31		31		0.1	0.17		0.05	0.07	0.1	0.02	0.11			0.04		0.05		3	3		2	3	3	3	1			3		3
H3BM50	MLST8	H3BM50_HUMAN Target of rapamycin complex subunit LST8 OS=Homo sapiens GN=MLST8 PE=2 SV=1	12918	37	31		31	31	36	34				31		31		0.1	0.27		0.05	0.07	0.1	0.02				0.04		0.05		3	3		2	3	3	3				3		3
RRRQ9NSV4-2	DIAPH3	DIAP3_HUMAN Isoform 2 of Protein diaphanous homolog 3 OS=Homo sapiens GN=DIAPH3	80420	37	31		31	31	36	34	31			31		31		0.04	0.04		0.05	0.04	0.1	0.04	0.11			0.04		0.04		3	3		2	3	3	3	1			4		3
Q9NW13	RBM28	RBM28_HUMAN RNA-binding protein 28 OS=Homo sapiens GN=RBM28 PE=1 SV=3	86198	37	36	40	38	37	39	45	40	40	43	40	43	38	38	0.04	0.08	0.04	0.04	0.04	0.04	0.04	0.04	0.04	0.04	0.04	0.04	0.04	0.04	6	5	6	6	3	5	5	3	3	6	3	3	3	3
RRRB7ZKT7	FYCO1	B7ZKT7_HUMAN FYVE and coiled-coil domain-containing protein 1 OS=Homo sapiens GN=FYCO1 PE=2 SV=1	170608	37	39	35	35	42	55	52	46	38		38	50		41	0.02	0.04	0.02	0.02	0.02	0.02	0.04	0.02	0.02		0.02	0.02		0.02	9	14	5	2	6	7	7	5	5		2	4		6
RRRH7C4G9	ERC2	H7C4G9_HUMAN ERC protein 2 (Fragment) OS=Homo sapiens GN=ERC2 PE=4 SV=1	61551	37														0.05														4
Q0IIM8	TBC1D8B	TBC8B_HUMAN TBC1 domain family member 8B OS=Homo sapiens GN=TBC1D8B PE=1 SV=2	130110	37	37		35									37	35	0.03	0.03		0.03									0.03	0.03	1	3		3									2	2
H0YBQ5	CCNC	H0YBQ5_HUMAN Cyclin-C (Fragment) OS=Homo sapiens GN=CCNC PE=2 SV=1	26895	37		35	35	42	55	55	48	46		39	54		41	0.12		0.12	0.12	0.12	0.12	0.12	0.12	0.12		0.12	0.12		0.12	3		2	2	2	4	3	3	3		2	3		2
Q2V6Q1	CENTA2	Q2V6Q1_HUMAN Arf-GAP with dual PH domain-containing protein 2 OS=Homo sapiens GN=CENTA2 PE=2 SV=1	45386	37	46	35	35	42	55	55	46	38		38	50		41	0.07	0.07	0.07	0.07	0.07	0.07	0.07	0.07	0.07		0.07	0.07		0.07	3	4	2	3	3	4	3	3	1		1	2		3
Q5JV73	FRMPD3	FRPD3_HUMAN FERM and PDZ domain-containing protein 3 OS=Homo sapiens GN=FRMPD3 PE=2 SV=2	200852	37	46	35	35	42	55	52	48	46		39	54		41	0.02	0.02	0.02	0.02	0.02	0.02	0.03	0.02	0.02		0.02	0.02		0.02	3	3	2	2	2	4	4	3	3		2	3		2
RRRQ5JV73	FRMPD3	FRPD3_HUMAN FERM and PDZ domain-containing protein 3 OS=Homo sapiens GN=FRMPD3 PE=2 SV=2	200852	37	46	35	35	42	55	55	48	46		39	54		41	0.02	0.02	0.02	0.02	0.02	0.02	0.02	0.02	0.02		0.02	0.02		0.02	3	3	2	2	2	4	3	3	3		2	3		2
Q96EY7	PTCD3	PTCD3_HUMAN Pentatricopeptide repeat domain-containing protein 3, mitochondrial OS=Homo sapiens GN=PTCD3 PE=1 SV=3	79184	37	52	35	33	42	55	55	48	46		39	54		41	0.04	0.08	0.04	0.08	0.04	0.04	0.04	0.04	0.04		0.04	0.04		0.04	3	5	2	3	2	4	3	3	3		2	3		2
Q8N2F6	ARMC10	ARM10_HUMAN Armadillo repeat-containing protein 10 OS=Homo sapiens GN=ARMC10 PE=1 SV=1	37859	37	126		193											0.09	0.18		0.18											5	7		6
P11047	LAMC1	LAMC1_HUMAN Laminin subunit gamma-1 OS=Homo sapiens GN=LAMC1 PE=1 SV=3	183191	37	482	213	246	298	375	447	309	245	407	212	478	722	291	0.05	0.13	0.04	0.05	0.07	0.09	0.09	0.07	0.07	0.05	0.07	0.13	0.15	0.09	4	15	7	6	9	10	12	11	8	9	7	16	22	10
Q5VTI5	PLEKHA6	Q5VTI5_HUMAN Pleckstrin homology domain-containing family A member 6 OS=Homo sapiens GN=PLEKHA6 PE=2 SV=1	119674	37	42		47				17				24			0.03	0.03		0.03				0.03				0.03			3	2		2				2				1
RRRJ3KNT7	TRAK1	J3KNT7_HUMAN Trafficking kinesin-binding protein 1 OS=Homo sapiens GN=TRAK1 PE=2 SV=1	77778	37														0.04														1
Q9BYD3-2	MRPL4	RM04_HUMAN Isoform 2 of 39S ribosomal protein L4, mitochondrial OS=Homo sapiens GN=MRPL4	29598	37	41	56		39	26		51	29	34			26		0.11	0.11	0.11		0.11	0.11		0.11	0.11	0.24			0.11		5	7	5		4	2		3	2	3			5
Q9Y3B3	TMED7	TMED7_HUMAN Transmembrane emp24 domain-containing protein 7 OS=Homo sapiens GN=TMED7 PE=1 SV=2	25498	37		54	23	53		73	66	69	65	72		55	48	0.13		0.13	0.13	0.13		0.28	0.28	0.28	0.13	0.28		0.13	0.13	1		3	2	3		4	4	4	3	4		3	3
Q9NQH7	XPNPEP3	XPP3_HUMAN Probable Xaa-Pro aminopeptidase 3 OS=Homo sapiens GN=XPNPEP3 PE=1 SV=1	57624	37	103	67	124	79	100	129	127	116	131	87	114	87	108	0.06	0.06	0.06	0.06	0.06	0.06	0.06	0.06	0.06	0.06	0.06	0.06	0.06	0.06	7	12	7	11	10	8	9	10	9	9	9	10	9	9
P27635	RPL10	RL10_HUMAN 60S ribosomal protein L10 OS=Homo sapiens GN=RPL10 PE=1 SV=4	25044	37	38	30		30	34	98	81	30	42	16		19	104	0.13	0.13	0.28		0.28	0.13	0.28	0.28	0.13	0.65	0.13		0.13	0.87	7	4	6		4	6	8	7	7	8	5		4	10
P51116	FXR2	FXR2_HUMAN Fragile X mental retardation syndrome-related protein 2 OS=Homo sapiens GN=FXR2 PE=1 SV=2	74520	37	135	17	74	79	57	115	74	150	138	110	251	176	162	0.09	0.14	0.04	0.14	0.09	0.14	0.09	0.09	0.09	0.09	0.04	0.14	0.14	0.09	4	8	2	7	4	5	4	2	4	5	4	7	5	5
P04196	HRG	HRG_HUMAN Histidine-rich glycoprotein OS=Homo sapiens GN=HRG PE=1 SV=1	60510	37		42							44					0.05		0.05							0.05					4		6							6
B3KT61	RALYL	B3KT61_HUMAN RNA-binding Raly-like protein OS=Homo sapiens GN=RALYL PE=2 SV=1	31169	37	35				27	41	22	28		27		30	24	0.11	0.11				0.11	0.11	0.11	0.11		0.11		0.11	0.11	1	2				2	1	1	2		1		1	1
Q5QPL9	RALY	Q5QPL9_HUMAN RNA-binding protein Raly (Fragment) OS=Homo sapiens GN=RALY PE=2 SV=1	24707	37	35				27		22	28		27		30	24	0.14	0.14				0.14		0.14	0.14		0.14		0.14	0.14	1	2				3		1	2		1		1	1
Q5QPE5	SNX5	Q5QPE5_HUMAN Sorting nexin-5 (Fragment) OS=Homo sapiens GN=SNX5 PE=2 SV=1	31125	36	57	33				31					45			0.11	0.11	0.11				0.11					0.11			1	1	1				1					4
J3KNK0	BRSK1	J3KNK0_HUMAN Serine/threonine-protein kinase BRSK1 OS=Homo sapiens GN=BRSK1 PE=2 SV=1	50820	36	153		175		134			330	387		225			0.13	0.21		0.13		0.06			0.29	0.21		0.13			3	6		8		5			12	10		6
B7Z1M1	RCN1	B7Z1M1_HUMAN Reticulocalbin-1 OS=Homo sapiens GN=RCN1 PE=2 SV=1	33063	36						95					122			0.1						0.1					0.1			2						3					3
F8VPF7	HVCN1	F8VPF7_HUMAN Voltage-gated hydrogen channel 1 (Fragment) OS=Homo sapiens GN=HVCN1 PE=2 SV=2	24874	36						26								0.13						0.13								3						1
J3KR24	IARS	J3KR24_HUMAN Isoleucine--tRNA ligase, cytoplasmic OS=Homo sapiens GN=IARS PE=2 SV=1	132820	36	26	73	79	90	101	57	95	63	95	203		56	294	0.02	0.02	0.02	0.05	0.05	0.02	0.05	0.1	0.05	0.08	0.1		0.05	0.1	3	2	4	5	7	3	4	5	2	5	7		2	8
G5EA31	SEC24C	G5EA31_HUMAN Protein transport protein Sec24C OS=Homo sapiens GN=SEC24C PE=2 SV=1	113510	36		41		46				138						0.06		0.06		0.09				0.06						4		3		4				4
Q9Y2Z0	SUGT1	SUGT1_HUMAN Suppressor of G2 allele of SKP1 homolog OS=Homo sapiens GN=SUGT1 PE=1 SV=3	41284	36	65	63	79	91	108	164	67	122	58		127	100	23	0.17	0.17	0.08	0.17	0.17	0.17	0.26	0.17	0.17	0.08		0.17	0.17	0.08	3	4	3	3	4	5	9	4	6	3		4	5	1
P36404	ARL2	ARL2_HUMAN ADP-ribosylation factor-like protein 2 OS=Homo sapiens GN=ARL2 PE=1 SV=4	21036	36	50	48	43	47	42	73	45	59	37	44	26	38	30	0.16	0.16	0.16	0.16	0.16	0.16	0.16	0.16	0.16	0.16	0.16	0.16	0.16	0.16	2	2	3	2	2	1	3	3	5	1	2	1	1	1
Q96RL7	VPS13A	VP13A_HUMAN Vacuolar protein sorting-associated protein 13A OS=Homo sapiens GN=VPS13A PE=1 SV=2	361872	36			22	30			37	54		16	77	29	39	0.01			0.01	0.01			0.01	0.02		0.01	0.01	0.02	0.01	1			1	2			4	3		1	2	2	2
G3XAN5	ASPH	G3XAN5_HUMAN Aspartate beta-hydroxylase, isoform CRA_c OS=Homo sapiens GN=ASPH PE=4 SV=1	19413	36	113	26	32	112		134	115	151	198	153	56	35		0.17	0.17	0.17	0.17	0.17		0.17	0.17	0.17	0.17	0.17	0.17	0.17		1	3	1	2	3		2	3	2	4	3	1	1
H7C4H2	SRPRB	H7C4H2_HUMAN Signal recognition particle receptor subunit beta (Fragment) OS=Homo sapiens GN=SRPRB PE=4 SV=1	17716	36	38	63	99	67	44	129	144	39	127	178	123	114		0.19	0.19	0.19	0.19	0.19	0.19	0.19	0.19	0.19	0.19	0.19	0.19	0.19		2	1	2	3	3	2	4	4	5	3	3	3	2
J3KNA0	OXA1L	J3KNA0_HUMAN Mitochondrial inner membrane protein OXA1L OS=Homo sapiens GN=OXA1L PE=2 SV=1	55804	36	16	19					16		20				24	0.06	0.06	0.06					0.06		0.06				0.06	1	1	2					1		1				1
Q86WU2	LDHD	LDHD_HUMAN Probable D-lactate dehydrogenase, mitochondrial OS=Homo sapiens GN=LDHD PE=1 SV=1	55691	36	29	16	39	20		33				46	97	36	58	0.06	0.06	0.06	0.06	0.06		0.06				0.06	0.12	0.06	0.06	2	2	1	2	1		1				3	5	2	2
RRRP55011	SLC12A2	S12A2_HUMAN Solute carrier family 12 member 2 OS=Homo sapiens GN=SLC12A2 PE=1 SV=1	132048	36	34	34	38	35	53	36			42			36	34	0.02	0.02	0.02	0.02	0.02	0.02	0.02			0.02			0.02	0.02	4	1	5	6	3	6	6			9			5	6
J3KQ32	OLA1	J3KQ32_HUMAN Obg-like ATPase 1 OS=Homo sapiens GN=OLA1 PE=2 SV=1	47136	36	51	88	129	89	24	246	15	50	45		101	176		0.07	0.14	0.31	0.31	0.22	0.22	0.5	0.07	0.22	0.07		0.31	0.4		2	5	10	10	8	3	19	2	4	4		6	11
RRRQ8IX07	ZFPM1	FOG1_HUMAN Zinc finger protein ZFPM1 OS=Homo sapiens GN=ZFPM1 PE=1 SV=2	106476	36														0.03														2
B4DT23	FAM98A	B4DT23_HUMAN Protein FAM98A OS=Homo sapiens GN=FAM98A PE=2 SV=1	34123	36														0.1														1
P42261	GRIA1	GRIA1_HUMAN Glutamate receptor 1 OS=Homo sapiens GN=GRIA1 PE=1 SV=2	102240	36	175	204	228	233	160	295	301	358	461	292	268	270	350	0.07	0.13	0.13	0.21	0.25	0.13	0.17	0.21	0.17	0.21	0.21	0.17	0.17	0.21	9	14	14	22	17	15	16	19	18	23	16	15	16	22
Q14008	CKAP5	CKAP5_HUMAN Cytoskeleton-associated protein 5 OS=Homo sapiens GN=CKAP5 PE=1 SV=3	227062	36	87	89	76	61	122	505	345	393	157	369	368	352	302	0.03	0.06	0.06	0.04	0.03	0.09	0.12	0.09	0.14	0.07	0.12	0.09	0.09	0.1	4	7	9	7	8	11	20	20	17	9	16	11	12	12
Q96BQ5	CCDC127	CC127_HUMAN Coiled-coil domain-containing protein 127 OS=Homo sapiens GN=CCDC127 PE=1 SV=1	30986	36	75	49	71	49		43					51			0.11	0.11	0.11	0.11	0.11		0.11					0.11			1	2	1	2	1		1					3
Q9UMS4	PRPF19	PRP19_HUMAN Pre-mRNA-processing factor 19 OS=Homo sapiens GN=PRPF19 PE=1 SV=1	55603	35	35			25		30	30	45	49	55	26	40	59	0.12	0.12			0.12		0.12	0.12	0.06	0.06	0.12	0.06	0.12	0.06	4	5			4		4	2	4	6	5	2	5	5
RRRQ8N4L8	CCDC24	CCD24_HUMAN Coiled-coil domain-containing protein 24 OS=Homo sapiens GN=CCDC24 PE=2 SV=1	34871	35	37	35	34											0.12	0.06	0.12	0.08											4	3	2	2
RRRH0Y914	CCT5	H0Y914_HUMAN T-complex protein 1 subunit epsilon (Fragment) OS=Homo sapiens GN=CCT5 PE=4 SV=1	6745	35	34	29		29		29	29	29	29	29		29	29	0.53	0.53	0.53		0.53		0.53	0.53	0.53	0.53	0.53		0.53	0.53	5	5	4		5		4	6	5	4	5		5	5
G3V153	CAPRIN1	G3V153_HUMAN Caprin-1 OS=Homo sapiens GN=CAPRIN1 PE=4 SV=1	70481	35		32	41			25		22	21	29		29	19	0.05		0.05	0.05			0.05		0.05	0.05	0.05		0.05	0.05	2		3	3			2		1	1	3		2	1
H0Y5A1	PTGDS	H0Y5A1_HUMAN Prostaglandin-H2 D-isomerase (Fragment) OS=Homo sapiens GN=PTGDS PE=3 SV=1	23161	35	209	176	45	142	300	205	134	157	160	196	155	93	80	0.14	0.14	0.14	0.14	0.14	0.14	0.14	0.14	0.14	0.31	0.31	0.14	0.14	0.14	2	6	4	1	3	5	5	3	3	4	4	3	2	2
Q5EBM0	CMPK2	CMPK2_HUMAN UMP-CMP kinase 2, mitochondrial OS=Homo sapiens GN=CMPK2 PE=1 SV=3	50158	35												21		0.14												0.07		2												1
H0YFY6	NUMA1	H0YFY6_HUMAN Nuclear mitotic apparatus protein 1 (Fragment) OS=Homo sapiens GN=NUMA1 PE=4 SV=1	107745	35	107										34			0.03	0.09										0.03			2	5										1
I3L3B4	I3L3B4	I3L3B4_HUMAN Uncharacterized protein (Fragment) OS=Homo sapiens PE=2 SV=1	11247	35	74	31	28		73		71	71	58	48		50		0.31	0.31	0.31	0.31		0.31		0.31	0.31	0.31	0.31		0.31		1	2	1	1		3		2	2	1	1		1
P62273	RPS29	RS29_HUMAN 40S ribosomal protein S29 OS=Homo sapiens GN=RPS29 PE=1 SV=2	6900	35	38	36	44	29	75	22	51	67	58	63		49	26	0.52	0.52	0.52	0.52	0.52	0.52	0.52	0.52	0.52	0.52	0.52		0.52	0.52	1	1	2	2	2	4	1	2	3	3	3		3	2
H3BLV5	DCX	H3BLV5_HUMAN Neuronal migration protein doublecortin (Fragment) OS=Homo sapiens GN=DCX PE=4 SV=1	49452	35	49	46	59	42	58	79		100	90	62	160	76	99	0.07	0.07	0.07	0.07	0.07	0.07	0.14		0.14	0.14	0.07	0.21	0.14	0.21	6	9	6	11	8	11	11		11	10	10	14	11	12
F5GYL8	KPNA6	F5GYL8_HUMAN Importin subunit alpha OS=Homo sapiens GN=KPNA6 PE=2 SV=1	61297	35	240	20	102	256	221	393	455	422	283	294	364	413	344	0.05	0.17	0.05	0.11	0.11	0.11	0.17	0.17	0.17	0.17	0.11	0.23	0.17	0.11	3	7	2	5	7	5	8	8	8	7	6	8	7	7
B4DNI9	VPS52	B4DNI9_HUMAN Vacuolar protein sorting-associated protein 52 homolog OS=Homo sapiens GN=VPS52 PE=2 SV=1	68738	35	95	18	70	102	50	22	133	116	76	102	134	121	109	0.05	0.05	0.05	0.05	0.05	0.05	0.05	0.05	0.1	0.05	0.05	0.1	0.05	0.1	2	5	3	3	3	3	1	3	4	3	3	4	3	4
P05386	RPLP1	RLA1_HUMAN 60S acidic ribosomal protein P1 OS=Homo sapiens GN=RPLP1 PE=1 SV=1	11621	35	168	27	46	81	139	80	145	214	215	226	198	80	156	0.68	0.68	0.3	0.68	0.68	0.68	0.68	0.68	0.68	0.68	0.68	0.68	0.68	1.17	4	5	1	2	3	6	5	5	6	6	5	4	3	5
Q13224	GRIN2B	NMDE2_HUMAN Glutamate receptor ionotropic, NMDA 2B OS=Homo sapiens GN=GRIN2B PE=1 SV=3	167972	35		68	51	68		39	56	57	36	100	34	67	35	0.02		0.02	0.04	0.02		0.02	0.04	0.04	0.02	0.08	0.02	0.06	0.02	3		6	5	6		4	6	6	4	8	3	5	5
E9PFH7	MAPK8IP3	E9PFH7_HUMAN C-Jun-amino-terminal kinase-interacting protein 3 OS=Homo sapiens GN=MAPK8IP3 PE=2 SV=1	147783	34	74		64	29	82	187	63	54	26	162	202	163	43	0.02	0.09		0.07	0.04	0.07	0.14	0.04	0.07	0.04	0.12	0.17	0.12	0.04	2	8		8	4	5	9	5	5	2	11	12	11	3
Q7Z7K6	CENPV	CENPV_HUMAN Centromere protein V OS=Homo sapiens GN=CENPV PE=1 SV=1	30383	34	116	60	83	24	104	92	99	134	140	84	43	81	34	0.11	0.11	0.11	0.11	0.11	0.11	0.11	0.11	0.11	0.11	0.11	0.11	0.11	0.11	1	3	3	3	1	3	3	3	3	3	2	2	2	1
B7Z6Q8	EPHA4	B7Z6Q8_HUMAN Ephrin type-A receptor 4 OS=Homo sapiens GN=EPHA4 PE=2 SV=1	105980	34	143			285	204	270	414	467	446	524	259	530	341	0.03	0.1			0.06	0.1	0.1	0.1	0.13	0.13	0.1	0.06	0.16	0.1	3	7			9	7	7	10	13	12	14	6	13	8
P49006	MARCKSL1	MRP_HUMAN MARCKS-related protein OS=Homo sapiens GN=MARCKSL1 PE=1 SV=2	19574	34	184				193									0.17	0.17				0.17									2	3				3
J3KNM6	AGAP2	J3KNM6_HUMAN Arf-GAP with GTPase, ANK repeat and PH domain-containing protein 2 (Fragment) OS=Homo sapiens GN=AGAP2 PE=4 SV=1	109372	34	49		35	121	55	178	235				241		231	0.03	0.03		0.03	0.09	0.03	0.09	0.19				0.16		0.09	3	4		3	9	3	6	12				9		8
M0R210	RPS16	M0R210_HUMAN 40S ribosomal protein S16 OS=Homo sapiens GN=RPS16 PE=2 SV=1	14524	34	35	18	33	36	30	36		38		72	109	47	42	0.23	0.52	0.23	0.23	0.23	0.52	0.23		0.23		1.32	0.88	0.88	0.23	3	4	5	3	3	4	3		3		7	6	5	3
Q13151	HNRNPA0	ROA0_HUMAN Heterogeneous nuclear ribonucleoprotein A0 OS=Homo sapiens GN=HNRNPA0 PE=1 SV=1	30993	34	38	39		27	24	47	103	85	254	180	173	66	143	0.11	0.11	0.11		0.11	0.11	0.11	0.36	0.23	0.5	0.36	0.23	0.23	0.36	4	2	2		1	4	3	5	5	8	5	5	3	4
O60783	MRPS14	RT14_HUMAN 28S ribosomal protein S14, mitochondrial OS=Homo sapiens GN=MRPS14 PE=1 SV=1	15243	34	71	44	62		43	47	44	77	30	29	53	86	40	0.22	0.22	0.22	0.5		0.22	0.22	0.22	0.5	0.5	0.22	0.5	0.5	0.22	1	2	1	2		1	1	1	4	2	1	2	4	1
Q5JS74	CASK	Q5JS74_HUMAN Peripheral plasma membrane protein CASK OS=Homo sapiens GN=CASK PE=2 SV=1	67245	34			24	19	23							111		0.1			0.05	0.05	0.05							0.15		5			4	6	7							12
F5GXV7	NBEA	F5GXV7_HUMAN Neurobeachin OS=Homo sapiens GN=NBEA PE=2 SV=1	330108	34	42	54	40	176	44	226	197	192	228	528	218	214	340	0.02	0.02	0.01	0.04	0.03	0.01	0.04	0.03	0.03	0.04	0.07	0.04	0.05	0.06	4	3	4	5	6	2	8	6	6	14	17	9	9	11
H7BXL3	GRM2	H7BXL3_HUMAN Metabotropic glutamate receptor 2 OS=Homo sapiens GN=GRM2 PE=2 SV=1	48223	34	33	65	36	46	34	120	108	114	74	97	108	114	110	0.07	0.14	0.07	0.14	0.14	0.07	0.22	0.14	0.22	0.14	0.14	0.14	0.14	0.14	2	3	3	6	5	1	5	6	7	6	6	6	6	6
F5H1G9	ABI1	F5H1G9_HUMAN Abl interactor 1 OS=Homo sapiens GN=ABI1 PE=2 SV=1	43561	34		34	25		79	189	35	148	103	131	57	163		0.08		0.08	0.08		0.08	0.25	0.08	0.25	0.08	0.08	0.16	0.25		1		1	1		2	8	1	5	3	3	3	7
Q96LT7	C9orf72	CI072_HUMAN Protein C9orf72 OS=Homo sapiens GN=C9orf72 PE=1 SV=2	54806	34	31	31												0.06	0.06	0.06												1	1	1
H0Y8N7	MRPL1	H0Y8N7_HUMAN 39S ribosomal protein L1, mitochondrial (Fragment) OS=Homo sapiens GN=MRPL1 PE=4 SV=1	26708	34		24	24	28	17		95	74	55	21	52	33	83	0.12		0.12	0.12	0.12	0.12		0.26	0.12	0.12	0.12	0.12	0.12	0.12	1		2	1	1	1		3	2	2	1	2	2	2
Q5TB19	ANP32E	Q5TB19_HUMAN Acidic (Leucine-rich) nuclear phosphoprotein 32 family, member E OS=Homo sapiens GN=ANP32E PE=2 SV=1	17013	33	25													0.2	0.2													3	3
B1APJ0	TIMM23	B1APJ0_HUMAN Mitochondrial import inner membrane translocase subunit Tim23 OS=Homo sapiens GN=TIMM23 PE=2 SV=1	18018	33		56		66		72								0.19		0.19		0.19		0.19								2		2		2		1
K7ENL3	STAT3	K7ENL3_HUMAN Signal transducer and activator of transcription OS=Homo sapiens GN=STAT3 PE=2 SV=1	83758	33	105		21	37	130	175	25	38	29	63	94	62	71	0.04	0.17		0.04	0.12	0.12	0.12	0.04	0.12	0.04	0.17	0.08	0.12	0.08	1	11		3	6	7	9	1	4	2	6	7	6	8
H7C131	ACAA1	H7C131_HUMAN 3-ketoacyl-CoA thiolase, peroxisomal (Fragment) OS=Homo sapiens GN=ACAA1 PE=3 SV=1	30657	33	143	59	95	36	69		311	99	286	94	137		127	0.23	0.36	0.36	0.36	0.23	0.23		0.51	0.23	0.51	0.23	0.23		0.23	3	7	6	5	3	5		7	4	9	5	5		4
H0Y304	DMD	H0Y304_HUMAN Dystrophin (Fragment) OS=Homo sapiens GN=DMD PE=2 SV=1	160176	33	87		20	36	24	133		27	32	62	44	50	25	0.02	0.04		0.02	0.04	0.02	0.08		0.02	0.02	0.02	0.04	0.06	0.02	2	4		1	2	2	7		1	3	4	4	5	5
H0YBB3	ESRP1	H0YBB3_HUMAN Epithelial-splicing regulatory protein 1 (Fragment) OS=Homo sapiens GN=ESRP1 PE=2 SV=1	58554	33	31	30		31	32	33	30	30	32		29	29	30	0.06	0.06	0.06		0.06	0.06	0.06	0.06	0.06	0.06		0.06	0.06	0.06	3	3	3		3	3	4	4	3	3		3	3	3
RRRF8W9X7	CCDC93	F8W9X7_HUMAN Coiled-coil domain-containing protein 93 OS=Homo sapiens GN=CCDC93 PE=2 SV=1	73281	33	31	30		31	32	33	30	30	32		29	29	30	0.04	0.04	0.04		0.04	0.04	0.04	0.04	0.04	0.04		0.04	0.04	0.04	3	3	3		3	3	4	4	3	3		3	3	3
Q9GZT3	SLIRP	SLIRP_HUMAN SRA stem-loop-interacting RNA-binding protein, mitochondrial OS=Homo sapiens GN=SLIRP PE=1 SV=1	12398	33	101	199	176	152	72	109	222	113	191	150	271	147	111	0.63	0.63	0.63	0.63	1.65	0.63	0.28	1.65	0.63	1.08	0.63	1.65	0.63	0.63	2	5	6	6	7	6	3	9	4	7	5	11	6	4
P29966	MARCKS	MARCS_HUMAN Myristoylated alanine-rich C-kinase substrate OS=Homo sapiens GN=MARCKS PE=1 SV=4	31707	33	261	104	38	134	435	150	347	372	370	408	102	83	486	0.1	0.49	0.22	0.1	0.49	0.49	0.22	0.49	0.49	0.49	0.49	0.35	0.22	0.49	1	10	7	3	8	12	6	10	10	11	12	5	3	13
E9PCY4	DCAF7	E9PCY4_HUMAN DDB1- and CUL4-associated factor 7 OS=Homo sapiens GN=DCAF7 PE=2 SV=1	19702	33	133	55	53	70	25	138	113	80	102	136	33	41	116	0.17	0.17	0.17	0.17	0.17	0.17	0.17	0.17	0.17	0.17	0.37	0.17	0.37	0.17	1	3	1	2	2	1	3	2	2	2	3	1	2	2
F5H3T8	RARS	F5H3T8_HUMAN Arginine--tRNA ligase, cytoplasmic OS=Homo sapiens GN=RARS PE=2 SV=1	52785	33	102	61	100		105	133	43	23	24	99	58		72	0.2	0.27	0.27	0.35		0.2	0.2	0.2	0.06	0.13	0.2	0.06		0.2	6	11	11	13		9	8	5	4	8	10	6		7
P48506	GCLC	GSH1_HUMAN Glutamate--cysteine ligase catalytic subunit OS=Homo sapiens GN=GCLC PE=1 SV=2	73518	33	146	19	67			228					274	120		0.09	0.14	0.04	0.14			0.19					0.24	0.19		2	7	1	3			7					8	6
O60884	DNAJA2	DNJA2_HUMAN DnaJ homolog subfamily A member 2 OS=Homo sapiens GN=DNAJA2 PE=1 SV=1	46344	33		20		59		45	36	64	74		43	30	38	0.07		0.07		0.15		0.07	0.07	0.15	0.15		0.07	0.07	0.07	2		1		2		3	2	3	4		3	2	2
C9JUT4	LPP	C9JUT4_HUMAN LIM domain containing preferred translocation partner in lipoma, isoform CRA_e OS=Homo sapiens GN=LPP PE=2 SV=1	45488	33	110		36									42		0.07	0.15		0.07									0.15		2	7		1									3
M0QXW7	KHSRP	M0QXW7_HUMAN Far upstream element-binding protein 2 (Fragment) OS=Homo sapiens GN=KHSRP PE=2 SV=1	12135	33	18													0.28	0.28													2	1
S4R3D5	AKR1C3	S4R3D5_HUMAN Aldo-keto reductase family 1 member C3 (Fragment) OS=Homo sapiens GN=AKR1C3 PE=4 SV=1	17666	33				19										0.42				0.42										3				2
E9PE96	PCLO	E9PE96_HUMAN Protein piccolo OS=Homo sapiens GN=PCLO PE=2 SV=1	136766	33	69		136	82		227				189	169			0.02	0.05		0.07	0.05		0.07				0.1	0.07			15	13		19	17		20				21	17
RRRQ6DKI1	RPL7L1	RL7L_HUMAN 60S ribosomal protein L7-like 1 OS=Homo sapiens GN=RPL7L1 PE=1 SV=1	28757	33					51				35			33		0.12					0.12				0.12			0.12		4					7				8			4
F5H6L3	ARHGAP44	F5H6L3_HUMAN Rho GTPase-activating protein 44 OS=Homo sapiens GN=ARHGAP44 PE=2 SV=2	66772	33	49		85		126	165	343	277	317		361		287	0.1	0.1		0.1		0.15	0.15	0.21	0.15	0.21		0.27		0.27	3	5		4		6	6	11	8	16		13		10
Q9UKG1	APPL1	DP13A_HUMAN DCC-interacting protein 13-alpha OS=Homo sapiens GN=APPL1 PE=1 SV=1	80298	33	55		127	28		353	68	63			237	89		0.08	0.08		0.27	0.08		0.22	0.13	0.08			0.22	0.08		2	5		13	2		14	5	3			13	5
P19525	EIF2AK2	E2AK2_HUMAN Interferon-induced, double-stranded RNA-activated protein kinase OS=Homo sapiens GN=EIF2AK2 PE=1 SV=2	62512	33	51				17		67	38	41	51		18	49	0.05	0.11				0.05		0.11	0.05	0.05	0.11		0.05	0.05	2	4				1		5	2	3	3		1	4
P56192	MARS	SYMC_HUMAN Methionine--tRNA ligase, cytoplasmic OS=Homo sapiens GN=MARS PE=1 SV=2	102249	33	267	222	255	187	242	486	294	373	579	324		395	369	0.07	0.13	0.13	0.13	0.13	0.21	0.21	0.21	0.21	0.25	0.17		0.17	0.25	10	17	18	20	16	17	21	16	20	33	17		19	19
H0Y9X3	PDCD6	H0Y9X3_HUMAN Programmed cell death protein 6 (Fragment) OS=Homo sapiens GN=PDCD6 PE=2 SV=1	12277	33														0.28														3
RRRG5E9W6	KIAA1984	G5E9W6_HUMAN HCG2039834, isoform CRA_c OS=Homo sapiens GN=KIAA1984 PE=2 SV=1	36717	33	40	32	32	34	43	46	42	42		35	45		38	0.28	0.09	0.05	0.09	0.08	0.05	0.09	0.09	0.09		0.09	0.09		0.04	3	3	2	2	2	4	3	3	3		2	3		2
RRRQ96QV1	HHIP	HHIP_HUMAN Hedgehog-interacting protein OS=Homo sapiens GN=HHIP PE=1 SV=3	80739	33	40	32	32	34	43	46	42	42		35	45		38	0.28	0.09	0.05	0.04	0.08	0.04	0.09	0.04	0.04		0.04	0.04		0.04	3	3	2	2	2	4	3	4	3		2	3		4
H0Y4E0	UCHL5	H0Y4E0_HUMAN Ubiquitin carboxyl-terminal hydrolase isozyme L5 (Fragment) OS=Homo sapiens GN=UCHL5 PE=4 SV=1	21576	33	27	20		18	19	22	66	40	115	73	79	54		0.16	0.16	0.16		0.16	0.16	0.16	0.34	0.54	0.54	0.34	0.34	0.16		1	2	1		1	2	1	6	5	5	6	4	5
P05109	S100A8	S10A8_HUMAN Protein S100-A8 OS=Homo sapiens GN=S100A8 PE=1 SV=1	10885	33		47		51									31	0.32		0.32		0.32									0.32	2		3		3									1
RRRF2Z2X4	XPO4	F2Z2X4_HUMAN Exportin-4 OS=Homo sapiens GN=XPO4 PE=2 SV=1	131325	32	32	31	34	31	38	32		31	31	30	37	39		0.02	0.02	0.02	0.08	0.02	0.02	0.02		0.02	0.02	0.02	0.02	0.02		3	4	4	5	6	6	6		6	3	4	6	6
E7EWH7	CRYAA	E7EWH7_HUMAN Alpha-crystallin A chain, short form OS=Homo sapiens GN=CRYAA PE=2 SV=1	17220	32	32	31	34	31	38	32		31	31	30	37	39		0.02	0.02	0.02	0.08	0.02	0.02	0.02		0.02	0.02	0.02	0.02	0.02		3	4	4	5	6	6	6		6	3	4	6	6
RRRQ8NGX5	OR10K1	O10K1_HUMAN Olfactory receptor 10K1 OS=Homo sapiens GN=OR10K1 PE=2 SV=1	35626	32	32	31	34	31	38	32		31	31	30	37	39		0.02	0.09	0.02	0.08	0.02	0.02	0.02		0.02	0.02	0.02	0.02	0.02		3	4	4	5	6	6	6		6	3	4	6	6
RRRP52306	RAP1GDS1	GDS1_HUMAN Rap1 GTPase-GDP dissociation stimulator 1 OS=Homo sapiens GN=RAP1GDS1 PE=1 SV=3	67073	32	32	31	34	31	38	32		31	31	30	37	39		0.05	0.09	0.02	0.08	0.02	0.02	0.05		0.05	0.02	0.05	0.02	0.02		3	4	4	5	6	6	6		6	3	4	6	6
Q9NX00	TMEM160	TM160_HUMAN Transmembrane protein 160 OS=Homo sapiens GN=TMEM160 PE=1 SV=1	19759	32	62	53	34	26	91	20	134	51	25				17	0.17	0.17	0.17	0.37	0.17	0.17	0.17	0.6	0.37	0.17				0.17	3	3	3	3	1	3	1	7	4	2				2
Q4VX71	RRNAD1	Q4VX71_HUMAN Protein RRNAD1 OS=Homo sapiens GN=RRNAD1 PE=2 SV=1	30111	32			31	33	27		27	32	31	32	31	32		0.11			0.11	0.11	0.11		0.11	0.11	0.11	0.11	0.11	0.11		3			5	4	6		5	3	4	3	3	3
RRRP35414	APLNR	APJ_HUMAN Apelin receptor OS=Homo sapiens GN=APLNR PE=1 SV=1	43430	32			31	33	27		27	32	31	32	31	32		0.08			0.08	0.08	0.08		0.08	0.08	0.08	0.08	0.08	0.08		3			5	4	6		5	3	4	3	3	3
Q9HB19	PLEKHA2	PKHA2_HUMAN Pleckstrin homology domain-containing family A member 2 OS=Homo sapiens GN=PLEKHA2 PE=1 SV=2	47852	32			32	39	39	39	39			35				0.07			0.07	0.07	0.07	0.07	0.1			0.07				3			4	4	2	3	3			2
Q5R3B4	MPC2	Q5R3B4_HUMAN Mitochondrial pyruvate carrier 2 (Fragment) OS=Homo sapiens GN=MPC2 PE=2 SV=1	11730	32	67	114	126	46	73	60	180	63	161	127	236	30	163	0.29	0.67	0.67	0.67	0.67	0.67	0.67	0.67	0.67	1.79	1.16	1.79	0.67	1.16	1	4	5	5	3	4	4	6	3	7	7	11	2	7
A6NCS6	C2orf72	CB072_HUMAN Uncharacterized protein C2orf72 OS=Homo sapiens GN=C2orf72 PE=2 SV=2	30918	32	31	29			31				32	34	29	32	29	0.29	0.04	0.07			0.1				0.08	0.12	0.11	0.17	0.12	3	5	6			3				5	5	3	4	5
Q96H55	MYO19	MYO19_HUMAN Unconventional myosin-XIX OS=Homo sapiens GN=MYO19 PE=2 SV=2	110776	32	31	29			31				32	34	29	32	29	0.29	0.04	0.03			0.17				0.03	0.03	0.11	0.03	0.12	3	5	6			3				5	5	3	4	5
RRRP42704	LRPPRC	LPPRC_HUMAN Leucine-rich PPR motif-containing protein, mitochondrial OS=Homo sapiens GN=LRPPRC PE=1 SV=3	159003	32	31	29			31				32	34	29	32	29	0.02	0.04	0.02			0.02				0.03	0.02	0.02	0.03	0.02	3	5	6			3				5	5	3	4	5
I3L3P7	RPS15A	I3L3P7_HUMAN 40S ribosomal protein S15a OS=Homo sapiens GN=RPS15A PE=2 SV=1	11584	32		30	43	33	32	32	38	67	119	57	40	79	117	0.3		0.69	0.69	0.69	0.69	0.3	0.69	1.19	1.19	0.69	0.69	1.19	1.19	5		4	4	5	5	5	6	6	9	6	4	7	9
U3KPR7	CAPNS1	U3KPR7_HUMAN Calpain small subunit 1 (Fragment) OS=Homo sapiens GN=CAPNS1 PE=4 SV=1	11506	32				16										0.3				0.3										2				1
J3KNB2	ABI2	J3KNB2_HUMAN Abl interactor 2 OS=Homo sapiens GN=ABI2 PE=2 SV=1	55705	32	16		28	66	53	77	98	112	121	166	113	114	99	0.06	0.06		0.06	0.12	0.12	0.19	0.12	0.12	0.12	0.19	0.12	0.19	0.19	1	1		1	4	4	5	4	6	6	7	4	4	5
P45985	MAP2K4	MP2K4_HUMAN Dual specificity mitogen-activated protein kinase kinase 4 OS=Homo sapiens GN=MAP2K4 PE=1 SV=1	44716	32	42	257	272	195	159	287	265	611	361	419	504	487	222	0.15	0.07	0.24	0.33	0.24	0.43	0.33	0.24	0.65	0.24	0.24	0.33	0.43	0.43	2	2	8	9	7	7	12	9	13	7	8	10	11	9
F5H8J3	CLPTM1	F5H8J3_HUMAN Cleft lip and palate transmembrane protein 1 OS=Homo sapiens GN=CLPTM1 PE=2 SV=1	75358	32		57	68	128	118	64	97	81	231	218	84	286	177	0.09		0.09	0.09	0.14	0.14	0.09	0.19	0.19	0.14	0.14	0.19	0.24	0.24	4		4	5	7	6	3	7	4	12	9	7	12	10
I3L0E3	MRPS17	I3L0E3_HUMAN 28S ribosomal protein S17, mitochondrial OS=Homo sapiens GN=MRPS17 PE=2 SV=1	25875	32	101	122	101	110	114	61	134	146	176	136	128	185	99	0.13	0.13	0.13	0.13	0.13	0.13	0.13	0.13	0.13	0.13	0.13	0.13	0.13	0.13	2	2	3	3	3	2	1	3	3	3	2	2	3	2
RRRO14545	TRAFD1	TRAD1_HUMAN TRAF-type zinc finger domain-containing protein 1 OS=Homo sapiens GN=TRAFD1 PE=1 SV=1	66226	32		22		26	26	33	41		23				33	0.05		0.05		0.05	0.05	0.05	0.05		0.05				0.05	2		1		1	1	2	3		1				2
A8MUH2	ATP5J	A8MUH2_HUMAN ATP synthase-coupling factor 6, mitochondrial OS=Homo sapiens GN=ATP5J PE=2 SV=1	13945	32	320		197	94	327	155		31	410	337	320	416		0.24	0.55		0.55	0.55	0.55	0.24		0.24	0.55	0.55	0.55	0.55		2	6		4	4	6	3		1	6	5	4	6
C9IZE4	PSMD6	C9IZE4_HUMAN 26S proteasome non-ATPase regulatory subunit 6 OS=Homo sapiens GN=PSMD6 PE=2 SV=1	52346	32	80	143	87	122	165	222	146	75	205	66	166	133	123	0.06	0.06	0.06	0.06	0.06	0.06	0.13	0.13	0.06	0.06	0.06	0.06	0.06	0.06	3	3	3	3	3	3	4	4	2	6	2	3	3	3
B4DIT7	TGM2	B4DIT7_HUMAN Protein-glutamine gamma-glutamyltransferase 2 OS=Homo sapiens GN=TGM2 PE=2 SV=1	69632	31	134		22	42	25	272	20	28	37	23	161	111	19	0.05	0.1		0.05	0.05	0.05	0.2	0.05	0.05	0.1	0.1	0.26	0.2	0.05	3	8		2	2	2	8	2	2	4	4	8	12	1
C9JJ19	MRPS34	C9JJ19_HUMAN 28S ribosomal protein S34, mitochondrial OS=Homo sapiens GN=MRPS34 PE=2 SV=2	26373	31	26	27	55	28		18	24	28	24	26	39	29		0.13	0.13	0.13	0.27	0.13		0.13	0.13	0.13	0.13	0.13	0.13	0.13		1	1	1	4	1		1	1	1	1	1	1	1
H0YDT8	EMC7	H0YDT8_HUMAN ER membrane protein complex subunit 7 (Fragment) OS=Homo sapiens GN=EMC7 PE=4 SV=1	20983	31	32	29	46	60	71	102	97	135	113	131	103	88	102	0.16	0.16	0.16	0.16	0.16	0.16	0.16	0.16	0.16	0.16	0.16	0.16	0.16	0.16	2	1	2	2	3	3	3	3	3	3	3	3	2	3
H3BN98	H3BN98	H3BN98_HUMAN Uncharacterized protein (Fragment) OS=Homo sapiens PE=4 SV=2	27378	31	74	114	136	93	129	118	89	137	212	167	140	196	197	0.26	0.41	0.41	0.58	0.58	0.77	0.77	0.41	0.99	0.99	0.77	0.77	0.99	0.99	6	7	6	9	8	12	11	8	11	14	12	9	13	13
I3L3K4	KCTD13	I3L3K4_HUMAN BTB/POZ domain-containing adapter for CUL3-mediated RhoA degradation protein 1 (Fragment) OS=Homo sapiens GN=KCTD13 PE=4 SV=1	9314	31	34	29	29					26				33		0.37	0.37	0.37	0.37					0.37				0.37		5	5	3	4					2				3
RRRU3KQJ8	DNAH11	U3KQJ8_HUMAN Dynein heavy chain 11, axonemal OS=Homo sapiens GN=DNAH11 PE=4 SV=1	524200	31		41												0.01		0.01												6		6
H0Y476	CACNB4	H0Y476_HUMAN Voltage-dependent L-type calcium channel subunit beta-4 (Fragment) OS=Homo sapiens GN=CACNB4 PE=2 SV=1	57941	31	61	85	59	79	38			45	132	65	33	90	18	0.06	0.06	0.06	0.06	0.06	0.06			0.12	0.06	0.06	0.06	0.06	0.06	5	4	11	7	6	3			3	9	7	2	8	4
F8VNV8	CACNB3	F8VNV8_HUMAN Voltage-dependent L-type calcium channel subunit beta-3 OS=Homo sapiens GN=CACNB3 PE=2 SV=1	51810	31	61	85	59	79	38			38	132	65	33	90	18	0.06	0.06	0.06	0.06	0.06	0.06			0.06	0.06	0.06	0.06	0.06	0.06	3	3	6	4	4	3			1	6	4	2	5	1
RRRB2RCS5	ACTN2	B2RCS5_HUMAN Actinin, alpha 2, isoform CRA_b OS=Homo sapiens GN=ACTN2 PE=2 SV=1	104425	31	18			25	27						23			0.03	0.03			0.03	0.03						0.03			2	1			1	3						1
P25098	ADRBK1	ARBK1_HUMAN Beta-adrenergic receptor kinase 1 OS=Homo sapiens GN=ADRBK1 PE=1 SV=2	80321	31	47		50	54		45	37	39			20	49		0.04	0.08		0.13	0.04		0.08	0.04	0.08			0.04	0.08		1	2		3	3		4	2	3			1	5
F8W6G1	NRBP1	F8W6G1_HUMAN Nuclear receptor-binding protein OS=Homo sapiens GN=NRBP1 PE=2 SV=1	61362	31	18	28	29	46	50	61	181	127	57	86	189	90	79	0.05	0.05	0.05	0.05	0.11	0.05	0.05	0.17	0.11	0.05	0.05	0.17	0.11	0.11	2	2	3	1	8	6	5	9	6	6	6	8	5	6
Q96KR6	FAM210B	F210B_HUMAN Protein FAM210B OS=Homo sapiens GN=FAM210B PE=1 SV=2	20582	31	138	104		30	39	36	61		117	135		47	48	0.16	0.16	0.16		0.16	0.16	0.16	0.16		0.16	0.16		0.16	0.16	1	2	3		1	2	2	2		3	3		2	2
B4DSS5	KIAA0513	B4DSS5_HUMAN Uncharacterized protein KIAA0513 OS=Homo sapiens GN=KIAA0513 PE=2 SV=1	45965	31	88	136	440	193	74	463	538	540	223	51	641	653	63	0.07	0.15	0.32	0.32	0.23	0.07	0.32	0.32	0.32	0.23	0.15	0.41	0.41	0.07	4	6	7	14	10	3	14	15	18	11	2	17	18	4
J3KNE7	TPD52L1	J3KNE7_HUMAN Tumor protein D53 OS=Homo sapiens GN=TPD52L1 PE=2 SV=1	23042	31														0.15														2
Q15814	TBCC	TBCC_HUMAN Tubulin-specific chaperone C OS=Homo sapiens GN=TBCC PE=1 SV=2	39737	31			46	40		35	52	90			48	46		0.08			0.08	0.08		0.08	0.08	0.08			0.08	0.08		1			1	1		1	2	2			1	1
Q9HBM8	AGPAT1	Q9HBM8_HUMAN 1-acyl-sn-glycerol-3-phosphate acyltransferase alpha OS=Homo sapiens GN=AGPAT1 PE=2 SV=1	18972	31	94	37	71		71		126	67	136	118				0.18	0.18	0.18	0.18		0.18		0.18	0.18	0.18	0.18				2	3	1	2		3		3	2	3	3
Q15126	PMVK	PMVK_HUMAN Phosphomevalonate kinase OS=Homo sapiens GN=PMVK PE=1 SV=3	22152	31	75	42	99	77	105	104	100	110	217	79	236	253	169	0.15	0.52	0.32	0.32	0.52	0.76	0.32	0.32	0.52	1.02	0.32	1.02	1.02	0.52	2	5	2	6	5	6	4	5	5	10	4	11	11	6
RRRI3L4N5	CHRNB1	I3L4N5_HUMAN Acetylcholine receptor subunit beta (Fragment) OS=Homo sapiens GN=CHRNB1 PE=2 SV=1	16869	31	27	24	16					16			23			0.2	0.2	0.2	0.2					0.2			0.2			2	4	2	2					1			1
F5H699	ADCY7	F5H699_HUMAN Adenylate cyclase type 7 OS=Homo sapiens GN=ADCY7 PE=2 SV=1	48854	31	39	50	43	54	29	32	40	43	52	45	34	37	47	0.2	0.07	0.15	0.04	0.11	0.05	0.24	0.05	0.03	0.02	0.19	0.09	0.03	0.03	6	6	6	6	6	2	5	6	5	6	6	5	6	6
G3V2D1	RPS6KA5	G3V2D1_HUMAN Ribosomal protein S6 kinase alpha-5 OS=Homo sapiens GN=RPS6KA5 PE=2 SV=1	24454	31			30	28		28		28						0.14			0.14	0.14		0.14		0.14						10			5	5		5		4
Q5GJ75	TNFAIP8L3	TP8L3_HUMAN Tumor necrosis factor alpha-induced protein 8-like protein 3 OS=Homo sapiens GN=TNFAIP8L3 PE=2 SV=1	32867	31		29	30	28	31	28	30	28					29	0.1		0.1	0.1	0.1	0.1	0.1	0.1	0.1					0.1	10		8	5	5	5	5	5	4					3
Q5I0X7	TTC32	TTC32_HUMAN Tetratricopeptide repeat protein 32 OS=Homo sapiens GN=TTC32 PE=2 SV=1	17456	31		29	30	28	31	28	30	28					29	0.19		0.19	0.19	0.19	0.19	0.19	0.19	0.19					0.19	10		8	5	5	5	5	5	4					3
K7EIJ8	KATNAL2	K7EIJ8_HUMAN Katanin p60 ATPase-containing subunit A-like 2 (Fragment) OS=Homo sapiens GN=KATNAL2 PE=4 SV=1	38325	30	19					21		23		19	36	51		0.09	0.09					0.09		0.09		0.09	0.09	0.09		3	1					1		1		1	2	3
E9PHM2	LARS2	E9PHM2_HUMAN Probable leucine--tRNA ligase, mitochondrial OS=Homo sapiens GN=LARS2 PE=2 SV=1	97782	30	248	104	103	139	56	283	339	91		267	363	30	323	0.03	0.1	0.03	0.14	0.07	0.07	0.1	0.14	0.07		0.1	0.1	0.03	0.14	3	10	5	6	4	2	5	7	3		7	6	2	8
G3V448	TMX1	G3V448_HUMAN Thioredoxin-related transmembrane protein 1 OS=Homo sapiens GN=TMX1 PE=2 SV=1	12018	30														0.29														1
H0YA26	PANK4	H0YA26_HUMAN Pantothenate kinase 4 (Fragment) OS=Homo sapiens GN=PANK4 PE=4 SV=1	53384	30			24			90	65	66					71	0.06			0.06			0.13	0.06	0.06					0.13	1			1			3	2	2					3
P54886	ALDH18A1	P5CS_HUMAN Delta-1-pyrroline-5-carboxylate synthase OS=Homo sapiens GN=ALDH18A1 PE=1 SV=2	87989	30	41					27								0.04	0.04					0.04								1	1					2
Q9H2M9	RAB3GAP2	RBGPR_HUMAN Rab3 GTPase-activating protein non-catalytic subunit OS=Homo sapiens GN=RAB3GAP2 PE=1 SV=1	157482	30	80	144	124	219	95	207	338	284	223	313	257	191	333	0.04	0.04	0.04	0.06	0.09	0.06	0.11	0.18	0.11	0.11	0.2	0.15	0.06	0.13	4	5	8	9	9	4	9	14	13	11	20	15	11	13
H0Y5B4	RPL36A	H0Y5B4_HUMAN 60S ribosomal protein L36a (Fragment) OS=Homo sapiens GN=RPL36A PE=3 SV=1	15576	30	28	32	33	29	33	30	37	30	42	22	41		39	0.22	0.22	0.22	0.22	0.22	0.22	0.22	0.22	0.22	0.22	0.22	0.22		0.22	3	3	3	2	3	3	3	2	1	3	2	3		2
RRRH0Y479	C1orf132	H0Y479_HUMAN Protein C1orf132 (Fragment) OS=Homo sapiens GN=C1orf132 PE=4 SV=1	16194	30									44					0.21									0.21					3									2
Q8N2M4	TMEM86A	TM86A_HUMAN Lysoplasmalogenase-like protein TMEM86A OS=Homo sapiens GN=TMEM86A PE=2 SV=1	26723	30	41			30		27	23	27		34	30	32	33	0.12	0.12			0.12		0.12	0.12	0.12		0.12	0.12	0.12	0.12	2	3			4		1	3	1		3	3	3	2
G5E9L0	ARFGAP2	G5E9L0_HUMAN ADP-ribosylation factor GTPase-activating protein 2 OS=Homo sapiens GN=ARFGAP2 PE=2 SV=1	42412	30														0.08														2
H0Y6W3	ITSN1	H0Y6W3_HUMAN Intersectin-1 (Fragment) OS=Homo sapiens GN=ITSN1 PE=4 SV=1	7734	30		25							63					0.45		0.45							0.45					2		1							2
Q5SX87	GDI2	Q5SX87_HUMAN Rab GDP dissociation inhibitor beta (Fragment) OS=Homo sapiens GN=GDI2 PE=2 SV=1	29951	30					173	436			351	189				0.11					0.37	0.52			0.69	0.37				3					14	16			15	10
E7ENL6	COL6A3	E7ENL6_HUMAN Collagen alpha-3(VI) chain OS=Homo sapiens GN=COL6A3 PE=2 SV=1	323698	30	300	36	27	44	110	202	31		87		20	113		0.01	0.03	0.01	0.01	0.01	0.01	0.03	0.01		0.01		0.01	0.05		1	8	3	1	1	3	7	1		3		1	7
[truncated: 3,250 more rows]
